# Supplementary material for: High-throughput analysis of spatio-temporal dynamics in Dictyostelium
Source: Genome Biol. 2007 Jul 21;8(7):R144. doi: 10.1186/gb-2007-8-7-r144 (PMC2323234; doi:10.1186/gb-2007-8-7-r144)
Supplement: Additional data file 5 — A GTR file for Figure 2a. [file gb-2007-8-7-r144-S5.gtr]

NODE1X	GENE3X	GENE2X	1.000000
NODE2X	GENE4X	NODE1X	1.000000
NODE3X	GENE2255X	GENE2256X	1.000000
NODE4X	GENE2254X	NODE3X	1.000000
NODE5X	GENE2253X	NODE4X	1.000000
NODE6X	GENE2252X	NODE5X	1.000000
NODE7X	GENE2251X	NODE6X	1.000000
NODE8X	GENE2250X	NODE7X	1.000000
NODE9X	GENE5X	NODE2X	1.000000
NODE10X	GENE8X	GENE0X	1.000000
NODE11X	GENE2247X	NODE8X	1.000000
NODE12X	GENE2246X	NODE11X	1.000000
NODE13X	GENE2245X	NODE12X	1.000000
NODE14X	GENE2244X	NODE13X	1.000000
NODE15X	GENE12X	GENE9X	1.000000
NODE16X	GENE2242X	NODE14X	1.000000
NODE17X	GENE2241X	NODE16X	1.000000
NODE18X	GENE2240X	GENE2249X	1.000000
NODE19X	GENE2239X	NODE17X	1.000000
NODE20X	GENE2238X	GENE2243X	1.000000
NODE21X	GENE14X	GENE1X	1.000000
NODE22X	GENE2236X	NODE20X	1.000000
NODE23X	GENE2235X	NODE19X	1.000000
NODE24X	GENE2234X	NODE23X	1.000000
NODE25X	GENE2233X	NODE18X	1.000000
NODE26X	GENE2232X	NODE24X	1.000000
NODE27X	GENE2231X	NODE26X	1.000000
NODE28X	GENE2230X	NODE27X	1.000000
NODE29X	GENE2229X	NODE22X	1.000000
NODE30X	GENE2228X	NODE28X	1.000000
NODE31X	GENE2227X	NODE30X	1.000000
NODE32X	GENE15X	NODE31X	1.000000
NODE33X	GENE2225X	NODE32X	1.000000
NODE34X	GENE2224X	NODE33X	1.000000
NODE35X	GENE2223X	NODE34X	1.000000
NODE36X	GENE2222X	NODE29X	1.000000
NODE37X	GENE2221X	NODE35X	1.000000
NODE38X	GENE2220X	NODE37X	1.000000
NODE39X	GENE2219X	NODE36X	1.000000
NODE40X	GENE16X	NODE38X	1.000000
NODE41X	GENE2217X	NODE39X	1.000000
NODE42X	GENE2216X	NODE41X	1.000000
NODE43X	GENE2215X	NODE40X	1.000000
NODE44X	GENE2214X	GENE2218X	1.000000
NODE45X	GENE2213X	NODE43X	1.000000
NODE46X	GENE2212X	NODE45X	1.000000
NODE47X	GENE2211X	NODE42X	1.000000
NODE48X	GENE2210X	NODE47X	1.000000
NODE49X	GENE2209X	NODE46X	1.000000
NODE50X	GENE2208X	NODE49X	1.000000
NODE51X	GENE2207X	NODE48X	1.000000
NODE52X	GENE2206X	NODE50X	1.000000
NODE53X	GENE2205X	NODE52X	1.000000
NODE54X	GENE2204X	NODE53X	1.000000
NODE55X	GENE2203X	NODE54X	1.000000
NODE56X	GENE19X	NODE55X	1.000000
NODE57X	GENE2201X	NODE51X	1.000000
NODE58X	GENE2200X	NODE56X	1.000000
NODE59X	GENE2199X	NODE58X	1.000000
NODE60X	GENE2198X	NODE59X	1.000000
NODE61X	GENE2197X	GENE2226X	1.000000
NODE62X	GENE21X	NODE60X	1.000000
NODE63X	GENE2195X	NODE57X	1.000000
NODE64X	GENE24X	GENE10X	1.000000
NODE65X	GENE2193X	NODE61X	1.000000
NODE66X	GENE2192X	GENE2248X	1.000000
NODE67X	GENE2191X	NODE62X	1.000000
NODE68X	GENE25X	GENE18X	1.000000
NODE69X	GENE2189X	NODE67X	1.000000
NODE70X	GENE2188X	NODE63X	1.000000
NODE71X	GENE2187X	NODE69X	1.000000
NODE72X	GENE2186X	NODE71X	1.000000
NODE73X	GENE2185X	NODE70X	1.000000
NODE74X	GENE26X	NODE72X	1.000000
NODE75X	GENE2183X	NODE74X	1.000000
NODE76X	GENE2182X	NODE75X	1.000000
NODE77X	GENE27X	NODE76X	1.000000
NODE78X	GENE2180X	NODE73X	1.000000
NODE79X	GENE2179X	NODE65X	1.000000
NODE80X	GENE2178X	NODE79X	1.000000
NODE81X	GENE2177X	GENE2190X	1.000000
NODE82X	GENE2176X	NODE77X	1.000000
NODE83X	GENE2175X	NODE78X	1.000000
NODE84X	GENE2174X	NODE83X	1.000000
NODE85X	GENE2173X	NODE82X	1.000000
NODE86X	GENE2172X	NODE85X	1.000000
NODE87X	GENE28X	NODE68X	1.000000
NODE88X	GENE29X	NODE86X	1.000000
NODE89X	GENE30X	NODE88X	1.000000
NODE90X	GENE31X	NODE89X	1.000000
NODE91X	GENE2167X	GENE2170X	1.000000
NODE92X	GENE32X	NODE90X	1.000000
NODE93X	GENE2165X	NODE92X	1.000000
NODE94X	GENE33X	NODE93X	1.000000
NODE95X	GENE2163X	NODE94X	1.000000
NODE96X	GENE2162X	NODE95X	1.000000
NODE97X	GENE2161X	NODE96X	1.000000
NODE98X	GENE2160X	NODE97X	1.000000
NODE99X	GENE2159X	NODE98X	1.000000
NODE100X	GENE2158X	NODE99X	1.000000
NODE101X	GENE2157X	NODE100X	1.000000
NODE102X	GENE2156X	NODE101X	1.000000
NODE103X	GENE2155X	NODE81X	1.000000
NODE104X	GENE2154X	NODE102X	1.000000
NODE105X	GENE2153X	NODE80X	1.000000
NODE106X	GENE2152X	NODE104X	1.000000
NODE107X	GENE2151X	NODE103X	1.000000
NODE108X	GENE2150X	NODE105X	1.000000
NODE109X	GENE2149X	NODE107X	1.000000
NODE110X	GENE2148X	NODE108X	1.000000
NODE111X	GENE2147X	NODE106X	1.000000
NODE112X	GENE2146X	NODE111X	1.000000
NODE113X	GENE2145X	NODE112X	1.000000
NODE114X	GENE35X	NODE87X	1.000000
NODE115X	GENE2143X	NODE113X	1.000000
NODE116X	GENE2142X	NODE115X	1.000000
NODE117X	GENE2141X	NODE116X	1.000000
NODE118X	GENE2140X	NODE84X	1.000000
NODE119X	GENE2139X	NODE117X	1.000000
NODE120X	GENE2138X	NODE119X	1.000000
NODE121X	GENE2137X	NODE120X	1.000000
NODE122X	GENE2136X	NODE121X	1.000000
NODE123X	GENE2135X	NODE44X	1.000000
NODE124X	GENE2134X	NODE122X	1.000000
NODE125X	GENE2133X	GENE2164X	1.000000
NODE126X	GENE2132X	NODE124X	1.000000
NODE127X	GENE2131X	NODE126X	1.000000
NODE128X	GENE2130X	NODE91X	1.000000
NODE129X	GENE2129X	NODE127X	1.000000
NODE130X	GENE2128X	NODE129X	1.000000
NODE131X	GENE2127X	NODE130X	1.000000
NODE132X	GENE2126X	NODE131X	1.000000
NODE133X	GENE36X	NODE132X	1.000000
NODE134X	GENE2124X	NODE133X	1.000000
NODE135X	GENE2123X	NODE134X	1.000000
NODE136X	GENE2122X	NODE135X	1.000000
NODE137X	GENE2121X	NODE136X	1.000000
NODE138X	GENE2120X	GENE2196X	1.000000
NODE139X	GENE2119X	NODE137X	1.000000
NODE140X	GENE2118X	NODE139X	1.000000
NODE141X	GENE2117X	NODE140X	1.000000
NODE142X	GENE2116X	NODE141X	1.000000
NODE143X	GENE2115X	NODE142X	1.000000
NODE144X	GENE2114X	NODE143X	1.000000
NODE145X	GENE2113X	NODE144X	1.000000
NODE146X	GENE2112X	NODE145X	1.000000
NODE147X	GENE2111X	NODE146X	1.000000
NODE148X	GENE2110X	NODE147X	1.000000
NODE149X	GENE2109X	NODE148X	1.000000
NODE150X	GENE2108X	NODE149X	1.000000
NODE151X	GENE2107X	NODE150X	1.000000
NODE152X	GENE2106X	NODE151X	1.000000
NODE153X	GENE2105X	NODE152X	1.000000
NODE154X	GENE2104X	NODE109X	1.000000
NODE155X	GENE2103X	NODE110X	1.000000
NODE156X	GENE2102X	NODE153X	1.000000
NODE157X	GENE2101X	NODE156X	1.000000
NODE158X	GENE2100X	NODE157X	1.000000
NODE159X	GENE2099X	NODE158X	1.000000
NODE160X	GENE2098X	NODE114X	1.000000
NODE161X	GENE2097X	NODE159X	1.000000
NODE162X	GENE2096X	NODE161X	1.000000
NODE163X	GENE2095X	NODE162X	1.000000
NODE164X	GENE2094X	NODE163X	1.000000
NODE165X	GENE2093X	NODE164X	1.000000
NODE166X	GENE2092X	NODE66X	1.000000
NODE167X	GENE2091X	NODE154X	1.000000
NODE168X	GENE2090X	NODE165X	1.000000
NODE169X	GENE2089X	NODE168X	1.000000
NODE170X	GENE2088X	NODE169X	1.000000
NODE171X	GENE2087X	NODE170X	1.000000
NODE172X	GENE2086X	NODE171X	1.000000
NODE173X	GENE2085X	NODE128X	1.000000
NODE174X	GENE37X	NODE172X	1.000000
NODE175X	GENE2083X	NODE155X	1.000000
NODE176X	GENE2082X	NODE174X	1.000000
NODE177X	GENE2081X	NODE176X	1.000000
NODE178X	GENE2080X	NODE177X	1.000000
NODE179X	GENE2079X	NODE167X	1.000000
NODE180X	GENE2078X	NODE179X	1.000000
NODE181X	GENE2077X	NODE178X	1.000000
NODE182X	GENE2076X	NODE181X	1.000000
NODE183X	GENE2075X	NODE182X	1.000000
NODE184X	GENE2074X	NODE183X	1.000000
NODE185X	GENE2073X	NODE184X	1.000000
NODE186X	GENE2072X	NODE185X	1.000000
NODE187X	GENE2071X	NODE186X	1.000000
NODE188X	GENE2070X	NODE187X	1.000000
NODE189X	GENE2069X	NODE188X	1.000000
NODE190X	GENE2068X	NODE189X	1.000000
NODE191X	GENE2067X	NODE190X	1.000000
NODE192X	GENE2066X	NODE191X	1.000000
NODE193X	GENE2065X	NODE192X	1.000000
NODE194X	GENE2064X	NODE193X	1.000000
NODE195X	GENE2063X	NODE194X	1.000000
NODE196X	GENE2062X	NODE195X	1.000000
NODE197X	GENE2061X	NODE196X	1.000000
NODE198X	GENE2060X	NODE197X	1.000000
NODE199X	GENE2059X	NODE198X	1.000000
NODE200X	GENE2058X	NODE199X	1.000000
NODE201X	GENE2057X	NODE200X	1.000000
NODE202X	GENE2056X	NODE201X	1.000000
NODE203X	GENE2055X	NODE202X	1.000000
NODE204X	GENE2054X	NODE203X	1.000000
NODE205X	GENE2053X	NODE204X	1.000000
NODE206X	GENE2052X	NODE205X	1.000000
NODE207X	GENE2051X	NODE206X	1.000000
NODE208X	GENE2050X	NODE207X	1.000000
NODE209X	GENE2049X	NODE208X	1.000000
NODE210X	GENE2048X	NODE209X	1.000000
NODE211X	GENE2047X	NODE210X	1.000000
NODE212X	GENE2046X	NODE211X	1.000000
NODE213X	GENE2045X	NODE212X	1.000000
NODE214X	GENE2044X	NODE213X	1.000000
NODE215X	GENE2043X	NODE214X	1.000000
NODE216X	GENE2042X	NODE215X	1.000000
NODE217X	GENE2041X	NODE216X	1.000000
NODE218X	GENE2040X	NODE217X	1.000000
NODE219X	GENE2039X	NODE218X	1.000000
NODE220X	GENE2038X	NODE219X	1.000000
NODE221X	GENE2037X	NODE220X	1.000000
NODE222X	GENE2036X	NODE221X	1.000000
NODE223X	GENE2035X	NODE222X	1.000000
NODE224X	GENE2034X	NODE223X	1.000000
NODE225X	GENE2033X	NODE224X	1.000000
NODE226X	GENE2032X	NODE225X	1.000000
NODE227X	GENE2031X	NODE226X	1.000000
NODE228X	GENE2030X	NODE227X	1.000000
NODE229X	GENE2029X	NODE228X	1.000000
NODE230X	GENE2028X	NODE229X	1.000000
NODE231X	GENE2027X	NODE230X	1.000000
NODE232X	GENE2026X	NODE231X	1.000000
NODE233X	GENE2025X	NODE232X	1.000000
NODE234X	GENE38X	NODE233X	1.000000
NODE235X	GENE2023X	NODE15X	1.000000
NODE236X	GENE2022X	NODE234X	1.000000
NODE237X	GENE2021X	NODE236X	1.000000
NODE238X	GENE2020X	NODE237X	1.000000
NODE239X	GENE39X	NODE160X	1.000000
NODE240X	GENE2018X	NODE238X	1.000000
NODE241X	GENE2017X	NODE240X	1.000000
NODE242X	GENE2016X	NODE241X	1.000000
NODE243X	GENE2015X	NODE242X	1.000000
NODE244X	GENE2014X	NODE243X	1.000000
NODE245X	GENE2013X	NODE244X	1.000000
NODE246X	GENE2012X	NODE245X	1.000000
NODE247X	GENE2011X	NODE246X	1.000000
NODE248X	GENE2010X	NODE247X	1.000000
NODE249X	GENE2009X	NODE248X	1.000000
NODE250X	GENE2008X	NODE249X	1.000000
NODE251X	GENE2007X	NODE250X	1.000000
NODE252X	GENE2006X	NODE251X	1.000000
NODE253X	GENE2005X	NODE252X	1.000000
NODE254X	GENE2004X	NODE253X	1.000000
NODE255X	GENE2003X	NODE254X	1.000000
NODE256X	GENE2002X	NODE255X	1.000000
NODE257X	GENE2001X	NODE256X	1.000000
NODE258X	GENE2000X	NODE257X	1.000000
NODE259X	GENE1999X	NODE138X	1.000000
NODE260X	GENE1998X	NODE258X	1.000000
NODE261X	GENE1997X	NODE260X	1.000000
NODE262X	GENE1996X	NODE261X	1.000000
NODE263X	GENE1995X	NODE262X	1.000000
NODE264X	GENE1994X	NODE263X	1.000000
NODE265X	GENE1993X	NODE264X	1.000000
NODE266X	GENE1992X	NODE265X	1.000000
NODE267X	GENE1991X	NODE266X	1.000000
NODE268X	GENE1990X	NODE267X	1.000000
NODE269X	GENE1989X	NODE268X	1.000000
NODE270X	GENE1988X	NODE269X	1.000000
NODE271X	GENE1987X	NODE270X	1.000000
NODE272X	GENE1986X	NODE271X	1.000000
NODE273X	GENE1985X	NODE272X	1.000000
NODE274X	GENE1984X	NODE273X	1.000000
NODE275X	GENE1983X	NODE274X	1.000000
NODE276X	GENE40X	NODE275X	1.000000
NODE277X	GENE1981X	NODE276X	1.000000
NODE278X	GENE1980X	NODE277X	1.000000
NODE279X	GENE1979X	NODE278X	1.000000
NODE280X	GENE1978X	NODE279X	1.000000
NODE281X	GENE1977X	NODE280X	1.000000
NODE282X	GENE1976X	NODE281X	1.000000
NODE283X	GENE1975X	NODE259X	1.000000
NODE284X	GENE1974X	NODE282X	1.000000
NODE285X	GENE1973X	NODE284X	1.000000
NODE286X	GENE1972X	NODE285X	1.000000
NODE287X	GENE41X	GENE7X	1.000000
NODE288X	GENE1970X	NODE239X	1.000000
NODE289X	GENE1969X	NODE286X	1.000000
NODE290X	GENE1968X	NODE289X	1.000000
NODE291X	GENE1967X	NODE290X	1.000000
NODE292X	GENE1966X	NODE291X	1.000000
NODE293X	GENE1965X	NODE292X	1.000000
NODE294X	GENE1964X	NODE293X	1.000000
NODE295X	GENE1963X	NODE294X	1.000000
NODE296X	GENE1962X	NODE295X	1.000000
NODE297X	GENE1961X	NODE180X	1.000000
NODE298X	GENE1960X	NODE296X	1.000000
NODE299X	GENE1959X	NODE298X	1.000000
NODE300X	GENE1958X	NODE288X	1.000000
NODE301X	GENE1957X	NODE235X	1.000000
NODE302X	GENE1956X	NODE297X	1.000000
NODE303X	GENE1955X	NODE299X	1.000000
NODE304X	GENE1954X	NODE303X	1.000000
NODE305X	GENE1953X	NODE304X	1.000000
NODE306X	GENE1952X	NODE305X	1.000000
NODE307X	GENE1951X	NODE306X	1.000000
NODE308X	GENE1950X	NODE307X	1.000000
NODE309X	GENE1949X	NODE308X	1.000000
NODE310X	GENE1948X	NODE309X	1.000000
NODE311X	GENE1947X	NODE310X	1.000000
NODE312X	GENE1946X	NODE311X	1.000000
NODE313X	GENE1945X	NODE312X	1.000000
NODE314X	GENE1944X	NODE313X	1.000000
NODE315X	GENE1943X	NODE300X	1.000000
NODE316X	GENE1942X	NODE314X	1.000000
NODE317X	GENE1941X	NODE316X	1.000000
NODE318X	GENE1940X	NODE317X	1.000000
NODE319X	GENE1939X	NODE318X	1.000000
NODE320X	GENE1938X	NODE319X	1.000000
NODE321X	GENE1937X	NODE320X	1.000000
NODE322X	GENE1936X	NODE321X	1.000000
NODE323X	GENE1935X	NODE322X	1.000000
NODE324X	GENE1934X	NODE323X	1.000000
NODE325X	GENE1933X	NODE324X	1.000000
NODE326X	GENE1932X	NODE325X	1.000000
NODE327X	GENE1931X	NODE326X	1.000000
NODE328X	GENE1930X	NODE327X	1.000000
NODE329X	GENE1929X	NODE328X	1.000000
NODE330X	GENE1928X	NODE329X	1.000000
NODE331X	GENE1927X	NODE330X	1.000000
NODE332X	GENE1926X	GENE2125X	1.000000
NODE333X	GENE1925X	NODE331X	1.000000
NODE334X	GENE1924X	NODE333X	1.000000
NODE335X	GENE1923X	NODE334X	1.000000
NODE336X	GENE1922X	NODE335X	1.000000
NODE337X	GENE1921X	NODE336X	1.000000
NODE338X	GENE1920X	NODE337X	1.000000
NODE339X	GENE1919X	NODE338X	1.000000
NODE340X	GENE1918X	NODE339X	1.000000
NODE341X	GENE1917X	NODE340X	1.000000
NODE342X	GENE1916X	NODE341X	1.000000
NODE343X	GENE1915X	NODE342X	1.000000
NODE344X	GENE1914X	NODE343X	1.000000
NODE345X	GENE1913X	NODE344X	1.000000
NODE346X	GENE1912X	NODE345X	1.000000
NODE347X	GENE1911X	NODE346X	1.000000
NODE348X	GENE1910X	NODE347X	1.000000
NODE349X	GENE1909X	NODE348X	1.000000
NODE350X	GENE1908X	NODE349X	1.000000
NODE351X	GENE1907X	NODE350X	1.000000
NODE352X	GENE42X	GENE23X	1.000000
NODE353X	GENE1905X	NODE351X	1.000000
NODE354X	GENE1904X	NODE353X	1.000000
NODE355X	GENE1903X	NODE354X	1.000000
NODE356X	GENE1902X	NODE355X	1.000000
NODE357X	GENE1901X	NODE356X	1.000000
NODE358X	GENE1900X	NODE357X	1.000000
NODE359X	GENE1899X	NODE358X	1.000000
NODE360X	GENE1898X	NODE359X	1.000000
NODE361X	GENE1897X	NODE360X	1.000000
NODE362X	GENE1896X	NODE361X	1.000000
NODE363X	GENE1895X	NODE362X	1.000000
NODE364X	GENE1894X	NODE363X	1.000000
NODE365X	GENE1893X	NODE364X	1.000000
NODE366X	GENE1892X	NODE365X	1.000000
NODE367X	GENE1891X	NODE366X	1.000000
NODE368X	GENE1890X	NODE367X	1.000000
NODE369X	GENE43X	NODE10X	1.000000
NODE370X	GENE1888X	NODE368X	1.000000
NODE371X	GENE1887X	NODE370X	1.000000
NODE372X	GENE1886X	GENE1889X	1.000000
NODE373X	GENE1885X	NODE371X	1.000000
NODE374X	GENE1884X	NODE373X	1.000000
NODE375X	GENE1883X	NODE374X	1.000000
NODE376X	GENE1882X	NODE375X	1.000000
NODE377X	GENE1881X	NODE376X	1.000000
NODE378X	GENE1880X	NODE377X	1.000000
NODE379X	GENE1879X	NODE378X	1.000000
NODE380X	GENE1878X	NODE379X	1.000000
NODE381X	GENE1877X	NODE380X	1.000000
NODE382X	GENE1876X	NODE381X	1.000000
NODE383X	GENE1875X	NODE382X	1.000000
NODE384X	GENE1874X	NODE383X	1.000000
NODE385X	GENE1873X	NODE9X	1.000000
NODE386X	GENE1872X	NODE384X	1.000000
NODE387X	GENE1871X	NODE386X	1.000000
NODE388X	GENE1870X	NODE387X	1.000000
NODE389X	GENE1869X	NODE388X	1.000000
NODE390X	GENE1868X	NODE389X	1.000000
NODE391X	GENE1867X	NODE390X	1.000000
NODE392X	GENE1866X	NODE391X	1.000000
NODE393X	GENE1865X	NODE392X	1.000000
NODE394X	GENE1864X	NODE393X	1.000000
NODE395X	GENE1863X	NODE372X	1.000000
NODE396X	GENE1862X	NODE394X	1.000000
NODE397X	GENE1861X	NODE396X	1.000000
NODE398X	GENE1860X	NODE397X	1.000000
NODE399X	GENE1859X	NODE398X	1.000000
NODE400X	GENE1858X	NODE399X	1.000000
NODE401X	GENE1857X	NODE400X	1.000000
NODE402X	GENE1856X	NODE401X	1.000000
NODE403X	GENE1855X	NODE395X	1.000000
NODE404X	GENE1854X	NODE402X	1.000000
NODE405X	GENE1853X	NODE404X	1.000000
NODE406X	GENE1852X	NODE405X	1.000000
NODE407X	GENE1851X	NODE406X	1.000000
NODE408X	GENE1850X	NODE407X	1.000000
NODE409X	GENE1849X	NODE118X	1.000000
NODE410X	GENE1848X	NODE408X	1.000000
NODE411X	GENE44X	NODE332X	1.000000
NODE412X	GENE1846X	NODE385X	1.000000
NODE413X	GENE1845X	NODE410X	1.000000
NODE414X	GENE1844X	NODE413X	1.000000
NODE415X	GENE1843X	NODE414X	1.000000
NODE416X	GENE1842X	NODE415X	1.000000
NODE417X	GENE1841X	NODE416X	1.000000
NODE418X	GENE1840X	NODE417X	1.000000
NODE419X	GENE1839X	NODE418X	1.000000
NODE420X	GENE1838X	NODE419X	1.000000
NODE421X	GENE1837X	GENE20X	1.000000
NODE422X	GENE1836X	NODE420X	1.000000
NODE423X	GENE1835X	NODE422X	1.000000
NODE424X	GENE1834X	NODE423X	1.000000
NODE425X	GENE1833X	NODE424X	1.000000
NODE426X	GENE1832X	NODE425X	1.000000
NODE427X	GENE1831X	NODE426X	1.000000
NODE428X	GENE1830X	NODE427X	1.000000
NODE429X	GENE1829X	NODE428X	1.000000
NODE430X	GENE1828X	NODE429X	1.000000
NODE431X	GENE1827X	NODE421X	1.000000
NODE432X	GENE1826X	NODE430X	1.000000
NODE433X	GENE1825X	NODE432X	1.000000
NODE434X	GENE1824X	NODE433X	1.000000
NODE435X	GENE1823X	NODE434X	1.000000
NODE436X	GENE1822X	NODE435X	1.000000
NODE437X	GENE1821X	NODE436X	1.000000
NODE438X	GENE1820X	NODE437X	1.000000
NODE439X	GENE1819X	NODE438X	1.000000
NODE440X	GENE1818X	NODE439X	1.000000
NODE441X	GENE1817X	NODE440X	1.000000
NODE442X	GENE1816X	NODE441X	1.000000
NODE443X	GENE1815X	NODE442X	1.000000
NODE444X	GENE1814X	NODE443X	1.000000
NODE445X	GENE1813X	NODE444X	1.000000
NODE446X	GENE1812X	NODE445X	1.000000
NODE447X	GENE1811X	NODE446X	1.000000
NODE448X	GENE1810X	NODE447X	1.000000
NODE449X	GENE1809X	NODE448X	1.000000
NODE450X	GENE1808X	NODE412X	1.000000
NODE451X	GENE1807X	NODE449X	1.000000
NODE452X	GENE1806X	NODE451X	1.000000
NODE453X	GENE1805X	NODE452X	1.000000
NODE454X	GENE1804X	NODE453X	1.000000
NODE455X	GENE1803X	NODE454X	1.000000
NODE456X	GENE1802X	NODE455X	1.000000
NODE457X	GENE1801X	NODE456X	1.000000
NODE458X	GENE1800X	NODE457X	1.000000
NODE459X	GENE1799X	NODE458X	1.000000
NODE460X	GENE1798X	NODE459X	1.000000
NODE461X	GENE1797X	NODE460X	1.000000
NODE462X	GENE1796X	NODE461X	1.000000
NODE463X	GENE1795X	NODE462X	1.000000
NODE464X	GENE1794X	NODE463X	1.000000
NODE465X	GENE1793X	NODE464X	1.000000
NODE466X	GENE1792X	NODE465X	1.000000
NODE467X	GENE1791X	NODE466X	1.000000
NODE468X	GENE1790X	NODE467X	1.000000
NODE469X	GENE1789X	NODE468X	1.000000
NODE470X	GENE1788X	NODE469X	1.000000
NODE471X	GENE1787X	NODE470X	1.000000
NODE472X	GENE1786X	NODE471X	1.000000
NODE473X	GENE1785X	NODE472X	1.000000
NODE474X	GENE1784X	NODE473X	1.000000
NODE475X	GENE1783X	NODE474X	1.000000
NODE476X	GENE1782X	NODE475X	1.000000
NODE477X	GENE1781X	NODE476X	1.000000
NODE478X	GENE1780X	NODE477X	1.000000
NODE479X	GENE1779X	NODE478X	1.000000
NODE480X	GENE1778X	NODE479X	1.000000
NODE481X	GENE1777X	NODE480X	1.000000
NODE482X	GENE1776X	NODE481X	1.000000
NODE483X	GENE1775X	NODE482X	1.000000
NODE484X	GENE1774X	NODE483X	1.000000
NODE485X	GENE1773X	NODE484X	1.000000
NODE486X	GENE1772X	NODE485X	1.000000
NODE487X	GENE1771X	NODE486X	1.000000
NODE488X	GENE1770X	NODE487X	1.000000
NODE489X	GENE1769X	NODE488X	1.000000
NODE490X	GENE1768X	NODE489X	1.000000
NODE491X	GENE1767X	NODE490X	1.000000
NODE492X	GENE1766X	NODE491X	1.000000
NODE493X	GENE1765X	NODE492X	1.000000
NODE494X	GENE1764X	NODE493X	1.000000
NODE495X	GENE1763X	NODE494X	1.000000
NODE496X	GENE1762X	NODE495X	1.000000
NODE497X	GENE1761X	NODE496X	1.000000
NODE498X	GENE1760X	NODE497X	1.000000
NODE499X	GENE1759X	NODE498X	1.000000
NODE500X	GENE1758X	NODE499X	1.000000
NODE501X	GENE1757X	NODE500X	1.000000
NODE502X	GENE1756X	NODE501X	1.000000
NODE503X	GENE1755X	NODE502X	1.000000
NODE504X	GENE1754X	NODE503X	1.000000
NODE505X	GENE1753X	NODE504X	1.000000
NODE506X	GENE1752X	NODE505X	1.000000
NODE507X	GENE1751X	NODE506X	1.000000
NODE508X	GENE1750X	NODE507X	1.000000
NODE509X	GENE1749X	NODE508X	1.000000
NODE510X	GENE1748X	NODE509X	1.000000
NODE511X	GENE1747X	NODE510X	1.000000
NODE512X	GENE1746X	NODE511X	1.000000
NODE513X	GENE1745X	NODE512X	1.000000
NODE514X	GENE1744X	NODE513X	1.000000
NODE515X	GENE1743X	NODE514X	1.000000
NODE516X	GENE1742X	NODE515X	1.000000
NODE517X	GENE1741X	NODE516X	1.000000
NODE518X	GENE1740X	NODE517X	1.000000
NODE519X	GENE1739X	NODE518X	1.000000
NODE520X	GENE1738X	NODE519X	1.000000
NODE521X	GENE1737X	NODE520X	1.000000
NODE522X	GENE1736X	NODE521X	1.000000
NODE523X	GENE1735X	NODE522X	1.000000
NODE524X	GENE1734X	NODE523X	1.000000
NODE525X	GENE1733X	NODE524X	1.000000
NODE526X	GENE1732X	NODE525X	1.000000
NODE527X	GENE1731X	NODE526X	1.000000
NODE528X	GENE1730X	NODE527X	1.000000
NODE529X	GENE1729X	NODE528X	1.000000
NODE530X	GENE1728X	NODE529X	1.000000
NODE531X	GENE1727X	NODE530X	1.000000
NODE532X	GENE1726X	NODE531X	1.000000
NODE533X	GENE1725X	NODE532X	1.000000
NODE534X	GENE1724X	NODE533X	1.000000
NODE535X	GENE1723X	NODE534X	1.000000
NODE536X	GENE1722X	NODE535X	1.000000
NODE537X	GENE1721X	NODE536X	1.000000
NODE538X	GENE1720X	NODE537X	1.000000
NODE539X	GENE1719X	NODE538X	1.000000
NODE540X	GENE1718X	NODE539X	1.000000
NODE541X	GENE1717X	NODE540X	1.000000
NODE542X	GENE1716X	NODE541X	1.000000
NODE543X	GENE1715X	NODE542X	1.000000
NODE544X	GENE1714X	NODE543X	1.000000
NODE545X	GENE1713X	NODE544X	1.000000
NODE546X	GENE1712X	NODE545X	1.000000
NODE547X	GENE1711X	NODE546X	1.000000
NODE548X	GENE1710X	NODE547X	1.000000
NODE549X	GENE1709X	NODE548X	1.000000
NODE550X	GENE1708X	NODE549X	1.000000
NODE551X	GENE1707X	NODE550X	1.000000
NODE552X	GENE1706X	NODE551X	1.000000
NODE553X	GENE1705X	NODE552X	1.000000
NODE554X	GENE1704X	NODE553X	1.000000
NODE555X	GENE1703X	NODE554X	1.000000
NODE556X	GENE1702X	NODE555X	1.000000
NODE557X	GENE1701X	NODE556X	1.000000
NODE558X	GENE1700X	NODE557X	1.000000
NODE559X	GENE1699X	NODE558X	1.000000
NODE560X	GENE1698X	NODE559X	1.000000
NODE561X	GENE1697X	NODE560X	1.000000
NODE562X	GENE1696X	NODE561X	1.000000
NODE563X	GENE1695X	NODE562X	1.000000
NODE564X	GENE1694X	NODE563X	1.000000
NODE565X	GENE1693X	NODE564X	1.000000
NODE566X	GENE1692X	NODE565X	1.000000
NODE567X	GENE1691X	NODE566X	1.000000
NODE568X	GENE1690X	NODE567X	1.000000
NODE569X	GENE1689X	NODE568X	1.000000
NODE570X	GENE1688X	NODE569X	1.000000
NODE571X	GENE1687X	NODE570X	1.000000
NODE572X	GENE1686X	NODE571X	1.000000
NODE573X	GENE1685X	NODE572X	1.000000
NODE574X	GENE1684X	NODE573X	1.000000
NODE575X	GENE1683X	NODE574X	1.000000
NODE576X	GENE1682X	NODE575X	1.000000
NODE577X	GENE1681X	NODE576X	1.000000
NODE578X	GENE1680X	NODE577X	1.000000
NODE579X	GENE1679X	NODE578X	1.000000
NODE580X	GENE1678X	NODE579X	1.000000
NODE581X	GENE1677X	NODE580X	1.000000
NODE582X	GENE1676X	NODE581X	1.000000
NODE583X	GENE1675X	NODE582X	1.000000
NODE584X	GENE1674X	NODE583X	1.000000
NODE585X	GENE1673X	NODE584X	1.000000
NODE586X	GENE1672X	NODE585X	1.000000
NODE587X	GENE1671X	NODE586X	1.000000
NODE588X	GENE1670X	NODE587X	1.000000
NODE589X	GENE1669X	NODE588X	1.000000
NODE590X	GENE1668X	NODE589X	1.000000
NODE591X	GENE1667X	NODE590X	1.000000
NODE592X	GENE1666X	NODE591X	1.000000
NODE593X	GENE1665X	NODE592X	1.000000
NODE594X	GENE1664X	NODE593X	1.000000
NODE595X	GENE1663X	NODE594X	1.000000
NODE596X	GENE1662X	NODE595X	1.000000
NODE597X	GENE1661X	NODE596X	1.000000
NODE598X	GENE1660X	NODE597X	1.000000
NODE599X	GENE1659X	NODE598X	1.000000
NODE600X	GENE1658X	NODE599X	1.000000
NODE601X	GENE1657X	NODE600X	1.000000
NODE602X	GENE1656X	NODE601X	1.000000
NODE603X	GENE1655X	NODE602X	1.000000
NODE604X	GENE1654X	NODE603X	1.000000
NODE605X	GENE1653X	NODE604X	1.000000
NODE606X	GENE1652X	NODE605X	1.000000
NODE607X	GENE1651X	NODE606X	1.000000
NODE608X	GENE1650X	NODE607X	1.000000
NODE609X	GENE1649X	NODE608X	1.000000
NODE610X	GENE1648X	NODE609X	1.000000
NODE611X	GENE1647X	NODE610X	1.000000
NODE612X	GENE1646X	NODE611X	1.000000
NODE613X	GENE1645X	NODE612X	1.000000
NODE614X	GENE1644X	NODE613X	1.000000
NODE615X	GENE1643X	NODE614X	1.000000
NODE616X	GENE1642X	NODE615X	1.000000
NODE617X	GENE1641X	NODE616X	1.000000
NODE618X	GENE1640X	NODE617X	1.000000
NODE619X	GENE1639X	NODE618X	1.000000
NODE620X	GENE1638X	NODE619X	1.000000
NODE621X	GENE1637X	NODE166X	1.000000
NODE622X	GENE1636X	NODE283X	1.000000
NODE623X	GENE1635X	NODE620X	1.000000
NODE624X	GENE1634X	NODE623X	1.000000
NODE625X	GENE1633X	NODE624X	1.000000
NODE626X	GENE1632X	NODE625X	1.000000
NODE627X	GENE1631X	NODE621X	1.000000
NODE628X	GENE1630X	NODE626X	1.000000
NODE629X	GENE1629X	NODE628X	1.000000
NODE630X	GENE1628X	NODE629X	1.000000
NODE631X	GENE1627X	NODE630X	1.000000
NODE632X	GENE1626X	NODE631X	1.000000
NODE633X	GENE1625X	NODE632X	1.000000
NODE634X	GENE1624X	NODE633X	1.000000
NODE635X	GENE1623X	GENE11X	1.000000
NODE636X	GENE1622X	NODE634X	1.000000
NODE637X	GENE1621X	NODE403X	1.000000
NODE638X	GENE1620X	NODE636X	1.000000
NODE639X	GENE1619X	NODE638X	1.000000
NODE640X	GENE1618X	NODE639X	1.000000
NODE641X	GENE45X	NODE640X	1.000000
NODE642X	GENE1616X	NODE641X	1.000000
NODE643X	GENE1615X	NODE642X	1.000000
NODE644X	GENE1614X	NODE643X	1.000000
NODE645X	GENE1613X	NODE644X	1.000000
NODE646X	GENE1612X	NODE645X	1.000000
NODE647X	GENE1611X	NODE646X	1.000000
NODE648X	GENE1610X	NODE647X	1.000000
NODE649X	GENE1609X	NODE627X	1.000000
NODE650X	GENE1608X	NODE648X	1.000000
NODE651X	GENE1607X	NODE650X	1.000000
NODE652X	GENE1606X	NODE651X	1.000000
NODE653X	GENE1605X	NODE652X	1.000000
NODE654X	GENE1604X	NODE409X	1.000000
NODE655X	GENE1603X	NODE653X	1.000000
NODE656X	GENE1602X	NODE655X	1.000000
NODE657X	GENE1601X	NODE656X	1.000000
NODE658X	GENE1600X	GENE1847X	1.000000
NODE659X	GENE1599X	NODE657X	1.000000
NODE660X	GENE1598X	NODE659X	1.000000
NODE661X	GENE46X	NODE660X	1.000000
NODE662X	GENE1596X	NODE661X	1.000000
NODE663X	GENE1595X	NODE662X	1.000000
NODE664X	GENE1594X	NODE663X	1.000000
NODE665X	GENE1593X	NODE664X	1.000000
NODE666X	GENE1592X	NODE665X	1.000000
NODE667X	GENE1591X	NODE666X	1.000000
NODE668X	GENE1590X	NODE667X	1.000000
NODE669X	GENE1589X	NODE668X	1.000000
NODE670X	GENE1588X	NODE669X	1.000000
NODE671X	GENE1587X	NODE670X	1.000000
NODE672X	GENE1586X	NODE671X	1.000000
NODE673X	GENE1585X	NODE672X	1.000000
NODE674X	GENE1584X	NODE673X	1.000000
NODE675X	GENE1583X	NODE674X	1.000000
NODE676X	GENE1582X	NODE675X	1.000000
NODE677X	GENE1581X	NODE676X	1.000000
NODE678X	GENE1580X	NODE677X	1.000000
NODE679X	GENE1579X	NODE678X	1.000000
NODE680X	GENE1578X	NODE679X	1.000000
NODE681X	GENE1577X	NODE680X	1.000000
NODE682X	GENE1576X	NODE681X	1.000000
NODE683X	GENE1575X	NODE682X	1.000000
NODE684X	GENE1574X	NODE683X	1.000000
NODE685X	GENE1573X	NODE649X	1.000000
NODE686X	GENE1572X	NODE684X	1.000000
NODE687X	GENE1571X	NODE686X	1.000000
NODE688X	GENE1570X	NODE687X	1.000000
NODE689X	GENE1569X	NODE688X	1.000000
NODE690X	GENE1568X	NODE685X	1.000000
NODE691X	GENE1567X	NODE689X	1.000000
NODE692X	GENE1566X	NODE691X	1.000000
NODE693X	GENE1565X	NODE692X	1.000000
NODE694X	GENE1564X	NODE693X	1.000000
NODE695X	GENE1563X	NODE694X	1.000000
NODE696X	GENE1562X	NODE695X	1.000000
NODE697X	GENE1561X	NODE696X	1.000000
NODE698X	GENE1560X	NODE697X	1.000000
NODE699X	GENE1559X	NODE698X	1.000000
NODE700X	GENE1558X	NODE699X	1.000000
NODE701X	GENE1557X	NODE700X	1.000000
NODE702X	GENE1556X	NODE701X	1.000000
NODE703X	GENE1555X	NODE702X	1.000000
NODE704X	GENE47X	NODE703X	1.000000
NODE705X	GENE1553X	NODE704X	1.000000
NODE706X	GENE1552X	NODE705X	1.000000
NODE707X	GENE1551X	NODE706X	1.000000
NODE708X	GENE1550X	NODE707X	1.000000
NODE709X	GENE48X	NODE708X	1.000000
NODE710X	GENE1548X	NODE709X	1.000000
NODE711X	GENE1547X	NODE654X	1.000000
NODE712X	GENE1546X	NODE710X	1.000000
NODE713X	GENE1545X	NODE712X	1.000000
NODE714X	GENE1544X	NODE713X	1.000000
NODE715X	GENE1543X	NODE714X	1.000000
NODE716X	GENE1542X	NODE711X	1.000000
NODE717X	GENE1541X	NODE716X	1.000000
NODE718X	GENE1540X	NODE690X	1.000000
NODE719X	GENE49X	NODE715X	1.000000
NODE720X	GENE1538X	NODE719X	1.000000
NODE721X	GENE1537X	NODE720X	1.000000
NODE722X	GENE1536X	NODE721X	1.000000
NODE723X	GENE1535X	NODE722X	1.000000
NODE724X	GENE1534X	NODE723X	1.000000
NODE725X	GENE1533X	NODE724X	1.000000
NODE726X	GENE1532X	NODE717X	1.000000
NODE727X	GENE1531X	NODE725X	1.000000
NODE728X	GENE1530X	NODE727X	1.000000
NODE729X	GENE1529X	NODE728X	1.000000
NODE730X	GENE1528X	NODE315X	1.000000
NODE731X	GENE1527X	NODE729X	1.000000
NODE732X	GENE1526X	NODE726X	1.000000
NODE733X	GENE1525X	NODE731X	1.000000
NODE734X	GENE1524X	NODE733X	1.000000
NODE735X	GENE50X	NODE734X	1.000000
NODE736X	GENE1522X	NODE735X	1.000000
NODE737X	GENE1521X	NODE732X	1.000000
NODE738X	GENE1520X	NODE737X	1.000000
NODE739X	GENE1519X	NODE738X	1.000000
NODE740X	GENE1518X	NODE123X	1.000000
NODE741X	GENE1517X	NODE736X	1.000000
NODE742X	GENE1516X	NODE741X	1.000000
NODE743X	GENE1515X	NODE740X	1.000000
NODE744X	GENE51X	GENE22X	1.000000
NODE745X	GENE1513X	NODE742X	1.000000
NODE746X	GENE1512X	NODE745X	1.000000
NODE747X	GENE52X	NODE746X	1.000000
NODE748X	GENE1510X	NODE747X	1.000000
NODE749X	GENE1509X	NODE739X	1.000000
NODE750X	GENE1508X	NODE748X	1.000000
NODE751X	GENE1507X	NODE750X	1.000000
NODE752X	GENE1506X	NODE749X	1.000000
NODE753X	GENE1505X	NODE751X	1.000000
NODE754X	GENE1504X	NODE753X	1.000000
NODE755X	GENE1503X	GENE1617X	1.000000
NODE756X	GENE1502X	NODE754X	1.000000
NODE757X	GENE1501X	NODE756X	1.000000
NODE758X	GENE1500X	GENE1514X	1.000000
NODE759X	GENE1499X	NODE757X	1.000000
NODE760X	GENE1498X	NODE759X	1.000000
NODE761X	GENE1497X	NODE752X	1.000000
NODE762X	GENE1496X	NODE760X	1.000000
NODE763X	GENE1495X	NODE762X	1.000000
NODE764X	GENE1494X	NODE761X	1.000000
NODE765X	GENE1493X	NODE764X	1.000000
NODE766X	GENE1492X	NODE763X	1.000000
NODE767X	GENE1491X	NODE766X	1.000000
NODE768X	GENE1490X	NODE767X	1.000000
NODE769X	GENE1489X	NODE730X	1.000000
NODE770X	GENE1488X	NODE768X	1.000000
NODE771X	GENE1487X	NODE755X	1.000000
NODE772X	GENE1486X	NODE770X	1.000000
NODE773X	GENE1485X	NODE772X	1.000000
NODE774X	GENE1484X	NODE773X	1.000000
NODE775X	GENE1483X	NODE774X	1.000000
NODE776X	GENE1482X	NODE775X	1.000000
NODE777X	GENE1481X	NODE776X	1.000000
NODE778X	GENE1480X	NODE777X	1.000000
NODE779X	GENE1479X	NODE778X	1.000000
NODE780X	GENE1478X	NODE779X	1.000000
NODE781X	GENE1477X	NODE780X	1.000000
NODE782X	GENE1476X	NODE769X	1.000000
NODE783X	GENE1475X	NODE781X	1.000000
NODE784X	GENE1474X	NODE635X	1.000000
NODE785X	GENE1473X	NODE783X	1.000000
NODE786X	GENE1472X	NODE785X	1.000000
NODE787X	GENE1471X	NODE786X	1.000000
NODE788X	GENE1470X	NODE787X	1.000000
NODE789X	GENE1469X	NODE788X	1.000000
NODE790X	GENE1468X	NODE789X	1.000000
NODE791X	GENE1467X	NODE790X	1.000000
NODE792X	GENE1466X	NODE765X	1.000000
NODE793X	GENE1465X	NODE791X	1.000000
NODE794X	GENE1464X	NODE793X	1.000000
NODE795X	GENE1463X	NODE718X	1.000000
NODE796X	GENE1462X	NODE794X	1.000000
NODE797X	GENE1461X	NODE796X	1.000000
NODE798X	GENE1460X	NODE797X	1.000000
NODE799X	GENE1459X	NODE798X	1.000000
NODE800X	GENE1458X	NODE799X	1.000000
NODE801X	GENE1457X	NODE800X	1.000000
NODE802X	GENE1456X	NODE637X	1.000000
NODE803X	GENE1455X	NODE801X	1.000000
NODE804X	GENE1454X	NODE795X	1.000000
NODE805X	GENE1453X	NODE803X	1.000000
NODE806X	GENE1452X	NODE805X	1.000000
NODE807X	GENE1451X	NODE431X	1.000000
NODE808X	GENE1450X	NODE806X	1.000000
NODE809X	GENE1449X	NODE808X	1.000000
NODE810X	GENE1448X	NODE809X	1.000000
NODE811X	GENE1447X	NODE810X	1.000000
NODE812X	GENE1446X	NODE811X	1.000000
NODE813X	GENE1445X	NODE812X	1.000000
NODE814X	GENE1444X	NODE813X	1.000000
NODE815X	GENE1443X	NODE814X	1.000000
NODE816X	GENE1442X	NODE815X	1.000000
NODE817X	GENE1441X	NODE816X	1.000000
NODE818X	GENE1440X	NODE817X	1.000000
NODE819X	GENE1439X	NODE818X	1.000000
NODE820X	GENE1438X	NODE819X	1.000000
NODE821X	GENE1437X	NODE25X	1.000000
NODE822X	GENE1436X	NODE820X	1.000000
NODE823X	GENE1435X	NODE822X	1.000000
NODE824X	GENE1434X	NODE823X	1.000000
NODE825X	GENE1433X	NODE821X	1.000000
NODE826X	GENE1432X	NODE824X	1.000000
NODE827X	GENE1431X	NODE826X	1.000000
NODE828X	GENE1430X	NODE827X	1.000000
NODE829X	GENE1429X	NODE828X	1.000000
NODE830X	GENE1428X	NODE829X	1.000000
NODE831X	GENE1427X	NODE830X	1.000000
NODE832X	GENE1426X	NODE831X	1.000000
NODE833X	GENE1425X	NODE832X	1.000000
NODE834X	GENE1424X	NODE833X	1.000000
NODE835X	GENE1423X	NODE834X	1.000000
NODE836X	GENE1422X	NODE835X	1.000000
NODE837X	GENE1421X	NODE836X	1.000000
NODE838X	GENE1420X	NODE837X	1.000000
NODE839X	GENE1419X	NODE838X	1.000000
NODE840X	GENE1418X	NODE839X	1.000000
NODE841X	GENE1417X	NODE840X	1.000000
NODE842X	GENE1416X	NODE841X	1.000000
NODE843X	GENE1415X	NODE842X	1.000000
NODE844X	GENE1414X	NODE843X	1.000000
NODE845X	GENE1413X	NODE844X	1.000000
NODE846X	GENE1412X	NODE845X	1.000000
NODE847X	GENE1411X	NODE846X	1.000000
NODE848X	GENE1410X	NODE847X	1.000000
NODE849X	GENE53X	NODE301X	1.000000
NODE850X	GENE1408X	GENE1409X	1.000000
NODE851X	GENE1407X	NODE848X	1.000000
NODE852X	GENE1406X	NODE851X	1.000000
NODE853X	GENE1405X	NODE852X	1.000000
NODE854X	GENE1404X	NODE853X	1.000000
NODE855X	GENE1403X	NODE854X	1.000000
NODE856X	GENE1402X	NODE855X	1.000000
NODE857X	GENE54X	NODE856X	1.000000
NODE858X	GENE1400X	NODE857X	1.000000
NODE859X	GENE1399X	NODE858X	1.000000
NODE860X	GENE1398X	NODE859X	1.000000
NODE861X	GENE1397X	NODE860X	1.000000
NODE862X	GENE1396X	NODE861X	1.000000
NODE863X	GENE1395X	NODE862X	1.000000
NODE864X	GENE1394X	NODE863X	1.000000
NODE865X	GENE1393X	NODE864X	1.000000
NODE866X	GENE1392X	NODE865X	1.000000
NODE867X	GENE1391X	NODE866X	1.000000
NODE868X	GENE1390X	NODE867X	1.000000
NODE869X	GENE1389X	NODE868X	1.000000
NODE870X	GENE56X	NODE869X	1.000000
NODE871X	GENE1387X	NODE870X	1.000000
NODE872X	GENE1386X	NODE871X	1.000000
NODE873X	GENE1385X	NODE872X	1.000000
NODE874X	GENE1384X	NODE784X	1.000000
NODE875X	GENE1383X	NODE450X	1.000000
NODE876X	GENE1382X	GENE1982X	1.000000
NODE877X	GENE1381X	NODE873X	1.000000
NODE878X	GENE1380X	NODE877X	1.000000
NODE879X	GENE1379X	NODE878X	1.000000
NODE880X	GENE1378X	NODE879X	1.000000
NODE881X	GENE1377X	NODE880X	1.000000
NODE882X	GENE1376X	NODE881X	1.000000
NODE883X	GENE1375X	NODE882X	1.000000
NODE884X	GENE1374X	NODE883X	1.000000
NODE885X	GENE1373X	NODE884X	1.000000
NODE886X	GENE1372X	NODE885X	1.000000
NODE887X	GENE1371X	NODE886X	1.000000
NODE888X	GENE1370X	NODE622X	1.000000
NODE889X	GENE1369X	NODE887X	1.000000
NODE890X	GENE1368X	NODE889X	1.000000
NODE891X	GENE57X	NODE890X	1.000000
NODE892X	GENE1366X	NODE891X	1.000000
NODE893X	GENE1365X	NODE892X	1.000000
NODE894X	GENE1364X	NODE893X	1.000000
NODE895X	GENE1363X	NODE782X	1.000000
NODE896X	GENE1362X	NODE894X	1.000000
NODE897X	GENE1361X	NODE896X	1.000000
NODE898X	GENE1360X	NODE897X	1.000000
NODE899X	GENE1359X	NODE898X	1.000000
NODE900X	GENE1358X	NODE899X	1.000000
NODE901X	GENE1357X	NODE900X	1.000000
NODE902X	GENE1356X	GENE17X	1.000000
NODE903X	GENE1355X	NODE901X	1.000000
NODE904X	GENE1354X	NODE903X	1.000000
NODE905X	GENE1353X	NODE904X	1.000000
NODE906X	GENE1352X	NODE902X	1.000000
NODE907X	GENE1351X	NODE906X	1.000000
NODE908X	GENE1350X	NODE905X	1.000000
NODE909X	GENE1349X	NODE908X	1.000000
NODE910X	GENE1348X	NODE909X	1.000000
NODE911X	GENE1347X	NODE910X	1.000000
NODE912X	GENE1346X	NODE911X	1.000000
NODE913X	GENE1345X	NODE907X	1.000000
NODE914X	GENE1344X	GENE2194X	1.000000
NODE915X	GENE1343X	NODE912X	1.000000
NODE916X	GENE1342X	NODE915X	1.000000
NODE917X	GENE1341X	NODE888X	1.000000
NODE918X	GENE58X	NODE895X	1.000000
NODE919X	GENE1339X	NODE916X	1.000000
NODE920X	GENE1338X	NODE917X	1.000000
NODE921X	GENE1337X	NODE919X	1.000000
NODE922X	GENE1336X	NODE921X	1.000000
NODE923X	GENE1335X	NODE922X	1.000000
NODE924X	GENE1334X	NODE923X	1.000000
NODE925X	GENE59X	NODE924X	1.000000
NODE926X	GENE1332X	NODE925X	1.000000
NODE927X	GENE1331X	NODE926X	1.000000
NODE928X	GENE1330X	NODE918X	1.000000
NODE929X	GENE1329X	NODE927X	1.000000
NODE930X	GENE60X	NODE849X	1.000000
NODE931X	GENE1327X	NODE929X	1.000000
NODE932X	GENE1326X	NODE931X	1.000000
NODE933X	GENE61X	GENE34X	1.000000
NODE934X	GENE1324X	NODE932X	1.000000
NODE935X	GENE1323X	NODE934X	1.000000
NODE936X	GENE1322X	GENE1328X	1.000000
NODE937X	GENE1321X	NODE935X	1.000000
NODE938X	GENE1320X	NODE920X	1.000000
NODE939X	GENE1319X	NODE936X	1.000000
NODE940X	GENE1318X	NODE937X	1.000000
NODE941X	GENE1317X	NODE939X	1.000000
NODE942X	GENE1316X	NODE941X	1.000000
NODE943X	GENE1315X	NODE940X	1.000000
NODE944X	GENE1314X	NODE943X	1.000000
NODE945X	GENE1313X	NODE944X	1.000000
NODE946X	GENE1312X	NODE945X	1.000000
NODE947X	GENE1311X	NODE938X	1.000000
NODE948X	GENE1310X	NODE946X	1.000000
NODE949X	GENE1309X	NODE948X	1.000000
NODE950X	GENE1308X	NODE949X	1.000000
NODE951X	GENE1307X	NODE950X	1.000000
NODE952X	GENE1306X	NODE951X	1.000000
NODE953X	GENE1305X	NODE952X	1.000000
NODE954X	GENE1304X	NODE953X	1.000000
NODE955X	GENE1303X	NODE954X	1.000000
NODE956X	GENE1302X	NODE955X	1.000000
NODE957X	GENE1301X	NODE956X	1.000000
NODE958X	GENE1300X	NODE957X	1.000000
NODE959X	GENE1299X	NODE958X	1.000000
NODE960X	GENE1298X	NODE959X	1.000000
NODE961X	GENE1297X	NODE960X	1.000000
NODE962X	GENE1296X	NODE874X	1.000000
NODE963X	GENE1295X	NODE961X	1.000000
NODE964X	GENE1294X	NODE963X	1.000000
NODE965X	GENE1293X	NODE964X	1.000000
NODE966X	GENE1292X	NODE965X	1.000000
NODE967X	GENE1291X	NODE966X	1.000000
NODE968X	GENE1290X	NODE967X	1.000000
NODE969X	GENE1289X	NODE968X	1.000000
NODE970X	GENE1288X	NODE969X	1.000000
NODE971X	GENE1287X	NODE970X	1.000000
NODE972X	GENE1286X	NODE971X	1.000000
NODE973X	GENE1285X	NODE972X	1.000000
NODE974X	GENE1284X	NODE973X	1.000000
NODE975X	GENE1283X	NODE875X	1.000000
NODE976X	GENE1282X	NODE974X	1.000000
NODE977X	GENE1281X	NODE976X	1.000000
NODE978X	GENE1280X	NODE977X	1.000000
NODE979X	GENE1279X	NODE978X	1.000000
NODE980X	GENE1278X	NODE979X	1.000000
NODE981X	GENE1277X	NODE980X	1.000000
NODE982X	GENE1276X	NODE981X	1.000000
NODE983X	GENE1275X	NODE982X	1.000000
NODE984X	GENE1274X	NODE983X	1.000000
NODE985X	GENE1273X	NODE984X	1.000000
NODE986X	GENE1272X	NODE985X	1.000000
NODE987X	GENE1271X	NODE986X	1.000000
NODE988X	GENE1270X	NODE987X	1.000000
NODE989X	GENE1269X	NODE988X	1.000000
NODE990X	GENE1268X	NODE989X	1.000000
NODE991X	GENE1267X	NODE990X	1.000000
NODE992X	GENE1266X	NODE991X	1.000000
NODE993X	GENE1265X	NODE992X	1.000000
NODE994X	GENE1264X	NODE993X	1.000000
NODE995X	GENE1263X	NODE994X	1.000000
NODE996X	GENE1262X	NODE995X	1.000000
NODE997X	GENE1261X	NODE913X	1.000000
NODE998X	GENE1260X	NODE996X	1.000000
NODE999X	GENE1259X	NODE998X	1.000000
NODE1000X	GENE1258X	NODE999X	1.000000
NODE1001X	GENE1257X	NODE1000X	1.000000
NODE1002X	GENE1256X	NODE1001X	1.000000
NODE1003X	GENE1255X	NODE1002X	1.000000
NODE1004X	GENE1254X	NODE1003X	1.000000
NODE1005X	GENE1253X	NODE1004X	1.000000
NODE1006X	GENE1252X	NODE1005X	1.000000
NODE1007X	GENE1251X	NODE1006X	1.000000
NODE1008X	GENE1250X	NODE1007X	1.000000
NODE1009X	GENE1249X	NODE1008X	1.000000
NODE1010X	GENE1248X	NODE1009X	1.000000
NODE1011X	GENE1247X	NODE1010X	1.000000
NODE1012X	GENE1246X	NODE1011X	1.000000
NODE1013X	GENE1245X	NODE1012X	1.000000
NODE1014X	GENE1244X	NODE1013X	1.000000
NODE1015X	GENE1243X	NODE1014X	1.000000
NODE1016X	GENE1242X	NODE1015X	1.000000
NODE1017X	GENE1241X	NODE1016X	1.000000
NODE1018X	GENE1240X	NODE1017X	1.000000
NODE1019X	GENE1239X	NODE1018X	1.000000
NODE1020X	GENE1238X	NODE1019X	1.000000
NODE1021X	GENE1237X	NODE1020X	1.000000
NODE1022X	GENE1236X	NODE1021X	1.000000
NODE1023X	GENE1235X	NODE1022X	1.000000
NODE1024X	GENE1234X	NODE1023X	1.000000
NODE1025X	GENE1233X	NODE1024X	1.000000
NODE1026X	GENE1232X	NODE1025X	1.000000
NODE1027X	GENE1231X	NODE1026X	1.000000
NODE1028X	GENE1230X	NODE1027X	1.000000
NODE1029X	GENE1229X	NODE1028X	1.000000
NODE1030X	GENE1228X	NODE1029X	1.000000
NODE1031X	GENE1227X	NODE1030X	1.000000
NODE1032X	GENE1226X	NODE1031X	1.000000
NODE1033X	GENE1225X	NODE1032X	1.000000
NODE1034X	GENE1224X	NODE1033X	1.000000
NODE1035X	GENE1223X	NODE1034X	1.000000
NODE1036X	GENE1222X	NODE1035X	1.000000
NODE1037X	GENE1221X	NODE1036X	1.000000
NODE1038X	GENE1220X	NODE1037X	1.000000
NODE1039X	GENE1219X	NODE1038X	1.000000
NODE1040X	GENE1218X	NODE1039X	1.000000
NODE1041X	GENE1217X	NODE1040X	1.000000
NODE1042X	GENE1216X	NODE1041X	1.000000
NODE1043X	GENE1215X	NODE1042X	1.000000
NODE1044X	GENE1214X	NODE1043X	1.000000
NODE1045X	GENE1213X	NODE1044X	1.000000
NODE1046X	GENE1212X	NODE1045X	1.000000
NODE1047X	GENE1211X	NODE1046X	1.000000
NODE1048X	GENE1210X	NODE1047X	1.000000
NODE1049X	GENE1209X	NODE1048X	1.000000
NODE1050X	GENE1208X	NODE1049X	1.000000
NODE1051X	GENE1207X	NODE1050X	1.000000
NODE1052X	GENE1206X	NODE1051X	1.000000
NODE1053X	GENE1205X	NODE1052X	1.000000
NODE1054X	GENE1204X	NODE1053X	1.000000
NODE1055X	GENE1203X	NODE1054X	1.000000
NODE1056X	GENE1202X	NODE1055X	1.000000
NODE1057X	GENE1201X	NODE1056X	1.000000
NODE1058X	GENE1200X	NODE1057X	1.000000
NODE1059X	GENE1199X	NODE1058X	1.000000
NODE1060X	GENE1198X	NODE1059X	1.000000
NODE1061X	GENE1197X	NODE1060X	1.000000
NODE1062X	GENE1196X	NODE1061X	1.000000
NODE1063X	GENE1195X	NODE1062X	1.000000
NODE1064X	GENE1194X	NODE1063X	1.000000
NODE1065X	GENE1193X	NODE1064X	1.000000
NODE1066X	GENE1192X	NODE1065X	1.000000
NODE1067X	GENE1191X	NODE1066X	1.000000
NODE1068X	GENE1190X	NODE792X	1.000000
NODE1069X	GENE1189X	NODE1067X	1.000000
NODE1070X	GENE1188X	NODE1069X	1.000000
NODE1071X	GENE1187X	NODE1070X	1.000000
NODE1072X	GENE1186X	NODE1071X	1.000000
NODE1073X	GENE1185X	NODE1072X	1.000000
NODE1074X	GENE1184X	NODE1073X	1.000000
NODE1075X	GENE1183X	NODE1074X	1.000000
NODE1076X	GENE1182X	NODE1075X	1.000000
NODE1077X	GENE1181X	NODE1076X	1.000000
NODE1078X	GENE1180X	NODE1077X	1.000000
NODE1079X	GENE1179X	NODE1078X	1.000000
NODE1080X	GENE1178X	NODE1079X	1.000000
NODE1081X	GENE62X	NODE1080X	1.000000
NODE1082X	GENE1176X	NODE1081X	1.000000
NODE1083X	GENE1175X	NODE1082X	1.000000
NODE1084X	GENE1174X	NODE1083X	1.000000
NODE1085X	GENE1173X	NODE1084X	1.000000
NODE1086X	GENE1172X	NODE1085X	1.000000
NODE1087X	GENE1171X	NODE1086X	1.000000
NODE1088X	GENE1170X	NODE1087X	1.000000
NODE1089X	GENE1169X	NODE1088X	1.000000
NODE1090X	GENE1168X	NODE1089X	1.000000
NODE1091X	GENE1167X	NODE1090X	1.000000
NODE1092X	GENE1166X	NODE1091X	1.000000
NODE1093X	GENE1165X	NODE1092X	1.000000
NODE1094X	GENE1164X	NODE1093X	1.000000
NODE1095X	GENE1163X	NODE1094X	1.000000
NODE1096X	GENE1162X	NODE1095X	1.000000
NODE1097X	GENE1161X	NODE1096X	1.000000
NODE1098X	GENE1160X	NODE1097X	1.000000
NODE1099X	GENE1159X	NODE1098X	1.000000
NODE1100X	GENE1158X	NODE1099X	1.000000
NODE1101X	GENE1157X	NODE1100X	1.000000
NODE1102X	GENE1156X	NODE1101X	1.000000
NODE1103X	GENE1155X	NODE1102X	1.000000
NODE1104X	GENE1154X	NODE1103X	1.000000
NODE1105X	GENE1153X	NODE1104X	1.000000
NODE1106X	GENE1152X	NODE1105X	1.000000
NODE1107X	GENE1151X	NODE1106X	1.000000
NODE1108X	GENE1150X	NODE1107X	1.000000
NODE1109X	GENE1149X	NODE1108X	1.000000
NODE1110X	GENE1148X	NODE1109X	1.000000
NODE1111X	GENE1147X	NODE1110X	1.000000
NODE1112X	GENE1146X	NODE1111X	1.000000
NODE1113X	GENE1145X	NODE1112X	1.000000
NODE1114X	GENE1144X	NODE1113X	1.000000
NODE1115X	GENE1143X	NODE1114X	1.000000
NODE1116X	GENE1142X	NODE1115X	1.000000
NODE1117X	GENE1141X	NODE1116X	1.000000
NODE1118X	GENE1140X	NODE1117X	1.000000
NODE1119X	GENE1139X	NODE1118X	1.000000
NODE1120X	GENE1138X	NODE1119X	1.000000
NODE1121X	GENE1137X	NODE1120X	1.000000
NODE1122X	GENE1136X	NODE1121X	1.000000
NODE1123X	GENE1135X	NODE1122X	1.000000
NODE1124X	GENE1134X	NODE1123X	1.000000
NODE1125X	GENE1133X	NODE1124X	1.000000
NODE1126X	GENE1132X	NODE1125X	1.000000
NODE1127X	GENE1131X	NODE1126X	1.000000
NODE1128X	GENE1130X	NODE1127X	1.000000
NODE1129X	GENE1129X	NODE1128X	1.000000
NODE1130X	GENE1128X	NODE1129X	1.000000
NODE1131X	GENE1127X	NODE1130X	1.000000
NODE1132X	GENE1126X	NODE1131X	1.000000
NODE1133X	GENE1125X	NODE1132X	1.000000
NODE1134X	GENE1124X	NODE1133X	1.000000
NODE1135X	GENE1123X	NODE1134X	1.000000
NODE1136X	GENE1122X	NODE1135X	1.000000
NODE1137X	GENE1121X	NODE1136X	1.000000
NODE1138X	GENE1120X	NODE1137X	1.000000
NODE1139X	GENE1119X	NODE1138X	1.000000
NODE1140X	GENE1118X	NODE1139X	1.000000
NODE1141X	GENE1117X	NODE1140X	1.000000
NODE1142X	GENE1116X	NODE1141X	1.000000
NODE1143X	GENE1115X	NODE1142X	1.000000
NODE1144X	GENE1114X	NODE1143X	1.000000
NODE1145X	GENE1113X	NODE1144X	1.000000
NODE1146X	GENE1112X	NODE1145X	1.000000
NODE1147X	GENE1111X	NODE1146X	1.000000
NODE1148X	GENE1110X	NODE1147X	1.000000
NODE1149X	GENE1109X	NODE1148X	1.000000
NODE1150X	GENE1108X	NODE1149X	1.000000
NODE1151X	GENE1107X	NODE1150X	1.000000
NODE1152X	GENE1106X	NODE1151X	1.000000
NODE1153X	GENE1105X	NODE1152X	1.000000
NODE1154X	GENE1104X	NODE1153X	1.000000
NODE1155X	GENE1103X	NODE1154X	1.000000
NODE1156X	GENE1102X	NODE1155X	1.000000
NODE1157X	GENE1101X	NODE1156X	1.000000
NODE1158X	GENE1100X	NODE1157X	1.000000
NODE1159X	GENE1099X	NODE1158X	1.000000
NODE1160X	GENE1098X	NODE1159X	1.000000
NODE1161X	GENE1097X	NODE1160X	1.000000
NODE1162X	GENE1096X	NODE1161X	1.000000
NODE1163X	GENE1095X	NODE1162X	1.000000
NODE1164X	GENE1094X	NODE1163X	1.000000
NODE1165X	GENE1093X	NODE1164X	1.000000
NODE1166X	GENE1092X	NODE1165X	1.000000
NODE1167X	GENE1091X	NODE1166X	1.000000
NODE1168X	GENE1090X	NODE1167X	1.000000
NODE1169X	GENE1089X	GENE6X	1.000000
NODE1170X	GENE1088X	NODE1168X	1.000000
NODE1171X	GENE1087X	NODE1170X	1.000000
NODE1172X	GENE1086X	NODE1171X	1.000000
NODE1173X	GENE1085X	NODE1172X	1.000000
NODE1174X	GENE1084X	NODE1173X	1.000000
NODE1175X	GENE1083X	NODE1174X	1.000000
NODE1176X	GENE1082X	NODE1175X	1.000000
NODE1177X	GENE1081X	NODE1176X	1.000000
NODE1178X	GENE1080X	NODE1177X	1.000000
NODE1179X	GENE1079X	NODE1178X	1.000000
NODE1180X	GENE1078X	NODE1179X	1.000000
NODE1181X	GENE1077X	NODE1180X	1.000000
NODE1182X	GENE1076X	NODE1181X	1.000000
NODE1183X	GENE1075X	NODE975X	1.000000
NODE1184X	GENE1074X	NODE1182X	1.000000
NODE1185X	GENE1073X	NODE1184X	1.000000
NODE1186X	GENE1072X	NODE1185X	1.000000
NODE1187X	GENE1071X	NODE1186X	1.000000
NODE1188X	GENE1070X	NODE1187X	1.000000
NODE1189X	GENE1069X	NODE1188X	1.000000
NODE1190X	GENE1068X	NODE1189X	1.000000
NODE1191X	GENE1067X	NODE1190X	1.000000
NODE1192X	GENE1066X	NODE1191X	1.000000
NODE1193X	GENE1065X	NODE1192X	1.000000
NODE1194X	GENE1064X	NODE1193X	1.000000
NODE1195X	GENE1063X	NODE1194X	1.000000
NODE1196X	GENE1062X	NODE1195X	1.000000
NODE1197X	GENE1061X	NODE933X	1.000000
NODE1198X	GENE1060X	NODE1196X	1.000000
NODE1199X	GENE1059X	NODE1198X	1.000000
NODE1200X	GENE1058X	NODE1199X	1.000000
NODE1201X	GENE1057X	NODE1200X	1.000000
NODE1202X	GENE1056X	NODE1201X	1.000000
NODE1203X	GENE1055X	NODE1202X	1.000000
NODE1204X	GENE1054X	NODE1203X	1.000000
NODE1205X	GENE1053X	NODE1204X	1.000000
NODE1206X	GENE1052X	NODE1205X	1.000000
NODE1207X	GENE1051X	NODE1206X	1.000000
NODE1208X	GENE1050X	NODE1207X	1.000000
NODE1209X	GENE1049X	NODE1208X	1.000000
NODE1210X	GENE1048X	NODE1209X	1.000000
NODE1211X	GENE1047X	NODE1210X	1.000000
NODE1212X	GENE1046X	NODE1211X	1.000000
NODE1213X	GENE1045X	NODE1212X	1.000000
NODE1214X	GENE1044X	NODE1213X	1.000000
NODE1215X	GENE1043X	NODE1214X	1.000000
NODE1216X	GENE1042X	NODE1215X	1.000000
NODE1217X	GENE1041X	NODE1216X	1.000000
NODE1218X	GENE1040X	NODE1217X	1.000000
NODE1219X	GENE1039X	NODE1218X	1.000000
NODE1220X	GENE1038X	NODE1219X	1.000000
NODE1221X	GENE1037X	NODE1220X	1.000000
NODE1222X	GENE1036X	NODE1221X	1.000000
NODE1223X	GENE1035X	NODE1222X	1.000000
NODE1224X	GENE1034X	GENE13X	1.000000
NODE1225X	GENE1033X	NODE1223X	1.000000
NODE1226X	GENE1032X	NODE1225X	1.000000
NODE1227X	GENE1031X	NODE1226X	1.000000
NODE1228X	GENE1030X	NODE1227X	1.000000
NODE1229X	GENE1029X	NODE1228X	1.000000
NODE1230X	GENE1028X	NODE1229X	1.000000
NODE1231X	GENE1027X	NODE1230X	1.000000
NODE1232X	GENE1026X	NODE1231X	1.000000
NODE1233X	GENE1025X	NODE1232X	1.000000
NODE1234X	GENE1024X	NODE1233X	1.000000
NODE1235X	GENE1023X	NODE1234X	1.000000
NODE1236X	GENE1022X	NODE1235X	1.000000
NODE1237X	GENE1021X	NODE1236X	1.000000
NODE1238X	GENE1020X	NODE1237X	1.000000
NODE1239X	GENE1019X	NODE1238X	1.000000
NODE1240X	GENE1018X	NODE1239X	1.000000
NODE1241X	GENE1017X	NODE1240X	1.000000
NODE1242X	GENE1016X	NODE1241X	1.000000
NODE1243X	GENE1015X	NODE1242X	1.000000
NODE1244X	GENE1014X	NODE1243X	1.000000
NODE1245X	GENE1013X	NODE1244X	1.000000
NODE1246X	GENE1012X	NODE1245X	1.000000
NODE1247X	GENE1011X	NODE1246X	1.000000
NODE1248X	GENE1010X	NODE1247X	1.000000
NODE1249X	GENE1009X	NODE1248X	1.000000
NODE1250X	GENE1008X	NODE1249X	1.000000
NODE1251X	GENE1007X	NODE1250X	1.000000
NODE1252X	GENE1006X	NODE1251X	1.000000
NODE1253X	GENE1005X	NODE1252X	1.000000
NODE1254X	GENE1004X	NODE1253X	1.000000
NODE1255X	GENE1003X	NODE1254X	1.000000
NODE1256X	GENE1002X	NODE1255X	1.000000
NODE1257X	GENE1001X	NODE1256X	1.000000
NODE1258X	GENE1000X	NODE1257X	1.000000
NODE1259X	GENE999X	NODE352X	1.000000
NODE1260X	GENE998X	NODE1258X	1.000000
NODE1261X	GENE997X	NODE1260X	1.000000
NODE1262X	GENE996X	NODE1261X	1.000000
NODE1263X	GENE995X	NODE1262X	1.000000
NODE1264X	GENE994X	NODE1263X	1.000000
NODE1265X	GENE993X	NODE1264X	1.000000
NODE1266X	GENE992X	NODE1265X	1.000000
NODE1267X	GENE991X	NODE1266X	1.000000
NODE1268X	GENE990X	NODE1267X	1.000000
NODE1269X	GENE989X	NODE1268X	1.000000
NODE1270X	GENE988X	NODE1269X	1.000000
NODE1271X	GENE987X	NODE1270X	1.000000
NODE1272X	GENE986X	NODE1271X	1.000000
NODE1273X	GENE985X	NODE1272X	1.000000
NODE1274X	GENE984X	NODE1273X	1.000000
NODE1275X	GENE983X	NODE1274X	1.000000
NODE1276X	GENE982X	NODE1275X	1.000000
NODE1277X	GENE981X	NODE1276X	1.000000
NODE1278X	GENE980X	NODE930X	1.000000
NODE1279X	GENE979X	NODE1277X	1.000000
NODE1280X	GENE978X	NODE1279X	1.000000
NODE1281X	GENE977X	NODE1280X	1.000000
NODE1282X	GENE976X	NODE1281X	1.000000
NODE1283X	GENE975X	NODE1282X	1.000000
NODE1284X	GENE974X	NODE1283X	1.000000
NODE1285X	GENE973X	NODE1284X	1.000000
NODE1286X	GENE972X	NODE1285X	1.000000
NODE1287X	GENE971X	NODE1286X	1.000000
NODE1288X	GENE970X	NODE1287X	1.000000
NODE1289X	GENE969X	NODE1288X	1.000000
NODE1290X	GENE968X	NODE1289X	1.000000
NODE1291X	GENE967X	NODE1290X	1.000000
NODE1292X	GENE966X	NODE1291X	1.000000
NODE1293X	GENE965X	NODE1292X	1.000000
NODE1294X	GENE964X	NODE1293X	1.000000
NODE1295X	GENE963X	NODE1294X	1.000000
NODE1296X	GENE962X	NODE1295X	1.000000
NODE1297X	GENE961X	NODE1296X	1.000000
NODE1298X	GENE960X	NODE1297X	1.000000
NODE1299X	GENE959X	NODE1298X	1.000000
NODE1300X	GENE958X	NODE1299X	1.000000
NODE1301X	GENE957X	NODE1300X	1.000000
NODE1302X	GENE956X	NODE1301X	1.000000
NODE1303X	GENE955X	NODE1302X	1.000000
NODE1304X	GENE954X	NODE1303X	1.000000
NODE1305X	GENE953X	NODE1304X	1.000000
NODE1306X	GENE952X	NODE1305X	1.000000
NODE1307X	GENE951X	NODE1306X	1.000000
NODE1308X	GENE950X	NODE1307X	1.000000
NODE1309X	GENE949X	NODE1308X	1.000000
NODE1310X	GENE948X	NODE1309X	1.000000
NODE1311X	GENE947X	NODE1310X	1.000000
NODE1312X	GENE946X	NODE1311X	1.000000
NODE1313X	GENE945X	NODE1312X	1.000000
NODE1314X	GENE944X	NODE1313X	1.000000
NODE1315X	GENE943X	NODE1314X	1.000000
NODE1316X	GENE942X	NODE1315X	1.000000
NODE1317X	GENE941X	NODE1316X	1.000000
NODE1318X	GENE940X	NODE1317X	1.000000
NODE1319X	GENE939X	NODE1318X	1.000000
NODE1320X	GENE938X	NODE1319X	1.000000
NODE1321X	GENE63X	NODE1320X	1.000000
NODE1322X	GENE936X	NODE1321X	1.000000
NODE1323X	GENE935X	NODE962X	1.000000
NODE1324X	GENE934X	NODE1322X	1.000000
NODE1325X	GENE933X	NODE1324X	1.000000
NODE1326X	GENE932X	NODE1325X	1.000000
NODE1327X	GENE931X	NODE1326X	1.000000
NODE1328X	GENE930X	NODE1327X	1.000000
NODE1329X	GENE929X	NODE1278X	1.000000
NODE1330X	GENE928X	NODE1328X	1.000000
NODE1331X	GENE927X	NODE1330X	1.000000
NODE1332X	GENE926X	NODE1331X	1.000000
NODE1333X	GENE925X	NODE1332X	1.000000
NODE1334X	GENE924X	NODE1333X	1.000000
NODE1335X	GENE64X	NODE1334X	1.000000
NODE1336X	GENE922X	NODE1335X	1.000000
NODE1337X	GENE921X	NODE1336X	1.000000
NODE1338X	GENE920X	NODE1337X	1.000000
NODE1339X	GENE919X	NODE1338X	1.000000
NODE1340X	GENE918X	NODE1339X	1.000000
NODE1341X	GENE917X	NODE1340X	1.000000
NODE1342X	GENE916X	NODE1341X	1.000000
NODE1343X	GENE915X	NODE1342X	1.000000
NODE1344X	GENE914X	NODE1343X	1.000000
NODE1345X	GENE913X	NODE1344X	1.000000
NODE1346X	GENE912X	NODE1345X	1.000000
NODE1347X	GENE911X	NODE1346X	1.000000
NODE1348X	GENE910X	NODE1347X	1.000000
NODE1349X	GENE909X	NODE1348X	1.000000
NODE1350X	GENE908X	NODE1349X	1.000000
NODE1351X	GENE907X	NODE1350X	1.000000
NODE1352X	GENE906X	NODE1351X	1.000000
NODE1353X	GENE905X	NODE1352X	1.000000
NODE1354X	GENE904X	NODE1353X	1.000000
NODE1355X	GENE903X	NODE1354X	1.000000
NODE1356X	GENE902X	NODE1355X	1.000000
NODE1357X	GENE901X	NODE1356X	1.000000
NODE1358X	GENE900X	NODE1357X	1.000000
NODE1359X	GENE899X	NODE1358X	1.000000
NODE1360X	GENE898X	NODE1359X	1.000000
NODE1361X	GENE897X	NODE1360X	1.000000
NODE1362X	GENE896X	NODE1361X	1.000000
NODE1363X	GENE895X	NODE1362X	1.000000
NODE1364X	GENE894X	NODE1363X	1.000000
NODE1365X	GENE893X	NODE1364X	1.000000
NODE1366X	GENE892X	NODE1365X	1.000000
NODE1367X	GENE891X	NODE1366X	1.000000
NODE1368X	GENE890X	NODE1367X	1.000000
NODE1369X	GENE889X	NODE1368X	1.000000
NODE1370X	GENE888X	NODE1369X	1.000000
NODE1371X	GENE887X	NODE1370X	1.000000
NODE1372X	GENE886X	NODE1371X	1.000000
NODE1373X	GENE885X	NODE1372X	1.000000
NODE1374X	GENE884X	NODE1373X	1.000000
NODE1375X	GENE883X	NODE1374X	1.000000
NODE1376X	GENE882X	NODE825X	1.000000
NODE1377X	GENE881X	NODE1375X	1.000000
NODE1378X	GENE880X	NODE1377X	1.000000
NODE1379X	GENE879X	NODE1378X	1.000000
NODE1380X	GENE878X	NODE1379X	1.000000
NODE1381X	GENE877X	NODE1380X	1.000000
NODE1382X	GENE876X	NODE1381X	1.000000
NODE1383X	GENE875X	NODE1382X	1.000000
NODE1384X	GENE874X	NODE1383X	1.000000
NODE1385X	GENE873X	NODE1384X	1.000000
NODE1386X	GENE872X	NODE1385X	1.000000
NODE1387X	GENE871X	NODE1386X	1.000000
NODE1388X	GENE870X	NODE1387X	1.000000
NODE1389X	GENE869X	NODE1388X	1.000000
NODE1390X	GENE868X	NODE1389X	1.000000
NODE1391X	GENE867X	NODE1390X	1.000000
NODE1392X	GENE866X	NODE1391X	1.000000
NODE1393X	GENE865X	NODE1392X	1.000000
NODE1394X	GENE864X	NODE1393X	1.000000
NODE1395X	GENE863X	NODE1394X	1.000000
NODE1396X	GENE862X	NODE1395X	1.000000
NODE1397X	GENE861X	NODE1396X	1.000000
NODE1398X	GENE860X	NODE1397X	1.000000
NODE1399X	GENE859X	NODE1398X	1.000000
NODE1400X	GENE858X	NODE1399X	1.000000
NODE1401X	GENE857X	NODE1400X	1.000000
NODE1402X	GENE856X	NODE1401X	1.000000
NODE1403X	GENE855X	NODE1402X	1.000000
NODE1404X	GENE854X	NODE1403X	1.000000
NODE1405X	GENE853X	NODE1404X	1.000000
NODE1406X	GENE852X	NODE1405X	1.000000
NODE1407X	GENE851X	NODE1406X	1.000000
NODE1408X	GENE850X	NODE1407X	1.000000
NODE1409X	GENE849X	NODE1408X	1.000000
NODE1410X	GENE848X	NODE1409X	1.000000
NODE1411X	GENE847X	NODE1410X	1.000000
NODE1412X	GENE846X	NODE1411X	1.000000
NODE1413X	GENE845X	NODE1412X	1.000000
NODE1414X	GENE844X	NODE1413X	1.000000
NODE1415X	GENE843X	NODE1414X	1.000000
NODE1416X	GENE842X	NODE1415X	1.000000
NODE1417X	GENE841X	NODE1416X	1.000000
NODE1418X	GENE840X	NODE1329X	1.000000
NODE1419X	GENE839X	NODE1417X	1.000000
NODE1420X	GENE838X	NODE1419X	1.000000
NODE1421X	GENE837X	NODE1420X	1.000000
NODE1422X	GENE836X	NODE1421X	1.000000
NODE1423X	GENE835X	NODE1422X	1.000000
NODE1424X	GENE834X	NODE1423X	1.000000
NODE1425X	GENE833X	NODE1424X	1.000000
NODE1426X	GENE832X	NODE1425X	1.000000
NODE1427X	GENE831X	NODE1426X	1.000000
NODE1428X	GENE830X	NODE1427X	1.000000
NODE1429X	GENE829X	NODE1428X	1.000000
NODE1430X	GENE828X	NODE1429X	1.000000
NODE1431X	GENE827X	NODE1430X	1.000000
NODE1432X	GENE826X	NODE1431X	1.000000
NODE1433X	GENE825X	NODE1432X	1.000000
NODE1434X	GENE824X	NODE1433X	1.000000
NODE1435X	GENE823X	NODE1434X	1.000000
NODE1436X	GENE822X	NODE1435X	1.000000
NODE1437X	GENE821X	NODE1436X	1.000000
NODE1438X	GENE820X	NODE1437X	1.000000
NODE1439X	GENE819X	NODE1438X	1.000000
NODE1440X	GENE818X	NODE1439X	1.000000
NODE1441X	GENE817X	NODE1440X	1.000000
NODE1442X	GENE816X	NODE1441X	1.000000
NODE1443X	GENE815X	NODE1442X	1.000000
NODE1444X	GENE814X	NODE1443X	1.000000
NODE1445X	GENE813X	NODE1444X	1.000000
NODE1446X	GENE812X	NODE1445X	1.000000
NODE1447X	GENE811X	NODE1446X	1.000000
NODE1448X	GENE810X	NODE1447X	1.000000
NODE1449X	GENE809X	NODE1448X	1.000000
NODE1450X	GENE808X	NODE1449X	1.000000
NODE1451X	GENE807X	NODE1450X	1.000000
NODE1452X	GENE806X	NODE1451X	1.000000
NODE1453X	GENE805X	NODE1452X	1.000000
NODE1454X	GENE804X	NODE1453X	1.000000
NODE1455X	GENE803X	NODE1454X	1.000000
NODE1456X	GENE802X	NODE1455X	1.000000
NODE1457X	GENE801X	NODE1456X	1.000000
NODE1458X	GENE800X	NODE1457X	1.000000
NODE1459X	GENE799X	NODE1458X	1.000000
NODE1460X	GENE798X	NODE1459X	1.000000
NODE1461X	GENE797X	NODE1460X	1.000000
NODE1462X	GENE796X	NODE1461X	1.000000
NODE1463X	GENE65X	NODE1462X	1.000000
NODE1464X	GENE794X	NODE1463X	1.000000
NODE1465X	GENE793X	NODE1464X	1.000000
NODE1466X	GENE792X	NODE1465X	1.000000
NODE1467X	GENE791X	NODE1466X	1.000000
NODE1468X	GENE790X	NODE1467X	1.000000
NODE1469X	GENE789X	NODE1468X	1.000000
NODE1470X	GENE66X	NODE1259X	1.000000
NODE1471X	GENE787X	NODE1469X	1.000000
NODE1472X	GENE786X	NODE1471X	1.000000
NODE1473X	GENE785X	NODE1472X	1.000000
NODE1474X	GENE784X	NODE1473X	1.000000
NODE1475X	GENE783X	NODE1474X	1.000000
NODE1476X	GENE782X	NODE1475X	1.000000
NODE1477X	GENE781X	NODE1476X	1.000000
NODE1478X	GENE780X	NODE1477X	1.000000
NODE1479X	GENE779X	NODE1478X	1.000000
NODE1480X	GENE778X	NODE1479X	1.000000
NODE1481X	GENE777X	NODE1480X	1.000000
NODE1482X	GENE776X	NODE1481X	1.000000
NODE1483X	GENE775X	NODE1482X	1.000000
NODE1484X	GENE774X	NODE1483X	1.000000
NODE1485X	GENE773X	NODE1484X	1.000000
NODE1486X	GENE772X	NODE1485X	1.000000
NODE1487X	GENE771X	NODE1486X	1.000000
NODE1488X	GENE770X	NODE1487X	1.000000
NODE1489X	GENE769X	NODE1488X	1.000000
NODE1490X	GENE768X	NODE1489X	1.000000
NODE1491X	GENE767X	NODE1490X	1.000000
NODE1492X	GENE766X	NODE1491X	1.000000
NODE1493X	GENE765X	NODE1492X	1.000000
NODE1494X	GENE764X	NODE1493X	1.000000
NODE1495X	GENE763X	NODE1494X	1.000000
NODE1496X	GENE762X	NODE1495X	1.000000
NODE1497X	GENE761X	NODE1496X	1.000000
NODE1498X	GENE760X	NODE1497X	1.000000
NODE1499X	GENE759X	NODE1498X	1.000000
NODE1500X	GENE758X	NODE1499X	1.000000
NODE1501X	GENE757X	NODE1500X	1.000000
NODE1502X	GENE756X	NODE1501X	1.000000
NODE1503X	GENE755X	NODE1502X	1.000000
NODE1504X	GENE754X	NODE1503X	1.000000
NODE1505X	GENE753X	NODE1504X	1.000000
NODE1506X	GENE752X	NODE1505X	1.000000
NODE1507X	GENE751X	NODE1506X	1.000000
NODE1508X	GENE750X	NODE1507X	1.000000
NODE1509X	GENE749X	NODE1508X	1.000000
NODE1510X	GENE748X	NODE1509X	1.000000
NODE1511X	GENE747X	NODE1510X	1.000000
NODE1512X	GENE746X	NODE1511X	1.000000
NODE1513X	GENE745X	NODE1512X	1.000000
NODE1514X	GENE744X	NODE1513X	1.000000
NODE1515X	GENE743X	NODE1514X	1.000000
NODE1516X	GENE742X	NODE1515X	1.000000
NODE1517X	GENE741X	NODE1516X	1.000000
NODE1518X	GENE740X	NODE1517X	1.000000
NODE1519X	GENE739X	NODE1518X	1.000000
NODE1520X	GENE738X	NODE1519X	1.000000
NODE1521X	GENE737X	NODE1520X	1.000000
NODE1522X	GENE736X	NODE1521X	1.000000
NODE1523X	GENE735X	NODE1522X	1.000000
NODE1524X	GENE734X	NODE1523X	1.000000
NODE1525X	GENE733X	NODE1524X	1.000000
NODE1526X	GENE732X	NODE1525X	1.000000
NODE1527X	GENE731X	NODE1526X	1.000000
NODE1528X	GENE730X	NODE1527X	1.000000
NODE1529X	GENE729X	NODE1528X	1.000000
NODE1530X	GENE728X	NODE1529X	1.000000
NODE1531X	GENE727X	NODE1530X	1.000000
NODE1532X	GENE726X	NODE1531X	1.000000
NODE1533X	GENE725X	NODE1532X	1.000000
NODE1534X	GENE724X	NODE1533X	1.000000
NODE1535X	GENE723X	NODE1534X	1.000000
NODE1536X	GENE722X	NODE1535X	1.000000
NODE1537X	GENE721X	NODE1536X	1.000000
NODE1538X	GENE720X	NODE1323X	1.000000
NODE1539X	GENE719X	NODE1537X	1.000000
NODE1540X	GENE718X	NODE1539X	1.000000
NODE1541X	GENE717X	NODE1540X	1.000000
NODE1542X	GENE716X	NODE1541X	1.000000
NODE1543X	GENE715X	NODE1542X	1.000000
NODE1544X	GENE714X	NODE1543X	1.000000
NODE1545X	GENE713X	NODE1544X	1.000000
NODE1546X	GENE712X	NODE1545X	1.000000
NODE1547X	GENE711X	NODE1546X	1.000000
NODE1548X	GENE710X	NODE1547X	1.000000
NODE1549X	GENE709X	NODE1548X	1.000000
NODE1550X	GENE708X	NODE1549X	1.000000
NODE1551X	GENE707X	NODE1550X	1.000000
NODE1552X	GENE706X	NODE1551X	1.000000
NODE1553X	GENE705X	NODE1552X	1.000000
NODE1554X	GENE704X	NODE1553X	1.000000
NODE1555X	GENE703X	NODE1554X	1.000000
NODE1556X	GENE702X	NODE1555X	1.000000
NODE1557X	GENE701X	NODE1556X	1.000000
NODE1558X	GENE700X	NODE1557X	1.000000
NODE1559X	GENE699X	NODE1558X	1.000000
NODE1560X	GENE698X	NODE1559X	1.000000
NODE1561X	GENE697X	NODE1560X	1.000000
NODE1562X	GENE696X	NODE1561X	1.000000
NODE1563X	GENE695X	NODE1562X	1.000000
NODE1564X	GENE694X	NODE1563X	1.000000
NODE1565X	GENE693X	NODE1564X	1.000000
NODE1566X	GENE692X	NODE1565X	1.000000
NODE1567X	GENE691X	NODE1566X	1.000000
NODE1568X	GENE690X	NODE1567X	1.000000
NODE1569X	GENE689X	NODE1568X	1.000000
NODE1570X	GENE688X	NODE997X	1.000000
NODE1571X	GENE687X	NODE1569X	1.000000
NODE1572X	GENE686X	NODE1571X	1.000000
NODE1573X	GENE685X	NODE1572X	1.000000
NODE1574X	GENE684X	NODE1573X	1.000000
NODE1575X	GENE683X	NODE1574X	1.000000
NODE1576X	GENE682X	NODE1575X	1.000000
NODE1577X	GENE67X	NODE1538X	1.000000
NODE1578X	GENE680X	NODE1576X	1.000000
NODE1579X	GENE679X	NODE1578X	1.000000
NODE1580X	GENE678X	NODE1579X	1.000000
NODE1581X	GENE677X	NODE1580X	1.000000
NODE1582X	GENE676X	NODE1581X	1.000000
NODE1583X	GENE675X	NODE1582X	1.000000
NODE1584X	GENE674X	NODE1583X	1.000000
NODE1585X	GENE673X	NODE1584X	1.000000
NODE1586X	GENE672X	NODE1585X	1.000000
NODE1587X	GENE671X	NODE1586X	1.000000
NODE1588X	GENE670X	NODE1587X	1.000000
NODE1589X	GENE669X	NODE1588X	1.000000
NODE1590X	GENE668X	NODE1589X	1.000000
NODE1591X	GENE667X	NODE1590X	1.000000
NODE1592X	GENE666X	NODE1591X	1.000000
NODE1593X	GENE665X	NODE1592X	1.000000
NODE1594X	GENE664X	NODE1593X	1.000000
NODE1595X	GENE663X	NODE1594X	1.000000
NODE1596X	GENE662X	NODE1595X	1.000000
NODE1597X	GENE661X	NODE1596X	1.000000
NODE1598X	GENE660X	NODE1597X	1.000000
NODE1599X	GENE659X	NODE1598X	1.000000
NODE1600X	GENE658X	NODE1599X	1.000000
NODE1601X	GENE657X	NODE1600X	1.000000
NODE1602X	GENE656X	NODE1601X	1.000000
NODE1603X	GENE655X	NODE1602X	1.000000
NODE1604X	GENE654X	NODE1603X	1.000000
NODE1605X	GENE653X	NODE1604X	1.000000
NODE1606X	GENE652X	NODE1605X	1.000000
NODE1607X	GENE68X	NODE1606X	1.000000
NODE1608X	GENE650X	NODE1607X	1.000000
NODE1609X	GENE649X	NODE1608X	1.000000
NODE1610X	GENE648X	NODE1609X	1.000000
NODE1611X	GENE647X	NODE1610X	1.000000
NODE1612X	GENE646X	NODE1611X	1.000000
NODE1613X	GENE645X	NODE1612X	1.000000
NODE1614X	GENE644X	NODE1613X	1.000000
NODE1615X	GENE643X	NODE1614X	1.000000
NODE1616X	GENE642X	NODE928X	1.000000
NODE1617X	GENE641X	NODE1615X	1.000000
NODE1618X	GENE640X	NODE1617X	1.000000
NODE1619X	GENE639X	NODE1618X	1.000000
NODE1620X	GENE638X	NODE1619X	1.000000
NODE1621X	GENE637X	NODE1620X	1.000000
NODE1622X	GENE636X	NODE1621X	1.000000
NODE1623X	GENE635X	NODE1622X	1.000000
NODE1624X	GENE634X	NODE1623X	1.000000
NODE1625X	GENE633X	NODE1624X	1.000000
NODE1626X	GENE632X	NODE1625X	1.000000
NODE1627X	GENE631X	NODE1626X	1.000000
NODE1628X	GENE630X	NODE1627X	1.000000
NODE1629X	GENE629X	NODE1628X	1.000000
NODE1630X	GENE628X	NODE1629X	1.000000
NODE1631X	GENE627X	NODE1630X	1.000000
NODE1632X	GENE626X	NODE1631X	1.000000
NODE1633X	GENE625X	NODE1632X	1.000000
NODE1634X	GENE624X	NODE1633X	1.000000
NODE1635X	GENE623X	NODE1634X	1.000000
NODE1636X	GENE622X	NODE1635X	1.000000
NODE1637X	GENE69X	NODE1636X	1.000000
NODE1638X	GENE620X	NODE1637X	1.000000
NODE1639X	GENE619X	NODE1638X	1.000000
NODE1640X	GENE618X	NODE1639X	1.000000
NODE1641X	GENE617X	NODE1640X	1.000000
NODE1642X	GENE616X	NODE1641X	1.000000
NODE1643X	GENE615X	NODE1642X	1.000000
NODE1644X	GENE614X	NODE1643X	1.000000
NODE1645X	GENE613X	NODE1644X	1.000000
NODE1646X	GENE612X	NODE1645X	1.000000
NODE1647X	GENE611X	NODE1570X	1.000000
NODE1648X	GENE610X	NODE1646X	1.000000
NODE1649X	GENE609X	NODE1648X	1.000000
NODE1650X	GENE608X	NODE1649X	1.000000
NODE1651X	GENE607X	NODE1650X	1.000000
NODE1652X	GENE606X	NODE1651X	1.000000
NODE1653X	GENE605X	NODE1652X	1.000000
NODE1654X	GENE604X	NODE1653X	1.000000
NODE1655X	GENE603X	NODE1654X	1.000000
NODE1656X	GENE602X	NODE1655X	1.000000
NODE1657X	GENE601X	NODE1656X	1.000000
NODE1658X	GENE600X	NODE1657X	1.000000
NODE1659X	GENE599X	NODE1658X	1.000000
NODE1660X	GENE598X	NODE1659X	1.000000
NODE1661X	GENE597X	NODE1660X	1.000000
NODE1662X	GENE596X	NODE1661X	1.000000
NODE1663X	GENE595X	NODE1662X	1.000000
NODE1664X	GENE594X	NODE1663X	1.000000
NODE1665X	GENE593X	NODE1664X	1.000000
NODE1666X	GENE592X	NODE1665X	1.000000
NODE1667X	GENE591X	NODE1666X	1.000000
NODE1668X	GENE590X	NODE1667X	1.000000
NODE1669X	GENE589X	NODE1668X	1.000000
NODE1670X	GENE588X	NODE1669X	1.000000
NODE1671X	GENE587X	NODE1670X	1.000000
NODE1672X	GENE586X	NODE1671X	1.000000
NODE1673X	GENE585X	NODE1672X	1.000000
NODE1674X	GENE584X	NODE1673X	1.000000
NODE1675X	GENE583X	NODE1674X	1.000000
NODE1676X	GENE582X	NODE1675X	1.000000
NODE1677X	GENE581X	NODE1676X	1.000000
NODE1678X	GENE580X	NODE1677X	1.000000
NODE1679X	GENE579X	NODE1678X	1.000000
NODE1680X	GENE578X	NODE1679X	1.000000
NODE1681X	GENE577X	NODE1680X	1.000000
NODE1682X	GENE576X	NODE1681X	1.000000
NODE1683X	GENE575X	NODE1682X	1.000000
NODE1684X	GENE574X	NODE1683X	1.000000
NODE1685X	GENE573X	NODE1684X	1.000000
NODE1686X	GENE572X	NODE1685X	1.000000
NODE1687X	GENE571X	NODE1686X	1.000000
NODE1688X	GENE570X	NODE1687X	1.000000
NODE1689X	GENE569X	NODE1688X	1.000000
NODE1690X	GENE568X	NODE1689X	1.000000
NODE1691X	GENE567X	NODE1690X	1.000000
NODE1692X	GENE566X	NODE1691X	1.000000
NODE1693X	GENE565X	NODE1692X	1.000000
NODE1694X	GENE564X	NODE1693X	1.000000
NODE1695X	GENE563X	NODE1694X	1.000000
NODE1696X	GENE562X	NODE1695X	1.000000
NODE1697X	GENE561X	NODE1696X	1.000000
NODE1698X	GENE560X	NODE1697X	1.000000
NODE1699X	GENE559X	NODE1698X	1.000000
NODE1700X	GENE70X	NODE1470X	1.000000
NODE1701X	GENE557X	NODE1699X	1.000000
NODE1702X	GENE556X	NODE1701X	1.000000
NODE1703X	GENE555X	NODE1702X	1.000000
NODE1704X	GENE554X	NODE1703X	1.000000
NODE1705X	GENE553X	NODE1704X	1.000000
NODE1706X	GENE552X	NODE1705X	1.000000
NODE1707X	GENE551X	NODE1706X	1.000000
NODE1708X	GENE550X	NODE1707X	1.000000
NODE1709X	GENE549X	NODE1708X	1.000000
NODE1710X	GENE548X	NODE1709X	1.000000
NODE1711X	GENE547X	NODE1710X	1.000000
NODE1712X	GENE546X	NODE1711X	1.000000
NODE1713X	GENE545X	NODE1712X	1.000000
NODE1714X	GENE544X	NODE1713X	1.000000
NODE1715X	GENE543X	NODE1714X	1.000000
NODE1716X	GENE542X	NODE1715X	1.000000
NODE1717X	GENE541X	NODE1716X	1.000000
NODE1718X	GENE540X	NODE1717X	1.000000
NODE1719X	GENE539X	NODE1718X	1.000000
NODE1720X	GENE538X	NODE1719X	1.000000
NODE1721X	GENE537X	NODE1720X	1.000000
NODE1722X	GENE536X	NODE1721X	1.000000
NODE1723X	GENE535X	NODE1722X	1.000000
NODE1724X	GENE534X	NODE1723X	1.000000
NODE1725X	GENE533X	NODE1418X	1.000000
NODE1726X	GENE532X	NODE1724X	1.000000
NODE1727X	GENE531X	NODE1726X	1.000000
NODE1728X	GENE530X	NODE1727X	1.000000
NODE1729X	GENE529X	NODE1728X	1.000000
NODE1730X	GENE528X	NODE1729X	1.000000
NODE1731X	GENE527X	NODE1730X	1.000000
NODE1732X	GENE526X	NODE1731X	1.000000
NODE1733X	GENE525X	NODE1732X	1.000000
NODE1734X	GENE524X	NODE1733X	1.000000
NODE1735X	GENE523X	NODE1734X	1.000000
NODE1736X	GENE522X	NODE1735X	1.000000
NODE1737X	GENE521X	NODE1736X	1.000000
NODE1738X	GENE520X	NODE1737X	1.000000
NODE1739X	GENE519X	NODE1738X	1.000000
NODE1740X	GENE518X	NODE1739X	1.000000
NODE1741X	GENE517X	NODE1740X	1.000000
NODE1742X	GENE516X	NODE1741X	1.000000
NODE1743X	GENE515X	NODE1742X	1.000000
NODE1744X	GENE514X	NODE1743X	1.000000
NODE1745X	GENE513X	NODE1744X	1.000000
NODE1746X	GENE512X	NODE1745X	1.000000
NODE1747X	GENE511X	NODE1746X	1.000000
NODE1748X	GENE510X	GENE1388X	1.000000
NODE1749X	GENE509X	NODE1747X	1.000000
NODE1750X	GENE508X	NODE1749X	1.000000
NODE1751X	GENE507X	NODE1750X	1.000000
NODE1752X	GENE506X	NODE1751X	1.000000
NODE1753X	GENE505X	NODE1752X	1.000000
NODE1754X	GENE504X	NODE1753X	1.000000
NODE1755X	GENE503X	NODE1754X	1.000000
NODE1756X	GENE502X	NODE1755X	1.000000
NODE1757X	GENE501X	NODE1756X	1.000000
NODE1758X	GENE500X	NODE1757X	1.000000
NODE1759X	GENE499X	NODE1758X	1.000000
NODE1760X	GENE498X	NODE1759X	1.000000
NODE1761X	GENE497X	NODE1760X	1.000000
NODE1762X	GENE496X	NODE1761X	1.000000
NODE1763X	GENE495X	NODE1762X	1.000000
NODE1764X	GENE494X	NODE1763X	1.000000
NODE1765X	GENE493X	NODE1764X	1.000000
NODE1766X	GENE492X	NODE1765X	1.000000
NODE1767X	GENE491X	NODE1766X	1.000000
NODE1768X	GENE490X	NODE1767X	1.000000
NODE1769X	GENE489X	NODE1768X	1.000000
NODE1770X	GENE488X	NODE1769X	1.000000
NODE1771X	GENE487X	NODE1770X	1.000000
NODE1772X	GENE486X	NODE1771X	1.000000
NODE1773X	GENE485X	NODE1772X	1.000000
NODE1774X	GENE484X	NODE1773X	1.000000
NODE1775X	GENE483X	NODE1774X	1.000000
NODE1776X	GENE482X	NODE1775X	1.000000
NODE1777X	GENE481X	NODE1776X	1.000000
NODE1778X	GENE480X	NODE1777X	1.000000
NODE1779X	GENE479X	NODE1778X	1.000000
NODE1780X	GENE478X	NODE1779X	1.000000
NODE1781X	GENE477X	NODE1780X	1.000000
NODE1782X	GENE476X	NODE1781X	1.000000
NODE1783X	GENE475X	NODE1782X	1.000000
NODE1784X	GENE474X	NODE1783X	1.000000
NODE1785X	GENE473X	NODE802X	1.000000
NODE1786X	GENE472X	NODE1784X	1.000000
NODE1787X	GENE471X	NODE1786X	1.000000
NODE1788X	GENE470X	NODE1787X	1.000000
NODE1789X	GENE469X	NODE1788X	1.000000
NODE1790X	GENE468X	NODE1789X	1.000000
NODE1791X	GENE467X	NODE1790X	1.000000
NODE1792X	GENE466X	NODE1791X	1.000000
NODE1793X	GENE465X	NODE1792X	1.000000
NODE1794X	GENE464X	NODE1793X	1.000000
NODE1795X	GENE463X	NODE1794X	1.000000
NODE1796X	GENE462X	NODE1795X	1.000000
NODE1797X	GENE461X	NODE1796X	1.000000
NODE1798X	GENE460X	NODE1797X	1.000000
NODE1799X	GENE459X	NODE1798X	1.000000
NODE1800X	GENE458X	NODE1799X	1.000000
NODE1801X	GENE457X	NODE1800X	1.000000
NODE1802X	GENE456X	NODE1801X	1.000000
NODE1803X	GENE455X	NODE1802X	1.000000
NODE1804X	GENE454X	NODE1803X	1.000000
NODE1805X	GENE453X	NODE1169X	1.000000
NODE1806X	GENE452X	NODE1804X	1.000000
NODE1807X	GENE451X	NODE1806X	1.000000
NODE1808X	GENE450X	NODE1807X	1.000000
NODE1809X	GENE449X	NODE1808X	1.000000
NODE1810X	GENE448X	NODE1809X	1.000000
NODE1811X	GENE447X	NODE1748X	1.000000
NODE1812X	GENE446X	NODE1810X	1.000000
NODE1813X	GENE445X	NODE1812X	1.000000
NODE1814X	GENE444X	NODE1813X	1.000000
NODE1815X	GENE443X	NODE1814X	1.000000
NODE1816X	GENE442X	NODE1815X	1.000000
NODE1817X	GENE441X	NODE1816X	1.000000
NODE1818X	GENE440X	NODE1817X	1.000000
NODE1819X	GENE439X	NODE1818X	1.000000
NODE1820X	GENE438X	NODE1819X	1.000000
NODE1821X	GENE437X	NODE1820X	1.000000
NODE1822X	GENE436X	NODE1821X	1.000000
NODE1823X	GENE435X	NODE1822X	1.000000
NODE1824X	GENE434X	NODE1823X	1.000000
NODE1825X	GENE433X	NODE1824X	1.000000
NODE1826X	GENE432X	NODE1825X	1.000000
NODE1827X	GENE431X	NODE1826X	1.000000
NODE1828X	GENE430X	NODE1827X	1.000000
NODE1829X	GENE429X	NODE1828X	1.000000
NODE1830X	GENE428X	NODE1829X	1.000000
NODE1831X	GENE427X	NODE1830X	1.000000
NODE1832X	GENE426X	NODE1831X	1.000000
NODE1833X	GENE425X	NODE1832X	1.000000
NODE1834X	GENE424X	NODE1833X	1.000000
NODE1835X	GENE423X	NODE1834X	1.000000
NODE1836X	GENE422X	NODE1835X	1.000000
NODE1837X	GENE421X	NODE1836X	1.000000
NODE1838X	GENE71X	NODE1837X	1.000000
NODE1839X	GENE72X	NODE1838X	1.000000
NODE1840X	GENE418X	NODE1839X	1.000000
NODE1841X	GENE417X	NODE1840X	1.000000
NODE1842X	GENE416X	NODE1841X	1.000000
NODE1843X	GENE415X	NODE1842X	1.000000
NODE1844X	GENE414X	NODE1843X	1.000000
NODE1845X	GENE413X	NODE1844X	1.000000
NODE1846X	GENE412X	NODE1845X	1.000000
NODE1847X	GENE411X	NODE1846X	1.000000
NODE1848X	GENE410X	NODE1847X	1.000000
NODE1849X	GENE409X	NODE1848X	1.000000
NODE1850X	GENE408X	NODE1849X	1.000000
NODE1851X	GENE407X	NODE1850X	1.000000
NODE1852X	GENE406X	NODE1851X	1.000000
NODE1853X	GENE405X	NODE1852X	1.000000
NODE1854X	GENE404X	NODE1853X	1.000000
NODE1855X	GENE403X	NODE1854X	1.000000
NODE1856X	GENE402X	NODE1855X	1.000000
NODE1857X	GENE401X	NODE175X	1.000000
NODE1858X	GENE400X	NODE1856X	1.000000
NODE1859X	GENE399X	NODE1857X	1.000000
NODE1860X	GENE398X	NODE1858X	1.000000
NODE1861X	GENE397X	NODE1860X	1.000000
NODE1862X	GENE396X	NODE1183X	1.000000
NODE1863X	GENE395X	NODE1616X	1.000000
NODE1864X	GENE394X	NODE1861X	1.000000
NODE1865X	GENE393X	GENE621X	1.000000
NODE1866X	GENE392X	NODE1864X	1.000000
NODE1867X	GENE391X	NODE1866X	1.000000
NODE1868X	GENE390X	NODE1867X	1.000000
NODE1869X	GENE389X	NODE1868X	1.000000
NODE1870X	GENE388X	NODE1869X	1.000000
NODE1871X	GENE387X	NODE1870X	1.000000
NODE1872X	GENE386X	NODE1871X	1.000000
NODE1873X	GENE385X	NODE1872X	1.000000
NODE1874X	GENE384X	NODE1873X	1.000000
NODE1875X	GENE383X	NODE1874X	1.000000
NODE1876X	GENE382X	NODE1875X	1.000000
NODE1877X	GENE73X	NODE1876X	1.000000
NODE1878X	GENE380X	NODE1877X	1.000000
NODE1879X	GENE379X	NODE1878X	1.000000
NODE1880X	GENE378X	NODE1863X	1.000000
NODE1881X	GENE377X	NODE1879X	1.000000
NODE1882X	GENE376X	NODE1881X	1.000000
NODE1883X	GENE375X	NODE1882X	1.000000
NODE1884X	GENE374X	NODE302X	1.000000
NODE1885X	GENE373X	NODE1880X	1.000000
NODE1886X	GENE372X	NODE1883X	1.000000
NODE1887X	GENE371X	NODE1886X	1.000000
NODE1888X	GENE370X	NODE1887X	1.000000
NODE1889X	GENE369X	NODE1888X	1.000000
NODE1890X	GENE368X	NODE1889X	1.000000
NODE1891X	GENE367X	NODE369X	1.000000
NODE1892X	GENE74X	NODE1890X	1.000000
NODE1893X	GENE365X	NODE1892X	1.000000
NODE1894X	GENE364X	NODE287X	1.000000
NODE1895X	GENE363X	NODE1376X	1.000000
NODE1896X	GENE362X	NODE1068X	1.000000
NODE1897X	GENE361X	NODE1893X	1.000000
NODE1898X	GENE75X	NODE1897X	1.000000
NODE1899X	GENE359X	NODE1896X	1.000000
NODE1900X	GENE358X	GENE2169X	1.000000
NODE1901X	GENE357X	NODE1898X	1.000000
NODE1902X	GENE356X	NODE850X	1.000000
NODE1903X	GENE355X	NODE1901X	1.000000
NODE1904X	GENE354X	NODE1903X	1.000000
NODE1905X	GENE353X	NODE1904X	1.000000
NODE1906X	GENE352X	NODE1905X	1.000000
NODE1907X	GENE351X	NODE1906X	1.000000
NODE1908X	GENE350X	NODE1907X	1.000000
NODE1909X	GENE349X	NODE1908X	1.000000
NODE1910X	GENE348X	NODE1909X	1.000000
NODE1911X	GENE347X	NODE1910X	1.000000
NODE1912X	GENE346X	NODE1911X	1.000000
NODE1913X	GENE345X	NODE1912X	1.000000
NODE1914X	GENE344X	NODE1859X	1.000000
NODE1915X	GENE343X	NODE1913X	1.000000
NODE1916X	GENE342X	NODE1915X	1.000000
NODE1917X	GENE341X	NODE1916X	1.000000
NODE1918X	GENE340X	NODE1785X	1.000000
NODE1919X	GENE339X	NODE1917X	1.000000
NODE1920X	GENE338X	NODE1919X	1.000000
NODE1921X	GENE337X	NODE1920X	1.000000
NODE1922X	GENE336X	NODE1921X	1.000000
NODE1923X	GENE335X	NODE1899X	1.000000
NODE1924X	GENE334X	NODE1922X	1.000000
NODE1925X	GENE333X	NODE1924X	1.000000
NODE1926X	GENE332X	NODE1925X	1.000000
NODE1927X	GENE331X	NODE1926X	1.000000
NODE1928X	GENE330X	NODE1927X	1.000000
NODE1929X	GENE329X	NODE1928X	1.000000
NODE1930X	GENE328X	NODE1929X	1.000000
NODE1931X	GENE327X	NODE1930X	1.000000
NODE1932X	GENE326X	NODE1931X	1.000000
NODE1933X	GENE325X	NODE64X	1.000000
NODE1934X	GENE324X	NODE1932X	1.000000
NODE1935X	GENE323X	NODE1934X	1.000000
NODE1936X	GENE322X	NODE1935X	1.000000
NODE1937X	GENE321X	NODE1936X	1.000000
NODE1938X	GENE320X	NODE1937X	1.000000
NODE1939X	GENE319X	NODE1938X	1.000000
NODE1940X	GENE318X	NODE1939X	1.000000
NODE1941X	GENE317X	NODE1940X	1.000000
NODE1942X	GENE316X	NODE1577X	1.000000
NODE1943X	GENE315X	NODE1941X	1.000000
NODE1944X	GENE314X	NODE1943X	1.000000
NODE1945X	GENE313X	NODE1944X	1.000000
NODE1946X	GENE312X	NODE1945X	1.000000
NODE1947X	GENE311X	NODE1946X	1.000000
NODE1948X	GENE310X	NODE1947X	1.000000
NODE1949X	GENE309X	NODE1948X	1.000000
NODE1950X	GENE308X	NODE1725X	1.000000
NODE1951X	GENE307X	NODE1949X	1.000000
NODE1952X	GENE306X	NODE1951X	1.000000
NODE1953X	GENE305X	NODE1952X	1.000000
NODE1954X	GENE304X	NODE1953X	1.000000
NODE1955X	GENE303X	NODE1954X	1.000000
NODE1956X	GENE302X	NODE1955X	1.000000
NODE1957X	GENE301X	NODE1956X	1.000000
NODE1958X	GENE300X	NODE1957X	1.000000
NODE1959X	GENE299X	NODE1958X	1.000000
NODE1960X	GENE298X	NODE1959X	1.000000
NODE1961X	GENE297X	NODE1960X	1.000000
NODE1962X	GENE296X	NODE1961X	1.000000
NODE1963X	GENE295X	NODE1962X	1.000000
NODE1964X	GENE294X	NODE1963X	1.000000
NODE1965X	GENE293X	NODE1964X	1.000000
NODE1966X	GENE292X	NODE1965X	1.000000
NODE1967X	GENE291X	NODE1811X	1.000000
NODE1968X	GENE290X	NODE1966X	1.000000
NODE1969X	GENE289X	NODE1968X	1.000000
NODE1970X	GENE288X	NODE1969X	1.000000
NODE1971X	GENE287X	NODE1970X	1.000000
NODE1972X	GENE286X	NODE1971X	1.000000
NODE1973X	GENE285X	NODE1972X	1.000000
NODE1974X	GENE76X	NODE1973X	1.000000
NODE1975X	GENE283X	NODE1885X	1.000000
NODE1976X	GENE282X	NODE1891X	1.000000
NODE1977X	GENE281X	NODE1974X	1.000000
NODE1978X	GENE280X	NODE1977X	1.000000
NODE1979X	GENE279X	NODE1978X	1.000000
NODE1980X	GENE278X	NODE1979X	1.000000
NODE1981X	GENE277X	NODE1980X	1.000000
NODE1982X	GENE276X	NODE1981X	1.000000
NODE1983X	GENE275X	NODE1975X	1.000000
NODE1984X	GENE274X	GENE923X	1.000000
NODE1985X	GENE273X	NODE1982X	1.000000
NODE1986X	GENE272X	NODE1942X	1.000000
NODE1987X	GENE271X	NODE804X	1.000000
NODE1988X	GENE270X	NODE1986X	1.000000
NODE1989X	GENE269X	NODE1985X	1.000000
NODE1990X	GENE268X	NODE1989X	1.000000
NODE1991X	GENE267X	NODE1990X	1.000000
NODE1992X	GENE266X	NODE1991X	1.000000
NODE1993X	GENE265X	NODE411X	1.000000
NODE1994X	GENE264X	NODE1992X	1.000000
NODE1995X	GENE263X	GENE360X	1.000000
NODE1996X	GENE262X	NODE1994X	1.000000
NODE1997X	GENE261X	NODE1987X	1.000000
NODE1998X	GENE260X	NODE1996X	1.000000
NODE1999X	GENE259X	NODE1988X	1.000000
NODE2000X	GENE258X	NODE1998X	1.000000
[truncated: 256 more rows]
