# Supplementary material for: High-throughput analysis of spatio-temporal dynamics in Dictyostelium
Source: Genome Biol. 2007 Jul 21;8(7):R144. doi: 10.1186/gb-2007-8-7-r144 (PMC2323234; doi:10.1186/gb-2007-8-7-r144)
Supplement: Additional data file 6 — A CDT file for Figure 2a. [file gb-2007-8-7-r144-S6.cdt]

GID	strain_id	NAME	GWEIGHT	growthscore	wavescore	aggscore	moundscore	slugscore	culmscore
EWEIGHT				1.000000	1.000000	1.000000	1.000000	1.000000	1.000000
GENE130X	V10235	V10235	1.000000	0.000000	0.000000	0.000000	0.000000	0.000000	0.000000
GENE105X	V10210	V10210	1.000000	2.000000	-2.000000	-2.000000	-2.000000	-2.000000	-2.000000
GENE122X	V10227	V10227	1.000000	2.000000	-2.000000	-2.000000	-2.000000	-2.000000	-2.000000
GENE128X	V10233	V10233	1.000000	2.000000	-2.000000	-2.000000	-2.000000	-2.000000	-2.000000
GENE140X	V10245	V10245	1.000000	2.000000	-2.000000	-2.000000	-2.000000	-2.000000	-2.000000
GENE0X	V00262	V00262	1.000000	2.000000	-2.000000	-2.000000	-2.000000	-2.000000	-2.000000
GENE8X	V10108	V10108	1.000000	2.000000	-2.000000	-2.000000	-2.000000	-2.000000	-2.000000
GENE43X	V10146	V10146	1.000000	2.000000	-2.000000	-2.000000	-2.000000	-2.000000	-2.000000
GENE367X	V11040	V11040	1.000000	2.000000	-2.000000	-2.000000	-2.000000	-2.000000	-2.000000
GENE282X	V10567	V10567	1.000000	2.000000	-2.000000	-2.000000	-2.000000	-2.000000	-2.000000
GENE10X	V10113	V10113	1.000000	2.000000	-1.000000	-2.000000	-2.000000	-2.000000	-2.000000
GENE24X	V10127	V10127	1.000000	2.000000	-1.000000	-2.000000	-2.000000	-2.000000	-2.000000
GENE325X	V10682	V10682	1.000000	2.000000	-1.000000	-2.000000	-2.000000	-2.000000	-2.000000
GENE180X	V10285	V10285	1.000000	2.000000	-1.000000	-2.000000	-2.000000	-2.000000	-2.000000
GENE167X	V10272	V10272	1.000000	2.000000	-1.000000	-2.000000	-2.000000	-2.000000	-2.000000
GENE166X	V10271	V10271	1.000000	2.000000	-1.000000	-2.000000	-2.000000	-2.000000	-2.000000
GENE161X	V10266	V10266	1.000000	2.000000	-1.000000	-2.000000	-2.000000	-2.000000	-2.000000
GENE94X	V10199	V10199	1.000000	2.000000	-1.000000	-1.000000	-2.000000	-2.000000	-2.000000
GENE170X	V10275	V10275	1.000000	2.000000	-1.000000	-1.000000	-2.000000	-2.000000	-2.000000
GENE795X	V30378	V30378	1.000000	2.000000	-1.000000	-1.000000	-2.000000	-2.000000	-1.000000
GENE558X	V30126	V30126	1.000000	2.000000	-1.000000	-1.000000	-2.000000	-1.000000	-2.000000
GENE159X	V10264	V10264	1.000000	2.000000	-1.000000	-1.000000	-1.000000	-2.000000	-2.000000
GENE651X	V30230	V30230	1.000000	2.000000	-1.000000	-1.000000	-1.000000	-2.000000	-2.000000
GENE153X	V10258	V10258	1.000000	2.000000	-1.000000	-1.000000	-1.000000	-2.000000	-1.000000
GENE1971X	V31685	V31685	1.000000	2.000000	-1.000000	-1.000000	-1.000000	-2.000000	-1.000000
GENE173X	V10278	V10278	1.000000	2.000000	-1.000000	-1.000000	-1.000000	-1.000000	-1.000000
GENE2024X	V31743	V31743	1.000000	2.000000	-1.000000	-1.000000	-1.000000	-1.000000	-1.000000
GENE937X	V30532	V30532	1.000000	2.000000	-1.000000	0.000000	-2.000000	-2.000000	-2.000000
GENE1333X	V30971	V30971	1.000000	0.000000	0.000000	0.000000	0.000000	0.000000	0.000000
GENE1340X	V30978	V30978	1.000000	0.000000	0.000000	0.000000	0.000000	0.000000	0.000000
GENE146X	V10251	V10251	1.000000	-1.000000	2.000000	-1.000000	0.000000	0.000000	-1.000000
GENE121X	V10226	V10226	1.000000	-1.000000	2.000000	2.000000	2.000000	-1.000000	-1.000000
GENE381X	V11055	V11055	1.000000	-1.000000	2.000000	2.000000	0.000000	2.000000	-1.000000
GENE178X	V10283	V10283	1.000000	-1.000000	0.000000	0.000000	0.000000	-1.000000	-1.000000
GENE168X	V10273	V10273	1.000000	-1.000000	0.000000	0.000000	0.000000	0.000000	0.000000
GENE174X	V10279	V10279	1.000000	-1.000000	0.000000	0.000000	0.000000	0.000000	0.000000
GENE1344X	V30982	V30982	1.000000	-1.000000	0.000000	0.000000	0.000000	0.000000	0.000000
GENE2194X	V31929	V31929	1.000000	-1.000000	0.000000	0.000000	0.000000	0.000000	0.000000
GENE55X	V10159	V10159	1.000000	2.000000	2.000000	2.000000	-1.000000	-1.000000	-1.000000
GENE125X	V10230	V10230	1.000000	2.000000	2.000000	2.000000	-1.000000	-1.000000	-1.000000
GENE145X	V10250	V10250	1.000000	2.000000	2.000000	2.000000	-1.000000	-2.000000	-1.000000
GENE788X	V30371	V30371	1.000000	2.000000	2.000000	2.000000	-1.000000	-2.000000	-1.000000
GENE137X	V10242	V10242	1.000000	2.000000	2.000000	2.000000	-1.000000	-2.000000	-2.000000
GENE147X	V10252	V10252	1.000000	2.000000	2.000000	2.000000	-1.000000	-2.000000	-2.000000
GENE156X	V10261	V10261	1.000000	2.000000	2.000000	2.000000	-1.000000	-2.000000	-2.000000
GENE7X	V10107	V10107	1.000000	2.000000	2.000000	2.000000	-1.000000	-2.000000	-2.000000
GENE41X	V10144	V10144	1.000000	2.000000	2.000000	2.000000	-1.000000	-2.000000	-2.000000
GENE364X	V11037	V11037	1.000000	2.000000	2.000000	2.000000	-1.000000	-2.000000	-2.000000
GENE256X	V10496	V10496	1.000000	2.000000	2.000000	2.000000	-1.000000	-2.000000	-2.000000
GENE1401X	V31043	V31043	1.000000	2.000000	2.000000	2.000000	-1.000000	-1.000000	-2.000000
GENE107X	V10212	V10212	1.000000	2.000000	-1.000000	2.000000	-1.000000	-2.000000	-1.000000
GENE142X	V10247	V10247	1.000000	2.000000	-1.000000	2.000000	-1.000000	-2.000000	-1.000000
GENE85X	V10190	V10190	1.000000	2.000000	-1.000000	2.000000	-1.000000	-2.000000	-1.000000
GENE34X	V10137	V10137	1.000000	2.000000	-1.000000	2.000000	-1.000000	-2.000000	-1.000000
GENE61X	V10165	V10165	1.000000	2.000000	-1.000000	2.000000	-1.000000	-2.000000	-1.000000
GENE1061X	V30673	V30673	1.000000	2.000000	-1.000000	2.000000	-1.000000	-2.000000	-1.000000
GENE87X	V10192	V10192	1.000000	2.000000	-1.000000	2.000000	-1.000000	-2.000000	-2.000000
GENE220X	V10369	V10369	1.000000	2.000000	-1.000000	2.000000	-1.000000	-2.000000	-2.000000
GENE13X	V10116	V10116	1.000000	2.000000	-1.000000	2.000000	-1.000000	-2.000000	-2.000000
GENE1034X	V30642	V30642	1.000000	2.000000	-1.000000	2.000000	-1.000000	-2.000000	-2.000000
GENE123X	V10228	V10228	1.000000	2.000000	-1.000000	2.000000	-1.000000	-1.000000	-1.000000
GENE251X	V10483	V10483	1.000000	2.000000	-1.000000	2.000000	-1.000000	-1.000000	-1.000000
GENE265X	V10529	V10529	1.000000	2.000000	-1.000000	2.000000	-1.000000	-1.000000	-1.000000
GENE44X	V10147	V10147	1.000000	2.000000	-1.000000	2.000000	-1.000000	-1.000000	-1.000000
GENE1926X	V31639	V31639	1.000000	2.000000	-1.000000	2.000000	-1.000000	-1.000000	-1.000000
GENE2125X	V31853	V31853	1.000000	2.000000	-1.000000	2.000000	-1.000000	-1.000000	-1.000000
GENE22X	V10125	V10125	1.000000	2.000000	-1.000000	2.000000	2.000000	-1.000000	2.000000
GENE51X	V10155	V10155	1.000000	2.000000	-1.000000	2.000000	2.000000	-1.000000	2.000000
GENE95X	V10200	V10200	1.000000	2.000000	-1.000000	2.000000	2.000000	-1.000000	2.000000
GENE164X	V10269	V10269	1.000000	2.000000	0.000000	2.000000	2.000000	-1.000000	-1.000000
GENE96X	V10201	V10201	1.000000	2.000000	-1.000000	2.000000	2.000000	-1.000000	-1.000000
GENE116X	V10221	V10221	1.000000	2.000000	-1.000000	2.000000	2.000000	-1.000000	-1.000000
GENE138X	V10243	V10243	1.000000	2.000000	-1.000000	2.000000	2.000000	-1.000000	-1.000000
GENE163X	V10268	V10268	1.000000	2.000000	-1.000000	2.000000	2.000000	-1.000000	-1.000000
GENE186X	V10300	V10300	1.000000	2.000000	-1.000000	2.000000	2.000000	-1.000000	-1.000000
GENE204X	V10322	V10322	1.000000	2.000000	-1.000000	2.000000	2.000000	-1.000000	-1.000000
GENE219X	V10367	V10367	1.000000	2.000000	-1.000000	2.000000	2.000000	-1.000000	-1.000000
GENE70X	V10174	V10174	1.000000	2.000000	-1.000000	2.000000	2.000000	-1.000000	-1.000000
GENE66X	V10170	V10170	1.000000	2.000000	-1.000000	2.000000	2.000000	-1.000000	-1.000000
GENE23X	V10126	V10126	1.000000	2.000000	-1.000000	2.000000	2.000000	-1.000000	-1.000000
GENE42X	V10145	V10145	1.000000	2.000000	-1.000000	2.000000	2.000000	-1.000000	-1.000000
GENE999X	V30604	V30604	1.000000	2.000000	-1.000000	2.000000	2.000000	-1.000000	-1.000000
GENE419X	V11096	V11096	1.000000	2.000000	2.000000	2.000000	2.000000	0.000000	0.000000
GENE92X	V10197	V10197	1.000000	2.000000	2.000000	2.000000	2.000000	-1.000000	-1.000000
GENE100X	V10205	V10205	1.000000	2.000000	2.000000	2.000000	2.000000	-1.000000	-1.000000
GENE133X	V10238	V10238	1.000000	2.000000	2.000000	2.000000	2.000000	-1.000000	-1.000000
GENE139X	V10244	V10244	1.000000	2.000000	2.000000	2.000000	2.000000	-1.000000	-1.000000
GENE308X	V10633	V10633	1.000000	2.000000	2.000000	2.000000	2.000000	-1.000000	-1.000000
GENE533X	V30101	V30101	1.000000	2.000000	2.000000	2.000000	2.000000	-1.000000	-1.000000
GENE60X	V10164	V10164	1.000000	2.000000	2.000000	2.000000	2.000000	-1.000000	-1.000000
GENE53X	V10157	V10157	1.000000	2.000000	2.000000	2.000000	2.000000	-1.000000	-1.000000
GENE9X	V10112	V10112	1.000000	2.000000	2.000000	2.000000	2.000000	-1.000000	-1.000000
GENE12X	V10115	V10115	1.000000	2.000000	2.000000	2.000000	2.000000	-1.000000	-1.000000
GENE2023X	V31742	V31742	1.000000	2.000000	2.000000	2.000000	2.000000	-1.000000	-1.000000
GENE1957X	V31671	V31671	1.000000	2.000000	2.000000	2.000000	2.000000	-1.000000	-1.000000
GENE980X	V30578	V30578	1.000000	2.000000	2.000000	2.000000	2.000000	-1.000000	-1.000000
GENE929X	V30524	V30524	1.000000	2.000000	2.000000	2.000000	2.000000	-1.000000	-1.000000
GENE840X	V30427	V30427	1.000000	2.000000	2.000000	2.000000	2.000000	-1.000000	-1.000000
GENE681X	V30261	V30261	1.000000	2.000000	2.000000	2.000000	2.000000	-2.000000	-1.000000
GENE1554X	V31210	V31210	1.000000	2.000000	2.000000	2.000000	2.000000	-1.000000	0.000000
GENE1523X	V31173	V31173	1.000000	2.000000	-1.000000	2.000000	2.000000	2.000000	-1.000000
GENE129X	V10234	V10234	1.000000	2.000000	2.000000	-1.000000	2.000000	-2.000000	-1.000000
GENE151X	V10256	V10256	1.000000	2.000000	2.000000	-1.000000	2.000000	-2.000000	-1.000000
GENE177X	V10282	V10282	1.000000	2.000000	2.000000	-1.000000	2.000000	-2.000000	-1.000000
GENE2237X	V31973	V31973	1.000000	2.000000	2.000000	-1.000000	2.000000	0.000000	0.000000
GENE109X	V10214	V10214	1.000000	2.000000	-1.000000	-1.000000	2.000000	2.000000	-1.000000
GENE453X	V11134	V11134	1.000000	2.000000	-1.000000	-1.000000	2.000000	2.000000	-1.000000
GENE6X	V00447	V00447	1.000000	2.000000	-1.000000	-1.000000	2.000000	2.000000	-1.000000
GENE1089X	V30708	V30708	1.000000	2.000000	-1.000000	-1.000000	2.000000	2.000000	-1.000000
GENE90X	V10195	V10195	1.000000	2.000000	-1.000000	-1.000000	2.000000	-1.000000	-1.000000
GENE148X	V10253	V10253	1.000000	2.000000	-1.000000	-1.000000	2.000000	-1.000000	-1.000000
GENE175X	V10280	V10280	1.000000	2.000000	-1.000000	-1.000000	2.000000	-1.000000	-1.000000
GENE284X	V10570	V10570	1.000000	2.000000	-1.000000	-1.000000	2.000000	-1.000000	-1.000000
GENE106X	V10211	V10211	1.000000	2.000000	-1.000000	-1.000000	2.000000	0.000000	-1.000000
GENE1597X	V31255	V31255	1.000000	2.000000	-1.000000	-1.000000	2.000000	0.000000	-1.000000
GENE1325X	V30963	V30963	1.000000	2.000000	0.000000	0.000000	2.000000	0.000000	0.000000
GENE118X	V10223	V10223	1.000000	2.000000	-1.000000	-1.000000	2.000000	0.000000	2.000000
GENE141X	V10246	V10246	1.000000	2.000000	-1.000000	-1.000000	2.000000	0.000000	2.000000
GENE150X	V10255	V10255	1.000000	2.000000	-1.000000	-1.000000	2.000000	0.000000	2.000000
GENE274X	V10545	V10545	1.000000	2.000000	-1.000000	-1.000000	2.000000	-1.000000	2.000000
GENE923X	V30518	V30518	1.000000	2.000000	-1.000000	-1.000000	2.000000	-1.000000	2.000000
GENE2171X	V31906	V31906	1.000000	2.000000	0.000000	0.000000	2.000000	0.000000	2.000000
GENE183X	V10288	V10288	1.000000	2.000000	0.000000	-1.000000	2.000000	2.000000	2.000000
GENE93X	V10198	V10198	1.000000	2.000000	-1.000000	-1.000000	2.000000	2.000000	2.000000
GENE291X	V10588	V10588	1.000000	2.000000	-1.000000	-1.000000	2.000000	2.000000	2.000000
GENE447X	V11128	V11128	1.000000	2.000000	-1.000000	-1.000000	2.000000	2.000000	2.000000
GENE510X	V30069	V30069	1.000000	2.000000	-1.000000	-1.000000	2.000000	2.000000	2.000000
GENE1388X	V31030	V31030	1.000000	2.000000	-1.000000	-1.000000	2.000000	2.000000	2.000000
GENE239X	V10461	V10461	1.000000	2.000000	0.000000	0.000000	2.000000	2.000000	2.000000
GENE611X	V30179	V30179	1.000000	2.000000	0.000000	0.000000	2.000000	2.000000	2.000000
GENE688X	V30268	V30268	1.000000	2.000000	0.000000	0.000000	2.000000	2.000000	2.000000
GENE17X	V10120	V10120	1.000000	2.000000	0.000000	0.000000	2.000000	2.000000	2.000000
GENE1356X	V30994	V30994	1.000000	2.000000	0.000000	0.000000	2.000000	2.000000	2.000000
GENE1352X	V30990	V30990	1.000000	2.000000	0.000000	0.000000	2.000000	2.000000	2.000000
GENE1351X	V30989	V30989	1.000000	2.000000	0.000000	0.000000	2.000000	2.000000	2.000000
GENE1345X	V30983	V30983	1.000000	2.000000	0.000000	0.000000	2.000000	2.000000	2.000000
GENE1261X	V30894	V30894	1.000000	2.000000	0.000000	0.000000	2.000000	2.000000	2.000000
GENE1X	V00347	V00347	1.000000	2.000000	2.000000	2.000000	2.000000	2.000000	-2.000000
GENE14X	V10117	V10117	1.000000	2.000000	2.000000	2.000000	2.000000	2.000000	-2.000000
GENE124X	V10229	V10229	1.000000	2.000000	2.000000	2.000000	2.000000	2.000000	-2.000000
GENE104X	V10209	V10209	1.000000	2.000000	2.000000	2.000000	2.000000	2.000000	-2.000000
GENE102X	V10207	V10207	1.000000	2.000000	2.000000	2.000000	2.000000	2.000000	-2.000000
GENE98X	V10203	V10203	1.000000	2.000000	2.000000	2.000000	2.000000	2.000000	-1.000000
GENE134X	V10239	V10239	1.000000	2.000000	2.000000	2.000000	2.000000	2.000000	-1.000000
GENE136X	V10241	V10241	1.000000	2.000000	2.000000	2.000000	2.000000	2.000000	-1.000000
GENE86X	V10191	V10191	1.000000	2.000000	2.000000	2.000000	2.000000	2.000000	-1.000000
GENE396X	V11072	V11072	1.000000	2.000000	2.000000	2.000000	2.000000	2.000000	-1.000000
GENE2X	V00354	V00354	1.000000	2.000000	2.000000	2.000000	2.000000	2.000000	-1.000000
GENE3X	V00359	V00359	1.000000	2.000000	2.000000	2.000000	2.000000	2.000000	-1.000000
GENE4X	V00394	V00394	1.000000	2.000000	2.000000	2.000000	2.000000	2.000000	-1.000000
GENE5X	V00398	V00398	1.000000	2.000000	2.000000	2.000000	2.000000	2.000000	-1.000000
GENE1873X	V31568	V31568	1.000000	2.000000	2.000000	2.000000	2.000000	2.000000	-1.000000
GENE1846X	V31528	V31528	1.000000	2.000000	2.000000	2.000000	2.000000	2.000000	-1.000000
GENE1808X	V31480	V31480	1.000000	2.000000	2.000000	2.000000	2.000000	2.000000	-1.000000
GENE1383X	V31025	V31025	1.000000	2.000000	2.000000	2.000000	2.000000	2.000000	-1.000000
GENE1283X	V30921	V30921	1.000000	2.000000	2.000000	2.000000	2.000000	2.000000	-1.000000
GENE1075X	V30688	V30688	1.000000	2.000000	2.000000	2.000000	2.000000	2.000000	-1.000000
GENE356X	V11026	V11026	1.000000	2.000000	2.000000	2.000000	2.000000	2.000000	0.000000
GENE1408X	V31050	V31050	1.000000	2.000000	2.000000	2.000000	2.000000	2.000000	0.000000
GENE1409X	V31051	V31051	1.000000	2.000000	2.000000	2.000000	2.000000	2.000000	0.000000
GENE108X	V10213	V10213	1.000000	2.000000	-1.000000	2.000000	2.000000	2.000000	2.000000
GENE119X	V10224	V10224	1.000000	2.000000	-1.000000	2.000000	2.000000	2.000000	2.000000
GENE160X	V10265	V10265	1.000000	2.000000	-1.000000	2.000000	2.000000	2.000000	2.000000
GENE169X	V10274	V10274	1.000000	2.000000	-1.000000	2.000000	2.000000	2.000000	2.000000
GENE172X	V10277	V10277	1.000000	2.000000	-1.000000	2.000000	2.000000	2.000000	2.000000
GENE176X	V10281	V10281	1.000000	2.000000	-1.000000	2.000000	2.000000	2.000000	2.000000
GENE225X	V10435	V10435	1.000000	2.000000	-1.000000	2.000000	2.000000	2.000000	2.000000
GENE253X	V10490	V10490	1.000000	2.000000	-1.000000	2.000000	2.000000	2.000000	2.000000
GENE254X	V10492	V10492	1.000000	2.000000	-1.000000	2.000000	2.000000	2.000000	2.000000
GENE259X	V10514	V10514	1.000000	2.000000	-1.000000	2.000000	2.000000	2.000000	2.000000
GENE270X	V10535	V10535	1.000000	2.000000	-1.000000	2.000000	2.000000	2.000000	2.000000
GENE272X	V10537	V10537	1.000000	2.000000	-1.000000	2.000000	2.000000	2.000000	2.000000
GENE316X	V10650	V10650	1.000000	2.000000	-1.000000	2.000000	2.000000	2.000000	2.000000
GENE67X	V10171	V10171	1.000000	2.000000	-1.000000	2.000000	2.000000	2.000000	2.000000
GENE720X	V30303	V30303	1.000000	2.000000	-1.000000	2.000000	2.000000	2.000000	2.000000
GENE935X	V30530	V30530	1.000000	2.000000	-1.000000	2.000000	2.000000	2.000000	2.000000
GENE11X	V10114	V10114	1.000000	2.000000	-1.000000	2.000000	2.000000	2.000000	2.000000
GENE1623X	V31281	V31281	1.000000	2.000000	-1.000000	2.000000	2.000000	2.000000	2.000000
GENE1474X	V31121	V31121	1.000000	2.000000	-1.000000	2.000000	2.000000	2.000000	2.000000
GENE1384X	V31026	V31026	1.000000	2.000000	-1.000000	2.000000	2.000000	2.000000	2.000000
GENE1296X	V30934	V30934	1.000000	2.000000	-1.000000	2.000000	2.000000	2.000000	2.000000
GENE91X	V10196	V10196	1.000000	2.000000	0.000000	2.000000	2.000000	2.000000	2.000000
GENE132X	V10237	V10237	1.000000	2.000000	0.000000	2.000000	2.000000	2.000000	2.000000
GENE218X	V10363	V10363	1.000000	2.000000	0.000000	2.000000	2.000000	2.000000	2.000000
GENE275X	V10546	V10546	1.000000	2.000000	0.000000	2.000000	2.000000	2.000000	2.000000
GENE283X	V10569	V10569	1.000000	2.000000	0.000000	2.000000	2.000000	2.000000	2.000000
GENE373X	V11047	V11047	1.000000	2.000000	0.000000	2.000000	2.000000	2.000000	2.000000
GENE378X	V11052	V11052	1.000000	2.000000	0.000000	2.000000	2.000000	2.000000	2.000000
GENE395X	V11071	V11071	1.000000	2.000000	0.000000	2.000000	2.000000	2.000000	2.000000
GENE642X	V30221	V30221	1.000000	2.000000	0.000000	2.000000	2.000000	2.000000	2.000000
GENE58X	V10162	V10162	1.000000	2.000000	0.000000	2.000000	2.000000	2.000000	2.000000
GENE39X	V10142	V10142	1.000000	2.000000	0.000000	2.000000	2.000000	2.000000	2.000000
GENE18X	V10121	V10121	1.000000	2.000000	0.000000	2.000000	2.000000	2.000000	2.000000
GENE25X	V10128	V10128	1.000000	2.000000	0.000000	2.000000	2.000000	2.000000	2.000000
GENE28X	V10131	V10131	1.000000	2.000000	0.000000	2.000000	2.000000	2.000000	2.000000
GENE35X	V10138	V10138	1.000000	2.000000	0.000000	2.000000	2.000000	2.000000	2.000000
GENE2098X	V31821	V31821	1.000000	2.000000	0.000000	2.000000	2.000000	2.000000	2.000000
GENE1970X	V31684	V31684	1.000000	2.000000	0.000000	2.000000	2.000000	2.000000	2.000000
GENE1958X	V31672	V31672	1.000000	2.000000	0.000000	2.000000	2.000000	2.000000	2.000000
GENE1943X	V31657	V31657	1.000000	2.000000	0.000000	2.000000	2.000000	2.000000	2.000000
GENE1528X	V31179	V31179	1.000000	2.000000	0.000000	2.000000	2.000000	2.000000	2.000000
GENE1489X	V31138	V31138	1.000000	2.000000	0.000000	2.000000	2.000000	2.000000	2.000000
GENE1476X	V31124	V31124	1.000000	2.000000	0.000000	2.000000	2.000000	2.000000	2.000000
GENE1363X	V31005	V31005	1.000000	2.000000	0.000000	2.000000	2.000000	2.000000	2.000000
GENE1330X	V30968	V30968	1.000000	2.000000	0.000000	2.000000	2.000000	2.000000	2.000000
GENE89X	V10194	V10194	1.000000	2.000000	2.000000	2.000000	2.000000	-1.000000	2.000000
GENE112X	V10217	V10217	1.000000	2.000000	2.000000	2.000000	2.000000	-1.000000	2.000000
GENE120X	V10225	V10225	1.000000	2.000000	2.000000	2.000000	2.000000	-1.000000	2.000000
GENE135X	V10240	V10240	1.000000	2.000000	2.000000	2.000000	2.000000	-1.000000	2.000000
GENE155X	V10260	V10260	1.000000	2.000000	2.000000	2.000000	2.000000	-1.000000	2.000000
GENE179X	V10284	V10284	1.000000	2.000000	2.000000	2.000000	2.000000	-1.000000	2.000000
GENE182X	V10287	V10287	1.000000	2.000000	2.000000	2.000000	2.000000	-1.000000	2.000000
GENE216X	V10356	V10356	1.000000	2.000000	2.000000	2.000000	2.000000	-1.000000	2.000000
GENE232X	V10445	V10445	1.000000	2.000000	2.000000	2.000000	2.000000	-1.000000	2.000000
GENE238X	V10460	V10460	1.000000	2.000000	2.000000	2.000000	2.000000	-1.000000	2.000000
GENE20X	V10123	V10123	1.000000	2.000000	2.000000	2.000000	2.000000	-1.000000	2.000000
GENE1837X	V31515	V31515	1.000000	2.000000	2.000000	2.000000	2.000000	-1.000000	2.000000
GENE1827X	V31503	V31503	1.000000	2.000000	2.000000	2.000000	2.000000	-1.000000	2.000000
GENE1451X	V31094	V31094	1.000000	2.000000	2.000000	2.000000	2.000000	-1.000000	2.000000
GENE228X	V10439	V10439	1.000000	2.000000	2.000000	2.000000	2.000000	0.000000	2.000000
GENE230X	V10442	V10442	1.000000	2.000000	2.000000	2.000000	2.000000	0.000000	2.000000
GENE240X	V10464	V10464	1.000000	2.000000	2.000000	2.000000	2.000000	0.000000	2.000000
GENE246X	V10473	V10473	1.000000	2.000000	2.000000	2.000000	2.000000	0.000000	2.000000
GENE257X	V10508	V10508	1.000000	2.000000	2.000000	2.000000	2.000000	0.000000	2.000000
GENE261X	V10519	V10519	1.000000	2.000000	2.000000	2.000000	2.000000	0.000000	2.000000
GENE271X	V10536	V10536	1.000000	2.000000	2.000000	2.000000	2.000000	0.000000	2.000000
GENE1454X	V31101	V31101	1.000000	2.000000	2.000000	2.000000	2.000000	0.000000	2.000000
GENE1463X	V31110	V31110	1.000000	2.000000	2.000000	2.000000	2.000000	0.000000	2.000000
GENE1540X	V31191	V31191	1.000000	2.000000	2.000000	2.000000	2.000000	0.000000	2.000000
GENE1568X	V31225	V31225	1.000000	2.000000	2.000000	2.000000	2.000000	0.000000	2.000000
GENE1573X	V31230	V31230	1.000000	2.000000	2.000000	2.000000	2.000000	0.000000	2.000000
GENE1609X	V31267	V31267	1.000000	2.000000	2.000000	2.000000	2.000000	0.000000	2.000000
GENE1631X	V31289	V31289	1.000000	2.000000	2.000000	2.000000	2.000000	0.000000	2.000000
GENE1637X	V31295	V31295	1.000000	2.000000	2.000000	2.000000	2.000000	0.000000	2.000000
GENE2092X	V31815	V31815	1.000000	2.000000	2.000000	2.000000	2.000000	0.000000	2.000000
GENE2192X	V31927	V31927	1.000000	2.000000	2.000000	2.000000	2.000000	0.000000	2.000000
GENE2248X	V31986	V31986	1.000000	2.000000	2.000000	2.000000	2.000000	0.000000	2.000000
GENE97X	V10202	V10202	1.000000	2.000000	2.000000	2.000000	2.000000	2.000000	2.000000
GENE101X	V10206	V10206	1.000000	2.000000	2.000000	2.000000	2.000000	2.000000	2.000000
GENE103X	V10208	V10208	1.000000	2.000000	2.000000	2.000000	2.000000	2.000000	2.000000
GENE110X	V10215	V10215	1.000000	2.000000	2.000000	2.000000	2.000000	2.000000	2.000000
GENE111X	V10216	V10216	1.000000	2.000000	2.000000	2.000000	2.000000	2.000000	2.000000
GENE115X	V10220	V10220	1.000000	2.000000	2.000000	2.000000	2.000000	2.000000	2.000000
GENE117X	V10222	V10222	1.000000	2.000000	2.000000	2.000000	2.000000	2.000000	2.000000
GENE88X	V10193	V10193	1.000000	2.000000	2.000000	2.000000	2.000000	2.000000	2.000000
GENE126X	V10231	V10231	1.000000	2.000000	2.000000	2.000000	2.000000	2.000000	2.000000
GENE143X	V10248	V10248	1.000000	2.000000	2.000000	2.000000	2.000000	2.000000	2.000000
GENE149X	V10254	V10254	1.000000	2.000000	2.000000	2.000000	2.000000	2.000000	2.000000
GENE157X	V10262	V10262	1.000000	2.000000	2.000000	2.000000	2.000000	2.000000	2.000000
GENE158X	V10263	V10263	1.000000	2.000000	2.000000	2.000000	2.000000	2.000000	2.000000
GENE84X	V10189	V10189	1.000000	2.000000	2.000000	2.000000	2.000000	2.000000	2.000000
GENE83X	V10188	V10188	1.000000	2.000000	2.000000	2.000000	2.000000	2.000000	2.000000
GENE82X	V10187	V10187	1.000000	2.000000	2.000000	2.000000	2.000000	2.000000	2.000000
GENE81X	V10186	V10186	1.000000	2.000000	2.000000	2.000000	2.000000	2.000000	2.000000
GENE171X	V10276	V10276	1.000000	2.000000	2.000000	2.000000	2.000000	2.000000	2.000000
GENE79X	V10184	V10184	1.000000	2.000000	2.000000	2.000000	2.000000	2.000000	2.000000
GENE78X	V10183	V10183	1.000000	2.000000	2.000000	2.000000	2.000000	2.000000	2.000000
GENE77X	V10182	V10182	1.000000	2.000000	2.000000	2.000000	2.000000	2.000000	2.000000
GENE185X	V10290	V10290	1.000000	2.000000	2.000000	2.000000	2.000000	2.000000	2.000000
GENE187X	V10302	V10302	1.000000	2.000000	2.000000	2.000000	2.000000	2.000000	2.000000
GENE188X	V10304	V10304	1.000000	2.000000	2.000000	2.000000	2.000000	2.000000	2.000000
GENE189X	V10305	V10305	1.000000	2.000000	2.000000	2.000000	2.000000	2.000000	2.000000
GENE190X	V10306	V10306	1.000000	2.000000	2.000000	2.000000	2.000000	2.000000	2.000000
GENE191X	V10308	V10308	1.000000	2.000000	2.000000	2.000000	2.000000	2.000000	2.000000
GENE192X	V10309	V10309	1.000000	2.000000	2.000000	2.000000	2.000000	2.000000	2.000000
GENE193X	V10310	V10310	1.000000	2.000000	2.000000	2.000000	2.000000	2.000000	2.000000
GENE194X	V10311	V10311	1.000000	2.000000	2.000000	2.000000	2.000000	2.000000	2.000000
GENE195X	V10312	V10312	1.000000	2.000000	2.000000	2.000000	2.000000	2.000000	2.000000
GENE196X	V10313	V10313	1.000000	2.000000	2.000000	2.000000	2.000000	2.000000	2.000000
GENE197X	V10314	V10314	1.000000	2.000000	2.000000	2.000000	2.000000	2.000000	2.000000
GENE198X	V10315	V10315	1.000000	2.000000	2.000000	2.000000	2.000000	2.000000	2.000000
GENE199X	V10316	V10316	1.000000	2.000000	2.000000	2.000000	2.000000	2.000000	2.000000
GENE200X	V10317	V10317	1.000000	2.000000	2.000000	2.000000	2.000000	2.000000	2.000000
GENE201X	V10318	V10318	1.000000	2.000000	2.000000	2.000000	2.000000	2.000000	2.000000
GENE202X	V10319	V10319	1.000000	2.000000	2.000000	2.000000	2.000000	2.000000	2.000000
GENE203X	V10321	V10321	1.000000	2.000000	2.000000	2.000000	2.000000	2.000000	2.000000
GENE205X	V10324	V10324	1.000000	2.000000	2.000000	2.000000	2.000000	2.000000	2.000000
GENE206X	V10325	V10325	1.000000	2.000000	2.000000	2.000000	2.000000	2.000000	2.000000
GENE207X	V10326	V10326	1.000000	2.000000	2.000000	2.000000	2.000000	2.000000	2.000000
GENE208X	V10327	V10327	1.000000	2.000000	2.000000	2.000000	2.000000	2.000000	2.000000
GENE209X	V10329	V10329	1.000000	2.000000	2.000000	2.000000	2.000000	2.000000	2.000000
GENE210X	V10330	V10330	1.000000	2.000000	2.000000	2.000000	2.000000	2.000000	2.000000
GENE211X	V10335	V10335	1.000000	2.000000	2.000000	2.000000	2.000000	2.000000	2.000000
GENE212X	V10337	V10337	1.000000	2.000000	2.000000	2.000000	2.000000	2.000000	2.000000
GENE213X	V10342	V10342	1.000000	2.000000	2.000000	2.000000	2.000000	2.000000	2.000000
GENE214X	V10347	V10347	1.000000	2.000000	2.000000	2.000000	2.000000	2.000000	2.000000
GENE215X	V10353	V10353	1.000000	2.000000	2.000000	2.000000	2.000000	2.000000	2.000000
GENE217X	V10358	V10358	1.000000	2.000000	2.000000	2.000000	2.000000	2.000000	2.000000
GENE221X	V10429	V10429	1.000000	2.000000	2.000000	2.000000	2.000000	2.000000	2.000000
GENE222X	V10431	V10431	1.000000	2.000000	2.000000	2.000000	2.000000	2.000000	2.000000
GENE223X	V10432	V10432	1.000000	2.000000	2.000000	2.000000	2.000000	2.000000	2.000000
GENE224X	V10433	V10433	1.000000	2.000000	2.000000	2.000000	2.000000	2.000000	2.000000
GENE226X	V10436	V10436	1.000000	2.000000	2.000000	2.000000	2.000000	2.000000	2.000000
GENE227X	V10438	V10438	1.000000	2.000000	2.000000	2.000000	2.000000	2.000000	2.000000
GENE229X	V10441	V10441	1.000000	2.000000	2.000000	2.000000	2.000000	2.000000	2.000000
GENE231X	V10443	V10443	1.000000	2.000000	2.000000	2.000000	2.000000	2.000000	2.000000
GENE234X	V10453	V10453	1.000000	2.000000	2.000000	2.000000	2.000000	2.000000	2.000000
GENE235X	V10454	V10454	1.000000	2.000000	2.000000	2.000000	2.000000	2.000000	2.000000
GENE236X	V10455	V10455	1.000000	2.000000	2.000000	2.000000	2.000000	2.000000	2.000000
GENE237X	V10458	V10458	1.000000	2.000000	2.000000	2.000000	2.000000	2.000000	2.000000
GENE241X	V10467	V10467	1.000000	2.000000	2.000000	2.000000	2.000000	2.000000	2.000000
GENE242X	V10468	V10468	1.000000	2.000000	2.000000	2.000000	2.000000	2.000000	2.000000
GENE243X	V10469	V10469	1.000000	2.000000	2.000000	2.000000	2.000000	2.000000	2.000000
GENE244X	V10470	V10470	1.000000	2.000000	2.000000	2.000000	2.000000	2.000000	2.000000
GENE245X	V10472	V10472	1.000000	2.000000	2.000000	2.000000	2.000000	2.000000	2.000000
GENE247X	V10476	V10476	1.000000	2.000000	2.000000	2.000000	2.000000	2.000000	2.000000
GENE248X	V10477	V10477	1.000000	2.000000	2.000000	2.000000	2.000000	2.000000	2.000000
GENE249X	V10478	V10478	1.000000	2.000000	2.000000	2.000000	2.000000	2.000000	2.000000
GENE250X	V10482	V10482	1.000000	2.000000	2.000000	2.000000	2.000000	2.000000	2.000000
GENE252X	V10488	V10488	1.000000	2.000000	2.000000	2.000000	2.000000	2.000000	2.000000
GENE255X	V10495	V10495	1.000000	2.000000	2.000000	2.000000	2.000000	2.000000	2.000000
GENE258X	V10513	V10513	1.000000	2.000000	2.000000	2.000000	2.000000	2.000000	2.000000
GENE260X	V10516	V10516	1.000000	2.000000	2.000000	2.000000	2.000000	2.000000	2.000000
GENE262X	V10523	V10523	1.000000	2.000000	2.000000	2.000000	2.000000	2.000000	2.000000
GENE264X	V10527	V10527	1.000000	2.000000	2.000000	2.000000	2.000000	2.000000	2.000000
GENE266X	V10530	V10530	1.000000	2.000000	2.000000	2.000000	2.000000	2.000000	2.000000
GENE267X	V10531	V10531	1.000000	2.000000	2.000000	2.000000	2.000000	2.000000	2.000000
GENE268X	V10532	V10532	1.000000	2.000000	2.000000	2.000000	2.000000	2.000000	2.000000
GENE269X	V10534	V10534	1.000000	2.000000	2.000000	2.000000	2.000000	2.000000	2.000000
GENE273X	V10540	V10540	1.000000	2.000000	2.000000	2.000000	2.000000	2.000000	2.000000
GENE276X	V10547	V10547	1.000000	2.000000	2.000000	2.000000	2.000000	2.000000	2.000000
GENE277X	V10552	V10552	1.000000	2.000000	2.000000	2.000000	2.000000	2.000000	2.000000
GENE278X	V10553	V10553	1.000000	2.000000	2.000000	2.000000	2.000000	2.000000	2.000000
GENE279X	V10560	V10560	1.000000	2.000000	2.000000	2.000000	2.000000	2.000000	2.000000
GENE280X	V10563	V10563	1.000000	2.000000	2.000000	2.000000	2.000000	2.000000	2.000000
GENE281X	V10566	V10566	1.000000	2.000000	2.000000	2.000000	2.000000	2.000000	2.000000
GENE76X	V10181	V10181	1.000000	2.000000	2.000000	2.000000	2.000000	2.000000	2.000000
GENE285X	V10571	V10571	1.000000	2.000000	2.000000	2.000000	2.000000	2.000000	2.000000
GENE286X	V10578	V10578	1.000000	2.000000	2.000000	2.000000	2.000000	2.000000	2.000000
GENE287X	V10579	V10579	1.000000	2.000000	2.000000	2.000000	2.000000	2.000000	2.000000
GENE288X	V10583	V10583	1.000000	2.000000	2.000000	2.000000	2.000000	2.000000	2.000000
GENE289X	V10585	V10585	1.000000	2.000000	2.000000	2.000000	2.000000	2.000000	2.000000
GENE290X	V10587	V10587	1.000000	2.000000	2.000000	2.000000	2.000000	2.000000	2.000000
GENE292X	V10589	V10589	1.000000	2.000000	2.000000	2.000000	2.000000	2.000000	2.000000
GENE293X	V10591	V10591	1.000000	2.000000	2.000000	2.000000	2.000000	2.000000	2.000000
GENE294X	V10593	V10593	1.000000	2.000000	2.000000	2.000000	2.000000	2.000000	2.000000
GENE295X	V10601	V10601	1.000000	2.000000	2.000000	2.000000	2.000000	2.000000	2.000000
GENE296X	V10604	V10604	1.000000	2.000000	2.000000	2.000000	2.000000	2.000000	2.000000
GENE297X	V10608	V10608	1.000000	2.000000	2.000000	2.000000	2.000000	2.000000	2.000000
GENE298X	V10617	V10617	1.000000	2.000000	2.000000	2.000000	2.000000	2.000000	2.000000
GENE299X	V10620	V10620	1.000000	2.000000	2.000000	2.000000	2.000000	2.000000	2.000000
GENE300X	V10621	V10621	1.000000	2.000000	2.000000	2.000000	2.000000	2.000000	2.000000
GENE301X	V10622	V10622	1.000000	2.000000	2.000000	2.000000	2.000000	2.000000	2.000000
GENE302X	V10623	V10623	1.000000	2.000000	2.000000	2.000000	2.000000	2.000000	2.000000
GENE303X	V10625	V10625	1.000000	2.000000	2.000000	2.000000	2.000000	2.000000	2.000000
GENE304X	V10626	V10626	1.000000	2.000000	2.000000	2.000000	2.000000	2.000000	2.000000
GENE305X	V10627	V10627	1.000000	2.000000	2.000000	2.000000	2.000000	2.000000	2.000000
GENE306X	V10629	V10629	1.000000	2.000000	2.000000	2.000000	2.000000	2.000000	2.000000
GENE307X	V10632	V10632	1.000000	2.000000	2.000000	2.000000	2.000000	2.000000	2.000000
GENE309X	V10634	V10634	1.000000	2.000000	2.000000	2.000000	2.000000	2.000000	2.000000
GENE310X	V10636	V10636	1.000000	2.000000	2.000000	2.000000	2.000000	2.000000	2.000000
GENE311X	V10641	V10641	1.000000	2.000000	2.000000	2.000000	2.000000	2.000000	2.000000
GENE312X	V10642	V10642	1.000000	2.000000	2.000000	2.000000	2.000000	2.000000	2.000000
GENE313X	V10643	V10643	1.000000	2.000000	2.000000	2.000000	2.000000	2.000000	2.000000
GENE314X	V10644	V10644	1.000000	2.000000	2.000000	2.000000	2.000000	2.000000	2.000000
GENE315X	V10646	V10646	1.000000	2.000000	2.000000	2.000000	2.000000	2.000000	2.000000
GENE317X	V10651	V10651	1.000000	2.000000	2.000000	2.000000	2.000000	2.000000	2.000000
GENE318X	V10664	V10664	1.000000	2.000000	2.000000	2.000000	2.000000	2.000000	2.000000
GENE319X	V10670	V10670	1.000000	2.000000	2.000000	2.000000	2.000000	2.000000	2.000000
GENE320X	V10676	V10676	1.000000	2.000000	2.000000	2.000000	2.000000	2.000000	2.000000
GENE321X	V10678	V10678	1.000000	2.000000	2.000000	2.000000	2.000000	2.000000	2.000000
GENE322X	V10679	V10679	1.000000	2.000000	2.000000	2.000000	2.000000	2.000000	2.000000
GENE323X	V10680	V10680	1.000000	2.000000	2.000000	2.000000	2.000000	2.000000	2.000000
GENE324X	V10681	V10681	1.000000	2.000000	2.000000	2.000000	2.000000	2.000000	2.000000
GENE326X	V10684	V10684	1.000000	2.000000	2.000000	2.000000	2.000000	2.000000	2.000000
GENE327X	V10685	V10685	1.000000	2.000000	2.000000	2.000000	2.000000	2.000000	2.000000
GENE328X	V10688	V10688	1.000000	2.000000	2.000000	2.000000	2.000000	2.000000	2.000000
GENE329X	V10692	V10692	1.000000	2.000000	2.000000	2.000000	2.000000	2.000000	2.000000
GENE330X	V10694	V10694	1.000000	2.000000	2.000000	2.000000	2.000000	2.000000	2.000000
GENE331X	V10695	V10695	1.000000	2.000000	2.000000	2.000000	2.000000	2.000000	2.000000
GENE332X	V10696	V10696	1.000000	2.000000	2.000000	2.000000	2.000000	2.000000	2.000000
GENE333X	V10697	V10697	1.000000	2.000000	2.000000	2.000000	2.000000	2.000000	2.000000
GENE334X	V11001	V11001	1.000000	2.000000	2.000000	2.000000	2.000000	2.000000	2.000000
GENE336X	V11003	V11003	1.000000	2.000000	2.000000	2.000000	2.000000	2.000000	2.000000
GENE337X	V11005	V11005	1.000000	2.000000	2.000000	2.000000	2.000000	2.000000	2.000000
GENE338X	V11006	V11006	1.000000	2.000000	2.000000	2.000000	2.000000	2.000000	2.000000
GENE339X	V11007	V11007	1.000000	2.000000	2.000000	2.000000	2.000000	2.000000	2.000000
GENE341X	V11009	V11009	1.000000	2.000000	2.000000	2.000000	2.000000	2.000000	2.000000
GENE342X	V11010	V11010	1.000000	2.000000	2.000000	2.000000	2.000000	2.000000	2.000000
GENE343X	V11011	V11011	1.000000	2.000000	2.000000	2.000000	2.000000	2.000000	2.000000
GENE345X	V11013	V11013	1.000000	2.000000	2.000000	2.000000	2.000000	2.000000	2.000000
GENE346X	V11014	V11014	1.000000	2.000000	2.000000	2.000000	2.000000	2.000000	2.000000
GENE347X	V11015	V11015	1.000000	2.000000	2.000000	2.000000	2.000000	2.000000	2.000000
GENE348X	V11016	V11016	1.000000	2.000000	2.000000	2.000000	2.000000	2.000000	2.000000
GENE349X	V11017	V11017	1.000000	2.000000	2.000000	2.000000	2.000000	2.000000	2.000000
GENE350X	V11018	V11018	1.000000	2.000000	2.000000	2.000000	2.000000	2.000000	2.000000
GENE351X	V11019	V11019	1.000000	2.000000	2.000000	2.000000	2.000000	2.000000	2.000000
GENE352X	V11020	V11020	1.000000	2.000000	2.000000	2.000000	2.000000	2.000000	2.000000
GENE353X	V11023	V11023	1.000000	2.000000	2.000000	2.000000	2.000000	2.000000	2.000000
GENE354X	V11024	V11024	1.000000	2.000000	2.000000	2.000000	2.000000	2.000000	2.000000
GENE355X	V11025	V11025	1.000000	2.000000	2.000000	2.000000	2.000000	2.000000	2.000000
GENE357X	V11028	V11028	1.000000	2.000000	2.000000	2.000000	2.000000	2.000000	2.000000
GENE75X	V10180	V10180	1.000000	2.000000	2.000000	2.000000	2.000000	2.000000	2.000000
GENE361X	V11034	V11034	1.000000	2.000000	2.000000	2.000000	2.000000	2.000000	2.000000
GENE365X	V11038	V11038	1.000000	2.000000	2.000000	2.000000	2.000000	2.000000	2.000000
GENE74X	V10179	V10179	1.000000	2.000000	2.000000	2.000000	2.000000	2.000000	2.000000
GENE368X	V11041	V11041	1.000000	2.000000	2.000000	2.000000	2.000000	2.000000	2.000000
GENE369X	V11042	V11042	1.000000	2.000000	2.000000	2.000000	2.000000	2.000000	2.000000
GENE370X	V11043	V11043	1.000000	2.000000	2.000000	2.000000	2.000000	2.000000	2.000000
GENE371X	V11044	V11044	1.000000	2.000000	2.000000	2.000000	2.000000	2.000000	2.000000
GENE372X	V11045	V11045	1.000000	2.000000	2.000000	2.000000	2.000000	2.000000	2.000000
GENE375X	V11049	V11049	1.000000	2.000000	2.000000	2.000000	2.000000	2.000000	2.000000
GENE376X	V11050	V11050	1.000000	2.000000	2.000000	2.000000	2.000000	2.000000	2.000000
GENE377X	V11051	V11051	1.000000	2.000000	2.000000	2.000000	2.000000	2.000000	2.000000
GENE379X	V11053	V11053	1.000000	2.000000	2.000000	2.000000	2.000000	2.000000	2.000000
GENE380X	V11054	V11054	1.000000	2.000000	2.000000	2.000000	2.000000	2.000000	2.000000
GENE73X	V10178	V10178	1.000000	2.000000	2.000000	2.000000	2.000000	2.000000	2.000000
GENE382X	V11056	V11056	1.000000	2.000000	2.000000	2.000000	2.000000	2.000000	2.000000
GENE383X	V11058	V11058	1.000000	2.000000	2.000000	2.000000	2.000000	2.000000	2.000000
GENE384X	V11059	V11059	1.000000	2.000000	2.000000	2.000000	2.000000	2.000000	2.000000
GENE385X	V11060	V11060	1.000000	2.000000	2.000000	2.000000	2.000000	2.000000	2.000000
GENE386X	V11062	V11062	1.000000	2.000000	2.000000	2.000000	2.000000	2.000000	2.000000
GENE387X	V11063	V11063	1.000000	2.000000	2.000000	2.000000	2.000000	2.000000	2.000000
GENE388X	V11064	V11064	1.000000	2.000000	2.000000	2.000000	2.000000	2.000000	2.000000
GENE389X	V11065	V11065	1.000000	2.000000	2.000000	2.000000	2.000000	2.000000	2.000000
GENE390X	V11066	V11066	1.000000	2.000000	2.000000	2.000000	2.000000	2.000000	2.000000
GENE391X	V11067	V11067	1.000000	2.000000	2.000000	2.000000	2.000000	2.000000	2.000000
GENE392X	V11068	V11068	1.000000	2.000000	2.000000	2.000000	2.000000	2.000000	2.000000
GENE394X	V11070	V11070	1.000000	2.000000	2.000000	2.000000	2.000000	2.000000	2.000000
GENE397X	V11073	V11073	1.000000	2.000000	2.000000	2.000000	2.000000	2.000000	2.000000
GENE398X	V11074	V11074	1.000000	2.000000	2.000000	2.000000	2.000000	2.000000	2.000000
GENE400X	V11076	V11076	1.000000	2.000000	2.000000	2.000000	2.000000	2.000000	2.000000
GENE402X	V11079	V11079	1.000000	2.000000	2.000000	2.000000	2.000000	2.000000	2.000000
GENE403X	V11080	V11080	1.000000	2.000000	2.000000	2.000000	2.000000	2.000000	2.000000
GENE404X	V11081	V11081	1.000000	2.000000	2.000000	2.000000	2.000000	2.000000	2.000000
GENE405X	V11082	V11082	1.000000	2.000000	2.000000	2.000000	2.000000	2.000000	2.000000
GENE406X	V11083	V11083	1.000000	2.000000	2.000000	2.000000	2.000000	2.000000	2.000000
GENE407X	V11084	V11084	1.000000	2.000000	2.000000	2.000000	2.000000	2.000000	2.000000
GENE408X	V11085	V11085	1.000000	2.000000	2.000000	2.000000	2.000000	2.000000	2.000000
GENE409X	V11086	V11086	1.000000	2.000000	2.000000	2.000000	2.000000	2.000000	2.000000
GENE410X	V11087	V11087	1.000000	2.000000	2.000000	2.000000	2.000000	2.000000	2.000000
GENE411X	V11088	V11088	1.000000	2.000000	2.000000	2.000000	2.000000	2.000000	2.000000
GENE412X	V11089	V11089	1.000000	2.000000	2.000000	2.000000	2.000000	2.000000	2.000000
GENE413X	V11090	V11090	1.000000	2.000000	2.000000	2.000000	2.000000	2.000000	2.000000
GENE414X	V11091	V11091	1.000000	2.000000	2.000000	2.000000	2.000000	2.000000	2.000000
GENE415X	V11092	V11092	1.000000	2.000000	2.000000	2.000000	2.000000	2.000000	2.000000
GENE416X	V11093	V11093	1.000000	2.000000	2.000000	2.000000	2.000000	2.000000	2.000000
GENE417X	V11094	V11094	1.000000	2.000000	2.000000	2.000000	2.000000	2.000000	2.000000
GENE418X	V11095	V11095	1.000000	2.000000	2.000000	2.000000	2.000000	2.000000	2.000000
GENE72X	V10177	V10177	1.000000	2.000000	2.000000	2.000000	2.000000	2.000000	2.000000
GENE71X	V10175	V10175	1.000000	2.000000	2.000000	2.000000	2.000000	2.000000	2.000000
GENE421X	V11102	V11102	1.000000	2.000000	2.000000	2.000000	2.000000	2.000000	2.000000
GENE422X	V11103	V11103	1.000000	2.000000	2.000000	2.000000	2.000000	2.000000	2.000000
GENE423X	V11104	V11104	1.000000	2.000000	2.000000	2.000000	2.000000	2.000000	2.000000
GENE424X	V11105	V11105	1.000000	2.000000	2.000000	2.000000	2.000000	2.000000	2.000000
GENE425X	V11106	V11106	1.000000	2.000000	2.000000	2.000000	2.000000	2.000000	2.000000
GENE426X	V11107	V11107	1.000000	2.000000	2.000000	2.000000	2.000000	2.000000	2.000000
GENE427X	V11108	V11108	1.000000	2.000000	2.000000	2.000000	2.000000	2.000000	2.000000
GENE428X	V11109	V11109	1.000000	2.000000	2.000000	2.000000	2.000000	2.000000	2.000000
GENE429X	V11110	V11110	1.000000	2.000000	2.000000	2.000000	2.000000	2.000000	2.000000
GENE430X	V11111	V11111	1.000000	2.000000	2.000000	2.000000	2.000000	2.000000	2.000000
GENE431X	V11112	V11112	1.000000	2.000000	2.000000	2.000000	2.000000	2.000000	2.000000
GENE432X	V11113	V11113	1.000000	2.000000	2.000000	2.000000	2.000000	2.000000	2.000000
GENE433X	V11114	V11114	1.000000	2.000000	2.000000	2.000000	2.000000	2.000000	2.000000
GENE434X	V11115	V11115	1.000000	2.000000	2.000000	2.000000	2.000000	2.000000	2.000000
GENE435X	V11116	V11116	1.000000	2.000000	2.000000	2.000000	2.000000	2.000000	2.000000
GENE436X	V11117	V11117	1.000000	2.000000	2.000000	2.000000	2.000000	2.000000	2.000000
GENE437X	V11118	V11118	1.000000	2.000000	2.000000	2.000000	2.000000	2.000000	2.000000
GENE438X	V11119	V11119	1.000000	2.000000	2.000000	2.000000	2.000000	2.000000	2.000000
GENE439X	V11120	V11120	1.000000	2.000000	2.000000	2.000000	2.000000	2.000000	2.000000
GENE440X	V11121	V11121	1.000000	2.000000	2.000000	2.000000	2.000000	2.000000	2.000000
GENE441X	V11122	V11122	1.000000	2.000000	2.000000	2.000000	2.000000	2.000000	2.000000
GENE442X	V11123	V11123	1.000000	2.000000	2.000000	2.000000	2.000000	2.000000	2.000000
GENE443X	V11124	V11124	1.000000	2.000000	2.000000	2.000000	2.000000	2.000000	2.000000
GENE444X	V11125	V11125	1.000000	2.000000	2.000000	2.000000	2.000000	2.000000	2.000000
GENE445X	V11126	V11126	1.000000	2.000000	2.000000	2.000000	2.000000	2.000000	2.000000
GENE446X	V11127	V11127	1.000000	2.000000	2.000000	2.000000	2.000000	2.000000	2.000000
GENE448X	V11129	V11129	1.000000	2.000000	2.000000	2.000000	2.000000	2.000000	2.000000
GENE449X	V11130	V11130	1.000000	2.000000	2.000000	2.000000	2.000000	2.000000	2.000000
GENE450X	V11131	V11131	1.000000	2.000000	2.000000	2.000000	2.000000	2.000000	2.000000
GENE451X	V11132	V11132	1.000000	2.000000	2.000000	2.000000	2.000000	2.000000	2.000000
GENE452X	V11133	V11133	1.000000	2.000000	2.000000	2.000000	2.000000	2.000000	2.000000
GENE454X	V11136	V11136	1.000000	2.000000	2.000000	2.000000	2.000000	2.000000	2.000000
GENE455X	V11137	V11137	1.000000	2.000000	2.000000	2.000000	2.000000	2.000000	2.000000
GENE456X	V11138	V11138	1.000000	2.000000	2.000000	2.000000	2.000000	2.000000	2.000000
GENE457X	V11139	V11139	1.000000	2.000000	2.000000	2.000000	2.000000	2.000000	2.000000
GENE458X	V30001	V30001	1.000000	2.000000	2.000000	2.000000	2.000000	2.000000	2.000000
GENE459X	V30002	V30002	1.000000	2.000000	2.000000	2.000000	2.000000	2.000000	2.000000
GENE460X	V30003	V30003	1.000000	2.000000	2.000000	2.000000	2.000000	2.000000	2.000000
GENE461X	V30004	V30004	1.000000	2.000000	2.000000	2.000000	2.000000	2.000000	2.000000
GENE462X	V30006	V30006	1.000000	2.000000	2.000000	2.000000	2.000000	2.000000	2.000000
GENE463X	V30007	V30007	1.000000	2.000000	2.000000	2.000000	2.000000	2.000000	2.000000
GENE464X	V30008	V30008	1.000000	2.000000	2.000000	2.000000	2.000000	2.000000	2.000000
GENE465X	V30009	V30009	1.000000	2.000000	2.000000	2.000000	2.000000	2.000000	2.000000
GENE466X	V30010	V30010	1.000000	2.000000	2.000000	2.000000	2.000000	2.000000	2.000000
GENE467X	V30013	V30013	1.000000	2.000000	2.000000	2.000000	2.000000	2.000000	2.000000
GENE468X	V30014	V30014	1.000000	2.000000	2.000000	2.000000	2.000000	2.000000	2.000000
GENE469X	V30017	V30017	1.000000	2.000000	2.000000	2.000000	2.000000	2.000000	2.000000
GENE470X	V30018	V30018	1.000000	2.000000	2.000000	2.000000	2.000000	2.000000	2.000000
GENE471X	V30019	V30019	1.000000	2.000000	2.000000	2.000000	2.000000	2.000000	2.000000
GENE472X	V30021	V30021	1.000000	2.000000	2.000000	2.000000	2.000000	2.000000	2.000000
GENE474X	V30024	V30024	1.000000	2.000000	2.000000	2.000000	2.000000	2.000000	2.000000
GENE475X	V30025	V30025	1.000000	2.000000	2.000000	2.000000	2.000000	2.000000	2.000000
GENE476X	V30027	V30027	1.000000	2.000000	2.000000	2.000000	2.000000	2.000000	2.000000
GENE477X	V30028	V30028	1.000000	2.000000	2.000000	2.000000	2.000000	2.000000	2.000000
GENE478X	V30029	V30029	1.000000	2.000000	2.000000	2.000000	2.000000	2.000000	2.000000
GENE479X	V30030	V30030	1.000000	2.000000	2.000000	2.000000	2.000000	2.000000	2.000000
GENE480X	V30031	V30031	1.000000	2.000000	2.000000	2.000000	2.000000	2.000000	2.000000
GENE481X	V30032	V30032	1.000000	2.000000	2.000000	2.000000	2.000000	2.000000	2.000000
GENE482X	V30034	V30034	1.000000	2.000000	2.000000	2.000000	2.000000	2.000000	2.000000
GENE483X	V30035	V30035	1.000000	2.000000	2.000000	2.000000	2.000000	2.000000	2.000000
GENE484X	V30037	V30037	1.000000	2.000000	2.000000	2.000000	2.000000	2.000000	2.000000
GENE485X	V30038	V30038	1.000000	2.000000	2.000000	2.000000	2.000000	2.000000	2.000000
GENE486X	V30040	V30040	1.000000	2.000000	2.000000	2.000000	2.000000	2.000000	2.000000
GENE487X	V30042	V30042	1.000000	2.000000	2.000000	2.000000	2.000000	2.000000	2.000000
GENE488X	V30043	V30043	1.000000	2.000000	2.000000	2.000000	2.000000	2.000000	2.000000
GENE489X	V30044	V30044	1.000000	2.000000	2.000000	2.000000	2.000000	2.000000	2.000000
GENE490X	V30045	V30045	1.000000	2.000000	2.000000	2.000000	2.000000	2.000000	2.000000
GENE491X	V30047	V30047	1.000000	2.000000	2.000000	2.000000	2.000000	2.000000	2.000000
GENE492X	V30048	V30048	1.000000	2.000000	2.000000	2.000000	2.000000	2.000000	2.000000
GENE493X	V30049	V30049	1.000000	2.000000	2.000000	2.000000	2.000000	2.000000	2.000000
GENE494X	V30050	V30050	1.000000	2.000000	2.000000	2.000000	2.000000	2.000000	2.000000
GENE495X	V30051	V30051	1.000000	2.000000	2.000000	2.000000	2.000000	2.000000	2.000000
GENE496X	V30052	V30052	1.000000	2.000000	2.000000	2.000000	2.000000	2.000000	2.000000
GENE497X	V30053	V30053	1.000000	2.000000	2.000000	2.000000	2.000000	2.000000	2.000000
GENE498X	V30054	V30054	1.000000	2.000000	2.000000	2.000000	2.000000	2.000000	2.000000
GENE499X	V30055	V30055	1.000000	2.000000	2.000000	2.000000	2.000000	2.000000	2.000000
GENE500X	V30056	V30056	1.000000	2.000000	2.000000	2.000000	2.000000	2.000000	2.000000
GENE501X	V30057	V30057	1.000000	2.000000	2.000000	2.000000	2.000000	2.000000	2.000000
GENE502X	V30058	V30058	1.000000	2.000000	2.000000	2.000000	2.000000	2.000000	2.000000
GENE503X	V30059	V30059	1.000000	2.000000	2.000000	2.000000	2.000000	2.000000	2.000000
GENE504X	V30060	V30060	1.000000	2.000000	2.000000	2.000000	2.000000	2.000000	2.000000
GENE505X	V30061	V30061	1.000000	2.000000	2.000000	2.000000	2.000000	2.000000	2.000000
GENE506X	V30064	V30064	1.000000	2.000000	2.000000	2.000000	2.000000	2.000000	2.000000
GENE507X	V30065	V30065	1.000000	2.000000	2.000000	2.000000	2.000000	2.000000	2.000000
GENE508X	V30066	V30066	1.000000	2.000000	2.000000	2.000000	2.000000	2.000000	2.000000
GENE509X	V30067	V30067	1.000000	2.000000	2.000000	2.000000	2.000000	2.000000	2.000000
GENE511X	V30072	V30072	1.000000	2.000000	2.000000	2.000000	2.000000	2.000000	2.000000
GENE512X	V30073	V30073	1.000000	2.000000	2.000000	2.000000	2.000000	2.000000	2.000000
GENE513X	V30075	V30075	1.000000	2.000000	2.000000	2.000000	2.000000	2.000000	2.000000
GENE514X	V30076	V30076	1.000000	2.000000	2.000000	2.000000	2.000000	2.000000	2.000000
GENE515X	V30078	V30078	1.000000	2.000000	2.000000	2.000000	2.000000	2.000000	2.000000
GENE516X	V30080	V30080	1.000000	2.000000	2.000000	2.000000	2.000000	2.000000	2.000000
GENE517X	V30084	V30084	1.000000	2.000000	2.000000	2.000000	2.000000	2.000000	2.000000
GENE518X	V30085	V30085	1.000000	2.000000	2.000000	2.000000	2.000000	2.000000	2.000000
GENE519X	V30086	V30086	1.000000	2.000000	2.000000	2.000000	2.000000	2.000000	2.000000
GENE520X	V30087	V30087	1.000000	2.000000	2.000000	2.000000	2.000000	2.000000	2.000000
GENE521X	V30088	V30088	1.000000	2.000000	2.000000	2.000000	2.000000	2.000000	2.000000
GENE522X	V30090	V30090	1.000000	2.000000	2.000000	2.000000	2.000000	2.000000	2.000000
GENE523X	V30091	V30091	1.000000	2.000000	2.000000	2.000000	2.000000	2.000000	2.000000
GENE524X	V30092	V30092	1.000000	2.000000	2.000000	2.000000	2.000000	2.000000	2.000000
GENE525X	V30093	V30093	1.000000	2.000000	2.000000	2.000000	2.000000	2.000000	2.000000
GENE526X	V30094	V30094	1.000000	2.000000	2.000000	2.000000	2.000000	2.000000	2.000000
GENE527X	V30095	V30095	1.000000	2.000000	2.000000	2.000000	2.000000	2.000000	2.000000
GENE528X	V30096	V30096	1.000000	2.000000	2.000000	2.000000	2.000000	2.000000	2.000000
GENE529X	V30097	V30097	1.000000	2.000000	2.000000	2.000000	2.000000	2.000000	2.000000
GENE530X	V30098	V30098	1.000000	2.000000	2.000000	2.000000	2.000000	2.000000	2.000000
GENE531X	V30099	V30099	1.000000	2.000000	2.000000	2.000000	2.000000	2.000000	2.000000
GENE532X	V30100	V30100	1.000000	2.000000	2.000000	2.000000	2.000000	2.000000	2.000000
GENE534X	V30102	V30102	1.000000	2.000000	2.000000	2.000000	2.000000	2.000000	2.000000
GENE535X	V30103	V30103	1.000000	2.000000	2.000000	2.000000	2.000000	2.000000	2.000000
GENE536X	V30104	V30104	1.000000	2.000000	2.000000	2.000000	2.000000	2.000000	2.000000
GENE537X	V30105	V30105	1.000000	2.000000	2.000000	2.000000	2.000000	2.000000	2.000000
GENE538X	V30106	V30106	1.000000	2.000000	2.000000	2.000000	2.000000	2.000000	2.000000
GENE539X	V30107	V30107	1.000000	2.000000	2.000000	2.000000	2.000000	2.000000	2.000000
GENE540X	V30108	V30108	1.000000	2.000000	2.000000	2.000000	2.000000	2.000000	2.000000
GENE541X	V30109	V30109	1.000000	2.000000	2.000000	2.000000	2.000000	2.000000	2.000000
GENE542X	V30110	V30110	1.000000	2.000000	2.000000	2.000000	2.000000	2.000000	2.000000
GENE543X	V30111	V30111	1.000000	2.000000	2.000000	2.000000	2.000000	2.000000	2.000000
GENE544X	V30112	V30112	1.000000	2.000000	2.000000	2.000000	2.000000	2.000000	2.000000
GENE545X	V30113	V30113	1.000000	2.000000	2.000000	2.000000	2.000000	2.000000	2.000000
GENE546X	V30114	V30114	1.000000	2.000000	2.000000	2.000000	2.000000	2.000000	2.000000
GENE547X	V30115	V30115	1.000000	2.000000	2.000000	2.000000	2.000000	2.000000	2.000000
GENE548X	V30116	V30116	1.000000	2.000000	2.000000	2.000000	2.000000	2.000000	2.000000
GENE549X	V30117	V30117	1.000000	2.000000	2.000000	2.000000	2.000000	2.000000	2.000000
GENE550X	V30118	V30118	1.000000	2.000000	2.000000	2.000000	2.000000	2.000000	2.000000
GENE551X	V30119	V30119	1.000000	2.000000	2.000000	2.000000	2.000000	2.000000	2.000000
GENE552X	V30120	V30120	1.000000	2.000000	2.000000	2.000000	2.000000	2.000000	2.000000
GENE553X	V30121	V30121	1.000000	2.000000	2.000000	2.000000	2.000000	2.000000	2.000000
GENE554X	V30122	V30122	1.000000	2.000000	2.000000	2.000000	2.000000	2.000000	2.000000
GENE555X	V30123	V30123	1.000000	2.000000	2.000000	2.000000	2.000000	2.000000	2.000000
GENE556X	V30124	V30124	1.000000	2.000000	2.000000	2.000000	2.000000	2.000000	2.000000
GENE557X	V30125	V30125	1.000000	2.000000	2.000000	2.000000	2.000000	2.000000	2.000000
GENE559X	V30127	V30127	1.000000	2.000000	2.000000	2.000000	2.000000	2.000000	2.000000
GENE560X	V30128	V30128	1.000000	2.000000	2.000000	2.000000	2.000000	2.000000	2.000000
GENE561X	V30129	V30129	1.000000	2.000000	2.000000	2.000000	2.000000	2.000000	2.000000
GENE562X	V30130	V30130	1.000000	2.000000	2.000000	2.000000	2.000000	2.000000	2.000000
GENE563X	V30131	V30131	1.000000	2.000000	2.000000	2.000000	2.000000	2.000000	2.000000
GENE564X	V30132	V30132	1.000000	2.000000	2.000000	2.000000	2.000000	2.000000	2.000000
GENE565X	V30133	V30133	1.000000	2.000000	2.000000	2.000000	2.000000	2.000000	2.000000
GENE566X	V30134	V30134	1.000000	2.000000	2.000000	2.000000	2.000000	2.000000	2.000000
GENE567X	V30135	V30135	1.000000	2.000000	2.000000	2.000000	2.000000	2.000000	2.000000
GENE568X	V30136	V30136	1.000000	2.000000	2.000000	2.000000	2.000000	2.000000	2.000000
GENE569X	V30137	V30137	1.000000	2.000000	2.000000	2.000000	2.000000	2.000000	2.000000
GENE570X	V30138	V30138	1.000000	2.000000	2.000000	2.000000	2.000000	2.000000	2.000000
GENE571X	V30139	V30139	1.000000	2.000000	2.000000	2.000000	2.000000	2.000000	2.000000
GENE572X	V30140	V30140	1.000000	2.000000	2.000000	2.000000	2.000000	2.000000	2.000000
GENE573X	V30141	V30141	1.000000	2.000000	2.000000	2.000000	2.000000	2.000000	2.000000
GENE574X	V30142	V30142	1.000000	2.000000	2.000000	2.000000	2.000000	2.000000	2.000000
GENE575X	V30143	V30143	1.000000	2.000000	2.000000	2.000000	2.000000	2.000000	2.000000
GENE576X	V30144	V30144	1.000000	2.000000	2.000000	2.000000	2.000000	2.000000	2.000000
GENE577X	V30145	V30145	1.000000	2.000000	2.000000	2.000000	2.000000	2.000000	2.000000
GENE578X	V30146	V30146	1.000000	2.000000	2.000000	2.000000	2.000000	2.000000	2.000000
GENE579X	V30147	V30147	1.000000	2.000000	2.000000	2.000000	2.000000	2.000000	2.000000
GENE580X	V30148	V30148	1.000000	2.000000	2.000000	2.000000	2.000000	2.000000	2.000000
GENE581X	V30149	V30149	1.000000	2.000000	2.000000	2.000000	2.000000	2.000000	2.000000
GENE582X	V30150	V30150	1.000000	2.000000	2.000000	2.000000	2.000000	2.000000	2.000000
GENE583X	V30151	V30151	1.000000	2.000000	2.000000	2.000000	2.000000	2.000000	2.000000
GENE584X	V30152	V30152	1.000000	2.000000	2.000000	2.000000	2.000000	2.000000	2.000000
GENE585X	V30153	V30153	1.000000	2.000000	2.000000	2.000000	2.000000	2.000000	2.000000
GENE586X	V30154	V30154	1.000000	2.000000	2.000000	2.000000	2.000000	2.000000	2.000000
GENE587X	V30155	V30155	1.000000	2.000000	2.000000	2.000000	2.000000	2.000000	2.000000
GENE588X	V30156	V30156	1.000000	2.000000	2.000000	2.000000	2.000000	2.000000	2.000000
GENE589X	V30157	V30157	1.000000	2.000000	2.000000	2.000000	2.000000	2.000000	2.000000
GENE590X	V30158	V30158	1.000000	2.000000	2.000000	2.000000	2.000000	2.000000	2.000000
GENE591X	V30159	V30159	1.000000	2.000000	2.000000	2.000000	2.000000	2.000000	2.000000
GENE592X	V30160	V30160	1.000000	2.000000	2.000000	2.000000	2.000000	2.000000	2.000000
GENE593X	V30161	V30161	1.000000	2.000000	2.000000	2.000000	2.000000	2.000000	2.000000
GENE594X	V30162	V30162	1.000000	2.000000	2.000000	2.000000	2.000000	2.000000	2.000000
GENE595X	V30163	V30163	1.000000	2.000000	2.000000	2.000000	2.000000	2.000000	2.000000
GENE596X	V30164	V30164	1.000000	2.000000	2.000000	2.000000	2.000000	2.000000	2.000000
GENE597X	V30165	V30165	1.000000	2.000000	2.000000	2.000000	2.000000	2.000000	2.000000
GENE598X	V30166	V30166	1.000000	2.000000	2.000000	2.000000	2.000000	2.000000	2.000000
GENE599X	V30167	V30167	1.000000	2.000000	2.000000	2.000000	2.000000	2.000000	2.000000
GENE600X	V30168	V30168	1.000000	2.000000	2.000000	2.000000	2.000000	2.000000	2.000000
GENE601X	V30169	V30169	1.000000	2.000000	2.000000	2.000000	2.000000	2.000000	2.000000
GENE602X	V30170	V30170	1.000000	2.000000	2.000000	2.000000	2.000000	2.000000	2.000000
GENE603X	V30171	V30171	1.000000	2.000000	2.000000	2.000000	2.000000	2.000000	2.000000
GENE604X	V30172	V30172	1.000000	2.000000	2.000000	2.000000	2.000000	2.000000	2.000000
GENE605X	V30173	V30173	1.000000	2.000000	2.000000	2.000000	2.000000	2.000000	2.000000
GENE606X	V30174	V30174	1.000000	2.000000	2.000000	2.000000	2.000000	2.000000	2.000000
GENE607X	V30175	V30175	1.000000	2.000000	2.000000	2.000000	2.000000	2.000000	2.000000
GENE608X	V30176	V30176	1.000000	2.000000	2.000000	2.000000	2.000000	2.000000	2.000000
GENE609X	V30177	V30177	1.000000	2.000000	2.000000	2.000000	2.000000	2.000000	2.000000
GENE610X	V30178	V30178	1.000000	2.000000	2.000000	2.000000	2.000000	2.000000	2.000000
GENE612X	V30180	V30180	1.000000	2.000000	2.000000	2.000000	2.000000	2.000000	2.000000
GENE613X	V30181	V30181	1.000000	2.000000	2.000000	2.000000	2.000000	2.000000	2.000000
GENE614X	V30182	V30182	1.000000	2.000000	2.000000	2.000000	2.000000	2.000000	2.000000
GENE615X	V30184	V30184	1.000000	2.000000	2.000000	2.000000	2.000000	2.000000	2.000000
GENE616X	V30185	V30185	1.000000	2.000000	2.000000	2.000000	2.000000	2.000000	2.000000
GENE617X	V30186	V30186	1.000000	2.000000	2.000000	2.000000	2.000000	2.000000	2.000000
GENE618X	V30187	V30187	1.000000	2.000000	2.000000	2.000000	2.000000	2.000000	2.000000
GENE619X	V30188	V30188	1.000000	2.000000	2.000000	2.000000	2.000000	2.000000	2.000000
GENE620X	V30189	V30189	1.000000	2.000000	2.000000	2.000000	2.000000	2.000000	2.000000
GENE69X	V10173	V10173	1.000000	2.000000	2.000000	2.000000	2.000000	2.000000	2.000000
GENE622X	V30191	V30191	1.000000	2.000000	2.000000	2.000000	2.000000	2.000000	2.000000
GENE623X	V30192	V30192	1.000000	2.000000	2.000000	2.000000	2.000000	2.000000	2.000000
GENE624X	V30202	V30202	1.000000	2.000000	2.000000	2.000000	2.000000	2.000000	2.000000
GENE625X	V30203	V30203	1.000000	2.000000	2.000000	2.000000	2.000000	2.000000	2.000000
GENE626X	V30204	V30204	1.000000	2.000000	2.000000	2.000000	2.000000	2.000000	2.000000
GENE627X	V30205	V30205	1.000000	2.000000	2.000000	2.000000	2.000000	2.000000	2.000000
GENE628X	V30206	V30206	1.000000	2.000000	2.000000	2.000000	2.000000	2.000000	2.000000
GENE629X	V30207	V30207	1.000000	2.000000	2.000000	2.000000	2.000000	2.000000	2.000000
GENE630X	V30208	V30208	1.000000	2.000000	2.000000	2.000000	2.000000	2.000000	2.000000
GENE631X	V30209	V30209	1.000000	2.000000	2.000000	2.000000	2.000000	2.000000	2.000000
GENE632X	V30210	V30210	1.000000	2.000000	2.000000	2.000000	2.000000	2.000000	2.000000
GENE633X	V30211	V30211	1.000000	2.000000	2.000000	2.000000	2.000000	2.000000	2.000000
GENE634X	V30212	V30212	1.000000	2.000000	2.000000	2.000000	2.000000	2.000000	2.000000
GENE635X	V30213	V30213	1.000000	2.000000	2.000000	2.000000	2.000000	2.000000	2.000000
GENE636X	V30214	V30214	1.000000	2.000000	2.000000	2.000000	2.000000	2.000000	2.000000
GENE637X	V30216	V30216	1.000000	2.000000	2.000000	2.000000	2.000000	2.000000	2.000000
GENE638X	V30217	V30217	1.000000	2.000000	2.000000	2.000000	2.000000	2.000000	2.000000
GENE639X	V30218	V30218	1.000000	2.000000	2.000000	2.000000	2.000000	2.000000	2.000000
GENE640X	V30219	V30219	1.000000	2.000000	2.000000	2.000000	2.000000	2.000000	2.000000
GENE641X	V30220	V30220	1.000000	2.000000	2.000000	2.000000	2.000000	2.000000	2.000000
GENE643X	V30222	V30222	1.000000	2.000000	2.000000	2.000000	2.000000	2.000000	2.000000
GENE644X	V30223	V30223	1.000000	2.000000	2.000000	2.000000	2.000000	2.000000	2.000000
GENE645X	V30224	V30224	1.000000	2.000000	2.000000	2.000000	2.000000	2.000000	2.000000
GENE646X	V30225	V30225	1.000000	2.000000	2.000000	2.000000	2.000000	2.000000	2.000000
GENE647X	V30226	V30226	1.000000	2.000000	2.000000	2.000000	2.000000	2.000000	2.000000
GENE648X	V30227	V30227	1.000000	2.000000	2.000000	2.000000	2.000000	2.000000	2.000000
GENE649X	V30228	V30228	1.000000	2.000000	2.000000	2.000000	2.000000	2.000000	2.000000
GENE650X	V30229	V30229	1.000000	2.000000	2.000000	2.000000	2.000000	2.000000	2.000000
GENE68X	V10172	V10172	1.000000	2.000000	2.000000	2.000000	2.000000	2.000000	2.000000
GENE652X	V30231	V30231	1.000000	2.000000	2.000000	2.000000	2.000000	2.000000	2.000000
GENE653X	V30232	V30232	1.000000	2.000000	2.000000	2.000000	2.000000	2.000000	2.000000
GENE654X	V30233	V30233	1.000000	2.000000	2.000000	2.000000	2.000000	2.000000	2.000000
GENE655X	V30234	V30234	1.000000	2.000000	2.000000	2.000000	2.000000	2.000000	2.000000
GENE656X	V30235	V30235	1.000000	2.000000	2.000000	2.000000	2.000000	2.000000	2.000000
GENE657X	V30236	V30236	1.000000	2.000000	2.000000	2.000000	2.000000	2.000000	2.000000
GENE658X	V30237	V30237	1.000000	2.000000	2.000000	2.000000	2.000000	2.000000	2.000000
GENE659X	V30238	V30238	1.000000	2.000000	2.000000	2.000000	2.000000	2.000000	2.000000
GENE660X	V30239	V30239	1.000000	2.000000	2.000000	2.000000	2.000000	2.000000	2.000000
GENE661X	V30240	V30240	1.000000	2.000000	2.000000	2.000000	2.000000	2.000000	2.000000
GENE662X	V30241	V30241	1.000000	2.000000	2.000000	2.000000	2.000000	2.000000	2.000000
GENE663X	V30242	V30242	1.000000	2.000000	2.000000	2.000000	2.000000	2.000000	2.000000
GENE664X	V30243	V30243	1.000000	2.000000	2.000000	2.000000	2.000000	2.000000	2.000000
GENE665X	V30244	V30244	1.000000	2.000000	2.000000	2.000000	2.000000	2.000000	2.000000
GENE666X	V30245	V30245	1.000000	2.000000	2.000000	2.000000	2.000000	2.000000	2.000000
GENE667X	V30246	V30246	1.000000	2.000000	2.000000	2.000000	2.000000	2.000000	2.000000
GENE668X	V30247	V30247	1.000000	2.000000	2.000000	2.000000	2.000000	2.000000	2.000000
GENE669X	V30248	V30248	1.000000	2.000000	2.000000	2.000000	2.000000	2.000000	2.000000
GENE670X	V30249	V30249	1.000000	2.000000	2.000000	2.000000	2.000000	2.000000	2.000000
GENE671X	V30250	V30250	1.000000	2.000000	2.000000	2.000000	2.000000	2.000000	2.000000
GENE672X	V30251	V30251	1.000000	2.000000	2.000000	2.000000	2.000000	2.000000	2.000000
GENE673X	V30252	V30252	1.000000	2.000000	2.000000	2.000000	2.000000	2.000000	2.000000
GENE674X	V30253	V30253	1.000000	2.000000	2.000000	2.000000	2.000000	2.000000	2.000000
GENE675X	V30255	V30255	1.000000	2.000000	2.000000	2.000000	2.000000	2.000000	2.000000
GENE676X	V30256	V30256	1.000000	2.000000	2.000000	2.000000	2.000000	2.000000	2.000000
GENE677X	V30257	V30257	1.000000	2.000000	2.000000	2.000000	2.000000	2.000000	2.000000
GENE678X	V30258	V30258	1.000000	2.000000	2.000000	2.000000	2.000000	2.000000	2.000000
GENE679X	V30259	V30259	1.000000	2.000000	2.000000	2.000000	2.000000	2.000000	2.000000
GENE680X	V30260	V30260	1.000000	2.000000	2.000000	2.000000	2.000000	2.000000	2.000000
GENE682X	V30262	V30262	1.000000	2.000000	2.000000	2.000000	2.000000	2.000000	2.000000
GENE683X	V30263	V30263	1.000000	2.000000	2.000000	2.000000	2.000000	2.000000	2.000000
GENE684X	V30264	V30264	1.000000	2.000000	2.000000	2.000000	2.000000	2.000000	2.000000
GENE685X	V30265	V30265	1.000000	2.000000	2.000000	2.000000	2.000000	2.000000	2.000000
GENE686X	V30266	V30266	1.000000	2.000000	2.000000	2.000000	2.000000	2.000000	2.000000
GENE687X	V30267	V30267	1.000000	2.000000	2.000000	2.000000	2.000000	2.000000	2.000000
GENE689X	V30269	V30269	1.000000	2.000000	2.000000	2.000000	2.000000	2.000000	2.000000
GENE690X	V30270	V30270	1.000000	2.000000	2.000000	2.000000	2.000000	2.000000	2.000000
GENE691X	V30271	V30271	1.000000	2.000000	2.000000	2.000000	2.000000	2.000000	2.000000
GENE692X	V30272	V30272	1.000000	2.000000	2.000000	2.000000	2.000000	2.000000	2.000000
GENE693X	V30273	V30273	1.000000	2.000000	2.000000	2.000000	2.000000	2.000000	2.000000
GENE694X	V30274	V30274	1.000000	2.000000	2.000000	2.000000	2.000000	2.000000	2.000000
GENE695X	V30275	V30275	1.000000	2.000000	2.000000	2.000000	2.000000	2.000000	2.000000
GENE696X	V30276	V30276	1.000000	2.000000	2.000000	2.000000	2.000000	2.000000	2.000000
GENE697X	V30277	V30277	1.000000	2.000000	2.000000	2.000000	2.000000	2.000000	2.000000
GENE698X	V30278	V30278	1.000000	2.000000	2.000000	2.000000	2.000000	2.000000	2.000000
GENE699X	V30279	V30279	1.000000	2.000000	2.000000	2.000000	2.000000	2.000000	2.000000
GENE700X	V30280	V30280	1.000000	2.000000	2.000000	2.000000	2.000000	2.000000	2.000000
GENE701X	V30281	V30281	1.000000	2.000000	2.000000	2.000000	2.000000	2.000000	2.000000
GENE702X	V30282	V30282	1.000000	2.000000	2.000000	2.000000	2.000000	2.000000	2.000000
GENE703X	V30283	V30283	1.000000	2.000000	2.000000	2.000000	2.000000	2.000000	2.000000
GENE704X	V30284	V30284	1.000000	2.000000	2.000000	2.000000	2.000000	2.000000	2.000000
GENE705X	V30285	V30285	1.000000	2.000000	2.000000	2.000000	2.000000	2.000000	2.000000
GENE706X	V30286	V30286	1.000000	2.000000	2.000000	2.000000	2.000000	2.000000	2.000000
GENE707X	V30287	V30287	1.000000	2.000000	2.000000	2.000000	2.000000	2.000000	2.000000
GENE708X	V30288	V30288	1.000000	2.000000	2.000000	2.000000	2.000000	2.000000	2.000000
GENE709X	V30289	V30289	1.000000	2.000000	2.000000	2.000000	2.000000	2.000000	2.000000
GENE710X	V30290	V30290	1.000000	2.000000	2.000000	2.000000	2.000000	2.000000	2.000000
GENE711X	V30291	V30291	1.000000	2.000000	2.000000	2.000000	2.000000	2.000000	2.000000
GENE712X	V30292	V30292	1.000000	2.000000	2.000000	2.000000	2.000000	2.000000	2.000000
GENE713X	V30293	V30293	1.000000	2.000000	2.000000	2.000000	2.000000	2.000000	2.000000
GENE714X	V30294	V30294	1.000000	2.000000	2.000000	2.000000	2.000000	2.000000	2.000000
GENE715X	V30295	V30295	1.000000	2.000000	2.000000	2.000000	2.000000	2.000000	2.000000
GENE716X	V30296	V30296	1.000000	2.000000	2.000000	2.000000	2.000000	2.000000	2.000000
GENE717X	V30297	V30297	1.000000	2.000000	2.000000	2.000000	2.000000	2.000000	2.000000
GENE718X	V30301	V30301	1.000000	2.000000	2.000000	2.000000	2.000000	2.000000	2.000000
GENE719X	V30302	V30302	1.000000	2.000000	2.000000	2.000000	2.000000	2.000000	2.000000
GENE721X	V30304	V30304	1.000000	2.000000	2.000000	2.000000	2.000000	2.000000	2.000000
GENE722X	V30305	V30305	1.000000	2.000000	2.000000	2.000000	2.000000	2.000000	2.000000
GENE723X	V30306	V30306	1.000000	2.000000	2.000000	2.000000	2.000000	2.000000	2.000000
GENE724X	V30307	V30307	1.000000	2.000000	2.000000	2.000000	2.000000	2.000000	2.000000
GENE725X	V30308	V30308	1.000000	2.000000	2.000000	2.000000	2.000000	2.000000	2.000000
GENE726X	V30309	V30309	1.000000	2.000000	2.000000	2.000000	2.000000	2.000000	2.000000
GENE727X	V30310	V30310	1.000000	2.000000	2.000000	2.000000	2.000000	2.000000	2.000000
GENE728X	V30311	V30311	1.000000	2.000000	2.000000	2.000000	2.000000	2.000000	2.000000
GENE729X	V30312	V30312	1.000000	2.000000	2.000000	2.000000	2.000000	2.000000	2.000000
GENE730X	V30313	V30313	1.000000	2.000000	2.000000	2.000000	2.000000	2.000000	2.000000
GENE731X	V30314	V30314	1.000000	2.000000	2.000000	2.000000	2.000000	2.000000	2.000000
GENE732X	V30315	V30315	1.000000	2.000000	2.000000	2.000000	2.000000	2.000000	2.000000
GENE733X	V30316	V30316	1.000000	2.000000	2.000000	2.000000	2.000000	2.000000	2.000000
GENE734X	V30317	V30317	1.000000	2.000000	2.000000	2.000000	2.000000	2.000000	2.000000
GENE735X	V30318	V30318	1.000000	2.000000	2.000000	2.000000	2.000000	2.000000	2.000000
GENE736X	V30319	V30319	1.000000	2.000000	2.000000	2.000000	2.000000	2.000000	2.000000
GENE737X	V30320	V30320	1.000000	2.000000	2.000000	2.000000	2.000000	2.000000	2.000000
GENE738X	V30321	V30321	1.000000	2.000000	2.000000	2.000000	2.000000	2.000000	2.000000
GENE739X	V30322	V30322	1.000000	2.000000	2.000000	2.000000	2.000000	2.000000	2.000000
GENE740X	V30323	V30323	1.000000	2.000000	2.000000	2.000000	2.000000	2.000000	2.000000
GENE741X	V30324	V30324	1.000000	2.000000	2.000000	2.000000	2.000000	2.000000	2.000000
GENE742X	V30325	V30325	1.000000	2.000000	2.000000	2.000000	2.000000	2.000000	2.000000
GENE743X	V30326	V30326	1.000000	2.000000	2.000000	2.000000	2.000000	2.000000	2.000000
GENE744X	V30327	V30327	1.000000	2.000000	2.000000	2.000000	2.000000	2.000000	2.000000
GENE745X	V30328	V30328	1.000000	2.000000	2.000000	2.000000	2.000000	2.000000	2.000000
GENE746X	V30329	V30329	1.000000	2.000000	2.000000	2.000000	2.000000	2.000000	2.000000
GENE747X	V30330	V30330	1.000000	2.000000	2.000000	2.000000	2.000000	2.000000	2.000000
GENE748X	V30331	V30331	1.000000	2.000000	2.000000	2.000000	2.000000	2.000000	2.000000
GENE749X	V30332	V30332	1.000000	2.000000	2.000000	2.000000	2.000000	2.000000	2.000000
GENE750X	V30333	V30333	1.000000	2.000000	2.000000	2.000000	2.000000	2.000000	2.000000
GENE751X	V30334	V30334	1.000000	2.000000	2.000000	2.000000	2.000000	2.000000	2.000000
GENE752X	V30335	V30335	1.000000	2.000000	2.000000	2.000000	2.000000	2.000000	2.000000
GENE753X	V30336	V30336	1.000000	2.000000	2.000000	2.000000	2.000000	2.000000	2.000000
GENE754X	V30337	V30337	1.000000	2.000000	2.000000	2.000000	2.000000	2.000000	2.000000
GENE755X	V30338	V30338	1.000000	2.000000	2.000000	2.000000	2.000000	2.000000	2.000000
GENE756X	V30339	V30339	1.000000	2.000000	2.000000	2.000000	2.000000	2.000000	2.000000
GENE757X	V30340	V30340	1.000000	2.000000	2.000000	2.000000	2.000000	2.000000	2.000000
GENE758X	V30341	V30341	1.000000	2.000000	2.000000	2.000000	2.000000	2.000000	2.000000
GENE759X	V30342	V30342	1.000000	2.000000	2.000000	2.000000	2.000000	2.000000	2.000000
GENE760X	V30343	V30343	1.000000	2.000000	2.000000	2.000000	2.000000	2.000000	2.000000
GENE761X	V30344	V30344	1.000000	2.000000	2.000000	2.000000	2.000000	2.000000	2.000000
GENE762X	V30345	V30345	1.000000	2.000000	2.000000	2.000000	2.000000	2.000000	2.000000
GENE763X	V30346	V30346	1.000000	2.000000	2.000000	2.000000	2.000000	2.000000	2.000000
GENE764X	V30347	V30347	1.000000	2.000000	2.000000	2.000000	2.000000	2.000000	2.000000
GENE765X	V30348	V30348	1.000000	2.000000	2.000000	2.000000	2.000000	2.000000	2.000000
GENE766X	V30349	V30349	1.000000	2.000000	2.000000	2.000000	2.000000	2.000000	2.000000
GENE767X	V30350	V30350	1.000000	2.000000	2.000000	2.000000	2.000000	2.000000	2.000000
GENE768X	V30351	V30351	1.000000	2.000000	2.000000	2.000000	2.000000	2.000000	2.000000
GENE769X	V30352	V30352	1.000000	2.000000	2.000000	2.000000	2.000000	2.000000	2.000000
GENE770X	V30353	V30353	1.000000	2.000000	2.000000	2.000000	2.000000	2.000000	2.000000
GENE771X	V30354	V30354	1.000000	2.000000	2.000000	2.000000	2.000000	2.000000	2.000000
GENE772X	V30355	V30355	1.000000	2.000000	2.000000	2.000000	2.000000	2.000000	2.000000
GENE773X	V30356	V30356	1.000000	2.000000	2.000000	2.000000	2.000000	2.000000	2.000000
GENE774X	V30357	V30357	1.000000	2.000000	2.000000	2.000000	2.000000	2.000000	2.000000
GENE775X	V30358	V30358	1.000000	2.000000	2.000000	2.000000	2.000000	2.000000	2.000000
GENE776X	V30359	V30359	1.000000	2.000000	2.000000	2.000000	2.000000	2.000000	2.000000
GENE777X	V30360	V30360	1.000000	2.000000	2.000000	2.000000	2.000000	2.000000	2.000000
GENE778X	V30361	V30361	1.000000	2.000000	2.000000	2.000000	2.000000	2.000000	2.000000
GENE779X	V30362	V30362	1.000000	2.000000	2.000000	2.000000	2.000000	2.000000	2.000000
GENE780X	V30363	V30363	1.000000	2.000000	2.000000	2.000000	2.000000	2.000000	2.000000
GENE781X	V30364	V30364	1.000000	2.000000	2.000000	2.000000	2.000000	2.000000	2.000000
GENE782X	V30365	V30365	1.000000	2.000000	2.000000	2.000000	2.000000	2.000000	2.000000
GENE783X	V30366	V30366	1.000000	2.000000	2.000000	2.000000	2.000000	2.000000	2.000000
GENE784X	V30367	V30367	1.000000	2.000000	2.000000	2.000000	2.000000	2.000000	2.000000
GENE785X	V30368	V30368	1.000000	2.000000	2.000000	2.000000	2.000000	2.000000	2.000000
GENE786X	V30369	V30369	1.000000	2.000000	2.000000	2.000000	2.000000	2.000000	2.000000
GENE787X	V30370	V30370	1.000000	2.000000	2.000000	2.000000	2.000000	2.000000	2.000000
GENE789X	V30372	V30372	1.000000	2.000000	2.000000	2.000000	2.000000	2.000000	2.000000
GENE790X	V30373	V30373	1.000000	2.000000	2.000000	2.000000	2.000000	2.000000	2.000000
GENE791X	V30374	V30374	1.000000	2.000000	2.000000	2.000000	2.000000	2.000000	2.000000
GENE792X	V30375	V30375	1.000000	2.000000	2.000000	2.000000	2.000000	2.000000	2.000000
GENE793X	V30376	V30376	1.000000	2.000000	2.000000	2.000000	2.000000	2.000000	2.000000
GENE794X	V30377	V30377	1.000000	2.000000	2.000000	2.000000	2.000000	2.000000	2.000000
GENE65X	V10169	V10169	1.000000	2.000000	2.000000	2.000000	2.000000	2.000000	2.000000
GENE796X	V30379	V30379	1.000000	2.000000	2.000000	2.000000	2.000000	2.000000	2.000000
GENE797X	V30380	V30380	1.000000	2.000000	2.000000	2.000000	2.000000	2.000000	2.000000
GENE798X	V30381	V30381	1.000000	2.000000	2.000000	2.000000	2.000000	2.000000	2.000000
GENE799X	V30382	V30382	1.000000	2.000000	2.000000	2.000000	2.000000	2.000000	2.000000
GENE800X	V30383	V30383	1.000000	2.000000	2.000000	2.000000	2.000000	2.000000	2.000000
GENE801X	V30384	V30384	1.000000	2.000000	2.000000	2.000000	2.000000	2.000000	2.000000
GENE802X	V30385	V30385	1.000000	2.000000	2.000000	2.000000	2.000000	2.000000	2.000000
GENE803X	V30386	V30386	1.000000	2.000000	2.000000	2.000000	2.000000	2.000000	2.000000
GENE804X	V30387	V30387	1.000000	2.000000	2.000000	2.000000	2.000000	2.000000	2.000000
GENE805X	V30388	V30388	1.000000	2.000000	2.000000	2.000000	2.000000	2.000000	2.000000
GENE806X	V30389	V30389	1.000000	2.000000	2.000000	2.000000	2.000000	2.000000	2.000000
GENE807X	V30390	V30390	1.000000	2.000000	2.000000	2.000000	2.000000	2.000000	2.000000
GENE808X	V30391	V30391	1.000000	2.000000	2.000000	2.000000	2.000000	2.000000	2.000000
GENE809X	V30392	V30392	1.000000	2.000000	2.000000	2.000000	2.000000	2.000000	2.000000
GENE810X	V30393	V30393	1.000000	2.000000	2.000000	2.000000	2.000000	2.000000	2.000000
GENE811X	V30394	V30394	1.000000	2.000000	2.000000	2.000000	2.000000	2.000000	2.000000
GENE812X	V30395	V30395	1.000000	2.000000	2.000000	2.000000	2.000000	2.000000	2.000000
GENE813X	V30396	V30396	1.000000	2.000000	2.000000	2.000000	2.000000	2.000000	2.000000
GENE814X	V30401	V30401	1.000000	2.000000	2.000000	2.000000	2.000000	2.000000	2.000000
GENE815X	V30402	V30402	1.000000	2.000000	2.000000	2.000000	2.000000	2.000000	2.000000
GENE816X	V30403	V30403	1.000000	2.000000	2.000000	2.000000	2.000000	2.000000	2.000000
GENE817X	V30404	V30404	1.000000	2.000000	2.000000	2.000000	2.000000	2.000000	2.000000
GENE818X	V30405	V30405	1.000000	2.000000	2.000000	2.000000	2.000000	2.000000	2.000000
GENE819X	V30406	V30406	1.000000	2.000000	2.000000	2.000000	2.000000	2.000000	2.000000
GENE820X	V30407	V30407	1.000000	2.000000	2.000000	2.000000	2.000000	2.000000	2.000000
GENE821X	V30408	V30408	1.000000	2.000000	2.000000	2.000000	2.000000	2.000000	2.000000
GENE822X	V30409	V30409	1.000000	2.000000	2.000000	2.000000	2.000000	2.000000	2.000000
GENE823X	V30410	V30410	1.000000	2.000000	2.000000	2.000000	2.000000	2.000000	2.000000
GENE824X	V30411	V30411	1.000000	2.000000	2.000000	2.000000	2.000000	2.000000	2.000000
GENE825X	V30412	V30412	1.000000	2.000000	2.000000	2.000000	2.000000	2.000000	2.000000
GENE826X	V30413	V30413	1.000000	2.000000	2.000000	2.000000	2.000000	2.000000	2.000000
GENE827X	V30414	V30414	1.000000	2.000000	2.000000	2.000000	2.000000	2.000000	2.000000
GENE828X	V30415	V30415	1.000000	2.000000	2.000000	2.000000	2.000000	2.000000	2.000000
GENE829X	V30416	V30416	1.000000	2.000000	2.000000	2.000000	2.000000	2.000000	2.000000
GENE830X	V30417	V30417	1.000000	2.000000	2.000000	2.000000	2.000000	2.000000	2.000000
GENE831X	V30418	V30418	1.000000	2.000000	2.000000	2.000000	2.000000	2.000000	2.000000
GENE832X	V30419	V30419	1.000000	2.000000	2.000000	2.000000	2.000000	2.000000	2.000000
GENE833X	V30420	V30420	1.000000	2.000000	2.000000	2.000000	2.000000	2.000000	2.000000
GENE834X	V30421	V30421	1.000000	2.000000	2.000000	2.000000	2.000000	2.000000	2.000000
GENE835X	V30422	V30422	1.000000	2.000000	2.000000	2.000000	2.000000	2.000000	2.000000
GENE836X	V30423	V30423	1.000000	2.000000	2.000000	2.000000	2.000000	2.000000	2.000000
GENE837X	V30424	V30424	1.000000	2.000000	2.000000	2.000000	2.000000	2.000000	2.000000
GENE838X	V30425	V30425	1.000000	2.000000	2.000000	2.000000	2.000000	2.000000	2.000000
GENE839X	V30426	V30426	1.000000	2.000000	2.000000	2.000000	2.000000	2.000000	2.000000
GENE841X	V30428	V30428	1.000000	2.000000	2.000000	2.000000	2.000000	2.000000	2.000000
GENE842X	V30429	V30429	1.000000	2.000000	2.000000	2.000000	2.000000	2.000000	2.000000
GENE843X	V30430	V30430	1.000000	2.000000	2.000000	2.000000	2.000000	2.000000	2.000000
GENE844X	V30431	V30431	1.000000	2.000000	2.000000	2.000000	2.000000	2.000000	2.000000
GENE845X	V30432	V30432	1.000000	2.000000	2.000000	2.000000	2.000000	2.000000	2.000000
GENE846X	V30433	V30433	1.000000	2.000000	2.000000	2.000000	2.000000	2.000000	2.000000
GENE847X	V30434	V30434	1.000000	2.000000	2.000000	2.000000	2.000000	2.000000	2.000000
GENE848X	V30435	V30435	1.000000	2.000000	2.000000	2.000000	2.000000	2.000000	2.000000
GENE849X	V30436	V30436	1.000000	2.000000	2.000000	2.000000	2.000000	2.000000	2.000000
GENE850X	V30437	V30437	1.000000	2.000000	2.000000	2.000000	2.000000	2.000000	2.000000
GENE851X	V30438	V30438	1.000000	2.000000	2.000000	2.000000	2.000000	2.000000	2.000000
GENE852X	V30439	V30439	1.000000	2.000000	2.000000	2.000000	2.000000	2.000000	2.000000
GENE853X	V30440	V30440	1.000000	2.000000	2.000000	2.000000	2.000000	2.000000	2.000000
GENE854X	V30441	V30441	1.000000	2.000000	2.000000	2.000000	2.000000	2.000000	2.000000
GENE855X	V30444	V30444	1.000000	2.000000	2.000000	2.000000	2.000000	2.000000	2.000000
GENE856X	V30445	V30445	1.000000	2.000000	2.000000	2.000000	2.000000	2.000000	2.000000
GENE857X	V30446	V30446	1.000000	2.000000	2.000000	2.000000	2.000000	2.000000	2.000000
GENE858X	V30447	V30447	1.000000	2.000000	2.000000	2.000000	2.000000	2.000000	2.000000
GENE859X	V30448	V30448	1.000000	2.000000	2.000000	2.000000	2.000000	2.000000	2.000000
GENE860X	V30450	V30450	1.000000	2.000000	2.000000	2.000000	2.000000	2.000000	2.000000
GENE861X	V30451	V30451	1.000000	2.000000	2.000000	2.000000	2.000000	2.000000	2.000000
GENE862X	V30452	V30452	1.000000	2.000000	2.000000	2.000000	2.000000	2.000000	2.000000
GENE863X	V30453	V30453	1.000000	2.000000	2.000000	2.000000	2.000000	2.000000	2.000000
GENE864X	V30454	V30454	1.000000	2.000000	2.000000	2.000000	2.000000	2.000000	2.000000
GENE865X	V30455	V30455	1.000000	2.000000	2.000000	2.000000	2.000000	2.000000	2.000000
GENE866X	V30456	V30456	1.000000	2.000000	2.000000	2.000000	2.000000	2.000000	2.000000
GENE867X	V30457	V30457	1.000000	2.000000	2.000000	2.000000	2.000000	2.000000	2.000000
GENE868X	V30458	V30458	1.000000	2.000000	2.000000	2.000000	2.000000	2.000000	2.000000
GENE869X	V30459	V30459	1.000000	2.000000	2.000000	2.000000	2.000000	2.000000	2.000000
GENE870X	V30460	V30460	1.000000	2.000000	2.000000	2.000000	2.000000	2.000000	2.000000
GENE871X	V30461	V30461	1.000000	2.000000	2.000000	2.000000	2.000000	2.000000	2.000000
GENE872X	V30462	V30462	1.000000	2.000000	2.000000	2.000000	2.000000	2.000000	2.000000
GENE873X	V30463	V30463	1.000000	2.000000	2.000000	2.000000	2.000000	2.000000	2.000000
GENE874X	V30464	V30464	1.000000	2.000000	2.000000	2.000000	2.000000	2.000000	2.000000
GENE875X	V30465	V30465	1.000000	2.000000	2.000000	2.000000	2.000000	2.000000	2.000000
GENE876X	V30466	V30466	1.000000	2.000000	2.000000	2.000000	2.000000	2.000000	2.000000
GENE877X	V30467	V30467	1.000000	2.000000	2.000000	2.000000	2.000000	2.000000	2.000000
GENE878X	V30468	V30468	1.000000	2.000000	2.000000	2.000000	2.000000	2.000000	2.000000
GENE879X	V30469	V30469	1.000000	2.000000	2.000000	2.000000	2.000000	2.000000	2.000000
GENE880X	V30470	V30470	1.000000	2.000000	2.000000	2.000000	2.000000	2.000000	2.000000
GENE881X	V30471	V30471	1.000000	2.000000	2.000000	2.000000	2.000000	2.000000	2.000000
GENE883X	V30473	V30473	1.000000	2.000000	2.000000	2.000000	2.000000	2.000000	2.000000
GENE884X	V30474	V30474	1.000000	2.000000	2.000000	2.000000	2.000000	2.000000	2.000000
GENE885X	V30475	V30475	1.000000	2.000000	2.000000	2.000000	2.000000	2.000000	2.000000
GENE886X	V30476	V30476	1.000000	2.000000	2.000000	2.000000	2.000000	2.000000	2.000000
GENE887X	V30477	V30477	1.000000	2.000000	2.000000	2.000000	2.000000	2.000000	2.000000
GENE888X	V30478	V30478	1.000000	2.000000	2.000000	2.000000	2.000000	2.000000	2.000000
GENE889X	V30479	V30479	1.000000	2.000000	2.000000	2.000000	2.000000	2.000000	2.000000
GENE890X	V30480	V30480	1.000000	2.000000	2.000000	2.000000	2.000000	2.000000	2.000000
GENE891X	V30481	V30481	1.000000	2.000000	2.000000	2.000000	2.000000	2.000000	2.000000
GENE892X	V30482	V30482	1.000000	2.000000	2.000000	2.000000	2.000000	2.000000	2.000000
GENE893X	V30484	V30484	1.000000	2.000000	2.000000	2.000000	2.000000	2.000000	2.000000
GENE894X	V30485	V30485	1.000000	2.000000	2.000000	2.000000	2.000000	2.000000	2.000000
GENE895X	V30486	V30486	1.000000	2.000000	2.000000	2.000000	2.000000	2.000000	2.000000
GENE896X	V30487	V30487	1.000000	2.000000	2.000000	2.000000	2.000000	2.000000	2.000000
GENE897X	V30488	V30488	1.000000	2.000000	2.000000	2.000000	2.000000	2.000000	2.000000
GENE898X	V30489	V30489	1.000000	2.000000	2.000000	2.000000	2.000000	2.000000	2.000000
GENE899X	V30490	V30490	1.000000	2.000000	2.000000	2.000000	2.000000	2.000000	2.000000
GENE900X	V30491	V30491	1.000000	2.000000	2.000000	2.000000	2.000000	2.000000	2.000000
GENE901X	V30492	V30492	1.000000	2.000000	2.000000	2.000000	2.000000	2.000000	2.000000
GENE902X	V30493	V30493	1.000000	2.000000	2.000000	2.000000	2.000000	2.000000	2.000000
GENE903X	V30494	V30494	1.000000	2.000000	2.000000	2.000000	2.000000	2.000000	2.000000
GENE904X	V30495	V30495	1.000000	2.000000	2.000000	2.000000	2.000000	2.000000	2.000000
GENE905X	V30496	V30496	1.000000	2.000000	2.000000	2.000000	2.000000	2.000000	2.000000
GENE906X	V30501	V30501	1.000000	2.000000	2.000000	2.000000	2.000000	2.000000	2.000000
GENE907X	V30502	V30502	1.000000	2.000000	2.000000	2.000000	2.000000	2.000000	2.000000
GENE908X	V30503	V30503	1.000000	2.000000	2.000000	2.000000	2.000000	2.000000	2.000000
GENE909X	V30504	V30504	1.000000	2.000000	2.000000	2.000000	2.000000	2.000000	2.000000
GENE910X	V30505	V30505	1.000000	2.000000	2.000000	2.000000	2.000000	2.000000	2.000000
GENE911X	V30506	V30506	1.000000	2.000000	2.000000	2.000000	2.000000	2.000000	2.000000
GENE912X	V30507	V30507	1.000000	2.000000	2.000000	2.000000	2.000000	2.000000	2.000000
GENE913X	V30508	V30508	1.000000	2.000000	2.000000	2.000000	2.000000	2.000000	2.000000
GENE914X	V30509	V30509	1.000000	2.000000	2.000000	2.000000	2.000000	2.000000	2.000000
GENE915X	V30510	V30510	1.000000	2.000000	2.000000	2.000000	2.000000	2.000000	2.000000
GENE916X	V30511	V30511	1.000000	2.000000	2.000000	2.000000	2.000000	2.000000	2.000000
GENE917X	V30512	V30512	1.000000	2.000000	2.000000	2.000000	2.000000	2.000000	2.000000
GENE918X	V30513	V30513	1.000000	2.000000	2.000000	2.000000	2.000000	2.000000	2.000000
GENE919X	V30514	V30514	1.000000	2.000000	2.000000	2.000000	2.000000	2.000000	2.000000
GENE920X	V30515	V30515	1.000000	2.000000	2.000000	2.000000	2.000000	2.000000	2.000000
GENE921X	V30516	V30516	1.000000	2.000000	2.000000	2.000000	2.000000	2.000000	2.000000
GENE922X	V30517	V30517	1.000000	2.000000	2.000000	2.000000	2.000000	2.000000	2.000000
GENE64X	V10168	V10168	1.000000	2.000000	2.000000	2.000000	2.000000	2.000000	2.000000
GENE924X	V30519	V30519	1.000000	2.000000	2.000000	2.000000	2.000000	2.000000	2.000000
GENE925X	V30520	V30520	1.000000	2.000000	2.000000	2.000000	2.000000	2.000000	2.000000
GENE926X	V30521	V30521	1.000000	2.000000	2.000000	2.000000	2.000000	2.000000	2.000000
GENE927X	V30522	V30522	1.000000	2.000000	2.000000	2.000000	2.000000	2.000000	2.000000
GENE928X	V30523	V30523	1.000000	2.000000	2.000000	2.000000	2.000000	2.000000	2.000000
GENE930X	V30525	V30525	1.000000	2.000000	2.000000	2.000000	2.000000	2.000000	2.000000
GENE931X	V30526	V30526	1.000000	2.000000	2.000000	2.000000	2.000000	2.000000	2.000000
GENE932X	V30527	V30527	1.000000	2.000000	2.000000	2.000000	2.000000	2.000000	2.000000
GENE933X	V30528	V30528	1.000000	2.000000	2.000000	2.000000	2.000000	2.000000	2.000000
GENE934X	V30529	V30529	1.000000	2.000000	2.000000	2.000000	2.000000	2.000000	2.000000
GENE936X	V30531	V30531	1.000000	2.000000	2.000000	2.000000	2.000000	2.000000	2.000000
GENE63X	V10167	V10167	1.000000	2.000000	2.000000	2.000000	2.000000	2.000000	2.000000
GENE938X	V30533	V30533	1.000000	2.000000	2.000000	2.000000	2.000000	2.000000	2.000000
GENE939X	V30534	V30534	1.000000	2.000000	2.000000	2.000000	2.000000	2.000000	2.000000
GENE940X	V30535	V30535	1.000000	2.000000	2.000000	2.000000	2.000000	2.000000	2.000000
GENE941X	V30536	V30536	1.000000	2.000000	2.000000	2.000000	2.000000	2.000000	2.000000
GENE942X	V30537	V30537	1.000000	2.000000	2.000000	2.000000	2.000000	2.000000	2.000000
GENE943X	V30538	V30538	1.000000	2.000000	2.000000	2.000000	2.000000	2.000000	2.000000
GENE944X	V30539	V30539	1.000000	2.000000	2.000000	2.000000	2.000000	2.000000	2.000000
GENE945X	V30540	V30540	1.000000	2.000000	2.000000	2.000000	2.000000	2.000000	2.000000
GENE946X	V30541	V30541	1.000000	2.000000	2.000000	2.000000	2.000000	2.000000	2.000000
GENE947X	V30542	V30542	1.000000	2.000000	2.000000	2.000000	2.000000	2.000000	2.000000
GENE948X	V30543	V30543	1.000000	2.000000	2.000000	2.000000	2.000000	2.000000	2.000000
GENE949X	V30544	V30544	1.000000	2.000000	2.000000	2.000000	2.000000	2.000000	2.000000
GENE950X	V30545	V30545	1.000000	2.000000	2.000000	2.000000	2.000000	2.000000	2.000000
GENE951X	V30546	V30546	1.000000	2.000000	2.000000	2.000000	2.000000	2.000000	2.000000
GENE952X	V30547	V30547	1.000000	2.000000	2.000000	2.000000	2.000000	2.000000	2.000000
GENE953X	V30548	V30548	1.000000	2.000000	2.000000	2.000000	2.000000	2.000000	2.000000
GENE954X	V30550	V30550	1.000000	2.000000	2.000000	2.000000	2.000000	2.000000	2.000000
GENE955X	V30551	V30551	1.000000	2.000000	2.000000	2.000000	2.000000	2.000000	2.000000
GENE956X	V30553	V30553	1.000000	2.000000	2.000000	2.000000	2.000000	2.000000	2.000000
GENE957X	V30554	V30554	1.000000	2.000000	2.000000	2.000000	2.000000	2.000000	2.000000
GENE958X	V30555	V30555	1.000000	2.000000	2.000000	2.000000	2.000000	2.000000	2.000000
GENE959X	V30556	V30556	1.000000	2.000000	2.000000	2.000000	2.000000	2.000000	2.000000
GENE960X	V30557	V30557	1.000000	2.000000	2.000000	2.000000	2.000000	2.000000	2.000000
GENE961X	V30558	V30558	1.000000	2.000000	2.000000	2.000000	2.000000	2.000000	2.000000
GENE962X	V30559	V30559	1.000000	2.000000	2.000000	2.000000	2.000000	2.000000	2.000000
GENE963X	V30560	V30560	1.000000	2.000000	2.000000	2.000000	2.000000	2.000000	2.000000
GENE964X	V30561	V30561	1.000000	2.000000	2.000000	2.000000	2.000000	2.000000	2.000000
GENE965X	V30562	V30562	1.000000	2.000000	2.000000	2.000000	2.000000	2.000000	2.000000
GENE966X	V30563	V30563	1.000000	2.000000	2.000000	2.000000	2.000000	2.000000	2.000000
GENE967X	V30564	V30564	1.000000	2.000000	2.000000	2.000000	2.000000	2.000000	2.000000
GENE968X	V30565	V30565	1.000000	2.000000	2.000000	2.000000	2.000000	2.000000	2.000000
GENE969X	V30566	V30566	1.000000	2.000000	2.000000	2.000000	2.000000	2.000000	2.000000
GENE970X	V30567	V30567	1.000000	2.000000	2.000000	2.000000	2.000000	2.000000	2.000000
GENE971X	V30568	V30568	1.000000	2.000000	2.000000	2.000000	2.000000	2.000000	2.000000
GENE972X	V30569	V30569	1.000000	2.000000	2.000000	2.000000	2.000000	2.000000	2.000000
GENE973X	V30570	V30570	1.000000	2.000000	2.000000	2.000000	2.000000	2.000000	2.000000
GENE974X	V30571	V30571	1.000000	2.000000	2.000000	2.000000	2.000000	2.000000	2.000000
GENE975X	V30572	V30572	1.000000	2.000000	2.000000	2.000000	2.000000	2.000000	2.000000
GENE976X	V30573	V30573	1.000000	2.000000	2.000000	2.000000	2.000000	2.000000	2.000000
GENE977X	V30574	V30574	1.000000	2.000000	2.000000	2.000000	2.000000	2.000000	2.000000
GENE978X	V30576	V30576	1.000000	2.000000	2.000000	2.000000	2.000000	2.000000	2.000000
GENE979X	V30577	V30577	1.000000	2.000000	2.000000	2.000000	2.000000	2.000000	2.000000
GENE981X	V30579	V30579	1.000000	2.000000	2.000000	2.000000	2.000000	2.000000	2.000000
GENE982X	V30580	V30580	1.000000	2.000000	2.000000	2.000000	2.000000	2.000000	2.000000
GENE983X	V30581	V30581	1.000000	2.000000	2.000000	2.000000	2.000000	2.000000	2.000000
GENE984X	V30582	V30582	1.000000	2.000000	2.000000	2.000000	2.000000	2.000000	2.000000
GENE985X	V30583	V30583	1.000000	2.000000	2.000000	2.000000	2.000000	2.000000	2.000000
GENE986X	V30584	V30584	1.000000	2.000000	2.000000	2.000000	2.000000	2.000000	2.000000
GENE987X	V30585	V30585	1.000000	2.000000	2.000000	2.000000	2.000000	2.000000	2.000000
GENE988X	V30586	V30586	1.000000	2.000000	2.000000	2.000000	2.000000	2.000000	2.000000
GENE989X	V30587	V30587	1.000000	2.000000	2.000000	2.000000	2.000000	2.000000	2.000000
GENE990X	V30588	V30588	1.000000	2.000000	2.000000	2.000000	2.000000	2.000000	2.000000
GENE991X	V30589	V30589	1.000000	2.000000	2.000000	2.000000	2.000000	2.000000	2.000000
GENE992X	V30591	V30591	1.000000	2.000000	2.000000	2.000000	2.000000	2.000000	2.000000
GENE993X	V30592	V30592	1.000000	2.000000	2.000000	2.000000	2.000000	2.000000	2.000000
GENE994X	V30594	V30594	1.000000	2.000000	2.000000	2.000000	2.000000	2.000000	2.000000
GENE995X	V30595	V30595	1.000000	2.000000	2.000000	2.000000	2.000000	2.000000	2.000000
GENE996X	V30596	V30596	1.000000	2.000000	2.000000	2.000000	2.000000	2.000000	2.000000
GENE997X	V30601	V30601	1.000000	2.000000	2.000000	2.000000	2.000000	2.000000	2.000000
GENE998X	V30603	V30603	1.000000	2.000000	2.000000	2.000000	2.000000	2.000000	2.000000
GENE1000X	V30605	V30605	1.000000	2.000000	2.000000	2.000000	2.000000	2.000000	2.000000
GENE1001X	V30606	V30606	1.000000	2.000000	2.000000	2.000000	2.000000	2.000000	2.000000
GENE1002X	V30608	V30608	1.000000	2.000000	2.000000	2.000000	2.000000	2.000000	2.000000
GENE1003X	V30609	V30609	1.000000	2.000000	2.000000	2.000000	2.000000	2.000000	2.000000
GENE1004X	V30610	V30610	1.000000	2.000000	2.000000	2.000000	2.000000	2.000000	2.000000
GENE1005X	V30611	V30611	1.000000	2.000000	2.000000	2.000000	2.000000	2.000000	2.000000
GENE1006X	V30612	V30612	1.000000	2.000000	2.000000	2.000000	2.000000	2.000000	2.000000
GENE1007X	V30614	V30614	1.000000	2.000000	2.000000	2.000000	2.000000	2.000000	2.000000
GENE1008X	V30615	V30615	1.000000	2.000000	2.000000	2.000000	2.000000	2.000000	2.000000
GENE1009X	V30616	V30616	1.000000	2.000000	2.000000	2.000000	2.000000	2.000000	2.000000
GENE1010X	V30617	V30617	1.000000	2.000000	2.000000	2.000000	2.000000	2.000000	2.000000
GENE1011X	V30618	V30618	1.000000	2.000000	2.000000	2.000000	2.000000	2.000000	2.000000
GENE1012X	V30619	V30619	1.000000	2.000000	2.000000	2.000000	2.000000	2.000000	2.000000
GENE1013X	V30620	V30620	1.000000	2.000000	2.000000	2.000000	2.000000	2.000000	2.000000
GENE1014X	V30621	V30621	1.000000	2.000000	2.000000	2.000000	2.000000	2.000000	2.000000
GENE1015X	V30622	V30622	1.000000	2.000000	2.000000	2.000000	2.000000	2.000000	2.000000
GENE1016X	V30623	V30623	1.000000	2.000000	2.000000	2.000000	2.000000	2.000000	2.000000
GENE1017X	V30624	V30624	1.000000	2.000000	2.000000	2.000000	2.000000	2.000000	2.000000
GENE1018X	V30625	V30625	1.000000	2.000000	2.000000	2.000000	2.000000	2.000000	2.000000
GENE1019X	V30626	V30626	1.000000	2.000000	2.000000	2.000000	2.000000	2.000000	2.000000
GENE1020X	V30627	V30627	1.000000	2.000000	2.000000	2.000000	2.000000	2.000000	2.000000
GENE1021X	V30629	V30629	1.000000	2.000000	2.000000	2.000000	2.000000	2.000000	2.000000
GENE1022X	V30630	V30630	1.000000	2.000000	2.000000	2.000000	2.000000	2.000000	2.000000
GENE1023X	V30631	V30631	1.000000	2.000000	2.000000	2.000000	2.000000	2.000000	2.000000
GENE1024X	V30632	V30632	1.000000	2.000000	2.000000	2.000000	2.000000	2.000000	2.000000
GENE1025X	V30633	V30633	1.000000	2.000000	2.000000	2.000000	2.000000	2.000000	2.000000
GENE1026X	V30634	V30634	1.000000	2.000000	2.000000	2.000000	2.000000	2.000000	2.000000
GENE1027X	V30635	V30635	1.000000	2.000000	2.000000	2.000000	2.000000	2.000000	2.000000
GENE1028X	V30636	V30636	1.000000	2.000000	2.000000	2.000000	2.000000	2.000000	2.000000
GENE1029X	V30637	V30637	1.000000	2.000000	2.000000	2.000000	2.000000	2.000000	2.000000
GENE1030X	V30638	V30638	1.000000	2.000000	2.000000	2.000000	2.000000	2.000000	2.000000
GENE1031X	V30639	V30639	1.000000	2.000000	2.000000	2.000000	2.000000	2.000000	2.000000
GENE1032X	V30640	V30640	1.000000	2.000000	2.000000	2.000000	2.000000	2.000000	2.000000
GENE1033X	V30641	V30641	1.000000	2.000000	2.000000	2.000000	2.000000	2.000000	2.000000
GENE1035X	V30643	V30643	1.000000	2.000000	2.000000	2.000000	2.000000	2.000000	2.000000
GENE1036X	V30644	V30644	1.000000	2.000000	2.000000	2.000000	2.000000	2.000000	2.000000
GENE1037X	V30645	V30645	1.000000	2.000000	2.000000	2.000000	2.000000	2.000000	2.000000
GENE1038X	V30646	V30646	1.000000	2.000000	2.000000	2.000000	2.000000	2.000000	2.000000
GENE1039X	V30647	V30647	1.000000	2.000000	2.000000	2.000000	2.000000	2.000000	2.000000
GENE1040X	V30648	V30648	1.000000	2.000000	2.000000	2.000000	2.000000	2.000000	2.000000
GENE1041X	V30649	V30649	1.000000	2.000000	2.000000	2.000000	2.000000	2.000000	2.000000
GENE1042X	V30650	V30650	1.000000	2.000000	2.000000	2.000000	2.000000	2.000000	2.000000
GENE1043X	V30651	V30651	1.000000	2.000000	2.000000	2.000000	2.000000	2.000000	2.000000
GENE1044X	V30652	V30652	1.000000	2.000000	2.000000	2.000000	2.000000	2.000000	2.000000
GENE1045X	V30653	V30653	1.000000	2.000000	2.000000	2.000000	2.000000	2.000000	2.000000
GENE1046X	V30655	V30655	1.000000	2.000000	2.000000	2.000000	2.000000	2.000000	2.000000
GENE1047X	V30656	V30656	1.000000	2.000000	2.000000	2.000000	2.000000	2.000000	2.000000
GENE1048X	V30658	V30658	1.000000	2.000000	2.000000	2.000000	2.000000	2.000000	2.000000
GENE1049X	V30659	V30659	1.000000	2.000000	2.000000	2.000000	2.000000	2.000000	2.000000
GENE1050X	V30661	V30661	1.000000	2.000000	2.000000	2.000000	2.000000	2.000000	2.000000
GENE1051X	V30662	V30662	1.000000	2.000000	2.000000	2.000000	2.000000	2.000000	2.000000
GENE1052X	V30663	V30663	1.000000	2.000000	2.000000	2.000000	2.000000	2.000000	2.000000
GENE1053X	V30664	V30664	1.000000	2.000000	2.000000	2.000000	2.000000	2.000000	2.000000
GENE1054X	V30665	V30665	1.000000	2.000000	2.000000	2.000000	2.000000	2.000000	2.000000
GENE1055X	V30666	V30666	1.000000	2.000000	2.000000	2.000000	2.000000	2.000000	2.000000
GENE1056X	V30667	V30667	1.000000	2.000000	2.000000	2.000000	2.000000	2.000000	2.000000
GENE1057X	V30669	V30669	1.000000	2.000000	2.000000	2.000000	2.000000	2.000000	2.000000
GENE1058X	V30670	V30670	1.000000	2.000000	2.000000	2.000000	2.000000	2.000000	2.000000
GENE1059X	V30671	V30671	1.000000	2.000000	2.000000	2.000000	2.000000	2.000000	2.000000
GENE1060X	V30672	V30672	1.000000	2.000000	2.000000	2.000000	2.000000	2.000000	2.000000
GENE1062X	V30674	V30674	1.000000	2.000000	2.000000	2.000000	2.000000	2.000000	2.000000
GENE1063X	V30675	V30675	1.000000	2.000000	2.000000	2.000000	2.000000	2.000000	2.000000
GENE1064X	V30676	V30676	1.000000	2.000000	2.000000	2.000000	2.000000	2.000000	2.000000
GENE1065X	V30678	V30678	1.000000	2.000000	2.000000	2.000000	2.000000	2.000000	2.000000
GENE1066X	V30679	V30679	1.000000	2.000000	2.000000	2.000000	2.000000	2.000000	2.000000
GENE1067X	V30680	V30680	1.000000	2.000000	2.000000	2.000000	2.000000	2.000000	2.000000
GENE1068X	V30681	V30681	1.000000	2.000000	2.000000	2.000000	2.000000	2.000000	2.000000
GENE1069X	V30682	V30682	1.000000	2.000000	2.000000	2.000000	2.000000	2.000000	2.000000
GENE1070X	V30683	V30683	1.000000	2.000000	2.000000	2.000000	2.000000	2.000000	2.000000
GENE1071X	V30684	V30684	1.000000	2.000000	2.000000	2.000000	2.000000	2.000000	2.000000
GENE1072X	V30685	V30685	1.000000	2.000000	2.000000	2.000000	2.000000	2.000000	2.000000
GENE1073X	V30686	V30686	1.000000	2.000000	2.000000	2.000000	2.000000	2.000000	2.000000
GENE1074X	V30687	V30687	1.000000	2.000000	2.000000	2.000000	2.000000	2.000000	2.000000
GENE1076X	V30689	V30689	1.000000	2.000000	2.000000	2.000000	2.000000	2.000000	2.000000
GENE1077X	V30690	V30690	1.000000	2.000000	2.000000	2.000000	2.000000	2.000000	2.000000
GENE1078X	V30691	V30691	1.000000	2.000000	2.000000	2.000000	2.000000	2.000000	2.000000
GENE1079X	V30692	V30692	1.000000	2.000000	2.000000	2.000000	2.000000	2.000000	2.000000
GENE1080X	V30693	V30693	1.000000	2.000000	2.000000	2.000000	2.000000	2.000000	2.000000
GENE1081X	V30694	V30694	1.000000	2.000000	2.000000	2.000000	2.000000	2.000000	2.000000
GENE1082X	V30695	V30695	1.000000	2.000000	2.000000	2.000000	2.000000	2.000000	2.000000
GENE1083X	V30701	V30701	1.000000	2.000000	2.000000	2.000000	2.000000	2.000000	2.000000
GENE1084X	V30702	V30702	1.000000	2.000000	2.000000	2.000000	2.000000	2.000000	2.000000
GENE1085X	V30704	V30704	1.000000	2.000000	2.000000	2.000000	2.000000	2.000000	2.000000
GENE1086X	V30705	V30705	1.000000	2.000000	2.000000	2.000000	2.000000	2.000000	2.000000
GENE1087X	V30706	V30706	1.000000	2.000000	2.000000	2.000000	2.000000	2.000000	2.000000
GENE1088X	V30707	V30707	1.000000	2.000000	2.000000	2.000000	2.000000	2.000000	2.000000
GENE1090X	V30709	V30709	1.000000	2.000000	2.000000	2.000000	2.000000	2.000000	2.000000
GENE1091X	V30710	V30710	1.000000	2.000000	2.000000	2.000000	2.000000	2.000000	2.000000
GENE1092X	V30711	V30711	1.000000	2.000000	2.000000	2.000000	2.000000	2.000000	2.000000
GENE1093X	V30712	V30712	1.000000	2.000000	2.000000	2.000000	2.000000	2.000000	2.000000
GENE1094X	V30713	V30713	1.000000	2.000000	2.000000	2.000000	2.000000	2.000000	2.000000
GENE1095X	V30714	V30714	1.000000	2.000000	2.000000	2.000000	2.000000	2.000000	2.000000
GENE1096X	V30715	V30715	1.000000	2.000000	2.000000	2.000000	2.000000	2.000000	2.000000
GENE1097X	V30716	V30716	1.000000	2.000000	2.000000	2.000000	2.000000	2.000000	2.000000
GENE1098X	V30717	V30717	1.000000	2.000000	2.000000	2.000000	2.000000	2.000000	2.000000
GENE1099X	V30718	V30718	1.000000	2.000000	2.000000	2.000000	2.000000	2.000000	2.000000
GENE1100X	V30719	V30719	1.000000	2.000000	2.000000	2.000000	2.000000	2.000000	2.000000
GENE1101X	V30720	V30720	1.000000	2.000000	2.000000	2.000000	2.000000	2.000000	2.000000
GENE1102X	V30721	V30721	1.000000	2.000000	2.000000	2.000000	2.000000	2.000000	2.000000
GENE1103X	V30722	V30722	1.000000	2.000000	2.000000	2.000000	2.000000	2.000000	2.000000
GENE1104X	V30723	V30723	1.000000	2.000000	2.000000	2.000000	2.000000	2.000000	2.000000
GENE1105X	V30724	V30724	1.000000	2.000000	2.000000	2.000000	2.000000	2.000000	2.000000
GENE1106X	V30725	V30725	1.000000	2.000000	2.000000	2.000000	2.000000	2.000000	2.000000
GENE1107X	V30726	V30726	1.000000	2.000000	2.000000	2.000000	2.000000	2.000000	2.000000
GENE1108X	V30727	V30727	1.000000	2.000000	2.000000	2.000000	2.000000	2.000000	2.000000
GENE1109X	V30728	V30728	1.000000	2.000000	2.000000	2.000000	2.000000	2.000000	2.000000
GENE1110X	V30729	V30729	1.000000	2.000000	2.000000	2.000000	2.000000	2.000000	2.000000
GENE1111X	V30730	V30730	1.000000	2.000000	2.000000	2.000000	2.000000	2.000000	2.000000
GENE1112X	V30731	V30731	1.000000	2.000000	2.000000	2.000000	2.000000	2.000000	2.000000
GENE1113X	V30734	V30734	1.000000	2.000000	2.000000	2.000000	2.000000	2.000000	2.000000
GENE1114X	V30735	V30735	1.000000	2.000000	2.000000	2.000000	2.000000	2.000000	2.000000
GENE1115X	V30736	V30736	1.000000	2.000000	2.000000	2.000000	2.000000	2.000000	2.000000
GENE1116X	V30737	V30737	1.000000	2.000000	2.000000	2.000000	2.000000	2.000000	2.000000
GENE1117X	V30738	V30738	1.000000	2.000000	2.000000	2.000000	2.000000	2.000000	2.000000
GENE1118X	V30739	V30739	1.000000	2.000000	2.000000	2.000000	2.000000	2.000000	2.000000
GENE1119X	V30740	V30740	1.000000	2.000000	2.000000	2.000000	2.000000	2.000000	2.000000
GENE1120X	V30741	V30741	1.000000	2.000000	2.000000	2.000000	2.000000	2.000000	2.000000
GENE1121X	V30742	V30742	1.000000	2.000000	2.000000	2.000000	2.000000	2.000000	2.000000
GENE1122X	V30743	V30743	1.000000	2.000000	2.000000	2.000000	2.000000	2.000000	2.000000
GENE1123X	V30744	V30744	1.000000	2.000000	2.000000	2.000000	2.000000	2.000000	2.000000
GENE1124X	V30745	V30745	1.000000	2.000000	2.000000	2.000000	2.000000	2.000000	2.000000
GENE1125X	V30746	V30746	1.000000	2.000000	2.000000	2.000000	2.000000	2.000000	2.000000
GENE1126X	V30748	V30748	1.000000	2.000000	2.000000	2.000000	2.000000	2.000000	2.000000
GENE1127X	V30749	V30749	1.000000	2.000000	2.000000	2.000000	2.000000	2.000000	2.000000
GENE1128X	V30750	V30750	1.000000	2.000000	2.000000	2.000000	2.000000	2.000000	2.000000
GENE1129X	V30751	V30751	1.000000	2.000000	2.000000	2.000000	2.000000	2.000000	2.000000
GENE1130X	V30753	V30753	1.000000	2.000000	2.000000	2.000000	2.000000	2.000000	2.000000
GENE1131X	V30756	V30756	1.000000	2.000000	2.000000	2.000000	2.000000	2.000000	2.000000
GENE1132X	V30757	V30757	1.000000	2.000000	2.000000	2.000000	2.000000	2.000000	2.000000
GENE1133X	V30758	V30758	1.000000	2.000000	2.000000	2.000000	2.000000	2.000000	2.000000
GENE1134X	V30759	V30759	1.000000	2.000000	2.000000	2.000000	2.000000	2.000000	2.000000
GENE1135X	V30760	V30760	1.000000	2.000000	2.000000	2.000000	2.000000	2.000000	2.000000
GENE1136X	V30761	V30761	1.000000	2.000000	2.000000	2.000000	2.000000	2.000000	2.000000
GENE1137X	V30762	V30762	1.000000	2.000000	2.000000	2.000000	2.000000	2.000000	2.000000
GENE1138X	V30763	V30763	1.000000	2.000000	2.000000	2.000000	2.000000	2.000000	2.000000
GENE1139X	V30764	V30764	1.000000	2.000000	2.000000	2.000000	2.000000	2.000000	2.000000
GENE1140X	V30765	V30765	1.000000	2.000000	2.000000	2.000000	2.000000	2.000000	2.000000
GENE1141X	V30766	V30766	1.000000	2.000000	2.000000	2.000000	2.000000	2.000000	2.000000
GENE1142X	V30767	V30767	1.000000	2.000000	2.000000	2.000000	2.000000	2.000000	2.000000
GENE1143X	V30768	V30768	1.000000	2.000000	2.000000	2.000000	2.000000	2.000000	2.000000
GENE1144X	V30769	V30769	1.000000	2.000000	2.000000	2.000000	2.000000	2.000000	2.000000
GENE1145X	V30771	V30771	1.000000	2.000000	2.000000	2.000000	2.000000	2.000000	2.000000
GENE1146X	V30772	V30772	1.000000	2.000000	2.000000	2.000000	2.000000	2.000000	2.000000
GENE1147X	V30773	V30773	1.000000	2.000000	2.000000	2.000000	2.000000	2.000000	2.000000
GENE1148X	V30774	V30774	1.000000	2.000000	2.000000	2.000000	2.000000	2.000000	2.000000
GENE1149X	V30775	V30775	1.000000	2.000000	2.000000	2.000000	2.000000	2.000000	2.000000
GENE1150X	V30776	V30776	1.000000	2.000000	2.000000	2.000000	2.000000	2.000000	2.000000
GENE1151X	V30777	V30777	1.000000	2.000000	2.000000	2.000000	2.000000	2.000000	2.000000
GENE1152X	V30778	V30778	1.000000	2.000000	2.000000	2.000000	2.000000	2.000000	2.000000
GENE1153X	V30780	V30780	1.000000	2.000000	2.000000	2.000000	2.000000	2.000000	2.000000
GENE1154X	V30781	V30781	1.000000	2.000000	2.000000	2.000000	2.000000	2.000000	2.000000
GENE1155X	V30782	V30782	1.000000	2.000000	2.000000	2.000000	2.000000	2.000000	2.000000
GENE1156X	V30784	V30784	1.000000	2.000000	2.000000	2.000000	2.000000	2.000000	2.000000
GENE1157X	V30785	V30785	1.000000	2.000000	2.000000	2.000000	2.000000	2.000000	2.000000
GENE1158X	V30786	V30786	1.000000	2.000000	2.000000	2.000000	2.000000	2.000000	2.000000
GENE1159X	V30787	V30787	1.000000	2.000000	2.000000	2.000000	2.000000	2.000000	2.000000
GENE1160X	V30788	V30788	1.000000	2.000000	2.000000	2.000000	2.000000	2.000000	2.000000
GENE1161X	V30789	V30789	1.000000	2.000000	2.000000	2.000000	2.000000	2.000000	2.000000
GENE1162X	V30790	V30790	1.000000	2.000000	2.000000	2.000000	2.000000	2.000000	2.000000
GENE1163X	V30791	V30791	1.000000	2.000000	2.000000	2.000000	2.000000	2.000000	2.000000
GENE1164X	V30792	V30792	1.000000	2.000000	2.000000	2.000000	2.000000	2.000000	2.000000
GENE1165X	V30793	V30793	1.000000	2.000000	2.000000	2.000000	2.000000	2.000000	2.000000
GENE1166X	V30794	V30794	1.000000	2.000000	2.000000	2.000000	2.000000	2.000000	2.000000
GENE1167X	V30795	V30795	1.000000	2.000000	2.000000	2.000000	2.000000	2.000000	2.000000
GENE1168X	V30796	V30796	1.000000	2.000000	2.000000	2.000000	2.000000	2.000000	2.000000
GENE1169X	V30801	V30801	1.000000	2.000000	2.000000	2.000000	2.000000	2.000000	2.000000
GENE1170X	V30802	V30802	1.000000	2.000000	2.000000	2.000000	2.000000	2.000000	2.000000
GENE1171X	V30803	V30803	1.000000	2.000000	2.000000	2.000000	2.000000	2.000000	2.000000
GENE1172X	V30804	V30804	1.000000	2.000000	2.000000	2.000000	2.000000	2.000000	2.000000
GENE1173X	V30805	V30805	1.000000	2.000000	2.000000	2.000000	2.000000	2.000000	2.000000
GENE1174X	V30806	V30806	1.000000	2.000000	2.000000	2.000000	2.000000	2.000000	2.000000
GENE1175X	V30807	V30807	1.000000	2.000000	2.000000	2.000000	2.000000	2.000000	2.000000
GENE1176X	V30808	V30808	1.000000	2.000000	2.000000	2.000000	2.000000	2.000000	2.000000
GENE62X	V10166	V10166	1.000000	2.000000	2.000000	2.000000	2.000000	2.000000	2.000000
GENE1178X	V30810	V30810	1.000000	2.000000	2.000000	2.000000	2.000000	2.000000	2.000000
GENE1179X	V30811	V30811	1.000000	2.000000	2.000000	2.000000	2.000000	2.000000	2.000000
GENE1180X	V30812	V30812	1.000000	2.000000	2.000000	2.000000	2.000000	2.000000	2.000000
GENE1181X	V30813	V30813	1.000000	2.000000	2.000000	2.000000	2.000000	2.000000	2.000000
GENE1182X	V30814	V30814	1.000000	2.000000	2.000000	2.000000	2.000000	2.000000	2.000000
GENE1183X	V30815	V30815	1.000000	2.000000	2.000000	2.000000	2.000000	2.000000	2.000000
GENE1184X	V30816	V30816	1.000000	2.000000	2.000000	2.000000	2.000000	2.000000	2.000000
GENE1185X	V30817	V30817	1.000000	2.000000	2.000000	2.000000	2.000000	2.000000	2.000000
GENE1186X	V30818	V30818	1.000000	2.000000	2.000000	2.000000	2.000000	2.000000	2.000000
GENE1187X	V30819	V30819	1.000000	2.000000	2.000000	2.000000	2.000000	2.000000	2.000000
GENE1188X	V30820	V30820	1.000000	2.000000	2.000000	2.000000	2.000000	2.000000	2.000000
GENE1189X	V30821	V30821	1.000000	2.000000	2.000000	2.000000	2.000000	2.000000	2.000000
GENE1191X	V30823	V30823	1.000000	2.000000	2.000000	2.000000	2.000000	2.000000	2.000000
GENE1192X	V30824	V30824	1.000000	2.000000	2.000000	2.000000	2.000000	2.000000	2.000000
GENE1193X	V30825	V30825	1.000000	2.000000	2.000000	2.000000	2.000000	2.000000	2.000000
GENE1194X	V30826	V30826	1.000000	2.000000	2.000000	2.000000	2.000000	2.000000	2.000000
GENE1195X	V30827	V30827	1.000000	2.000000	2.000000	2.000000	2.000000	2.000000	2.000000
GENE1196X	V30828	V30828	1.000000	2.000000	2.000000	2.000000	2.000000	2.000000	2.000000
GENE1197X	V30829	V30829	1.000000	2.000000	2.000000	2.000000	2.000000	2.000000	2.000000
GENE1198X	V30830	V30830	1.000000	2.000000	2.000000	2.000000	2.000000	2.000000	2.000000
GENE1199X	V30831	V30831	1.000000	2.000000	2.000000	2.000000	2.000000	2.000000	2.000000
GENE1200X	V30832	V30832	1.000000	2.000000	2.000000	2.000000	2.000000	2.000000	2.000000
GENE1201X	V30833	V30833	1.000000	2.000000	2.000000	2.000000	2.000000	2.000000	2.000000
GENE1202X	V30834	V30834	1.000000	2.000000	2.000000	2.000000	2.000000	2.000000	2.000000
GENE1203X	V30835	V30835	1.000000	2.000000	2.000000	2.000000	2.000000	2.000000	2.000000
GENE1204X	V30836	V30836	1.000000	2.000000	2.000000	2.000000	2.000000	2.000000	2.000000
GENE1205X	V30837	V30837	1.000000	2.000000	2.000000	2.000000	2.000000	2.000000	2.000000
GENE1206X	V30838	V30838	1.000000	2.000000	2.000000	2.000000	2.000000	2.000000	2.000000
GENE1207X	V30839	V30839	1.000000	2.000000	2.000000	2.000000	2.000000	2.000000	2.000000
GENE1208X	V30840	V30840	1.000000	2.000000	2.000000	2.000000	2.000000	2.000000	2.000000
GENE1209X	V30841	V30841	1.000000	2.000000	2.000000	2.000000	2.000000	2.000000	2.000000
GENE1210X	V30842	V30842	1.000000	2.000000	2.000000	2.000000	2.000000	2.000000	2.000000
GENE1211X	V30843	V30843	1.000000	2.000000	2.000000	2.000000	2.000000	2.000000	2.000000
GENE1212X	V30844	V30844	1.000000	2.000000	2.000000	2.000000	2.000000	2.000000	2.000000
GENE1213X	V30845	V30845	1.000000	2.000000	2.000000	2.000000	2.000000	2.000000	2.000000
GENE1214X	V30846	V30846	1.000000	2.000000	2.000000	2.000000	2.000000	2.000000	2.000000
GENE1215X	V30847	V30847	1.000000	2.000000	2.000000	2.000000	2.000000	2.000000	2.000000
GENE1216X	V30848	V30848	1.000000	2.000000	2.000000	2.000000	2.000000	2.000000	2.000000
GENE1217X	V30849	V30849	1.000000	2.000000	2.000000	2.000000	2.000000	2.000000	2.000000
GENE1218X	V30850	V30850	1.000000	2.000000	2.000000	2.000000	2.000000	2.000000	2.000000
GENE1219X	V30851	V30851	1.000000	2.000000	2.000000	2.000000	2.000000	2.000000	2.000000
GENE1220X	V30852	V30852	1.000000	2.000000	2.000000	2.000000	2.000000	2.000000	2.000000
GENE1221X	V30853	V30853	1.000000	2.000000	2.000000	2.000000	2.000000	2.000000	2.000000
GENE1222X	V30854	V30854	1.000000	2.000000	2.000000	2.000000	2.000000	2.000000	2.000000
GENE1223X	V30855	V30855	1.000000	2.000000	2.000000	2.000000	2.000000	2.000000	2.000000
GENE1224X	V30856	V30856	1.000000	2.000000	2.000000	2.000000	2.000000	2.000000	2.000000
GENE1225X	V30857	V30857	1.000000	2.000000	2.000000	2.000000	2.000000	2.000000	2.000000
GENE1226X	V30858	V30858	1.000000	2.000000	2.000000	2.000000	2.000000	2.000000	2.000000
GENE1227X	V30859	V30859	1.000000	2.000000	2.000000	2.000000	2.000000	2.000000	2.000000
GENE1228X	V30860	V30860	1.000000	2.000000	2.000000	2.000000	2.000000	2.000000	2.000000
GENE1229X	V30861	V30861	1.000000	2.000000	2.000000	2.000000	2.000000	2.000000	2.000000
GENE1230X	V30862	V30862	1.000000	2.000000	2.000000	2.000000	2.000000	2.000000	2.000000
GENE1231X	V30863	V30863	1.000000	2.000000	2.000000	2.000000	2.000000	2.000000	2.000000
GENE1232X	V30864	V30864	1.000000	2.000000	2.000000	2.000000	2.000000	2.000000	2.000000
GENE1233X	V30865	V30865	1.000000	2.000000	2.000000	2.000000	2.000000	2.000000	2.000000
GENE1234X	V30866	V30866	1.000000	2.000000	2.000000	2.000000	2.000000	2.000000	2.000000
GENE1235X	V30867	V30867	1.000000	2.000000	2.000000	2.000000	2.000000	2.000000	2.000000
GENE1236X	V30868	V30868	1.000000	2.000000	2.000000	2.000000	2.000000	2.000000	2.000000
GENE1237X	V30869	V30869	1.000000	2.000000	2.000000	2.000000	2.000000	2.000000	2.000000
GENE1238X	V30870	V30870	1.000000	2.000000	2.000000	2.000000	2.000000	2.000000	2.000000
GENE1239X	V30871	V30871	1.000000	2.000000	2.000000	2.000000	2.000000	2.000000	2.000000
GENE1240X	V30872	V30872	1.000000	2.000000	2.000000	2.000000	2.000000	2.000000	2.000000
GENE1241X	V30873	V30873	1.000000	2.000000	2.000000	2.000000	2.000000	2.000000	2.000000
GENE1242X	V30874	V30874	1.000000	2.000000	2.000000	2.000000	2.000000	2.000000	2.000000
GENE1243X	V30875	V30875	1.000000	2.000000	2.000000	2.000000	2.000000	2.000000	2.000000
GENE1244X	V30876	V30876	1.000000	2.000000	2.000000	2.000000	2.000000	2.000000	2.000000
GENE1245X	V30877	V30877	1.000000	2.000000	2.000000	2.000000	2.000000	2.000000	2.000000
GENE1246X	V30879	V30879	1.000000	2.000000	2.000000	2.000000	2.000000	2.000000	2.000000
GENE1247X	V30880	V30880	1.000000	2.000000	2.000000	2.000000	2.000000	2.000000	2.000000
GENE1248X	V30881	V30881	1.000000	2.000000	2.000000	2.000000	2.000000	2.000000	2.000000
GENE1249X	V30882	V30882	1.000000	2.000000	2.000000	2.000000	2.000000	2.000000	2.000000
GENE1250X	V30883	V30883	1.000000	2.000000	2.000000	2.000000	2.000000	2.000000	2.000000
GENE1251X	V30884	V30884	1.000000	2.000000	2.000000	2.000000	2.000000	2.000000	2.000000
GENE1252X	V30885	V30885	1.000000	2.000000	2.000000	2.000000	2.000000	2.000000	2.000000
GENE1253X	V30886	V30886	1.000000	2.000000	2.000000	2.000000	2.000000	2.000000	2.000000
GENE1254X	V30887	V30887	1.000000	2.000000	2.000000	2.000000	2.000000	2.000000	2.000000
GENE1255X	V30888	V30888	1.000000	2.000000	2.000000	2.000000	2.000000	2.000000	2.000000
GENE1256X	V30889	V30889	1.000000	2.000000	2.000000	2.000000	2.000000	2.000000	2.000000
GENE1257X	V30890	V30890	1.000000	2.000000	2.000000	2.000000	2.000000	2.000000	2.000000
GENE1258X	V30891	V30891	1.000000	2.000000	2.000000	2.000000	2.000000	2.000000	2.000000
GENE1259X	V30892	V30892	1.000000	2.000000	2.000000	2.000000	2.000000	2.000000	2.000000
GENE1260X	V30893	V30893	1.000000	2.000000	2.000000	2.000000	2.000000	2.000000	2.000000
GENE1262X	V30895	V30895	1.000000	2.000000	2.000000	2.000000	2.000000	2.000000	2.000000
GENE1263X	V30896	V30896	1.000000	2.000000	2.000000	2.000000	2.000000	2.000000	2.000000
GENE1264X	V30901	V30901	1.000000	2.000000	2.000000	2.000000	2.000000	2.000000	2.000000
GENE1265X	V30902	V30902	1.000000	2.000000	2.000000	2.000000	2.000000	2.000000	2.000000
GENE1266X	V30903	V30903	1.000000	2.000000	2.000000	2.000000	2.000000	2.000000	2.000000
GENE1267X	V30904	V30904	1.000000	2.000000	2.000000	2.000000	2.000000	2.000000	2.000000
GENE1268X	V30906	V30906	1.000000	2.000000	2.000000	2.000000	2.000000	2.000000	2.000000
GENE1269X	V30907	V30907	1.000000	2.000000	2.000000	2.000000	2.000000	2.000000	2.000000
GENE1270X	V30908	V30908	1.000000	2.000000	2.000000	2.000000	2.000000	2.000000	2.000000
GENE1271X	V30909	V30909	1.000000	2.000000	2.000000	2.000000	2.000000	2.000000	2.000000
GENE1272X	V30910	V30910	1.000000	2.000000	2.000000	2.000000	2.000000	2.000000	2.000000
GENE1273X	V30911	V30911	1.000000	2.000000	2.000000	2.000000	2.000000	2.000000	2.000000
GENE1274X	V30912	V30912	1.000000	2.000000	2.000000	2.000000	2.000000	2.000000	2.000000
GENE1275X	V30913	V30913	1.000000	2.000000	2.000000	2.000000	2.000000	2.000000	2.000000
GENE1276X	V30914	V30914	1.000000	2.000000	2.000000	2.000000	2.000000	2.000000	2.000000
GENE1277X	V30915	V30915	1.000000	2.000000	2.000000	2.000000	2.000000	2.000000	2.000000
GENE1278X	V30916	V30916	1.000000	2.000000	2.000000	2.000000	2.000000	2.000000	2.000000
GENE1279X	V30917	V30917	1.000000	2.000000	2.000000	2.000000	2.000000	2.000000	2.000000
GENE1280X	V30918	V30918	1.000000	2.000000	2.000000	2.000000	2.000000	2.000000	2.000000
GENE1281X	V30919	V30919	1.000000	2.000000	2.000000	2.000000	2.000000	2.000000	2.000000
GENE1282X	V30920	V30920	1.000000	2.000000	2.000000	2.000000	2.000000	2.000000	2.000000
GENE1284X	V30922	V30922	1.000000	2.000000	2.000000	2.000000	2.000000	2.000000	2.000000
GENE1285X	V30923	V30923	1.000000	2.000000	2.000000	2.000000	2.000000	2.000000	2.000000
GENE1286X	V30924	V30924	1.000000	2.000000	2.000000	2.000000	2.000000	2.000000	2.000000
GENE1287X	V30925	V30925	1.000000	2.000000	2.000000	2.000000	2.000000	2.000000	2.000000
GENE1288X	V30926	V30926	1.000000	2.000000	2.000000	2.000000	2.000000	2.000000	2.000000
GENE1289X	V30927	V30927	1.000000	2.000000	2.000000	2.000000	2.000000	2.000000	2.000000
GENE1290X	V30928	V30928	1.000000	2.000000	2.000000	2.000000	2.000000	2.000000	2.000000
GENE1291X	V30929	V30929	1.000000	2.000000	2.000000	2.000000	2.000000	2.000000	2.000000
GENE1292X	V30930	V30930	1.000000	2.000000	2.000000	2.000000	2.000000	2.000000	2.000000
GENE1293X	V30931	V30931	1.000000	2.000000	2.000000	2.000000	2.000000	2.000000	2.000000
GENE1294X	V30932	V30932	1.000000	2.000000	2.000000	2.000000	2.000000	2.000000	2.000000
GENE1295X	V30933	V30933	1.000000	2.000000	2.000000	2.000000	2.000000	2.000000	2.000000
GENE1297X	V30935	V30935	1.000000	2.000000	2.000000	2.000000	2.000000	2.000000	2.000000
GENE1298X	V30936	V30936	1.000000	2.000000	2.000000	2.000000	2.000000	2.000000	2.000000
GENE1299X	V30937	V30937	1.000000	2.000000	2.000000	2.000000	2.000000	2.000000	2.000000
GENE1300X	V30938	V30938	1.000000	2.000000	2.000000	2.000000	2.000000	2.000000	2.000000
GENE1301X	V30939	V30939	1.000000	2.000000	2.000000	2.000000	2.000000	2.000000	2.000000
GENE1302X	V30940	V30940	1.000000	2.000000	2.000000	2.000000	2.000000	2.000000	2.000000
GENE1303X	V30941	V30941	1.000000	2.000000	2.000000	2.000000	2.000000	2.000000	2.000000
GENE1304X	V30942	V30942	1.000000	2.000000	2.000000	2.000000	2.000000	2.000000	2.000000
GENE1305X	V30943	V30943	1.000000	2.000000	2.000000	2.000000	2.000000	2.000000	2.000000
GENE1306X	V30944	V30944	1.000000	2.000000	2.000000	2.000000	2.000000	2.000000	2.000000
GENE1307X	V30945	V30945	1.000000	2.000000	2.000000	2.000000	2.000000	2.000000	2.000000
GENE1308X	V30946	V30946	1.000000	2.000000	2.000000	2.000000	2.000000	2.000000	2.000000
GENE1309X	V30947	V30947	1.000000	2.000000	2.000000	2.000000	2.000000	2.000000	2.000000
GENE1310X	V30948	V30948	1.000000	2.000000	2.000000	2.000000	2.000000	2.000000	2.000000
GENE1312X	V30950	V30950	1.000000	2.000000	2.000000	2.000000	2.000000	2.000000	2.000000
GENE1313X	V30951	V30951	1.000000	2.000000	2.000000	2.000000	2.000000	2.000000	2.000000
GENE1314X	V30952	V30952	1.000000	2.000000	2.000000	2.000000	2.000000	2.000000	2.000000
GENE1315X	V30953	V30953	1.000000	2.000000	2.000000	2.000000	2.000000	2.000000	2.000000
GENE1318X	V30956	V30956	1.000000	2.000000	2.000000	2.000000	2.000000	2.000000	2.000000
GENE1321X	V30959	V30959	1.000000	2.000000	2.000000	2.000000	2.000000	2.000000	2.000000
GENE1323X	V30961	V30961	1.000000	2.000000	2.000000	2.000000	2.000000	2.000000	2.000000
GENE1324X	V30962	V30962	1.000000	2.000000	2.000000	2.000000	2.000000	2.000000	2.000000
GENE1326X	V30964	V30964	1.000000	2.000000	2.000000	2.000000	2.000000	2.000000	2.000000
GENE1327X	V30965	V30965	1.000000	2.000000	2.000000	2.000000	2.000000	2.000000	2.000000
GENE1329X	V30967	V30967	1.000000	2.000000	2.000000	2.000000	2.000000	2.000000	2.000000
GENE1331X	V30969	V30969	1.000000	2.000000	2.000000	2.000000	2.000000	2.000000	2.000000
GENE1332X	V30970	V30970	1.000000	2.000000	2.000000	2.000000	2.000000	2.000000	2.000000
GENE59X	V10163	V10163	1.000000	2.000000	2.000000	2.000000	2.000000	2.000000	2.000000
GENE1334X	V30972	V30972	1.000000	2.000000	2.000000	2.000000	2.000000	2.000000	2.000000
GENE1335X	V30973	V30973	1.000000	2.000000	2.000000	2.000000	2.000000	2.000000	2.000000
GENE1336X	V30974	V30974	1.000000	2.000000	2.000000	2.000000	2.000000	2.000000	2.000000
GENE1337X	V30975	V30975	1.000000	2.000000	2.000000	2.000000	2.000000	2.000000	2.000000
GENE1339X	V30977	V30977	1.000000	2.000000	2.000000	2.000000	2.000000	2.000000	2.000000
GENE1342X	V30980	V30980	1.000000	2.000000	2.000000	2.000000	2.000000	2.000000	2.000000
GENE1343X	V30981	V30981	1.000000	2.000000	2.000000	2.000000	2.000000	2.000000	2.000000
GENE1346X	V30984	V30984	1.000000	2.000000	2.000000	2.000000	2.000000	2.000000	2.000000
GENE1347X	V30985	V30985	1.000000	2.000000	2.000000	2.000000	2.000000	2.000000	2.000000
GENE1348X	V30986	V30986	1.000000	2.000000	2.000000	2.000000	2.000000	2.000000	2.000000
GENE1349X	V30987	V30987	1.000000	2.000000	2.000000	2.000000	2.000000	2.000000	2.000000
GENE1350X	V30988	V30988	1.000000	2.000000	2.000000	2.000000	2.000000	2.000000	2.000000
GENE1353X	V30991	V30991	1.000000	2.000000	2.000000	2.000000	2.000000	2.000000	2.000000
GENE1354X	V30992	V30992	1.000000	2.000000	2.000000	2.000000	2.000000	2.000000	2.000000
GENE1355X	V30993	V30993	1.000000	2.000000	2.000000	2.000000	2.000000	2.000000	2.000000
GENE1357X	V30995	V30995	1.000000	2.000000	2.000000	2.000000	2.000000	2.000000	2.000000
GENE1358X	V30996	V30996	1.000000	2.000000	2.000000	2.000000	2.000000	2.000000	2.000000
GENE1359X	V31001	V31001	1.000000	2.000000	2.000000	2.000000	2.000000	2.000000	2.000000
GENE1360X	V31002	V31002	1.000000	2.000000	2.000000	2.000000	2.000000	2.000000	2.000000
GENE1361X	V31003	V31003	1.000000	2.000000	2.000000	2.000000	2.000000	2.000000	2.000000
GENE1362X	V31004	V31004	1.000000	2.000000	2.000000	2.000000	2.000000	2.000000	2.000000
GENE1364X	V31006	V31006	1.000000	2.000000	2.000000	2.000000	2.000000	2.000000	2.000000
GENE1365X	V31007	V31007	1.000000	2.000000	2.000000	2.000000	2.000000	2.000000	2.000000
GENE1366X	V31008	V31008	1.000000	2.000000	2.000000	2.000000	2.000000	2.000000	2.000000
GENE57X	V10161	V10161	1.000000	2.000000	2.000000	2.000000	2.000000	2.000000	2.000000
GENE1368X	V31010	V31010	1.000000	2.000000	2.000000	2.000000	2.000000	2.000000	2.000000
GENE1369X	V31011	V31011	1.000000	2.000000	2.000000	2.000000	2.000000	2.000000	2.000000
GENE1371X	V31013	V31013	1.000000	2.000000	2.000000	2.000000	2.000000	2.000000	2.000000
GENE1372X	V31014	V31014	1.000000	2.000000	2.000000	2.000000	2.000000	2.000000	2.000000
GENE1373X	V31015	V31015	1.000000	2.000000	2.000000	2.000000	2.000000	2.000000	2.000000
GENE1374X	V31016	V31016	1.000000	2.000000	2.000000	2.000000	2.000000	2.000000	2.000000
GENE1375X	V31017	V31017	1.000000	2.000000	2.000000	2.000000	2.000000	2.000000	2.000000
GENE1376X	V31018	V31018	1.000000	2.000000	2.000000	2.000000	2.000000	2.000000	2.000000
GENE1377X	V31019	V31019	1.000000	2.000000	2.000000	2.000000	2.000000	2.000000	2.000000
GENE1378X	V31020	V31020	1.000000	2.000000	2.000000	2.000000	2.000000	2.000000	2.000000
GENE1379X	V31021	V31021	1.000000	2.000000	2.000000	2.000000	2.000000	2.000000	2.000000
GENE1380X	V31022	V31022	1.000000	2.000000	2.000000	2.000000	2.000000	2.000000	2.000000
GENE1381X	V31023	V31023	1.000000	2.000000	2.000000	2.000000	2.000000	2.000000	2.000000
GENE1385X	V31027	V31027	1.000000	2.000000	2.000000	2.000000	2.000000	2.000000	2.000000
GENE1386X	V31028	V31028	1.000000	2.000000	2.000000	2.000000	2.000000	2.000000	2.000000
GENE1387X	V31029	V31029	1.000000	2.000000	2.000000	2.000000	2.000000	2.000000	2.000000
GENE56X	V10160	V10160	1.000000	2.000000	2.000000	2.000000	2.000000	2.000000	2.000000
GENE1389X	V31031	V31031	1.000000	2.000000	2.000000	2.000000	2.000000	2.000000	2.000000
GENE1390X	V31032	V31032	1.000000	2.000000	2.000000	2.000000	2.000000	2.000000	2.000000
GENE1391X	V31033	V31033	1.000000	2.000000	2.000000	2.000000	2.000000	2.000000	2.000000
GENE1392X	V31034	V31034	1.000000	2.000000	2.000000	2.000000	2.000000	2.000000	2.000000
GENE1393X	V31035	V31035	1.000000	2.000000	2.000000	2.000000	2.000000	2.000000	2.000000
GENE1394X	V31036	V31036	1.000000	2.000000	2.000000	2.000000	2.000000	2.000000	2.000000
GENE1395X	V31037	V31037	1.000000	2.000000	2.000000	2.000000	2.000000	2.000000	2.000000
GENE1396X	V31038	V31038	1.000000	2.000000	2.000000	2.000000	2.000000	2.000000	2.000000
GENE1397X	V31039	V31039	1.000000	2.000000	2.000000	2.000000	2.000000	2.000000	2.000000
GENE1398X	V31040	V31040	1.000000	2.000000	2.000000	2.000000	2.000000	2.000000	2.000000
GENE1399X	V31041	V31041	1.000000	2.000000	2.000000	2.000000	2.000000	2.000000	2.000000
GENE1400X	V31042	V31042	1.000000	2.000000	2.000000	2.000000	2.000000	2.000000	2.000000
GENE54X	V10158	V10158	1.000000	2.000000	2.000000	2.000000	2.000000	2.000000	2.000000
GENE1402X	V31044	V31044	1.000000	2.000000	2.000000	2.000000	2.000000	2.000000	2.000000
GENE1403X	V31045	V31045	1.000000	2.000000	2.000000	2.000000	2.000000	2.000000	2.000000
GENE1404X	V31046	V31046	1.000000	2.000000	2.000000	2.000000	2.000000	2.000000	2.000000
GENE1405X	V31047	V31047	1.000000	2.000000	2.000000	2.000000	2.000000	2.000000	2.000000
GENE1406X	V31048	V31048	1.000000	2.000000	2.000000	2.000000	2.000000	2.000000	2.000000
GENE1407X	V31049	V31049	1.000000	2.000000	2.000000	2.000000	2.000000	2.000000	2.000000
GENE1410X	V31052	V31052	1.000000	2.000000	2.000000	2.000000	2.000000	2.000000	2.000000
GENE1411X	V31053	V31053	1.000000	2.000000	2.000000	2.000000	2.000000	2.000000	2.000000
GENE1412X	V31054	V31054	1.000000	2.000000	2.000000	2.000000	2.000000	2.000000	2.000000
GENE1413X	V31055	V31055	1.000000	2.000000	2.000000	2.000000	2.000000	2.000000	2.000000
GENE1414X	V31056	V31056	1.000000	2.000000	2.000000	2.000000	2.000000	2.000000	2.000000
GENE1415X	V31057	V31057	1.000000	2.000000	2.000000	2.000000	2.000000	2.000000	2.000000
GENE1416X	V31058	V31058	1.000000	2.000000	2.000000	2.000000	2.000000	2.000000	2.000000
GENE1417X	V31059	V31059	1.000000	2.000000	2.000000	2.000000	2.000000	2.000000	2.000000
GENE1418X	V31060	V31060	1.000000	2.000000	2.000000	2.000000	2.000000	2.000000	2.000000
GENE1419X	V31061	V31061	1.000000	2.000000	2.000000	2.000000	2.000000	2.000000	2.000000
GENE1420X	V31062	V31062	1.000000	2.000000	2.000000	2.000000	2.000000	2.000000	2.000000
GENE1421X	V31063	V31063	1.000000	2.000000	2.000000	2.000000	2.000000	2.000000	2.000000
GENE1422X	V31064	V31064	1.000000	2.000000	2.000000	2.000000	2.000000	2.000000	2.000000
GENE1423X	V31065	V31065	1.000000	2.000000	2.000000	2.000000	2.000000	2.000000	2.000000
GENE1424X	V31066	V31066	1.000000	2.000000	2.000000	2.000000	2.000000	2.000000	2.000000
GENE1425X	V31067	V31067	1.000000	2.000000	2.000000	2.000000	2.000000	2.000000	2.000000
GENE1426X	V31068	V31068	1.000000	2.000000	2.000000	2.000000	2.000000	2.000000	2.000000
GENE1427X	V31069	V31069	1.000000	2.000000	2.000000	2.000000	2.000000	2.000000	2.000000
GENE1428X	V31070	V31070	1.000000	2.000000	2.000000	2.000000	2.000000	2.000000	2.000000
GENE1429X	V31071	V31071	1.000000	2.000000	2.000000	2.000000	2.000000	2.000000	2.000000
GENE1430X	V31072	V31072	1.000000	2.000000	2.000000	2.000000	2.000000	2.000000	2.000000
GENE1431X	V31073	V31073	1.000000	2.000000	2.000000	2.000000	2.000000	2.000000	2.000000
GENE1432X	V31075	V31075	1.000000	2.000000	2.000000	2.000000	2.000000	2.000000	2.000000
GENE1434X	V31077	V31077	1.000000	2.000000	2.000000	2.000000	2.000000	2.000000	2.000000
GENE1435X	V31078	V31078	1.000000	2.000000	2.000000	2.000000	2.000000	2.000000	2.000000
GENE1436X	V31079	V31079	1.000000	2.000000	2.000000	2.000000	2.000000	2.000000	2.000000
GENE1438X	V31081	V31081	1.000000	2.000000	2.000000	2.000000	2.000000	2.000000	2.000000
GENE1439X	V31082	V31082	1.000000	2.000000	2.000000	2.000000	2.000000	2.000000	2.000000
GENE1440X	V31083	V31083	1.000000	2.000000	2.000000	2.000000	2.000000	2.000000	2.000000
GENE1441X	V31084	V31084	1.000000	2.000000	2.000000	2.000000	2.000000	2.000000	2.000000
GENE1442X	V31085	V31085	1.000000	2.000000	2.000000	2.000000	2.000000	2.000000	2.000000
GENE1443X	V31086	V31086	1.000000	2.000000	2.000000	2.000000	2.000000	2.000000	2.000000
GENE1444X	V31087	V31087	1.000000	2.000000	2.000000	2.000000	2.000000	2.000000	2.000000
GENE1445X	V31088	V31088	1.000000	2.000000	2.000000	2.000000	2.000000	2.000000	2.000000
GENE1446X	V31089	V31089	1.000000	2.000000	2.000000	2.000000	2.000000	2.000000	2.000000
GENE1447X	V31090	V31090	1.000000	2.000000	2.000000	2.000000	2.000000	2.000000	2.000000
GENE1448X	V31091	V31091	1.000000	2.000000	2.000000	2.000000	2.000000	2.000000	2.000000
GENE1449X	V31092	V31092	1.000000	2.000000	2.000000	2.000000	2.000000	2.000000	2.000000
GENE1450X	V31093	V31093	1.000000	2.000000	2.000000	2.000000	2.000000	2.000000	2.000000
GENE1452X	V31095	V31095	1.000000	2.000000	2.000000	2.000000	2.000000	2.000000	2.000000
GENE1453X	V31096	V31096	1.000000	2.000000	2.000000	2.000000	2.000000	2.000000	2.000000
GENE1455X	V31102	V31102	1.000000	2.000000	2.000000	2.000000	2.000000	2.000000	2.000000
GENE1457X	V31104	V31104	1.000000	2.000000	2.000000	2.000000	2.000000	2.000000	2.000000
GENE1458X	V31105	V31105	1.000000	2.000000	2.000000	2.000000	2.000000	2.000000	2.000000
GENE1459X	V31106	V31106	1.000000	2.000000	2.000000	2.000000	2.000000	2.000000	2.000000
GENE1460X	V31107	V31107	1.000000	2.000000	2.000000	2.000000	2.000000	2.000000	2.000000
GENE1461X	V31108	V31108	1.000000	2.000000	2.000000	2.000000	2.000000	2.000000	2.000000
GENE1462X	V31109	V31109	1.000000	2.000000	2.000000	2.000000	2.000000	2.000000	2.000000
GENE1464X	V31111	V31111	1.000000	2.000000	2.000000	2.000000	2.000000	2.000000	2.000000
GENE1465X	V31112	V31112	1.000000	2.000000	2.000000	2.000000	2.000000	2.000000	2.000000
GENE1467X	V31114	V31114	1.000000	2.000000	2.000000	2.000000	2.000000	2.000000	2.000000
GENE1468X	V31115	V31115	1.000000	2.000000	2.000000	2.000000	2.000000	2.000000	2.000000
GENE1469X	V31116	V31116	1.000000	2.000000	2.000000	2.000000	2.000000	2.000000	2.000000
GENE1470X	V31117	V31117	1.000000	2.000000	2.000000	2.000000	2.000000	2.000000	2.000000
GENE1471X	V31118	V31118	1.000000	2.000000	2.000000	2.000000	2.000000	2.000000	2.000000
GENE1472X	V31119	V31119	1.000000	2.000000	2.000000	2.000000	2.000000	2.000000	2.000000
GENE1473X	V31120	V31120	1.000000	2.000000	2.000000	2.000000	2.000000	2.000000	2.000000
GENE1475X	V31122	V31122	1.000000	2.000000	2.000000	2.000000	2.000000	2.000000	2.000000
GENE1477X	V31125	V31125	1.000000	2.000000	2.000000	2.000000	2.000000	2.000000	2.000000
GENE1478X	V31126	V31126	1.000000	2.000000	2.000000	2.000000	2.000000	2.000000	2.000000
GENE1479X	V31128	V31128	1.000000	2.000000	2.000000	2.000000	2.000000	2.000000	2.000000
GENE1480X	V31129	V31129	1.000000	2.000000	2.000000	2.000000	2.000000	2.000000	2.000000
GENE1481X	V31130	V31130	1.000000	2.000000	2.000000	2.000000	2.000000	2.000000	2.000000
GENE1482X	V31131	V31131	1.000000	2.000000	2.000000	2.000000	2.000000	2.000000	2.000000
GENE1483X	V31132	V31132	1.000000	2.000000	2.000000	2.000000	2.000000	2.000000	2.000000
GENE1484X	V31133	V31133	1.000000	2.000000	2.000000	2.000000	2.000000	2.000000	2.000000
GENE1485X	V31134	V31134	1.000000	2.000000	2.000000	2.000000	2.000000	2.000000	2.000000
GENE1486X	V31135	V31135	1.000000	2.000000	2.000000	2.000000	2.000000	2.000000	2.000000
GENE1488X	V31137	V31137	1.000000	2.000000	2.000000	2.000000	2.000000	2.000000	2.000000
GENE1490X	V31139	V31139	1.000000	2.000000	2.000000	2.000000	2.000000	2.000000	2.000000
GENE1491X	V31140	V31140	1.000000	2.000000	2.000000	2.000000	2.000000	2.000000	2.000000
GENE1492X	V31141	V31141	1.000000	2.000000	2.000000	2.000000	2.000000	2.000000	2.000000
GENE1495X	V31144	V31144	1.000000	2.000000	2.000000	2.000000	2.000000	2.000000	2.000000
GENE1496X	V31145	V31145	1.000000	2.000000	2.000000	2.000000	2.000000	2.000000	2.000000
GENE1498X	V31147	V31147	1.000000	2.000000	2.000000	2.000000	2.000000	2.000000	2.000000
GENE1499X	V31148	V31148	1.000000	2.000000	2.000000	2.000000	2.000000	2.000000	2.000000
GENE1501X	V31150	V31150	1.000000	2.000000	2.000000	2.000000	2.000000	2.000000	2.000000
GENE1502X	V31151	V31151	1.000000	2.000000	2.000000	2.000000	2.000000	2.000000	2.000000
GENE1504X	V31153	V31153	1.000000	2.000000	2.000000	2.000000	2.000000	2.000000	2.000000
GENE1505X	V31154	V31154	1.000000	2.000000	2.000000	2.000000	2.000000	2.000000	2.000000
GENE1507X	V31156	V31156	1.000000	2.000000	2.000000	2.000000	2.000000	2.000000	2.000000
GENE1508X	V31157	V31157	1.000000	2.000000	2.000000	2.000000	2.000000	2.000000	2.000000
GENE1510X	V31159	V31159	1.000000	2.000000	2.000000	2.000000	2.000000	2.000000	2.000000
GENE52X	V10156	V10156	1.000000	2.000000	2.000000	2.000000	2.000000	2.000000	2.000000
GENE1512X	V31162	V31162	1.000000	2.000000	2.000000	2.000000	2.000000	2.000000	2.000000
GENE1513X	V31163	V31163	1.000000	2.000000	2.000000	2.000000	2.000000	2.000000	2.000000
GENE1516X	V31166	V31166	1.000000	2.000000	2.000000	2.000000	2.000000	2.000000	2.000000
GENE1517X	V31167	V31167	1.000000	2.000000	2.000000	2.000000	2.000000	2.000000	2.000000
GENE1522X	V31172	V31172	1.000000	2.000000	2.000000	2.000000	2.000000	2.000000	2.000000
GENE50X	V10154	V10154	1.000000	2.000000	2.000000	2.000000	2.000000	2.000000	2.000000
GENE1524X	V31174	V31174	1.000000	2.000000	2.000000	2.000000	2.000000	2.000000	2.000000
GENE1525X	V31175	V31175	1.000000	2.000000	2.000000	2.000000	2.000000	2.000000	2.000000
GENE1527X	V31178	V31178	1.000000	2.000000	2.000000	2.000000	2.000000	2.000000	2.000000
GENE1529X	V31180	V31180	1.000000	2.000000	2.000000	2.000000	2.000000	2.000000	2.000000
GENE1530X	V31181	V31181	1.000000	2.000000	2.000000	2.000000	2.000000	2.000000	2.000000
GENE1531X	V31182	V31182	1.000000	2.000000	2.000000	2.000000	2.000000	2.000000	2.000000
GENE1533X	V31184	V31184	1.000000	2.000000	2.000000	2.000000	2.000000	2.000000	2.000000
GENE1534X	V31185	V31185	1.000000	2.000000	2.000000	2.000000	2.000000	2.000000	2.000000
GENE1535X	V31186	V31186	1.000000	2.000000	2.000000	2.000000	2.000000	2.000000	2.000000
GENE1536X	V31187	V31187	1.000000	2.000000	2.000000	2.000000	2.000000	2.000000	2.000000
GENE1537X	V31188	V31188	1.000000	2.000000	2.000000	2.000000	2.000000	2.000000	2.000000
GENE1538X	V31189	V31189	1.000000	2.000000	2.000000	2.000000	2.000000	2.000000	2.000000
GENE49X	V10152	V10152	1.000000	2.000000	2.000000	2.000000	2.000000	2.000000	2.000000
GENE1543X	V31194	V31194	1.000000	2.000000	2.000000	2.000000	2.000000	2.000000	2.000000
GENE1544X	V31195	V31195	1.000000	2.000000	2.000000	2.000000	2.000000	2.000000	2.000000
GENE1545X	V31196	V31196	1.000000	2.000000	2.000000	2.000000	2.000000	2.000000	2.000000
GENE1546X	V31201	V31201	1.000000	2.000000	2.000000	2.000000	2.000000	2.000000	2.000000
GENE1548X	V31204	V31204	1.000000	2.000000	2.000000	2.000000	2.000000	2.000000	2.000000
GENE48X	V10151	V10151	1.000000	2.000000	2.000000	2.000000	2.000000	2.000000	2.000000
GENE1550X	V31206	V31206	1.000000	2.000000	2.000000	2.000000	2.000000	2.000000	2.000000
GENE1551X	V31207	V31207	1.000000	2.000000	2.000000	2.000000	2.000000	2.000000	2.000000
GENE1552X	V31208	V31208	1.000000	2.000000	2.000000	2.000000	2.000000	2.000000	2.000000
GENE1553X	V31209	V31209	1.000000	2.000000	2.000000	2.000000	2.000000	2.000000	2.000000
GENE47X	V10150	V10150	1.000000	2.000000	2.000000	2.000000	2.000000	2.000000	2.000000
GENE1555X	V31211	V31211	1.000000	2.000000	2.000000	2.000000	2.000000	2.000000	2.000000
GENE1556X	V31212	V31212	1.000000	2.000000	2.000000	2.000000	2.000000	2.000000	2.000000
GENE1557X	V31213	V31213	1.000000	2.000000	2.000000	2.000000	2.000000	2.000000	2.000000
GENE1558X	V31214	V31214	1.000000	2.000000	2.000000	2.000000	2.000000	2.000000	2.000000
GENE1559X	V31215	V31215	1.000000	2.000000	2.000000	2.000000	2.000000	2.000000	2.000000
GENE1560X	V31217	V31217	1.000000	2.000000	2.000000	2.000000	2.000000	2.000000	2.000000
GENE1561X	V31218	V31218	1.000000	2.000000	2.000000	2.000000	2.000000	2.000000	2.000000
GENE1562X	V31219	V31219	1.000000	2.000000	2.000000	2.000000	2.000000	2.000000	2.000000
GENE1563X	V31220	V31220	1.000000	2.000000	2.000000	2.000000	2.000000	2.000000	2.000000
GENE1564X	V31221	V31221	1.000000	2.000000	2.000000	2.000000	2.000000	2.000000	2.000000
GENE1565X	V31222	V31222	1.000000	2.000000	2.000000	2.000000	2.000000	2.000000	2.000000
GENE1566X	V31223	V31223	1.000000	2.000000	2.000000	2.000000	2.000000	2.000000	2.000000
GENE1567X	V31224	V31224	1.000000	2.000000	2.000000	2.000000	2.000000	2.000000	2.000000
GENE1569X	V31226	V31226	1.000000	2.000000	2.000000	2.000000	2.000000	2.000000	2.000000
GENE1570X	V31227	V31227	1.000000	2.000000	2.000000	2.000000	2.000000	2.000000	2.000000
GENE1571X	V31228	V31228	1.000000	2.000000	2.000000	2.000000	2.000000	2.000000	2.000000
GENE1572X	V31229	V31229	1.000000	2.000000	2.000000	2.000000	2.000000	2.000000	2.000000
GENE1574X	V31231	V31231	1.000000	2.000000	2.000000	2.000000	2.000000	2.000000	2.000000
GENE1575X	V31232	V31232	1.000000	2.000000	2.000000	2.000000	2.000000	2.000000	2.000000
GENE1576X	V31233	V31233	1.000000	2.000000	2.000000	2.000000	2.000000	2.000000	2.000000
GENE1577X	V31234	V31234	1.000000	2.000000	2.000000	2.000000	2.000000	2.000000	2.000000
GENE1578X	V31235	V31235	1.000000	2.000000	2.000000	2.000000	2.000000	2.000000	2.000000
GENE1579X	V31236	V31236	1.000000	2.000000	2.000000	2.000000	2.000000	2.000000	2.000000
GENE1580X	V31237	V31237	1.000000	2.000000	2.000000	2.000000	2.000000	2.000000	2.000000
GENE1581X	V31238	V31238	1.000000	2.000000	2.000000	2.000000	2.000000	2.000000	2.000000
GENE1582X	V31239	V31239	1.000000	2.000000	2.000000	2.000000	2.000000	2.000000	2.000000
GENE1583X	V31241	V31241	1.000000	2.000000	2.000000	2.000000	2.000000	2.000000	2.000000
GENE1584X	V31242	V31242	1.000000	2.000000	2.000000	2.000000	2.000000	2.000000	2.000000
GENE1585X	V31243	V31243	1.000000	2.000000	2.000000	2.000000	2.000000	2.000000	2.000000
GENE1586X	V31244	V31244	1.000000	2.000000	2.000000	2.000000	2.000000	2.000000	2.000000
GENE1587X	V31245	V31245	1.000000	2.000000	2.000000	2.000000	2.000000	2.000000	2.000000
GENE1588X	V31246	V31246	1.000000	2.000000	2.000000	2.000000	2.000000	2.000000	2.000000
GENE1589X	V31247	V31247	1.000000	2.000000	2.000000	2.000000	2.000000	2.000000	2.000000
GENE1590X	V31248	V31248	1.000000	2.000000	2.000000	2.000000	2.000000	2.000000	2.000000
GENE1591X	V31249	V31249	1.000000	2.000000	2.000000	2.000000	2.000000	2.000000	2.000000
GENE1592X	V31250	V31250	1.000000	2.000000	2.000000	2.000000	2.000000	2.000000	2.000000
GENE1593X	V31251	V31251	1.000000	2.000000	2.000000	2.000000	2.000000	2.000000	2.000000
GENE1594X	V31252	V31252	1.000000	2.000000	2.000000	2.000000	2.000000	2.000000	2.000000
GENE1595X	V31253	V31253	1.000000	2.000000	2.000000	2.000000	2.000000	2.000000	2.000000
GENE1596X	V31254	V31254	1.000000	2.000000	2.000000	2.000000	2.000000	2.000000	2.000000
GENE46X	V10149	V10149	1.000000	2.000000	2.000000	2.000000	2.000000	2.000000	2.000000
GENE1598X	V31256	V31256	1.000000	2.000000	2.000000	2.000000	2.000000	2.000000	2.000000
GENE1599X	V31257	V31257	1.000000	2.000000	2.000000	2.000000	2.000000	2.000000	2.000000
GENE1601X	V31259	V31259	1.000000	2.000000	2.000000	2.000000	2.000000	2.000000	2.000000
GENE1602X	V31260	V31260	1.000000	2.000000	2.000000	2.000000	2.000000	2.000000	2.000000
GENE1603X	V31261	V31261	1.000000	2.000000	2.000000	2.000000	2.000000	2.000000	2.000000
GENE1605X	V31263	V31263	1.000000	2.000000	2.000000	2.000000	2.000000	2.000000	2.000000
GENE1606X	V31264	V31264	1.000000	2.000000	2.000000	2.000000	2.000000	2.000000	2.000000
GENE1607X	V31265	V31265	1.000000	2.000000	2.000000	2.000000	2.000000	2.000000	2.000000
GENE1608X	V31266	V31266	1.000000	2.000000	2.000000	2.000000	2.000000	2.000000	2.000000
GENE1610X	V31268	V31268	1.000000	2.000000	2.000000	2.000000	2.000000	2.000000	2.000000
GENE1611X	V31269	V31269	1.000000	2.000000	2.000000	2.000000	2.000000	2.000000	2.000000
GENE1612X	V31270	V31270	1.000000	2.000000	2.000000	2.000000	2.000000	2.000000	2.000000
GENE1613X	V31271	V31271	1.000000	2.000000	2.000000	2.000000	2.000000	2.000000	2.000000
GENE1614X	V31272	V31272	1.000000	2.000000	2.000000	2.000000	2.000000	2.000000	2.000000
GENE1615X	V31273	V31273	1.000000	2.000000	2.000000	2.000000	2.000000	2.000000	2.000000
GENE1616X	V31274	V31274	1.000000	2.000000	2.000000	2.000000	2.000000	2.000000	2.000000
GENE45X	V10148	V10148	1.000000	2.000000	2.000000	2.000000	2.000000	2.000000	2.000000
GENE1618X	V31276	V31276	1.000000	2.000000	2.000000	2.000000	2.000000	2.000000	2.000000
GENE1619X	V31277	V31277	1.000000	2.000000	2.000000	2.000000	2.000000	2.000000	2.000000
GENE1620X	V31278	V31278	1.000000	2.000000	2.000000	2.000000	2.000000	2.000000	2.000000
GENE1622X	V31280	V31280	1.000000	2.000000	2.000000	2.000000	2.000000	2.000000	2.000000
GENE1624X	V31282	V31282	1.000000	2.000000	2.000000	2.000000	2.000000	2.000000	2.000000
GENE1625X	V31283	V31283	1.000000	2.000000	2.000000	2.000000	2.000000	2.000000	2.000000
GENE1626X	V31284	V31284	1.000000	2.000000	2.000000	2.000000	2.000000	2.000000	2.000000
GENE1627X	V31285	V31285	1.000000	2.000000	2.000000	2.000000	2.000000	2.000000	2.000000
GENE1628X	V31286	V31286	1.000000	2.000000	2.000000	2.000000	2.000000	2.000000	2.000000
GENE1629X	V31287	V31287	1.000000	2.000000	2.000000	2.000000	2.000000	2.000000	2.000000
GENE1630X	V31288	V31288	1.000000	2.000000	2.000000	2.000000	2.000000	2.000000	2.000000
GENE1632X	V31290	V31290	1.000000	2.000000	2.000000	2.000000	2.000000	2.000000	2.000000
GENE1633X	V31291	V31291	1.000000	2.000000	2.000000	2.000000	2.000000	2.000000	2.000000
GENE1634X	V31292	V31292	1.000000	2.000000	2.000000	2.000000	2.000000	2.000000	2.000000
GENE1635X	V31293	V31293	1.000000	2.000000	2.000000	2.000000	2.000000	2.000000	2.000000
GENE1638X	V31296	V31296	1.000000	2.000000	2.000000	2.000000	2.000000	2.000000	2.000000
GENE1639X	V31301	V31301	1.000000	2.000000	2.000000	2.000000	2.000000	2.000000	2.000000
GENE1640X	V31302	V31302	1.000000	2.000000	2.000000	2.000000	2.000000	2.000000	2.000000
GENE1641X	V31303	V31303	1.000000	2.000000	2.000000	2.000000	2.000000	2.000000	2.000000
GENE1642X	V31304	V31304	1.000000	2.000000	2.000000	2.000000	2.000000	2.000000	2.000000
GENE1643X	V31306	V31306	1.000000	2.000000	2.000000	2.000000	2.000000	2.000000	2.000000
GENE1644X	V31307	V31307	1.000000	2.000000	2.000000	2.000000	2.000000	2.000000	2.000000
GENE1645X	V31308	V31308	1.000000	2.000000	2.000000	2.000000	2.000000	2.000000	2.000000
GENE1646X	V31309	V31309	1.000000	2.000000	2.000000	2.000000	2.000000	2.000000	2.000000
GENE1647X	V31310	V31310	1.000000	2.000000	2.000000	2.000000	2.000000	2.000000	2.000000
GENE1648X	V31311	V31311	1.000000	2.000000	2.000000	2.000000	2.000000	2.000000	2.000000
GENE1649X	V31312	V31312	1.000000	2.000000	2.000000	2.000000	2.000000	2.000000	2.000000
GENE1650X	V31313	V31313	1.000000	2.000000	2.000000	2.000000	2.000000	2.000000	2.000000
GENE1651X	V31314	V31314	1.000000	2.000000	2.000000	2.000000	2.000000	2.000000	2.000000
GENE1652X	V31315	V31315	1.000000	2.000000	2.000000	2.000000	2.000000	2.000000	2.000000
GENE1653X	V31316	V31316	1.000000	2.000000	2.000000	2.000000	2.000000	2.000000	2.000000
GENE1654X	V31317	V31317	1.000000	2.000000	2.000000	2.000000	2.000000	2.000000	2.000000
GENE1655X	V31318	V31318	1.000000	2.000000	2.000000	2.000000	2.000000	2.000000	2.000000
GENE1656X	V31319	V31319	1.000000	2.000000	2.000000	2.000000	2.000000	2.000000	2.000000
GENE1657X	V31320	V31320	1.000000	2.000000	2.000000	2.000000	2.000000	2.000000	2.000000
GENE1658X	V31321	V31321	1.000000	2.000000	2.000000	2.000000	2.000000	2.000000	2.000000
GENE1659X	V31322	V31322	1.000000	2.000000	2.000000	2.000000	2.000000	2.000000	2.000000
GENE1660X	V31323	V31323	1.000000	2.000000	2.000000	2.000000	2.000000	2.000000	2.000000
GENE1661X	V31324	V31324	1.000000	2.000000	2.000000	2.000000	2.000000	2.000000	2.000000
GENE1662X	V31325	V31325	1.000000	2.000000	2.000000	2.000000	2.000000	2.000000	2.000000
GENE1663X	V31326	V31326	1.000000	2.000000	2.000000	2.000000	2.000000	2.000000	2.000000
GENE1664X	V31327	V31327	1.000000	2.000000	2.000000	2.000000	2.000000	2.000000	2.000000
GENE1665X	V31328	V31328	1.000000	2.000000	2.000000	2.000000	2.000000	2.000000	2.000000
GENE1666X	V31329	V31329	1.000000	2.000000	2.000000	2.000000	2.000000	2.000000	2.000000
GENE1667X	V31330	V31330	1.000000	2.000000	2.000000	2.000000	2.000000	2.000000	2.000000
GENE1668X	V31331	V31331	1.000000	2.000000	2.000000	2.000000	2.000000	2.000000	2.000000
GENE1669X	V31332	V31332	1.000000	2.000000	2.000000	2.000000	2.000000	2.000000	2.000000
GENE1670X	V31333	V31333	1.000000	2.000000	2.000000	2.000000	2.000000	2.000000	2.000000
GENE1671X	V31334	V31334	1.000000	2.000000	2.000000	2.000000	2.000000	2.000000	2.000000
GENE1672X	V31335	V31335	1.000000	2.000000	2.000000	2.000000	2.000000	2.000000	2.000000
GENE1673X	V31336	V31336	1.000000	2.000000	2.000000	2.000000	2.000000	2.000000	2.000000
GENE1674X	V31337	V31337	1.000000	2.000000	2.000000	2.000000	2.000000	2.000000	2.000000
GENE1675X	V31338	V31338	1.000000	2.000000	2.000000	2.000000	2.000000	2.000000	2.000000
GENE1676X	V31339	V31339	1.000000	2.000000	2.000000	2.000000	2.000000	2.000000	2.000000
GENE1677X	V31340	V31340	1.000000	2.000000	2.000000	2.000000	2.000000	2.000000	2.000000
GENE1678X	V31341	V31341	1.000000	2.000000	2.000000	2.000000	2.000000	2.000000	2.000000
GENE1679X	V31342	V31342	1.000000	2.000000	2.000000	2.000000	2.000000	2.000000	2.000000
GENE1680X	V31343	V31343	1.000000	2.000000	2.000000	2.000000	2.000000	2.000000	2.000000
GENE1681X	V31344	V31344	1.000000	2.000000	2.000000	2.000000	2.000000	2.000000	2.000000
GENE1682X	V31345	V31345	1.000000	2.000000	2.000000	2.000000	2.000000	2.000000	2.000000
GENE1683X	V31346	V31346	1.000000	2.000000	2.000000	2.000000	2.000000	2.000000	2.000000
GENE1684X	V31347	V31347	1.000000	2.000000	2.000000	2.000000	2.000000	2.000000	2.000000
GENE1685X	V31348	V31348	1.000000	2.000000	2.000000	2.000000	2.000000	2.000000	2.000000
GENE1686X	V31349	V31349	1.000000	2.000000	2.000000	2.000000	2.000000	2.000000	2.000000
GENE1687X	V31350	V31350	1.000000	2.000000	2.000000	2.000000	2.000000	2.000000	2.000000
GENE1688X	V31351	V31351	1.000000	2.000000	2.000000	2.000000	2.000000	2.000000	2.000000
GENE1689X	V31352	V31352	1.000000	2.000000	2.000000	2.000000	2.000000	2.000000	2.000000
GENE1690X	V31353	V31353	1.000000	2.000000	2.000000	2.000000	2.000000	2.000000	2.000000
GENE1691X	V31354	V31354	1.000000	2.000000	2.000000	2.000000	2.000000	2.000000	2.000000
GENE1692X	V31355	V31355	1.000000	2.000000	2.000000	2.000000	2.000000	2.000000	2.000000
GENE1693X	V31357	V31357	1.000000	2.000000	2.000000	2.000000	2.000000	2.000000	2.000000
GENE1694X	V31358	V31358	1.000000	2.000000	2.000000	2.000000	2.000000	2.000000	2.000000
GENE1695X	V31359	V31359	1.000000	2.000000	2.000000	2.000000	2.000000	2.000000	2.000000
GENE1696X	V31360	V31360	1.000000	2.000000	2.000000	2.000000	2.000000	2.000000	2.000000
GENE1697X	V31361	V31361	1.000000	2.000000	2.000000	2.000000	2.000000	2.000000	2.000000
GENE1698X	V31362	V31362	1.000000	2.000000	2.000000	2.000000	2.000000	2.000000	2.000000
GENE1699X	V31363	V31363	1.000000	2.000000	2.000000	2.000000	2.000000	2.000000	2.000000
GENE1700X	V31364	V31364	1.000000	2.000000	2.000000	2.000000	2.000000	2.000000	2.000000
GENE1701X	V31365	V31365	1.000000	2.000000	2.000000	2.000000	2.000000	2.000000	2.000000
GENE1702X	V31366	V31366	1.000000	2.000000	2.000000	2.000000	2.000000	2.000000	2.000000
GENE1703X	V31367	V31367	1.000000	2.000000	2.000000	2.000000	2.000000	2.000000	2.000000
GENE1704X	V31368	V31368	1.000000	2.000000	2.000000	2.000000	2.000000	2.000000	2.000000
GENE1705X	V31369	V31369	1.000000	2.000000	2.000000	2.000000	2.000000	2.000000	2.000000
GENE1706X	V31370	V31370	1.000000	2.000000	2.000000	2.000000	2.000000	2.000000	2.000000
GENE1707X	V31371	V31371	1.000000	2.000000	2.000000	2.000000	2.000000	2.000000	2.000000
GENE1708X	V31372	V31372	1.000000	2.000000	2.000000	2.000000	2.000000	2.000000	2.000000
GENE1709X	V31373	V31373	1.000000	2.000000	2.000000	2.000000	2.000000	2.000000	2.000000
GENE1710X	V31374	V31374	1.000000	2.000000	2.000000	2.000000	2.000000	2.000000	2.000000
GENE1711X	V31375	V31375	1.000000	2.000000	2.000000	2.000000	2.000000	2.000000	2.000000
GENE1712X	V31376	V31376	1.000000	2.000000	2.000000	2.000000	2.000000	2.000000	2.000000
GENE1713X	V31377	V31377	1.000000	2.000000	2.000000	2.000000	2.000000	2.000000	2.000000
GENE1714X	V31378	V31378	1.000000	2.000000	2.000000	2.000000	2.000000	2.000000	2.000000
GENE1715X	V31379	V31379	1.000000	2.000000	2.000000	2.000000	2.000000	2.000000	2.000000
GENE1716X	V31380	V31380	1.000000	2.000000	2.000000	2.000000	2.000000	2.000000	2.000000
GENE1717X	V31381	V31381	1.000000	2.000000	2.000000	2.000000	2.000000	2.000000	2.000000
GENE1718X	V31382	V31382	1.000000	2.000000	2.000000	2.000000	2.000000	2.000000	2.000000
GENE1719X	V31383	V31383	1.000000	2.000000	2.000000	2.000000	2.000000	2.000000	2.000000
GENE1720X	V31384	V31384	1.000000	2.000000	2.000000	2.000000	2.000000	2.000000	2.000000
GENE1721X	V31385	V31385	1.000000	2.000000	2.000000	2.000000	2.000000	2.000000	2.000000
GENE1722X	V31386	V31386	1.000000	2.000000	2.000000	2.000000	2.000000	2.000000	2.000000
GENE1723X	V31387	V31387	1.000000	2.000000	2.000000	2.000000	2.000000	2.000000	2.000000
GENE1724X	V31389	V31389	1.000000	2.000000	2.000000	2.000000	2.000000	2.000000	2.000000
GENE1725X	V31390	V31390	1.000000	2.000000	2.000000	2.000000	2.000000	2.000000	2.000000
GENE1726X	V31391	V31391	1.000000	2.000000	2.000000	2.000000	2.000000	2.000000	2.000000
GENE1727X	V31393	V31393	1.000000	2.000000	2.000000	2.000000	2.000000	2.000000	2.000000
GENE1728X	V31394	V31394	1.000000	2.000000	2.000000	2.000000	2.000000	2.000000	2.000000
GENE1729X	V31396	V31396	1.000000	2.000000	2.000000	2.000000	2.000000	2.000000	2.000000
GENE1730X	V31401	V31401	1.000000	2.000000	2.000000	2.000000	2.000000	2.000000	2.000000
GENE1731X	V31402	V31402	1.000000	2.000000	2.000000	2.000000	2.000000	2.000000	2.000000
GENE1732X	V31403	V31403	1.000000	2.000000	2.000000	2.000000	2.000000	2.000000	2.000000
GENE1733X	V31404	V31404	1.000000	2.000000	2.000000	2.000000	2.000000	2.000000	2.000000
GENE1734X	V31405	V31405	1.000000	2.000000	2.000000	2.000000	2.000000	2.000000	2.000000
GENE1735X	V31406	V31406	1.000000	2.000000	2.000000	2.000000	2.000000	2.000000	2.000000
GENE1736X	V31407	V31407	1.000000	2.000000	2.000000	2.000000	2.000000	2.000000	2.000000
GENE1737X	V31408	V31408	1.000000	2.000000	2.000000	2.000000	2.000000	2.000000	2.000000
GENE1738X	V31409	V31409	1.000000	2.000000	2.000000	2.000000	2.000000	2.000000	2.000000
GENE1739X	V31410	V31410	1.000000	2.000000	2.000000	2.000000	2.000000	2.000000	2.000000
GENE1740X	V31411	V31411	1.000000	2.000000	2.000000	2.000000	2.000000	2.000000	2.000000
GENE1741X	V31412	V31412	1.000000	2.000000	2.000000	2.000000	2.000000	2.000000	2.000000
GENE1742X	V31413	V31413	1.000000	2.000000	2.000000	2.000000	2.000000	2.000000	2.000000
GENE1743X	V31414	V31414	1.000000	2.000000	2.000000	2.000000	2.000000	2.000000	2.000000
GENE1744X	V31415	V31415	1.000000	2.000000	2.000000	2.000000	2.000000	2.000000	2.000000
GENE1745X	V31416	V31416	1.000000	2.000000	2.000000	2.000000	2.000000	2.000000	2.000000
GENE1746X	V31417	V31417	1.000000	2.000000	2.000000	2.000000	2.000000	2.000000	2.000000
GENE1747X	V31418	V31418	1.000000	2.000000	2.000000	2.000000	2.000000	2.000000	2.000000
GENE1748X	V31419	V31419	1.000000	2.000000	2.000000	2.000000	2.000000	2.000000	2.000000
GENE1749X	V31420	V31420	1.000000	2.000000	2.000000	2.000000	2.000000	2.000000	2.000000
GENE1750X	V31421	V31421	1.000000	2.000000	2.000000	2.000000	2.000000	2.000000	2.000000
GENE1751X	V31422	V31422	1.000000	2.000000	2.000000	2.000000	2.000000	2.000000	2.000000
GENE1752X	V31423	V31423	1.000000	2.000000	2.000000	2.000000	2.000000	2.000000	2.000000
GENE1753X	V31424	V31424	1.000000	2.000000	2.000000	2.000000	2.000000	2.000000	2.000000
GENE1754X	V31425	V31425	1.000000	2.000000	2.000000	2.000000	2.000000	2.000000	2.000000
GENE1755X	V31426	V31426	1.000000	2.000000	2.000000	2.000000	2.000000	2.000000	2.000000
GENE1756X	V31427	V31427	1.000000	2.000000	2.000000	2.000000	2.000000	2.000000	2.000000
GENE1757X	V31428	V31428	1.000000	2.000000	2.000000	2.000000	2.000000	2.000000	2.000000
GENE1758X	V31429	V31429	1.000000	2.000000	2.000000	2.000000	2.000000	2.000000	2.000000
GENE1759X	V31430	V31430	1.000000	2.000000	2.000000	2.000000	2.000000	2.000000	2.000000
GENE1760X	V31431	V31431	1.000000	2.000000	2.000000	2.000000	2.000000	2.000000	2.000000
GENE1761X	V31432	V31432	1.000000	2.000000	2.000000	2.000000	2.000000	2.000000	2.000000
GENE1762X	V31433	V31433	1.000000	2.000000	2.000000	2.000000	2.000000	2.000000	2.000000
GENE1763X	V31434	V31434	1.000000	2.000000	2.000000	2.000000	2.000000	2.000000	2.000000
GENE1764X	V31435	V31435	1.000000	2.000000	2.000000	2.000000	2.000000	2.000000	2.000000
GENE1765X	V31436	V31436	1.000000	2.000000	2.000000	2.000000	2.000000	2.000000	2.000000
GENE1766X	V31437	V31437	1.000000	2.000000	2.000000	2.000000	2.000000	2.000000	2.000000
GENE1767X	V31438	V31438	1.000000	2.000000	2.000000	2.000000	2.000000	2.000000	2.000000
GENE1768X	V31439	V31439	1.000000	2.000000	2.000000	2.000000	2.000000	2.000000	2.000000
GENE1769X	V31440	V31440	1.000000	2.000000	2.000000	2.000000	2.000000	2.000000	2.000000
GENE1770X	V31441	V31441	1.000000	2.000000	2.000000	2.000000	2.000000	2.000000	2.000000
GENE1771X	V31442	V31442	1.000000	2.000000	2.000000	2.000000	2.000000	2.000000	2.000000
GENE1772X	V31443	V31443	1.000000	2.000000	2.000000	2.000000	2.000000	2.000000	2.000000
GENE1773X	V31444	V31444	1.000000	2.000000	2.000000	2.000000	2.000000	2.000000	2.000000
GENE1774X	V31445	V31445	1.000000	2.000000	2.000000	2.000000	2.000000	2.000000	2.000000
GENE1775X	V31446	V31446	1.000000	2.000000	2.000000	2.000000	2.000000	2.000000	2.000000
GENE1776X	V31447	V31447	1.000000	2.000000	2.000000	2.000000	2.000000	2.000000	2.000000
GENE1777X	V31448	V31448	1.000000	2.000000	2.000000	2.000000	2.000000	2.000000	2.000000
GENE1778X	V31449	V31449	1.000000	2.000000	2.000000	2.000000	2.000000	2.000000	2.000000
GENE1779X	V31450	V31450	1.000000	2.000000	2.000000	2.000000	2.000000	2.000000	2.000000
GENE1780X	V31451	V31451	1.000000	2.000000	2.000000	2.000000	2.000000	2.000000	2.000000
GENE1781X	V31452	V31452	1.000000	2.000000	2.000000	2.000000	2.000000	2.000000	2.000000
GENE1782X	V31453	V31453	1.000000	2.000000	2.000000	2.000000	2.000000	2.000000	2.000000
GENE1783X	V31454	V31454	1.000000	2.000000	2.000000	2.000000	2.000000	2.000000	2.000000
GENE1784X	V31455	V31455	1.000000	2.000000	2.000000	2.000000	2.000000	2.000000	2.000000
GENE1785X	V31456	V31456	1.000000	2.000000	2.000000	2.000000	2.000000	2.000000	2.000000
GENE1786X	V31457	V31457	1.000000	2.000000	2.000000	2.000000	2.000000	2.000000	2.000000
GENE1787X	V31458	V31458	1.000000	2.000000	2.000000	2.000000	2.000000	2.000000	2.000000
GENE1788X	V31459	V31459	1.000000	2.000000	2.000000	2.000000	2.000000	2.000000	2.000000
GENE1789X	V31460	V31460	1.000000	2.000000	2.000000	2.000000	2.000000	2.000000	2.000000
GENE1790X	V31461	V31461	1.000000	2.000000	2.000000	2.000000	2.000000	2.000000	2.000000
GENE1791X	V31462	V31462	1.000000	2.000000	2.000000	2.000000	2.000000	2.000000	2.000000
GENE1792X	V31463	V31463	1.000000	2.000000	2.000000	2.000000	2.000000	2.000000	2.000000
GENE1793X	V31464	V31464	1.000000	2.000000	2.000000	2.000000	2.000000	2.000000	2.000000
GENE1794X	V31465	V31465	1.000000	2.000000	2.000000	2.000000	2.000000	2.000000	2.000000
GENE1795X	V31466	V31466	1.000000	2.000000	2.000000	2.000000	2.000000	2.000000	2.000000
GENE1796X	V31467	V31467	1.000000	2.000000	2.000000	2.000000	2.000000	2.000000	2.000000
GENE1797X	V31468	V31468	1.000000	2.000000	2.000000	2.000000	2.000000	2.000000	2.000000
GENE1798X	V31469	V31469	1.000000	2.000000	2.000000	2.000000	2.000000	2.000000	2.000000
GENE1799X	V31470	V31470	1.000000	2.000000	2.000000	2.000000	2.000000	2.000000	2.000000
GENE1800X	V31471	V31471	1.000000	2.000000	2.000000	2.000000	2.000000	2.000000	2.000000
GENE1801X	V31472	V31472	1.000000	2.000000	2.000000	2.000000	2.000000	2.000000	2.000000
GENE1802X	V31473	V31473	1.000000	2.000000	2.000000	2.000000	2.000000	2.000000	2.000000
GENE1803X	V31475	V31475	1.000000	2.000000	2.000000	2.000000	2.000000	2.000000	2.000000
GENE1804X	V31476	V31476	1.000000	2.000000	2.000000	2.000000	2.000000	2.000000	2.000000
GENE1805X	V31477	V31477	1.000000	2.000000	2.000000	2.000000	2.000000	2.000000	2.000000
GENE1806X	V31478	V31478	1.000000	2.000000	2.000000	2.000000	2.000000	2.000000	2.000000
GENE1807X	V31479	V31479	1.000000	2.000000	2.000000	2.000000	2.000000	2.000000	2.000000
GENE1809X	V31481	V31481	1.000000	2.000000	2.000000	2.000000	2.000000	2.000000	2.000000
GENE1810X	V31482	V31482	1.000000	2.000000	2.000000	2.000000	2.000000	2.000000	2.000000
GENE1811X	V31483	V31483	1.000000	2.000000	2.000000	2.000000	2.000000	2.000000	2.000000
GENE1812X	V31484	V31484	1.000000	2.000000	2.000000	2.000000	2.000000	2.000000	2.000000
GENE1813X	V31485	V31485	1.000000	2.000000	2.000000	2.000000	2.000000	2.000000	2.000000
GENE1814X	V31486	V31486	1.000000	2.000000	2.000000	2.000000	2.000000	2.000000	2.000000
GENE1815X	V31487	V31487	1.000000	2.000000	2.000000	2.000000	2.000000	2.000000	2.000000
GENE1816X	V31488	V31488	1.000000	2.000000	2.000000	2.000000	2.000000	2.000000	2.000000
GENE1817X	V31489	V31489	1.000000	2.000000	2.000000	2.000000	2.000000	2.000000	2.000000
GENE1818X	V31490	V31490	1.000000	2.000000	2.000000	2.000000	2.000000	2.000000	2.000000
GENE1819X	V31491	V31491	1.000000	2.000000	2.000000	2.000000	2.000000	2.000000	2.000000
GENE1820X	V31492	V31492	1.000000	2.000000	2.000000	2.000000	2.000000	2.000000	2.000000
GENE1821X	V31493	V31493	1.000000	2.000000	2.000000	2.000000	2.000000	2.000000	2.000000
GENE1822X	V31494	V31494	1.000000	2.000000	2.000000	2.000000	2.000000	2.000000	2.000000
GENE1823X	V31495	V31495	1.000000	2.000000	2.000000	2.000000	2.000000	2.000000	2.000000
GENE1824X	V31496	V31496	1.000000	2.000000	2.000000	2.000000	2.000000	2.000000	2.000000
GENE1825X	V31501	V31501	1.000000	2.000000	2.000000	2.000000	2.000000	2.000000	2.000000
GENE1826X	V31502	V31502	1.000000	2.000000	2.000000	2.000000	2.000000	2.000000	2.000000
GENE1828X	V31504	V31504	1.000000	2.000000	2.000000	2.000000	2.000000	2.000000	2.000000
GENE1829X	V31505	V31505	1.000000	2.000000	2.000000	2.000000	2.000000	2.000000	2.000000
GENE1830X	V31506	V31506	1.000000	2.000000	2.000000	2.000000	2.000000	2.000000	2.000000
GENE1831X	V31507	V31507	1.000000	2.000000	2.000000	2.000000	2.000000	2.000000	2.000000
GENE1832X	V31508	V31508	1.000000	2.000000	2.000000	2.000000	2.000000	2.000000	2.000000
GENE1833X	V31509	V31509	1.000000	2.000000	2.000000	2.000000	2.000000	2.000000	2.000000
GENE1834X	V31510	V31510	1.000000	2.000000	2.000000	2.000000	2.000000	2.000000	2.000000
GENE1835X	V31512	V31512	1.000000	2.000000	2.000000	2.000000	2.000000	2.000000	2.000000
GENE1836X	V31514	V31514	1.000000	2.000000	2.000000	2.000000	2.000000	2.000000	2.000000
GENE1838X	V31516	V31516	1.000000	2.000000	2.000000	2.000000	2.000000	2.000000	2.000000
GENE1839X	V31517	V31517	1.000000	2.000000	2.000000	2.000000	2.000000	2.000000	2.000000
GENE1840X	V31518	V31518	1.000000	2.000000	2.000000	2.000000	2.000000	2.000000	2.000000
GENE1841X	V31520	V31520	1.000000	2.000000	2.000000	2.000000	2.000000	2.000000	2.000000
GENE1842X	V31522	V31522	1.000000	2.000000	2.000000	2.000000	2.000000	2.000000	2.000000
GENE1843X	V31523	V31523	1.000000	2.000000	2.000000	2.000000	2.000000	2.000000	2.000000
GENE1844X	V31524	V31524	1.000000	2.000000	2.000000	2.000000	2.000000	2.000000	2.000000
GENE1845X	V31526	V31526	1.000000	2.000000	2.000000	2.000000	2.000000	2.000000	2.000000
GENE1848X	V31530	V31530	1.000000	2.000000	2.000000	2.000000	2.000000	2.000000	2.000000
GENE1850X	V31535	V31535	1.000000	2.000000	2.000000	2.000000	2.000000	2.000000	2.000000
GENE1851X	V31536	V31536	1.000000	2.000000	2.000000	2.000000	2.000000	2.000000	2.000000
GENE1852X	V31537	V31537	1.000000	2.000000	2.000000	2.000000	2.000000	2.000000	2.000000
GENE1853X	V31539	V31539	1.000000	2.000000	2.000000	2.000000	2.000000	2.000000	2.000000
GENE1854X	V31540	V31540	1.000000	2.000000	2.000000	2.000000	2.000000	2.000000	2.000000
GENE1856X	V31542	V31542	1.000000	2.000000	2.000000	2.000000	2.000000	2.000000	2.000000
GENE1857X	V31544	V31544	1.000000	2.000000	2.000000	2.000000	2.000000	2.000000	2.000000
GENE1858X	V31546	V31546	1.000000	2.000000	2.000000	2.000000	2.000000	2.000000	2.000000
GENE1859X	V31547	V31547	1.000000	2.000000	2.000000	2.000000	2.000000	2.000000	2.000000
GENE1860X	V31548	V31548	1.000000	2.000000	2.000000	2.000000	2.000000	2.000000	2.000000
GENE1861X	V31551	V31551	1.000000	2.000000	2.000000	2.000000	2.000000	2.000000	2.000000
GENE1862X	V31552	V31552	1.000000	2.000000	2.000000	2.000000	2.000000	2.000000	2.000000
GENE1864X	V31554	V31554	1.000000	2.000000	2.000000	2.000000	2.000000	2.000000	2.000000
GENE1865X	V31555	V31555	1.000000	2.000000	2.000000	2.000000	2.000000	2.000000	2.000000
GENE1866X	V31557	V31557	1.000000	2.000000	2.000000	2.000000	2.000000	2.000000	2.000000
GENE1867X	V31558	V31558	1.000000	2.000000	2.000000	2.000000	2.000000	2.000000	2.000000
GENE1868X	V31559	V31559	1.000000	2.000000	2.000000	2.000000	2.000000	2.000000	2.000000
GENE1869X	V31560	V31560	1.000000	2.000000	2.000000	2.000000	2.000000	2.000000	2.000000
GENE1870X	V31562	V31562	1.000000	2.000000	2.000000	2.000000	2.000000	2.000000	2.000000
GENE1871X	V31565	V31565	1.000000	2.000000	2.000000	2.000000	2.000000	2.000000	2.000000
GENE1872X	V31567	V31567	1.000000	2.000000	2.000000	2.000000	2.000000	2.000000	2.000000
GENE1874X	V31570	V31570	1.000000	2.000000	2.000000	2.000000	2.000000	2.000000	2.000000
GENE1875X	V31572	V31572	1.000000	2.000000	2.000000	2.000000	2.000000	2.000000	2.000000
GENE1876X	V31573	V31573	1.000000	2.000000	2.000000	2.000000	2.000000	2.000000	2.000000
GENE1877X	V31574	V31574	1.000000	2.000000	2.000000	2.000000	2.000000	2.000000	2.000000
GENE1878X	V31575	V31575	1.000000	2.000000	2.000000	2.000000	2.000000	2.000000	2.000000
GENE1879X	V31577	V31577	1.000000	2.000000	2.000000	2.000000	2.000000	2.000000	2.000000
GENE1880X	V31578	V31578	1.000000	2.000000	2.000000	2.000000	2.000000	2.000000	2.000000
GENE1881X	V31581	V31581	1.000000	2.000000	2.000000	2.000000	2.000000	2.000000	2.000000
GENE1882X	V31583	V31583	1.000000	2.000000	2.000000	2.000000	2.000000	2.000000	2.000000
GENE1883X	V31584	V31584	1.000000	2.000000	2.000000	2.000000	2.000000	2.000000	2.000000
GENE1884X	V31587	V31587	1.000000	2.000000	2.000000	2.000000	2.000000	2.000000	2.000000
GENE1885X	V31588	V31588	1.000000	2.000000	2.000000	2.000000	2.000000	2.000000	2.000000
GENE1887X	V31591	V31591	1.000000	2.000000	2.000000	2.000000	2.000000	2.000000	2.000000
GENE1888X	V31594	V31594	1.000000	2.000000	2.000000	2.000000	2.000000	2.000000	2.000000
GENE1890X	V31596	V31596	1.000000	2.000000	2.000000	2.000000	2.000000	2.000000	2.000000
GENE1891X	V31601	V31601	1.000000	2.000000	2.000000	2.000000	2.000000	2.000000	2.000000
GENE1892X	V31602	V31602	1.000000	2.000000	2.000000	2.000000	2.000000	2.000000	2.000000
GENE1893X	V31605	V31605	1.000000	2.000000	2.000000	2.000000	2.000000	2.000000	2.000000
GENE1894X	V31606	V31606	1.000000	2.000000	2.000000	2.000000	2.000000	2.000000	2.000000
GENE1895X	V31607	V31607	1.000000	2.000000	2.000000	2.000000	2.000000	2.000000	2.000000
GENE1896X	V31608	V31608	1.000000	2.000000	2.000000	2.000000	2.000000	2.000000	2.000000
GENE1897X	V31609	V31609	1.000000	2.000000	2.000000	2.000000	2.000000	2.000000	2.000000
GENE1898X	V31610	V31610	1.000000	2.000000	2.000000	2.000000	2.000000	2.000000	2.000000
GENE1899X	V31611	V31611	1.000000	2.000000	2.000000	2.000000	2.000000	2.000000	2.000000
GENE1900X	V31612	V31612	1.000000	2.000000	2.000000	2.000000	2.000000	2.000000	2.000000
GENE1901X	V31614	V31614	1.000000	2.000000	2.000000	2.000000	2.000000	2.000000	2.000000
GENE1902X	V31615	V31615	1.000000	2.000000	2.000000	2.000000	2.000000	2.000000	2.000000
GENE1903X	V31616	V31616	1.000000	2.000000	2.000000	2.000000	2.000000	2.000000	2.000000
GENE1904X	V31617	V31617	1.000000	2.000000	2.000000	2.000000	2.000000	2.000000	2.000000
GENE1905X	V31618	V31618	1.000000	2.000000	2.000000	2.000000	2.000000	2.000000	2.000000
GENE1907X	V31620	V31620	1.000000	2.000000	2.000000	2.000000	2.000000	2.000000	2.000000
GENE1908X	V31621	V31621	1.000000	2.000000	2.000000	2.000000	2.000000	2.000000	2.000000
GENE1909X	V31622	V31622	1.000000	2.000000	2.000000	2.000000	2.000000	2.000000	2.000000
GENE1910X	V31623	V31623	1.000000	2.000000	2.000000	2.000000	2.000000	2.000000	2.000000
GENE1911X	V31624	V31624	1.000000	2.000000	2.000000	2.000000	2.000000	2.000000	2.000000
GENE1912X	V31625	V31625	1.000000	2.000000	2.000000	2.000000	2.000000	2.000000	2.000000
GENE1913X	V31626	V31626	1.000000	2.000000	2.000000	2.000000	2.000000	2.000000	2.000000
GENE1914X	V31627	V31627	1.000000	2.000000	2.000000	2.000000	2.000000	2.000000	2.000000
GENE1915X	V31628	V31628	1.000000	2.000000	2.000000	2.000000	2.000000	2.000000	2.000000
GENE1916X	V31629	V31629	1.000000	2.000000	2.000000	2.000000	2.000000	2.000000	2.000000
GENE1917X	V31630	V31630	1.000000	2.000000	2.000000	2.000000	2.000000	2.000000	2.000000
GENE1918X	V31631	V31631	1.000000	2.000000	2.000000	2.000000	2.000000	2.000000	2.000000
GENE1919X	V31632	V31632	1.000000	2.000000	2.000000	2.000000	2.000000	2.000000	2.000000
GENE1920X	V31633	V31633	1.000000	2.000000	2.000000	2.000000	2.000000	2.000000	2.000000
GENE1921X	V31634	V31634	1.000000	2.000000	2.000000	2.000000	2.000000	2.000000	2.000000
GENE1922X	V31635	V31635	1.000000	2.000000	2.000000	2.000000	2.000000	2.000000	2.000000
GENE1923X	V31636	V31636	1.000000	2.000000	2.000000	2.000000	2.000000	2.000000	2.000000
GENE1924X	V31637	V31637	1.000000	2.000000	2.000000	2.000000	2.000000	2.000000	2.000000
GENE1925X	V31638	V31638	1.000000	2.000000	2.000000	2.000000	2.000000	2.000000	2.000000
GENE1927X	V31640	V31640	1.000000	2.000000	2.000000	2.000000	2.000000	2.000000	2.000000
GENE1928X	V31641	V31641	1.000000	2.000000	2.000000	2.000000	2.000000	2.000000	2.000000
GENE1929X	V31642	V31642	1.000000	2.000000	2.000000	2.000000	2.000000	2.000000	2.000000
GENE1930X	V31643	V31643	1.000000	2.000000	2.000000	2.000000	2.000000	2.000000	2.000000
GENE1931X	V31644	V31644	1.000000	2.000000	2.000000	2.000000	2.000000	2.000000	2.000000
GENE1932X	V31645	V31645	1.000000	2.000000	2.000000	2.000000	2.000000	2.000000	2.000000
GENE1933X	V31646	V31646	1.000000	2.000000	2.000000	2.000000	2.000000	2.000000	2.000000
GENE1934X	V31648	V31648	1.000000	2.000000	2.000000	2.000000	2.000000	2.000000	2.000000
GENE1935X	V31649	V31649	1.000000	2.000000	2.000000	2.000000	2.000000	2.000000	2.000000
GENE1936X	V31650	V31650	1.000000	2.000000	2.000000	2.000000	2.000000	2.000000	2.000000
GENE1937X	V31651	V31651	1.000000	2.000000	2.000000	2.000000	2.000000	2.000000	2.000000
GENE1938X	V31652	V31652	1.000000	2.000000	2.000000	2.000000	2.000000	2.000000	2.000000
GENE1939X	V31653	V31653	1.000000	2.000000	2.000000	2.000000	2.000000	2.000000	2.000000
GENE1940X	V31654	V31654	1.000000	2.000000	2.000000	2.000000	2.000000	2.000000	2.000000
GENE1941X	V31655	V31655	1.000000	2.000000	2.000000	2.000000	2.000000	2.000000	2.000000
GENE1942X	V31656	V31656	1.000000	2.000000	2.000000	2.000000	2.000000	2.000000	2.000000
GENE1944X	V31658	V31658	1.000000	2.000000	2.000000	2.000000	2.000000	2.000000	2.000000
GENE1945X	V31659	V31659	1.000000	2.000000	2.000000	2.000000	2.000000	2.000000	2.000000
GENE1946X	V31660	V31660	1.000000	2.000000	2.000000	2.000000	2.000000	2.000000	2.000000
GENE1947X	V31661	V31661	1.000000	2.000000	2.000000	2.000000	2.000000	2.000000	2.000000
GENE1948X	V31662	V31662	1.000000	2.000000	2.000000	2.000000	2.000000	2.000000	2.000000
GENE1949X	V31663	V31663	1.000000	2.000000	2.000000	2.000000	2.000000	2.000000	2.000000
GENE1950X	V31664	V31664	1.000000	2.000000	2.000000	2.000000	2.000000	2.000000	2.000000
GENE1951X	V31665	V31665	1.000000	2.000000	2.000000	2.000000	2.000000	2.000000	2.000000
GENE1952X	V31666	V31666	1.000000	2.000000	2.000000	2.000000	2.000000	2.000000	2.000000
GENE1953X	V31667	V31667	1.000000	2.000000	2.000000	2.000000	2.000000	2.000000	2.000000
GENE1954X	V31668	V31668	1.000000	2.000000	2.000000	2.000000	2.000000	2.000000	2.000000
GENE1955X	V31669	V31669	1.000000	2.000000	2.000000	2.000000	2.000000	2.000000	2.000000
GENE1959X	V31673	V31673	1.000000	2.000000	2.000000	2.000000	2.000000	2.000000	2.000000
GENE1960X	V31674	V31674	1.000000	2.000000	2.000000	2.000000	2.000000	2.000000	2.000000
GENE40X	V10143	V10143	1.000000	2.000000	2.000000	2.000000	2.000000	2.000000	2.000000
GENE38X	V10141	V10141	1.000000	2.000000	2.000000	2.000000	2.000000	2.000000	2.000000
GENE37X	V10140	V10140	1.000000	2.000000	2.000000	2.000000	2.000000	2.000000	2.000000
GENE36X	V10139	V10139	1.000000	2.000000	2.000000	2.000000	2.000000	2.000000	2.000000
GENE33X	V10136	V10136	1.000000	2.000000	2.000000	2.000000	2.000000	2.000000	2.000000
GENE32X	V10135	V10135	1.000000	2.000000	2.000000	2.000000	2.000000	2.000000	2.000000
GENE31X	V10134	V10134	1.000000	2.000000	2.000000	2.000000	2.000000	2.000000	2.000000
GENE30X	V10133	V10133	1.000000	2.000000	2.000000	2.000000	2.000000	2.000000	2.000000
GENE29X	V10132	V10132	1.000000	2.000000	2.000000	2.000000	2.000000	2.000000	2.000000
GENE27X	V10130	V10130	1.000000	2.000000	2.000000	2.000000	2.000000	2.000000	2.000000
GENE26X	V10129	V10129	1.000000	2.000000	2.000000	2.000000	2.000000	2.000000	2.000000
GENE21X	V10124	V10124	1.000000	2.000000	2.000000	2.000000	2.000000	2.000000	2.000000
GENE19X	V10122	V10122	1.000000	2.000000	2.000000	2.000000	2.000000	2.000000	2.000000
GENE16X	V10119	V10119	1.000000	2.000000	2.000000	2.000000	2.000000	2.000000	2.000000
GENE15X	V10118	V10118	1.000000	2.000000	2.000000	2.000000	2.000000	2.000000	2.000000
GENE2227X	V31962	V31962	1.000000	2.000000	2.000000	2.000000	2.000000	2.000000	2.000000
GENE2228X	V31963	V31963	1.000000	2.000000	2.000000	2.000000	2.000000	2.000000	2.000000
GENE2230X	V31965	V31965	1.000000	2.000000	2.000000	2.000000	2.000000	2.000000	2.000000
GENE2231X	V31966	V31966	1.000000	2.000000	2.000000	2.000000	2.000000	2.000000	2.000000
GENE2232X	V31967	V31967	1.000000	2.000000	2.000000	2.000000	2.000000	2.000000	2.000000
GENE2234X	V31970	V31970	1.000000	2.000000	2.000000	2.000000	2.000000	2.000000	2.000000
GENE2235X	V31971	V31971	1.000000	2.000000	2.000000	2.000000	2.000000	2.000000	2.000000
GENE2239X	V31976	V31976	1.000000	2.000000	2.000000	2.000000	2.000000	2.000000	2.000000
GENE2241X	V31978	V31978	1.000000	2.000000	2.000000	2.000000	2.000000	2.000000	2.000000
GENE2242X	V31979	V31979	1.000000	2.000000	2.000000	2.000000	2.000000	2.000000	2.000000
GENE2244X	V31982	V31982	1.000000	2.000000	2.000000	2.000000	2.000000	2.000000	2.000000
GENE2245X	V31983	V31983	1.000000	2.000000	2.000000	2.000000	2.000000	2.000000	2.000000
GENE2246X	V31984	V31984	1.000000	2.000000	2.000000	2.000000	2.000000	2.000000	2.000000
GENE2247X	V31985	V31985	1.000000	2.000000	2.000000	2.000000	2.000000	2.000000	2.000000
GENE2250X	V31988	V31988	1.000000	2.000000	2.000000	2.000000	2.000000	2.000000	2.000000
GENE2251X	V31989	V31989	1.000000	2.000000	2.000000	2.000000	2.000000	2.000000	2.000000
GENE2252X	V31990	V31990	1.000000	2.000000	2.000000	2.000000	2.000000	2.000000	2.000000
GENE2253X	V31991	V31991	1.000000	2.000000	2.000000	2.000000	2.000000	2.000000	2.000000
GENE2254X	V31992	V31992	1.000000	2.000000	2.000000	2.000000	2.000000	2.000000	2.000000
GENE2255X	V31994	V31994	1.000000	2.000000	2.000000	2.000000	2.000000	2.000000	2.000000
GENE2256X	V31995	V31995	1.000000	2.000000	2.000000	2.000000	2.000000	2.000000	2.000000
GENE2225X	V31960	V31960	1.000000	2.000000	2.000000	2.000000	2.000000	2.000000	2.000000
GENE2224X	V31959	V31959	1.000000	2.000000	2.000000	2.000000	2.000000	2.000000	2.000000
GENE2223X	V31958	V31958	1.000000	2.000000	2.000000	2.000000	2.000000	2.000000	2.000000
GENE2221X	V31956	V31956	1.000000	2.000000	2.000000	2.000000	2.000000	2.000000	2.000000
GENE2220X	V31955	V31955	1.000000	2.000000	2.000000	2.000000	2.000000	2.000000	2.000000
GENE2215X	V31950	V31950	1.000000	2.000000	2.000000	2.000000	2.000000	2.000000	2.000000
GENE2213X	V31948	V31948	1.000000	2.000000	2.000000	2.000000	2.000000	2.000000	2.000000
GENE2212X	V31947	V31947	1.000000	2.000000	2.000000	2.000000	2.000000	2.000000	2.000000
GENE2209X	V31944	V31944	1.000000	2.000000	2.000000	2.000000	2.000000	2.000000	2.000000
GENE2208X	V31943	V31943	1.000000	2.000000	2.000000	2.000000	2.000000	2.000000	2.000000
GENE2206X	V31941	V31941	1.000000	2.000000	2.000000	2.000000	2.000000	2.000000	2.000000
GENE2205X	V31940	V31940	1.000000	2.000000	2.000000	2.000000	2.000000	2.000000	2.000000
GENE2204X	V31939	V31939	1.000000	2.000000	2.000000	2.000000	2.000000	2.000000	2.000000
GENE2203X	V31938	V31938	1.000000	2.000000	2.000000	2.000000	2.000000	2.000000	2.000000
GENE2200X	V31935	V31935	1.000000	2.000000	2.000000	2.000000	2.000000	2.000000	2.000000
GENE2199X	V31934	V31934	1.000000	2.000000	2.000000	2.000000	2.000000	2.000000	2.000000
GENE2198X	V31933	V31933	1.000000	2.000000	2.000000	2.000000	2.000000	2.000000	2.000000
GENE2191X	V31926	V31926	1.000000	2.000000	2.000000	2.000000	2.000000	2.000000	2.000000
GENE2189X	V31924	V31924	1.000000	2.000000	2.000000	2.000000	2.000000	2.000000	2.000000
GENE2187X	V31922	V31922	1.000000	2.000000	2.000000	2.000000	2.000000	2.000000	2.000000
GENE2186X	V31921	V31921	1.000000	2.000000	2.000000	2.000000	2.000000	2.000000	2.000000
GENE2183X	V31918	V31918	1.000000	2.000000	2.000000	2.000000	2.000000	2.000000	2.000000
GENE2182X	V31917	V31917	1.000000	2.000000	2.000000	2.000000	2.000000	2.000000	2.000000
GENE2176X	V31911	V31911	1.000000	2.000000	2.000000	2.000000	2.000000	2.000000	2.000000
GENE2173X	V31908	V31908	1.000000	2.000000	2.000000	2.000000	2.000000	2.000000	2.000000
GENE2172X	V31907	V31907	1.000000	2.000000	2.000000	2.000000	2.000000	2.000000	2.000000
GENE2165X	V31896	V31896	1.000000	2.000000	2.000000	2.000000	2.000000	2.000000	2.000000
GENE2163X	V31894	V31894	1.000000	2.000000	2.000000	2.000000	2.000000	2.000000	2.000000
GENE2162X	V31892	V31892	1.000000	2.000000	2.000000	2.000000	2.000000	2.000000	2.000000
GENE2161X	V31891	V31891	1.000000	2.000000	2.000000	2.000000	2.000000	2.000000	2.000000
GENE2160X	V31890	V31890	1.000000	2.000000	2.000000	2.000000	2.000000	2.000000	2.000000
GENE2159X	V31889	V31889	1.000000	2.000000	2.000000	2.000000	2.000000	2.000000	2.000000
GENE2158X	V31888	V31888	1.000000	2.000000	2.000000	2.000000	2.000000	2.000000	2.000000
GENE2157X	V31887	V31887	1.000000	2.000000	2.000000	2.000000	2.000000	2.000000	2.000000
GENE2156X	V31886	V31886	1.000000	2.000000	2.000000	2.000000	2.000000	2.000000	2.000000
GENE2154X	V31884	V31884	1.000000	2.000000	2.000000	2.000000	2.000000	2.000000	2.000000
GENE2152X	V31882	V31882	1.000000	2.000000	2.000000	2.000000	2.000000	2.000000	2.000000
GENE2147X	V31877	V31877	1.000000	2.000000	2.000000	2.000000	2.000000	2.000000	2.000000
GENE2146X	V31876	V31876	1.000000	2.000000	2.000000	2.000000	2.000000	2.000000	2.000000
GENE2145X	V31875	V31875	1.000000	2.000000	2.000000	2.000000	2.000000	2.000000	2.000000
GENE2143X	V31873	V31873	1.000000	2.000000	2.000000	2.000000	2.000000	2.000000	2.000000
GENE2142X	V31872	V31872	1.000000	2.000000	2.000000	2.000000	2.000000	2.000000	2.000000
GENE2141X	V31871	V31871	1.000000	2.000000	2.000000	2.000000	2.000000	2.000000	2.000000
GENE2139X	V31868	V31868	1.000000	2.000000	2.000000	2.000000	2.000000	2.000000	2.000000
GENE2138X	V31866	V31866	1.000000	2.000000	2.000000	2.000000	2.000000	2.000000	2.000000
GENE2137X	V31865	V31865	1.000000	2.000000	2.000000	2.000000	2.000000	2.000000	2.000000
GENE2136X	V31864	V31864	1.000000	2.000000	2.000000	2.000000	2.000000	2.000000	2.000000
GENE2134X	V31862	V31862	1.000000	2.000000	2.000000	2.000000	2.000000	2.000000	2.000000
GENE2132X	V31860	V31860	1.000000	2.000000	2.000000	2.000000	2.000000	2.000000	2.000000
GENE2131X	V31859	V31859	1.000000	2.000000	2.000000	2.000000	2.000000	2.000000	2.000000
GENE2129X	V31857	V31857	1.000000	2.000000	2.000000	2.000000	2.000000	2.000000	2.000000
GENE2128X	V31856	V31856	1.000000	2.000000	2.000000	2.000000	2.000000	2.000000	2.000000
GENE2127X	V31855	V31855	1.000000	2.000000	2.000000	2.000000	2.000000	2.000000	2.000000
GENE2126X	V31854	V31854	1.000000	2.000000	2.000000	2.000000	2.000000	2.000000	2.000000
GENE2124X	V31852	V31852	1.000000	2.000000	2.000000	2.000000	2.000000	2.000000	2.000000
GENE2123X	V31851	V31851	1.000000	2.000000	2.000000	2.000000	2.000000	2.000000	2.000000
GENE2122X	V31850	V31850	1.000000	2.000000	2.000000	2.000000	2.000000	2.000000	2.000000
GENE2121X	V31848	V31848	1.000000	2.000000	2.000000	2.000000	2.000000	2.000000	2.000000
GENE2119X	V31846	V31846	1.000000	2.000000	2.000000	2.000000	2.000000	2.000000	2.000000
GENE2118X	V31843	V31843	1.000000	2.000000	2.000000	2.000000	2.000000	2.000000	2.000000
GENE2117X	V31842	V31842	1.000000	2.000000	2.000000	2.000000	2.000000	2.000000	2.000000
GENE2116X	V31841	V31841	1.000000	2.000000	2.000000	2.000000	2.000000	2.000000	2.000000
GENE2115X	V31840	V31840	1.000000	2.000000	2.000000	2.000000	2.000000	2.000000	2.000000
GENE2114X	V31839	V31839	1.000000	2.000000	2.000000	2.000000	2.000000	2.000000	2.000000
GENE2113X	V31837	V31837	1.000000	2.000000	2.000000	2.000000	2.000000	2.000000	2.000000
GENE2112X	V31836	V31836	1.000000	2.000000	2.000000	2.000000	2.000000	2.000000	2.000000
GENE2111X	V31835	V31835	1.000000	2.000000	2.000000	2.000000	2.000000	2.000000	2.000000
GENE2110X	V31833	V31833	1.000000	2.000000	2.000000	2.000000	2.000000	2.000000	2.000000
GENE2109X	V31832	V31832	1.000000	2.000000	2.000000	2.000000	2.000000	2.000000	2.000000
GENE2108X	V31831	V31831	1.000000	2.000000	2.000000	2.000000	2.000000	2.000000	2.000000
GENE2107X	V31830	V31830	1.000000	2.000000	2.000000	2.000000	2.000000	2.000000	2.000000
GENE2106X	V31829	V31829	1.000000	2.000000	2.000000	2.000000	2.000000	2.000000	2.000000
GENE2105X	V31828	V31828	1.000000	2.000000	2.000000	2.000000	2.000000	2.000000	2.000000
GENE2102X	V31825	V31825	1.000000	2.000000	2.000000	2.000000	2.000000	2.000000	2.000000
GENE2101X	V31824	V31824	1.000000	2.000000	2.000000	2.000000	2.000000	2.000000	2.000000
GENE2100X	V31823	V31823	1.000000	2.000000	2.000000	2.000000	2.000000	2.000000	2.000000
GENE2099X	V31822	V31822	1.000000	2.000000	2.000000	2.000000	2.000000	2.000000	2.000000
GENE2097X	V31820	V31820	1.000000	2.000000	2.000000	2.000000	2.000000	2.000000	2.000000
GENE2096X	V31819	V31819	1.000000	2.000000	2.000000	2.000000	2.000000	2.000000	2.000000
GENE2095X	V31818	V31818	1.000000	2.000000	2.000000	2.000000	2.000000	2.000000	2.000000
GENE2094X	V31817	V31817	1.000000	2.000000	2.000000	2.000000	2.000000	2.000000	2.000000
GENE2093X	V31816	V31816	1.000000	2.000000	2.000000	2.000000	2.000000	2.000000	2.000000
GENE2090X	V31813	V31813	1.000000	2.000000	2.000000	2.000000	2.000000	2.000000	2.000000
GENE2089X	V31812	V31812	1.000000	2.000000	2.000000	2.000000	2.000000	2.000000	2.000000
GENE2088X	V31811	V31811	1.000000	2.000000	2.000000	2.000000	2.000000	2.000000	2.000000
GENE2087X	V31810	V31810	1.000000	2.000000	2.000000	2.000000	2.000000	2.000000	2.000000
GENE2086X	V31809	V31809	1.000000	2.000000	2.000000	2.000000	2.000000	2.000000	2.000000
GENE2082X	V31805	V31805	1.000000	2.000000	2.000000	2.000000	2.000000	2.000000	2.000000
GENE2081X	V31804	V31804	1.000000	2.000000	2.000000	2.000000	2.000000	2.000000	2.000000
[truncated: 259 more rows]
