# Supplementary material for: High-throughput analysis of spatio-temporal dynamics in Dictyostelium
Source: Genome Biol. 2007 Jul 21;8(7):R144. doi: 10.1186/gb-2007-8-7-r144 (PMC2323234; doi:10.1186/gb-2007-8-7-r144)
Supplement: Additional data file 7 — A JTV file for Figure 2a. [file gb-2007-8-7-r144-S7.jtv]

<DocumentConfig><UrlExtractor urlTemplate="http://mol-9bfb78.princeton.edu/remote_search_public.php?strain_id=HEADER" isEnabled="1"/><ArrayUrlExtractor urlTemplate=""/><MainView><ColorExtractor contrast="2.0"><ColorSet down="#FF0033" zero="#FFFF00" up="#006666"/></ColorExtractor><ArrayDrawer/><GlobalXMap current="Fill"><FixedMap type="Fixed" scale="51.0"/><FillMap type="Fill"/><NullMap type="Null"/></GlobalXMap><GlobalYMap current="Fill"><FixedMap type="Fixed"/><FillMap type="Fill"/><NullMap type="Null"/></GlobalYMap><ZoomXMap current="Fill"><FixedMap type="Fixed"/><FillMap type="Fill"/><NullMap type="Null"/></ZoomXMap><ZoomYMap><FixedMap type="Fixed"/><FillMap type="Fill"/><NullMap type="Null"/></ZoomYMap><TextView><TextView><GeneSummary/></TextView><TextView><GeneSummary/></TextView><TextView><GeneSummary/></TextView><TextView><GeneSummary included="2"/></TextView><Selection index="2"/></TextView><ArrayNameView><ArraySummary included="0"/></ArrayNameView><AtrSummary included=""/><GtrSummary included="0,3"/><Height value="0.1875"/><Height value="0.0625"/><Height value="0.75"/><Width value="0.1818181872367859"/><Width value="0.27272728085517883"/><Width value="0.27272728085517883"/><Width value="0.27272728085517883"/></MainView><GeneListMaker file="/Users/ssawai/Desktop/Phenotype_clustering/phenovector_041406/phenovector_041406_list-15.txt"/></DocumentConfig>
