# Supplementary material for: High-throughput analysis of spatio-temporal dynamics in Dictyostelium
Source: Genome Biol. 2007 Jul 21;8(7):R144. doi: 10.1186/gb-2007-8-7-r144 (PMC2323234; doi:10.1186/gb-2007-8-7-r144)
Supplement: Additional data file 8 — The original raw data plus hyperlink to the online movies for Figure 2a. [file gb-2007-8-7-r144-S8.xls]

## Sheet: phenotypevector.csv
V-strain ID	growth_score	wave_score	aggregation_score	mound_score	slug_score	culmination_score	datapoint	dictybase ID	gene name	Database Link
V00262	2	-2	-2	-2	-2	-2	2	DDB0191434	dagA	V00262
V00347	2	2	2	2	2	-2	2	DDB0204287	JC3V2_0_02046	V00347
V00354	2	2	2	2	2	-1	3			V00354
V00359	2	2	2	2	2	-1	2			V00359
V00394	2	2	2	2	2	-1	2			V00394
V00398	2	2	2	2	2	-1	4			V00398
V00447	2	-1	-1	2	2	-1	2			V00447
V10107	2	2	2	-1	-2	-2	2	DDB0191192 DDB0191217	tagC/tagB	V10107
V10108	2	-2	-2	-2	-2	-2	2	DDB0191620	BEC6V2_0_00491	V10108
V10112	2	2	2	2	-1	-1	2			V10112
V10113	2	-1	-2	-2	-2	-2	2	DDB0191191	yakA	V10113
V10114	2	-1	2	2	2	2	2	DDB0185043 DDB0230089 DDB0217220 DDB0217221		V10114
V10115	2	2	2	2	-1	-1	2			V10115
V10116	2	-1	2	-1	-2	-2	2	DDB0191288	tipB	V10116
V10117	2	2	2	2	2	-2	2	DDB0218668	BC4V2_0_01073	V10117
V10118	2	2	2	2	2	2	2			V10118
V10119	2	2	2	2	2	2	2	DDB0219724	BEC6V2_0_00495	V10119
V10120	2	0	0	2	2	2	2			V10120
V10121	2	0	2	2	2	2	2	DDB0190182	JC1V2_0_01021	V10121
V10122	2	2	2	2	2	2	2			V10122
V10123	2	2	2	2	-1	2	2	DDB0204686 DDB0204688		V10123
V10124	2	2	2	2	2	2	2			V10124
V10125	2	-1	2	2	-1	2	3	DDB0191864	BEC6V2_0_01092	V10125
V10126	2	-1	2	2	-1	-1	2	DDB0191112	tipC	V10126
V10127	2	-1	-2	-2	-2	-2	2	DDB0191301	DG1037	V10127
V10128	2	0	2	2	2	2	2			V10128
V10129	2	2	2	2	2	2	2	DDB0205461 DDB0230040		V10129
V10130	2	2	2	2	2	2	2			V10130
V10131	2	0	2	2	2	2	2	DDB0206032 DDB0233053		V10131
V10132	2	2	2	2	2	2	1			V10132
V10133	2	2	2	2	2	2	1			V10133
V10134	2	2	2	2	2	2	2			V10134
V10135	2	2	2	2	2	2	1			V10135
V10136	2	2	2	2	2	2	4	DDB0220630	geneDDB0220630	V10136
V10137	2	-1	2	-1	-2	-1	2	DDB0214918	yelA	V10137
V10138	2	0	2	2	2	2	2	DDB0191112	tipC	V10138
V10139	2	2	2	2	2	2	2			V10139
V10140	2	2	2	2	2	2	2			V10140
V10141	2	2	2	2	2	2	2	DDB0167082 DDB0232112		V10141
V10142	2	0	2	2	2	2	2			V10142
V10143	2	2	2	2	2	2	2			V10143
V10144	2	2	2	-1	-2	-2	2	DDB0214839		V10144
V10145	2	-1	2	2	-1	-1	2	DDB0217934 DDB0169091		V10145
V10146	2	-2	-2	-2	-2	-2	2	DDB0185582	yakA	V10146
V10147	2	-1	2	-1	-1	-1	3	DDB0214906	tipA	V10147
V10148	2	2	2	2	2	2	2			V10148
V10149	2	2	2	2	2	2	2			V10149
V10150	2	2	2	2	2	2	2	DDB0233147	swp1	V10150
V10151	2	2	2	2	2	2	3			V10151
V10152	2	2	2	2	2	2	2			V10152
V10154	2	2	2	2	2	2	3			V10154
V10155	2	-1	2	2	-1	2	3	DDB0218356		V10155
V10156	2	2	2	2	2	2	2			V10156
V10157	2	2	2	2	-1	-1	2	DDB0219558		V10157
V10158	2	2	2	2	2	2	2			V10158
V10159	2	2	2	-1	-1	-1	3	DDB0231385 DDB0167472		V10159
V10160	2	2	2	2	2	2	2			V10160
V10161	2	2	2	2	2	2	2		Pol.	V10161
V10162	2	0	2	2	2	2	3			V10162
V10163	2	2	2	2	2	2	2			V10163
V10164	2	2	2	2	-1	-1	2	DDB0220032	comE	V10164
V10165	2	-1	2	-1	-2	-1	2	DDB0191430	comD	V10165
V10166	2	2	2	2	2	2	2	DDB0215339 DDB0218356		V10166
V10167	2	2	2	2	2	2	2	DDB0220119	DG1098	V10167
V10168	2	2	2	2	2	2	3	DDB0185586	BC4V2_0_00346	V10168
V10169	2	2	2	2	2	2	3			V10169
V10170	2	-1	2	2	-1	-1	2	DDB0185325	BC4V2_0_00063	V10170
V10171	2	-1	2	2	2	2	4	DDB0215407 DDB0219917		V10171
V10172	2	2	2	2	2	2	2			V10172
V10173	2	2	2	2	2	2	2			V10173
V10174	2	-1	2	2	-1	-1	3	DDB0188004	BC5V2_0_00679	V10174
V10175	2	2	2	2	2	2	2	DDB0231844 DDB0189864		V10175
V10177	2	2	2	2	2	2	2			V10177
V10178	2	2	2	2	2	2	2			V10178
V10179	2	2	2	2	2	2	2	DDB0191039 DDB0191040		V10179
V10180	2	2	2	2	2	2	2			V10180
V10181	2	2	2	2	2	2	2			V10181
V10182	2	2	2	2	2	2	3			V10182
V10183	2	2	2	2	2	2	2			V10183
V10184	2	2	2	2	2	2	3			V10184
V10185	-1	-1	2	0	2	2	4	DDB0191224	abcA5	V10185
V10186	2	2	2	2	2	2	2			V10186
V10187	2	2	2	2	2	2	3			V10187
V10188	2	2	2	2	2	2	2			V10188
V10189	2	2	2	2	2	2	2			V10189
V10190	2	-1	2	-1	-2	-1	2	DDB0214918	yelA	V10190
V10191	2	2	2	2	2	-1	4	DDB0185229	sfbA	V10191
V10192	2	-1	2	-1	-2	-2	2	DDB0215341	tipD	V10192
V10193	2	2	2	2	2	2	2			V10193
V10194	2	2	2	2	-1	2	2	DDB0191113	modA	V10194
V10195	2	-1	-1	2	-1	-1	2	DDB0191409	migA	V10195
V10196	2	0	2	2	2	2	2	DDB0216287 DDB0183945		V10196
V10197	2	2	2	2	-1	-1	2	DDB0214918	yelA	V10197
V10198	2	-1	-1	2	2	2	2	DDB0215670	splA	V10198
V10199	2	-1	-1	-2	-2	-2	2	DDB0191301	DG1037	V10199
V10200	2	-1	2	2	-1	2	2	DDB0219426		V10200
V10201	2	-1	2	2	-1	-1	2	DDB0191437	rgaA	V10201
V10202	2	2	2	2	2	2	1			V10202
V10203	2	2	2	2	2	-1	6	DDB0191113	modA	V10203
V10204	2	-1	-1	-1	2	2	2	DDB0185095	DG1124	V10204
V10205	2	2	2	2	-1	-1	2			V10205
V10206	2	2	2	2	2	2	2	DDB0191321	wimA	V10206
V10207	2	2	2	2	2	-2	3	DDB0003756	gnlA	V10207
V10208	2	2	2	2	2	2	2			V10208
V10209	2	2	2	2	2	-2	2	DDB0191159	dcsA	V10209
V10210	2	-2	-2	-2	-2	-2	3	DDB0191336	mkpA	V10210
V10211	2	-1	-1	2	0	-1	2	DDB0191409	migA	V10211
V10212	2	-1	2	-1	-2	-1	2	DDB0191112	tipC	V10212
V10213	2	-1	2	2	2	2	2	DDB0220119	DG1098	V10213
V10214	2	-1	-1	2	2	-1	2	DDB0233576 DDB0168224		V10214
V10215	2	2	2	2	2	2	2	DDB0229846	cbfB	V10215
V10216	2	2	2	2	2	2	2	DDB0191672	BEC6V2_0_00907	V10216
V10217	2	2	2	2	-1	2	2	DDB0187930 DDB9187932 DDB0218345	DG1060	V10217
V10218	2	2	0	2	2	2	2	DDB0169360 DDB0219980	DG1054	V10218
V10219	0	2	2	0	2	2	1			V10219
V10220	2	2	2	2	2	2	2	DDB0214952	potA	V10220
V10221	2	-1	2	2	-1	-1	2	DDB0215341	tipD	V10221
V10222	2	2	2	2	2	2	2	DDB0215381	ctaA	V10222
V10223	2	-1	-1	2	0	2	2	DDB0201635	erkA	V10223
V10224	2	-1	2	2	2	2	2	DDB0191302	DG1091	V10224
V10225	2	2	2	2	-1	2	2	DDB0191294	acrA	V10225
V10226	-1	2	2	2	-1	-1	2	DDB0220030	ggtA	V10226
V10227	2	-2	-2	-2	-2	-2	2	DDB0185055	piaA	V10227
V10228	2	-1	2	-1	-1	-1	2	DDB0185188	comG	V10228
V10229	2	2	2	2	2	-2	2	DDB0191159	dcsA	V10229
V10230	2	2	2	-1	-1	-1	2	DDB0185190	ctrA	V10230
V10231	2	2	2	2	2	2	2	DDB0188127 DDB0188128		V10231
V10232	0	2	2	0	2	2	2			V10232
V10233	2	-2	-2	-2	-2	-2	2	DDB0185055	piaA	V10233
V10234	2	2	-1	2	-2	-1	2	DDB0186292 DDB0186293		V10234
V10235	0	0	0	0	0	0	2	DDB0218770		V10235
V10236	2	2	-1	2	2	2	2	DDB0216657	JC1V2_0_01136	V10236
V10237	2	0	2	2	2	2	2	DDB0218066	JC3V2_0_00183	V10237
V10238	2	2	2	2	-1	-1	4	DDB0191339	DG1110	V10238
V10239	2	2	2	2	2	-1	2	DDB0201555	kif12	V10239
V10240	2	2	2	2	-1	2	4	DDB0229362 DDB0203014 DDB0217364 DDB0217365 DDB021	JC2V2_0_00588	V10240
V10241	2	2	2	2	2	-1	2	DDB0185107	lvsB	V10241
V10242	2	2	2	-1	-2	-2	2	DDB0191217	tagB	V10242
V10243	2	-1	2	2	-1	-1	2	DDB0215179 DDB0215177		V10243
V10244	2	2	2	2	-1	-1	2	DDB0191361		V10244
V10245	2	-2	-2	-2	-2	-2	2	DDB0191187	gefA	V10245
V10246	2	-1	-1	2	0	2	2	DDB0191200	dicB	V10246
V10247	2	-1	2	-1	-2	-1	5	DDB0214918	yelA	V10247
V10248	2	2	2	2	2	2	4			V10248
V10249	-1	0	0	0	0	2	5	DDB0205952 DDB0220678		V10249
V10250	2	2	2	-1	-2	-1	2	DDB0191192 DDB0191217	tagC/tagB	V10250
V10251	-1	2	-1	0	0	-1	5			V10251
V10252	2	2	2	-1	-2	-2	2	DDB0191217	tagB	V10252
V10253	2	-1	-1	2	-1	-1	2			V10253
V10254	2	2	2	2	2	2	2			V10254
V10255	2	-1	-1	2	0	2	2			V10255
V10256	2	2	-1	2	-2	-1	5	DDB0191864	BEC6V2_0_01092	V10256
V10257	0	0	0	0	0	2	2			V10257
V10258	2	-1	-1	-1	-2	-1	4	DDB0191140	rdeA	V10258
V10259	2	2	-1	2	2	2	2			V10259
V10260	2	2	2	2	-1	2	2	DDB0191387	DG1094	V10260
V10261	2	2	2	-1	-2	-2	2	DDB0191192 DDB0191217	tagC/tagB	V10261
V10262	2	2	2	2	2	2	2			V10262
V10263	2	2	2	2	2	2	2			V10263
V10264	2	-1	-1	-1	-2	-2	2	DDB0218394	JC3V2_0_02377	V10264
V10265	2	-1	2	2	2	2	2	DDB0185108	lvsD	V10265
V10266	2	-1	-2	-2	-2	-2	2			V10266
V10267	2	2	-1	-1	0	2	2	DDB0219729	BEC6V2_0_00528	V10267
V10268	2	-1	2	2	-1	-1	2	DDB0215354	dhkA	V10268
V10269	2	0	2	2	-1	-1	3	DDB0215338	helC	V10269
V10270	-1	-1	-1	0	0	2	5	DDB0191164	mekA	V10270
V10271	2	-1	-2	-2	-2	-2	2	DDB0185107	lvsB	V10271
V10272	2	-1	-2	-2	-2	-2	5	DDB0191113	modA	V10272
V10273	-1	0	0	0	0	0	4	DDB0191244	cpyA	V10273
V10274	2	-1	2	2	2	2	3	DDB0220019	DG1113	V10274
V10275	2	-1	-1	-2	-2	-2	5	DDB0220029	DG1122	V10275
V10276	2	2	2	2	2	2	2	DDB0201870	JC1V2_0_01452	V10276
V10277	2	-1	2	2	2	2	2	DDB0191473	lvsE	V10277
V10278	2	-1	-1	-1	-1	-1	2	DDB0191113	modA	V10278
V10279	-1	0	0	0	0	0	2	DDB0184158 DDB0184159		V10279
V10280	2	-1	-1	2	-1	-1	3	DDB0191164	mekA	V10280
V10281	2	-1	2	2	2	2	2	DDB0202068	JC1V2_0_00118	V10281
V10282	2	2	-1	2	-2	-1	2	DDB0191446	phdA	V10282
V10283	-1	0	0	0	-1	-1	2			V10283
V10284	2	2	2	2	-1	2	2			V10284
V10285	2	-1	-2	-2	-2	-2	3	DDB0220018	DG1105	V10285
V10286	0	0	2	0	0	2	2	DDB0191089	amdA	V10286
V10287	2	2	2	2	-1	2	3	DDB0215338	helC	V10287
V10288	2	0	-1	2	2	2	2	DDB0191110 DDB0191325		V10288
V10289	-1	-1	2	2	2	2	3			V10289
V10290	2	2	2	2	2	2	2			V10290
V10300	2	-1	2	2	-1	-1	3	DDB0205381	JC3V2_0_00287	V10300
V10302	2	2	2	2	2	2	2			V10302
V10304	2	2	2	2	2	2	2			V10304
V10305	2	2	2	2	2	2	2			V10305
V10306	2	2	2	2	2	2	2			V10306
V10308	2	2	2	2	2	2	1			V10308
V10309	2	2	2	2	2	2	1			V10309
V10310	2	2	2	2	2	2	2			V10310
V10311	2	2	2	2	2	2	1			V10311
V10312	2	2	2	2	2	2	1			V10312
V10313	2	2	2	2	2	2	2			V10313
V10314	2	2	2	2	2	2	2			V10314
V10315	2	2	2	2	2	2	2			V10315
V10316	2	2	2	2	2	2	2			V10316
V10317	2	2	2	2	2	2	2			V10317
V10318	2	2	2	2	2	2	2			V10318
V10319	2	2	2	2	2	2	1			V10319
V10321	2	2	2	2	2	2	2	DDB0214837	adprt1B	V10321
V10322	2	-1	2	2	-1	-1	3	DDB0232931	roco5	V10322
V10324	2	2	2	2	2	2	2			V10324
V10325	2	2	2	2	2	2	2			V10325
V10326	2	2	2	2	2	2	2	DDB0220019	DG1113	V10326
V10327	2	2	2	2	2	2	1			V10327
V10329	2	2	2	2	2	2	1			V10329
V10330	2	2	2	2	2	2	2	DDB0205145	JC3V2_0_02148	V10330
V10335	2	2	2	2	2	2	1			V10335
V10337	2	2	2	2	2	2	1			V10337
V10342	2	2	2	2	2	2	2	DDB0218180	JC3V2_0_00920	V10342
V10347	2	2	2	2	2	2	2	DDB0190110 DDB0190111		V10347
V10353	2	2	2	2	2	2	1			V10353
V10356	2	2	2	2	-1	2	1	DDB0202478	JC2V2_0_02315	V10356
V10358	2	2	2	2	2	2	2			V10358
V10363	2	0	2	2	2	2	3	DDB0231220	MSH5	V10363
V10367	2	-1	2	2	-1	-1	3	DDB0204773	JC3V2_0_02312	V10367
V10369	2	-1	2	-1	-2	-2	2	DDB0231671 DDB0204149		V10369
V10429	2	2	2	2	2	2	1			V10429
V10431	2	2	2	2	2	2	3	DDB0190653	JC1V2_0_01524	V10431
V10432	2	2	2	2	2	2	2	DDB0189243	BC5V2_0_01928	V10432
V10433	2	2	2	2	2	2	1			V10433
V10435	2	-1	2	2	2	2	3	DDB0185197	gefL	V10435
V10436	2	2	2	2	2	2	1			V10436
V10438	2	2	2	2	2	2	2	DDB0233282	geneDDB0233282	V10438
V10439	2	2	2	2	0	2	1	DDB0232964 DDB0202019		V10439
V10441	2	2	2	2	2	2	1			V10441
V10442	2	2	2	2	0	2	1	DDB0216727	JC1V2_0_01584	V10442
V10443	2	2	2	2	2	2	1			V10443
V10445	2	2	2	2	-1	2	1	DDB0219611	BC5V2_0_01781	V10445
V10452	2	2	0	2	2	2	1			V10452
V10453	2	2	2	2	2	2	1			V10453
V10454	2	2	2	2	2	2	1			V10454
V10455	2	2	2	2	2	2	3	DDB0233015 DDB0204044		V10455
V10458	2	2	2	2	2	2	2			V10458
V10460	2	2	2	2	-1	2	2	DDB0216237	abcC9	V10460
V10461	2	0	0	2	2	2	1	DDB0190466 DDB0201816		V10461
V10464	2	2	2	2	0	2	1			V10464
V10467	2	2	2	2	2	2	2	DDB0215385 DDB0168838	dhkJ JC2V2_0_00704	V10467
V10468	2	2	2	2	2	2	1			V10468
V10469	2	2	2	2	2	2	1			V10469
V10470	2	2	2	2	2	2	3	DDB0206410 DDB0206411		V10470
V10472	2	2	2	2	2	2	2			V10472
V10473	2	2	2	2	0	2	1	DDB0192041 DDB0215582		V10473
V10476	2	2	2	2	2	2	2	DDB0220119 DDB0191852		V10476
V10477	2	2	2	2	2	2	1			V10477
V10478	2	2	2	2	2	2	1			V10478
V10482	2	2	2	2	2	2	4	DDB0186560 DDB0186559		V10482
V10483	2	-1	2	-1	-1	-1	2	DDB0202882	JC2V2_0_00027	V10483
V10488	2	2	2	2	2	2	3	DDB0219491 DDB0203453	BC5V2_0_01305	V10488
V10490	2	-1	2	2	2	2	2	DDB0231998	gefV	V10490
V10492	2	-1	2	2	2	2	4	DDB0191058	JC1V2_0_01939	V10492
V10495	2	2	2	2	2	2	2	DDB0191339	DG1110	V10495
V10496	2	2	2	-1	-2	-2	3			V10496
V10508	2	2	2	2	0	2	2	DDB0219805 DDB0215534 DDB0191441	warA	V10508
V10513	2	2	2	2	2	2	1			V10513
V10514	2	-1	2	2	2	2	2	DDB0185173	adprt3	V10514
V10516	2	2	2	2	2	2	1			V10516
V10519	2	2	2	2	0	2	1	DDB0188965	BC5V2_0_01673	V10519
V10523	2	2	2	2	2	2	2			V10523
V10526	2	-1	-1	-1	2	2	4	DDB0205033 DDB0205034		V10526
V10527	2	2	2	2	2	2	2			V10527
V10529	2	-1	2	-1	-1	-1	3	DDB0232408	CYP508B1	V10529
V10530	2	2	2	2	2	2	3	DDB0190983	JC1V2_0_01863	V10530
V10531	2	2	2	2	2	2	1			V10531
V10532	2	2	2	2	2	2	2			V10532
V10534	2	2	2	2	2	2	2	DDB0184080	BEC6V2_0_00310	V10534
V10535	2	-1	2	2	2	2	2	DDB0229364	geneDDB0229364	V10535
V10536	2	2	2	2	0	2	1			V10536
V10537	2	-1	2	2	2	2	4	DDB0191359	gbpC	V10537
V10540	2	2	2	2	2	2	1			V10540
V10545	2	-1	-1	2	-1	2	1			V10545
V10546	2	0	2	2	2	2	1			V10546
V10547	2	2	2	2	2	2	6	DDB0232202 DDB0219847	geneDDB0232202	V10547
V10552	2	2	2	2	2	2	1			V10552
V10553	2	2	2	2	2	2	2			V10553
V10560	2	2	2	2	2	2	2			V10560
V10563	2	2	2	2	2	2	1			V10563
V10566	2	2	2	2	2	2	2			V10566
V10567	2	-2	-2	-2	-2	-2	2	DDB0191434	dagA	V10567
V10569	2	0	2	2	2	2	1	DDB0229399 DDB0231093		V10569
V10570	2	-1	-1	2	-1	-1	2	DDB0204024	JC3V2_0_01639	V10570
V10571	2	2	2	2	2	2	1			V10571
V10578	2	2	2	2	2	2	1			V10578
V10579	2	2	2	2	2	2	2			V10579
V10583	2	2	2	2	2	2	1			V10583
V10585	2	2	2	2	2	2	1			V10585
V10587	2	2	2	2	2	2	1			V10587
V10588	2	-1	-1	2	2	2	4	DDB0185038		V10588
V10589	2	2	2	2	2	2	2			V10589
V10591	2	2	2	2	2	2	2			V10591
V10593	2	2	2	2	2	2	2	DDB0217937 DDB0169101		V10593
V10601	2	2	2	2	2	2	3			V10601
V10604	2	2	2	2	2	2	3			V10604
V10608	2	2	2	2	2	2	2			V10608
V10617	2	2	2	2	2	2	3			V10617
V10620	2	2	2	2	2	2	3			V10620
V10621	2	2	2	2	2	2	1			V10621
V10622	2	2	2	2	2	2	1			V10622
V10623	2	2	2	2	2	2	1			V10623
V10625	2	2	2	2	2	2	2			V10625
V10626	2	2	2	2	2	2	2			V10626
V10627	2	2	2	2	2	2	1			V10627
V10629	2	2	2	2	2	2	1			V10629
V10632	2	2	2	2	2	2	1			V10632
V10633	2	2	2	2	-1	-1	3	DDB0220467	geneDDB0220467	V10633
V10634	2	2	2	2	2	2	1			V10634
V10636	2	2	2	2	2	2	1			V10636
V10641	2	2	2	2	2	2	1			V10641
V10642	2	2	2	2	2	2	4	DDB0232058	geneDDB0232058	V10642
V10643	2	2	2	2	2	2	2			V10643
V10644	2	2	2	2	2	2	2			V10644
V10646	2	2	2	2	2	2	1			V10646
V10650	2	-1	2	2	2	2	2			V10650
V10651	2	2	2	2	2	2	3	DDB0190091 DDB0190092		V10651
V10664	2	2	2	2	2	2	2			V10664
V10670	2	2	2	2	2	2	3	DDB0231041	TAF2	V10670
V10676	2	2	2	2	2	2	3	DDB0217815 DDB0217816		V10676
V10678	2	2	2	2	2	2	2			V10678
V10679	2	2	2	2	2	2	2			V10679
V10680	2	2	2	2	2	2	2			V10680
V10681	2	2	2	2	2	2	2			V10681
V10682	2	-1	-2	-2	-2	-2	3	DDB0233313	clcD	V10682
V10684	2	2	2	2	2	2	2			V10684
V10685	2	2	2	2	2	2	2			V10685
V10688	2	2	2	2	2	2	2			V10688
V10692	2	2	2	2	2	2	2			V10692
V10694	2	2	2	2	2	2	2			V10694
V10695	2	2	2	2	2	2	2			V10695
V10696	2	2	2	2	2	2	2			V10696
V10697	2	2	2	2	2	2	2			V10697
V11001	2	2	2	2	2	2	2			V11001
V11002	0	2	2	0	2	2	1			V11002
V11003	2	2	2	2	2	2	2			V11003
V11005	2	2	2	2	2	2	1			V11005
V11006	2	2	2	2	2	2	2			V11006
V11007	2	2	2	2	2	2	2			V11007
V11008	2	2	0	2	2	2	2			V11008
V11009	2	2	2	2	2	2	2			V11009
V11010	2	2	2	2	2	2	2			V11010
V11011	2	2	2	2	2	2	1			V11011
V11012	0	0	2	0	2	2	1			V11012
V11013	2	2	2	2	2	2	2			V11013
V11014	2	2	2	2	2	2	2			V11014
V11015	2	2	2	2	2	2	2			V11015
V11016	2	2	2	2	2	2	2			V11016
V11017	2	2	2	2	2	2	2			V11017
V11018	2	2	2	2	2	2	2			V11018
V11019	2	2	2	2	2	2	2			V11019
V11020	2	2	2	2	2	2	2			V11020
V11023	2	2	2	2	2	2	1			V11023
V11024	2	2	2	2	2	2	2			V11024
V11025	2	2	2	2	2	2	1			V11025
V11026	2	2	2	2	2	0	1			V11026
V11028	2	2	2	2	2	2	1			V11028
V11031	0	2	2	2	2	2	1			V11031
V11032	0	2	2	0	2	2	1			V11032
V11033	2	-1	-1	-1	2	2	3	DDB0203607	JC2V2_0_00293	V11033
V11034	2	2	2	2	2	2	1			V11034
V11035	0	2	2	0	2	2	1			V11035
V11036	2	2	-1	2	2	2	2			V11036
V11037	2	2	2	-1	-2	-2	2			V11037
V11038	2	2	2	2	2	2	1			V11038
V11039	2	-1	-2	-2	-2	2	3	DDB0190869 DDB0230001		V11039
V11040	2	-2	-2	-2	-2	-2	4	DDB0232015	geneDDB0232015	V11040
V11041	2	2	2	2	2	2	1			V11041
V11042	2	2	2	2	2	2	1			V11042
V11043	2	2	2	2	2	2	1			V11043
V11044	2	2	2	2	2	2	1			V11044
V11045	2	2	2	2	2	2	1			V11045
V11047	2	0	2	2	2	2	5	DDB0190156	JC1V2_0_00991	V11047
V11048	0	0	0	0	2	2	3	DDB0232253	XRCC4	V11048
V11049	2	2	2	2	2	2	1			V11049
V11050	2	2	2	2	2	2	1			V11050
V11051	2	2	2	2	2	2	1			V11051
V11052	2	0	2	2	2	2	5	DDB0201856 DDB0201857		V11052
V11053	2	2	2	2	2	2	4	DDB0215400	dscA	V11053
V11054	2	2	2	2	2	2	1			V11054
V11055	-1	2	2	0	2	-1	3	DDB0232002	ku80	V11055
V11056	2	2	2	2	2	2	1			V11056
V11058	2	2	2	2	2	2	1			V11058
V11059	2	2	2	2	2	2	3			V11059
V11060	2	2	2	2	2	2	1			V11060
V11062	2	2	2	2	2	2	3	DDB0202794 DDB0202795 DDB0188867 DDB0230114		V11062
V11063	2	2	2	2	2	2	1			V11063
V11064	2	2	2	2	2	2	1			V11064
V11065	2	2	2	2	2	2	1			V11065
V11066	2	2	2	2	2	2	1			V11066
V11067	2	2	2	2	2	2	1			V11067
V11068	2	2	2	2	2	2	1			V11068
V11069	2	2	2	-1	2	2	3			V11069
V11070	2	2	2	2	2	2	1			V11070
V11071	2	0	2	2	2	2	3			V11071
V11072	2	2	2	2	2	-1	3	DDB0168016 DDB021738	JC2V2_0_00974	V11072
V11073	2	2	2	2	2	2	1			V11073
V11074	2	2	2	2	2	2	1			V11074
V11075	0	0	2	0	2	2	2	DDB0216236	cinC	V11075
V11076	2	2	2	2	2	2	1			V11076
V11077	0	0	2	0	2	2	5			V11077
V11079	2	2	2	2	2	2	2			V11079
V11080	2	2	2	2	2	2	1			V11080
V11081	2	2	2	2	2	2	1			V11081
V11082	2	2	2	2	2	2	1			V11082
V11083	2	2	2	2	2	2	1			V11083
V11084	2	2	2	2	2	2	1			V11084
V11085	2	2	2	2	2	2	1			V11085
V11086	2	2	2	2	2	2	2			V11086
V11087	2	2	2	2	2	2	1			V11087
V11088	2	2	2	2	2	2	1			V11088
V11089	2	2	2	2	2	2	1			V11089
V11090	2	2	2	2	2	2	1			V11090
V11091	2	2	2	2	2	2	1			V11091
V11092	2	2	2	2	2	2	3	DDB0229882	cnrO	V11092
V11093	2	2	2	2	2	2	1			V11093
V11094	2	2	2	2	2	2	1			V11094
V11095	2	2	2	2	2	2	1			V11095
V11096	2	2	2	2	0	0	1			V11096
V11101	2	2	-1	-2	-1	2	1			V11101
V11102	2	2	2	2	2	2	1			V11102
V11103	2	2	2	2	2	2	1			V11103
V11104	2	2	2	2	2	2	1			V11104
V11105	2	2	2	2	2	2	5	DDB0190988	JC1V2_0_01868	V11105
V11106	2	2	2	2	2	2	1			V11106
V11107	2	2	2	2	2	2	1			V11107
V11108	2	2	2	2	2	2	3			V11108
V11109	2	2	2	2	2	2	1			V11109
V11110	2	2	2	2	2	2	1			V11110
V11111	2	2	2	2	2	2	2			V11111
V11112	2	2	2	2	2	2	2			V11112
V11113	2	2	2	2	2	2	1			V11113
V11114	2	2	2	2	2	2	1			V11114
V11115	2	2	2	2	2	2	2			V11115
V11116	2	2	2	2	2	2	1			V11116
V11117	2	2	2	2	2	2	1			V11117
V11118	2	2	2	2	2	2	2			V11118
V11119	2	2	2	2	2	2	1			V11119
V11120	2	2	2	2	2	2	1			V11120
V11121	2	2	2	2	2	2	1			V11121
V11122	2	2	2	2	2	2	1			V11122
V11123	2	2	2	2	2	2	1			V11123
V11124	2	2	2	2	2	2	1			V11124
V11125	2	2	2	2	2	2	3			V11125
V11126	2	2	2	2	2	2	1			V11126
V11127	2	2	2	2	2	2	1			V11127
V11128	2	-1	-1	2	2	2	3	DDB0218126	JC3V2_0_00504	V11128
V11129	2	2	2	2	2	2	1			V11129
V11130	2	2	2	2	2	2	1			V11130
V11131	2	2	2	2	2	2	2			V11131
V11132	2	2	2	2	2	2	1			V11132
V11133	2	2	2	2	2	2	1			V11133
V11134	2	-1	-1	2	2	-1	2			V11134
V11136	2	2	2	2	2	2	2			V11136
V11137	2	2	2	2	2	2	1			V11137
V11138	2	2	2	2	2	2	1			V11138
V11139	2	2	2	2	2	2	2			V11139
V30001	2	2	2	2	2	2	1			V30001
V30002	2	2	2	2	2	2	1			V30002
V30003	2	2	2	2	2	2	1			V30003
V30004	2	2	2	2	2	2	1			V30004
V30006	2	2	2	2	2	2	1			V30006
V30007	2	2	2	2	2	2	1			V30007
V30008	2	2	2	2	2	2	1			V30008
V30009	2	2	2	2	2	2	1			V30009
V30010	2	2	2	2	2	2	1			V30010
V30013	2	2	2	2	2	2	1			V30013
V30014	2	2	2	2	2	2	1			V30014
V30017	2	2	2	2	2	2	1			V30017
V30018	2	2	2	2	2	2	1			V30018
V30019	2	2	2	2	2	2	1			V30019
V30021	2	2	2	2	2	2	1			V30021
V30023	2	2	0	2	2	2	1			V30023
V30024	2	2	2	2	2	2	1			V30024
V30025	2	2	2	2	2	2	1			V30025
V30027	2	2	2	2	2	2	1			V30027
V30028	2	2	2	2	2	2	1			V30028
V30029	2	2	2	2	2	2	1			V30029
V30030	2	2	2	2	2	2	1			V30030
V30031	2	2	2	2	2	2	1			V30031
V30032	2	2	2	2	2	2	1			V30032
V30034	2	2	2	2	2	2	1			V30034
V30035	2	2	2	2	2	2	1			V30035
V30037	2	2	2	2	2	2	1			V30037
V30038	2	2	2	2	2	2	1			V30038
V30040	2	2	2	2	2	2	1			V30040
V30042	2	2	2	2	2	2	1			V30042
V30043	2	2	2	2	2	2	1			V30043
V30044	2	2	2	2	2	2	1			V30044
V30045	2	2	2	2	2	2	1			V30045
V30047	2	2	2	2	2	2	1			V30047
V30048	2	2	2	2	2	2	1			V30048
V30049	2	2	2	2	2	2	1			V30049
V30050	2	2	2	2	2	2	1			V30050
V30051	2	2	2	2	2	2	1			V30051
V30052	2	2	2	2	2	2	1			V30052
V30053	2	2	2	2	2	2	1			V30053
V30054	2	2	2	2	2	2	1			V30054
V30055	2	2	2	2	2	2	1			V30055
V30056	2	2	2	2	2	2	1			V30056
V30057	2	2	2	2	2	2	1			V30057
V30058	2	2	2	2	2	2	1			V30058
V30059	2	2	2	2	2	2	1			V30059
V30060	2	2	2	2	2	2	1			V30060
V30061	2	2	2	2	2	2	1			V30061
V30064	2	2	2	2	2	2	1			V30064
V30065	2	2	2	2	2	2	1			V30065
V30066	2	2	2	2	2	2	1			V30066
V30067	2	2	2	2	2	2	1			V30067
V30069	2	-1	-1	2	2	2	2	DDB0186100	BC4V2_0_00853	V30069
V30072	2	2	2	2	2	2	1			V30072
V30073	2	2	2	2	2	2	1			V30073
V30075	2	2	2	2	2	2	1			V30075
V30076	2	2	2	2	2	2	1			V30076
V30078	2	2	2	2	2	2	1			V30078
V30080	2	2	2	2	2	2	1			V30080
V30084	2	2	2	2	2	2	1			V30084
V30085	2	2	2	2	2	2	1			V30085
V30086	2	2	2	2	2	2	1			V30086
V30087	2	2	2	2	2	2	1			V30087
V30088	2	2	2	2	2	2	1			V30088
V30090	2	2	2	2	2	2	1			V30090
V30091	2	2	2	2	2	2	1			V30091
V30092	2	2	2	2	2	2	1			V30092
V30093	2	2	2	2	2	2	1			V30093
V30094	2	2	2	2	2	2	1			V30094
V30095	2	2	2	2	2	2	1			V30095
V30096	2	2	2	2	2	2	1			V30096
V30097	2	2	2	2	2	2	2			V30097
V30098	2	2	2	2	2	2	1			V30098
V30099	2	2	2	2	2	2	1			V30099
V30100	2	2	2	2	2	2	1			V30100
V30101	2	2	2	2	-1	-1	4	DDB0214828 DDB0216398		V30101
V30102	2	2	2	2	2	2	1			V30102
V30103	2	2	2	2	2	2	1			V30103
V30104	2	2	2	2	2	2	1			V30104
V30105	2	2	2	2	2	2	1			V30105
V30106	2	2	2	2	2	2	1			V30106
V30107	2	2	2	2	2	2	1			V30107
V30108	2	2	2	2	2	2	2			V30108
V30109	2	2	2	2	2	2	1			V30109
V30110	2	2	2	2	2	2	4	DDB0231369	alg9	V30110
V30111	2	2	2	2	2	2	1			V30111
V30112	2	2	2	2	2	2	1			V30112
V30113	2	2	2	2	2	2	1			V30113
V30114	2	2	2	2	2	2	4			V30114
V30115	2	2	2	2	2	2	1			V30115
V30116	2	2	2	2	2	2	1			V30116
V30117	2	2	2	2	2	2	1			V30117
V30118	2	2	2	2	2	2	1			V30118
V30119	2	2	2	2	2	2	1			V30119
V30120	2	2	2	2	2	2	1			V30120
V30121	2	2	2	2	2	2	4			V30121
V30122	2	2	2	2	2	2	1			V30122
V30123	2	2	2	2	2	2	4			V30123
V30124	2	2	2	2	2	2	1			V30124
V30125	2	2	2	2	2	2	2			V30125
V30126	2	-1	-1	-2	-1	-2	5	DDB0186291 DDB0186292		V30126
V30127	2	2	2	2	2	2	1			V30127
V30128	2	2	2	2	2	2	3			V30128
V30129	2	2	2	2	2	2	4			V30129
V30130	2	2	2	2	2	2	4			V30130
V30131	2	2	2	2	2	2	4			V30131
V30132	2	2	2	2	2	2	1			V30132
V30133	2	2	2	2	2	2	5	DDB0217055	JC2V2_0_00758	V30133
V30134	2	2	2	2	2	2	1			V30134
V30135	2	2	2	2	2	2	1			V30135
V30136	2	2	2	2	2	2	2			V30136
V30137	2	2	2	2	2	2	2	DDB0219440	BC5V2_0_01129	V30137
V30138	2	2	2	2	2	2	1			V30138
V30139	2	2	2	2	2	2	5	DDB0217079 DDB0203123	JCV2_0_00823	V30139
V30140	2	2	2	2	2	2	1			V30140
V30141	2	2	2	2	2	2	5			V30141
V30142	2	2	2	2	2	2	1			V30142
V30143	2	2	2	2	2	2	2			V30143
V30144	2	2	2	2	2	2	1			V30144
V30145	2	2	2	2	2	2	1			V30145
V30146	2	2	2	2	2	2	1			V30146
V30147	2	2	2	2	2	2	1			V30147
V30148	2	2	2	2	2	2	2			V30148
V30149	2	2	2	2	2	2	1			V30149
V30150	2	2	2	2	2	2	1			V30150
V30151	2	2	2	2	2	2	1			V30151
V30152	2	2	2	2	2	2	1			V30152
V30153	2	2	2	2	2	2	2			V30153
V30154	2	2	2	2	2	2	1			V30154
V30155	2	2	2	2	2	2	1			V30155
V30156	2	2	2	2	2	2	1			V30156
V30157	2	2	2	2	2	2	1			V30157
V30158	2	2	2	2	2	2	1			V30158
V30159	2	2	2	2	2	2	2			V30159
V30160	2	2	2	2	2	2	1			V30160
V30161	2	2	2	2	2	2	1			V30161
V30162	2	2	2	2	2	2	2			V30162
V30163	2	2	2	2	2	2	1			V30163
V30164	2	2	2	2	2	2	1			V30164
V30165	2	2	2	2	2	2	5	DDB0231369	alg9	V30165
V30166	2	2	2	2	2	2	1			V30166
V30167	2	2	2	2	2	2	1			V30167
V30168	2	2	2	2	2	2	1			V30168
V30169	2	2	2	2	2	2	1			V30169
V30170	2	2	2	2	2	2	1			V30170
V30171	2	2	2	2	2	2	4	DDB0186416	BC4V2_0_01171	V30171
V30172	2	2	2	2	2	2	1			V30172
V30173	2	2	2	2	2	2	1			V30173
V30174	2	2	2	2	2	2	1			V30174
V30175	2	2	2	2	2	2	1			V30175
V30176	2	2	2	2	2	2	1			V30176
V30177	2	2	2	2	2	2	1			V30177
V30178	2	2	2	2	2	2	1			V30178
V30179	2	0	0	2	2	2	1			V30179
V30180	2	2	2	2	2	2	5	DDB0230127	gpaF	V30180
V30181	2	2	2	2	2	2	1			V30181
V30182	2	2	2	2	2	2	1			V30182
V30184	2	2	2	2	2	2	1			V30184
V30185	2	2	2	2	2	2	1			V30185
V30186	2	2	2	2	2	2	1			V30186
V30187	2	2	2	2	2	2	1			V30187
V30188	2	2	2	2	2	2	4	DDB0187592	BC5V2_0_00252	V30188
V30189	2	2	2	2	2	2	4	DDB0215401 DDB0203021 DDB0217355 DDB0217356		V30189
V30190	2	2	2	-1	2	2	3			V30190
V30191	2	2	2	2	2	2	4	DDB0187838	BC5V2_0_00509	V30191
V30192	2	2	2	2	2	2	2			V30192
V30202	2	2	2	2	2	2	1			V30202
V30203	2	2	2	2	2	2	1			V30203
V30204	2	2	2	2	2	2	1			V30204
V30205	2	2	2	2	2	2	1			V30205
V30206	2	2	2	2	2	2	1			V30206
V30207	2	2	2	2	2	2	1			V30207
V30208	2	2	2	2	2	2	1			V30208
V30209	2	2	2	2	2	2	1			V30209
V30210	2	2	2	2	2	2	1			V30210
V30211	2	2	2	2	2	2	1			V30211
V30212	2	2	2	2	2	2	1			V30212
V30213	2	2	2	2	2	2	3	DDB0220456	act9	V30213
V30214	2	2	2	2	2	2	1			V30214
V30216	2	2	2	2	2	2	1			V30216
V30217	2	2	2	2	2	2	1			V30217
V30218	2	2	2	2	2	2	1			V30218
V30219	2	2	2	2	2	2	1			V30219
V30220	2	2	2	2	2	2	1			V30220
V30221	2	0	2	2	2	2	1			V30221
V30222	2	2	2	2	2	2	3	DDB0190091 DDB0190092		V30222
V30223	2	2	2	2	2	2	1			V30223
V30224	2	2	2	2	2	2	1			V30224
V30225	2	2	2	2	2	2	1			V30225
V30226	2	2	2	2	2	2	3			V30226
V30227	2	2	2	2	2	2	1			V30227
V30228	2	2	2	2	2	2	1			V30228
V30229	2	2	2	2	2	2	3	DDB0233419	dhx35	V30229
V30230	2	-1	-1	-1	-2	-2	4	DDB0191479	regA	V30230
V30231	2	2	2	2	2	2	3	DDB0184485 DDB0184486		V30231
V30232	2	2	2	2	2	2	2			V30232
V30233	2	2	2	2	2	2	1			V30233
V30234	2	2	2	2	2	2	1			V30234
V30235	2	2	2	2	2	2	1			V30235
V30236	2	2	2	2	2	2	1			V30236
V30237	2	2	2	2	2	2	1			V30237
V30238	2	2	2	2	2	2	1			V30238
V30239	2	2	2	2	2	2	1			V30239
V30240	2	2	2	2	2	2	1			V30240
V30241	2	2	2	2	2	2	3	DDB0233135 DDB0187920 DDB0232201 DDB0220131		V30241
V30242	2	2	2	2	2	2	1			V30242
V30243	2	2	2	2	2	2	1			V30243
V30244	2	2	2	2	2	2	1			V30244
V30245	2	2	2	2	2	2	3	DDB0205778	JC3V2_0_00812	V30245
V30246	2	2	2	2	2	2	3			V30246
V30247	2	2	2	2	2	2	1			V30247
V30248	2	2	2	2	2	2	1			V30248
V30249	2	2	2	2	2	2	1			V30249
V30250	2	2	2	2	2	2	1			V30250
V30251	2	2	2	2	2	2	1			V30251
V30252	2	2	2	2	2	2	1			V30252
V30253	2	2	2	2	2	2	1			V30253
V30255	2	2	2	2	2	2	1			V30255
V30256	2	2	2	2	2	2	1			V30256
V30257	2	2	2	2	2	2	1			V30257
V30258	2	2	2	2	2	2	1			V30258
V30259	2	2	2	2	2	2	1			V30259
V30260	2	2	2	2	2	2	1			V30260
V30261	2	2	2	2	-2	-1	3			V30261
V30262	2	2	2	2	2	2	3			V30262
V30263	2	2	2	2	2	2	1			V30263
V30264	2	2	2	2	2	2	3	DDB0217239	JC2V2_0_01278	V30264
V30265	2	2	2	2	2	2	2			V30265
V30266	2	2	2	2	2	2	3			V30266
V30267	2	2	2	2	2	2	3	DDB0220123	AF279134_1	V30267
V30268	2	0	0	2	2	2	1			V30268
V30269	2	2	2	2	2	2	1			V30269
V30270	2	2	2	2	2	2	3			V30270
V30271	2	2	2	2	2	2	2	DDB0205569	JC3V2_0_01790	V30271
V30272	2	2	2	2	2	2	3	DDB0216405 DDB0189805		V30272
V30273	2	2	2	2	2	2	1			V30273
V30274	2	2	2	2	2	2	2	DDB0217311 DDB0203037	JC2V2_0_01350	V30274
V30275	2	2	2	2	2	2	2			V30275
V30276	2	2	2	2	2	2	3	DDB0191862 DDB0191860		V30276
V30277	2	2	2	2	2	2	1			V30277
V30278	2	2	2	2	2	2	3	DDB0215712	BC4V2_0_02006	V30278
V30279	2	2	2	2	2	2	2	DDB0190091 DDB0190092		V30279
V30280	2	2	2	2	2	2	3	DDB0186550	BC4V2_0_01308	V30280
V30281	2	2	2	2	2	2	3			V30281
V30282	2	2	2	2	2	2	3			V30282
V30283	2	2	2	2	2	2	3	DDB0216657		V30283
V30284	2	2	2	2	2	2	3			V30284
V30285	2	2	2	2	2	2	3	DDB0231767	geneDDB0231767	V30285
V30286	2	2	2	2	2	2	3	DDB0219889 DDB0192058		V30286
V30287	2	2	2	2	2	2	3			V30287
V30288	2	2	2	2	2	2	4	DDB0191863	BEC6V2_0_01091	V30288
V30289	2	2	2	2	2	2	2			V30289
V30290	2	2	2	2	2	2	3	DDB0169154 DDB0217957		V30290
V30291	2	2	2	2	2	2	1			V30291
V30292	2	2	2	2	2	2	2	DDB0191397	glpD	V30292
V30293	2	2	2	2	2	2	3			V30293
V30294	2	2	2	2	2	2	1			V30294
V30295	2	2	2	2	2	2	1			V30295
V30296	2	2	2	2	2	2	4	DDB0190881	JC1V2_0_01760	V30296
V30297	2	2	2	2	2	2	1			V30297
V30301	2	2	2	2	2	2	2			V30301
V30302	2	2	2	2	2	2	1			V30302
V30303	2	-1	2	2	2	2	3	DDB0229414	pakE	V30303
V30304	2	2	2	2	2	2	1			V30304
V30305	2	2	2	2	2	2	1			V30305
V30306	2	2	2	2	2	2	1			V30306
V30307	2	2	2	2	2	2	1			V30307
V30308	2	2	2	2	2	2	2	DDB0216773	JC1V2_0_01949	V30308
V30309	2	2	2	2	2	2	2	DDB0203514 DDB0169488		V30309
V30310	2	2	2	2	2	2	1			V30310
V30311	2	2	2	2	2	2	1			V30311
V30312	2	2	2	2	2	2	1			V30312
V30313	2	2	2	2	2	2	1			V30313
V30314	2	2	2	2	2	2	1			V30314
V30315	2	2	2	2	2	2	1			V30315
V30316	2	2	2	2	2	2	1			V30316
V30317	2	2	2	2	2	2	1			V30317
V30318	2	2	2	2	2	2	1			V30318
V30319	2	2	2	2	2	2	3	DDB0189251 DDB0190387	BC5V2_0_01936 JC1V2_0_01237	V30319
V30320	2	2	2	2	2	2	1			V30320
V30321	2	2	2	2	2	2	1			V30321
V30322	2	2	2	2	2	2	1			V30322
V30323	2	2	2	2	2	2	1			V30323
V30324	2	2	2	2	2	2	1			V30324
V30325	2	2	2	2	2	2	1			V30325
V30326	2	2	2	2	2	2	1			V30326
V30327	2	2	2	2	2	2	1			V30327
V30328	2	2	2	2	2	2	2			V30328
V30329	2	2	2	2	2	2	2	DDB0217113 DDB0217343	JC2V2_0_01013	V30329
V30330	2	2	2	2	2	2	1			V30330
V30331	2	2	2	2	2	2	1			V30331
V30332	2	2	2	2	2	2	1			V30332
V30333	2	2	2	2	2	2	3	DDB0205685 DDB0220455	JC3V2_0_00724 act14	V30333
V30334	2	2	2	2	2	2	1			V30334
V30335	2	2	2	2	2	2	1			V30335
V30336	2	2	2	2	2	2	1			V30336
V30337	2	2	2	2	2	2	1			V30337
V30338	2	2	2	2	2	2	1			V30338
V30339	2	2	2	2	2	2	1			V30339
V30340	2	2	2	2	2	2	1			V30340
V30341	2	2	2	2	2	2	3	DDB0190205	frmB	V30341
V30342	2	2	2	2	2	2	1			V30342
V30343	2	2	2	2	2	2	1			V30343
V30344	2	2	2	2	2	2	1			V30344
V30345	2	2	2	2	2	2	1			V30345
V30346	2	2	2	2	2	2	1			V30346
V30347	2	2	2	2	2	2	1			V30347
V30348	2	2	2	2	2	2	3	DDB0218746 DDB0191175		V30348
V30349	2	2	2	2	2	2	1			V30349
V30350	2	2	2	2	2	2	3	DDB0185809	BC4V2_0_00566	V30350
V30351	2	2	2	2	2	2	1			V30351
V30352	2	2	2	2	2	2	1			V30352
V30353	2	2	2	2	2	2	3	DDB0204779	JC3V2_0_02317	V30353
V30354	2	2	2	2	2	2	1			V30354
V30355	2	2	2	2	2	2	2			V30355
V30356	2	2	2	2	2	2	1			V30356
V30357	2	2	2	2	2	2	1			V30357
V30358	2	2	2	2	2	2	1			V30358
V30359	2	2	2	2	2	2	1			V30359
V30360	2	2	2	2	2	2	1			V30360
V30361	2	2	2	2	2	2	1			V30361
V30362	2	2	2	2	2	2	1			V30362
V30363	2	2	2	2	2	2	1			V30363
V30364	2	2	2	2	2	2	1			V30364
V30365	2	2	2	2	2	2	1			V30365
V30366	2	2	2	2	2	2	3	DDB0232379 DDB0218343		V30366
V30367	2	2	2	2	2	2	1			V30367
V30368	2	2	2	2	2	2	3			V30368
V30369	2	2	2	2	2	2	1			V30369
V30370	2	2	2	2	2	2	1			V30370
V30371	2	2	2	-1	-2	-1	3	DDB0201554	abpC	V30371
V30372	2	2	2	2	2	2	2			V30372
V30373	2	2	2	2	2	2	2		Pol.	V30373
V30374	2	2	2	2	2	2	1			V30374
V30375	2	2	2	2	2	2	1			V30375
V30376	2	2	2	2	2	2	1			V30376
V30377	2	2	2	2	2	2	1			V30377
V30378	2	-1	-1	-2	-2	-1	4	DDB0229972 DDB0229382		V30378
V30379	2	2	2	2	2	2	1			V30379
V30380	2	2	2	2	2	2	1			V30380
V30381	2	2	2	2	2	2	1			V30381
V30382	2	2	2	2	2	2	1			V30382
V30383	2	2	2	2	2	2	1			V30383
V30384	2	2	2	2	2	2	1			V30384
V30385	2	2	2	2	2	2	1			V30385
V30386	2	2	2	2	2	2	1			V30386
V30387	2	2	2	2	2	2	3	DDB0231430 DDB0231650		V30387
V30388	2	2	2	2	2	2	2	DDB0233085 DDB0203693		V30388
V30389	2	2	2	2	2	2	2	DDB0188526 DDB0191274		V30389
V30390	2	2	2	2	2	2	1			V30390
V30391	2	2	2	2	2	2	1			V30391
V30392	2	2	2	2	2	2	1			V30392
V30393	2	2	2	2	2	2	3	DDB0186411 DDB0186410		V30393
V30394	2	2	2	2	2	2	1			V30394
V30395	2	2	2	2	2	2	1			V30395
V30396	2	2	2	2	2	2	1			V30396
V30401	2	2	2	2	2	2	1			V30401
V30402	2	2	2	2	2	2	1			V30402
V30403	2	2	2	2	2	2	1			V30403
V30404	2	2	2	2	2	2	1			V30404
V30405	2	2	2	2	2	2	1			V30405
V30406	2	2	2	2	2	2	1			V30406
V30407	2	2	2	2	2	2	1			V30407
V30408	2	2	2	2	2	2	1			V30408
V30409	2	2	2	2	2	2	1			V30409
V30410	2	2	2	2	2	2	1			V30410
V30411	2	2	2	2	2	2	1			V30411
V30412	2	2	2	2	2	2	1			V30412
V30413	2	2	2	2	2	2	1			V30413
V30414	2	2	2	2	2	2	1			V30414
V30415	2	2	2	2	2	2	1			V30415
V30416	2	2	2	2	2	2	1			V30416
V30417	2	2	2	2	2	2	1			V30417
V30418	2	2	2	2	2	2	1			V30418
V30419	2	2	2	2	2	2	1			V30419
V30420	2	2	2	2	2	2	1			V30420
V30421	2	2	2	2	2	2	1			V30421
V30422	2	2	2	2	2	2	1			V30422
V30423	2	2	2	2	2	2	1			V30423
V30424	2	2	2	2	2	2	1			V30424
V30425	2	2	2	2	2	2	1			V30425
V30426	2	2	2	2	2	2	1			V30426
V30427	2	2	2	2	-1	-1	4	DDB0231298	geneDDB0231298	V30427
V30428	2	2	2	2	2	2	1			V30428
V30429	2	2	2	2	2	2	1			V30429
V30430	2	2	2	2	2	2	1			V30430
V30431	2	2	2	2	2	2	1			V30431
V30432	2	2	2	2	2	2	3	DDB0191268	malA	V30432
V30433	2	2	2	2	2	2	2	DDB0218746 DDB0191175		V30433
V30434	2	2	2	2	2	2	1			V30434
V30435	2	2	2	2	2	2	1			V30435
V30436	2	2	2	2	2	2	1			V30436
V30437	2	2	2	2	2	2	1			V30437
V30438	2	2	2	2	2	2	1			V30438
V30439	2	2	2	2	2	2	1			V30439
V30440	2	2	2	2	2	2	1			V30440
V30441	2	2	2	2	2	2	1			V30441
V30444	2	2	2	2	2	2	1			V30444
V30445	2	2	2	2	2	2	1			V30445
V30446	2	2	2	2	2	2	3	DDB0190258	JC1V2_0_01100	V30446
V30447	2	2	2	2	2	2	1			V30447
V30448	2	2	2	2	2	2	2	DDB0190465	JC1V2_0_01322	V30448
V30450	2	2	2	2	2	2	1			V30450
V30451	2	2	2	2	2	2	1			V30451
V30452	2	2	2	2	2	2	1			V30452
V30453	2	2	2	2	2	2	1			V30453
V30454	2	2	2	2	2	2	1			V30454
V30455	2	2	2	2	2	2	2			V30455
V30456	2	2	2	2	2	2	1			V30456
V30457	2	2	2	2	2	2	1			V30457
V30458	2	2	2	2	2	2	1			V30458
V30459	2	2	2	2	2	2	1			V30459
V30460	2	2	2	2	2	2	1			V30460
V30461	2	2	2	2	2	2	1			V30461
V30462	2	2	2	2	2	2	1			V30462
V30463	2	2	2	2	2	2	1			V30463
V30464	2	2	2	2	2	2	1			V30464
V30465	2	2	2	2	2	2	1			V30465
V30466	2	2	2	2	2	2	2	DDB0191273	dtfA	V30466
V30467	2	2	2	2	2	2	1			V30467
V30468	2	2	2	2	2	2	1			V30468
V30469	2	2	2	2	2	2	1			V30469
V30470	2	2	2	2	2	2	1			V30470
V30471	2	2	2	2	2	2	1			V30471
V30472	2	2	-1	2	2	2	2			V30472
V30473	2	2	2	2	2	2	1			V30473
V30474	2	2	2	2	2	2	1			V30474
V30475	2	2	2	2	2	2	1			V30475
V30476	2	2	2	2	2	2	1			V30476
V30477	2	2	2	2	2	2	1			V30477
V30478	2	2	2	2	2	2	1			V30478
V30479	2	2	2	2	2	2	1			V30479
V30480	2	2	2	2	2	2	1			V30480
V30481	2	2	2	2	2	2	1			V30481
V30482	2	2	2	2	2	2	1			V30482
V30484	2	2	2	2	2	2	1			V30484
V30485	2	2	2	2	2	2	1			V30485
V30486	2	2	2	2	2	2	1			V30486
V30487	2	2	2	2	2	2	1			V30487
V30488	2	2	2	2	2	2	1			V30488
V30489	2	2	2	2	2	2	1			V30489
V30490	2	2	2	2	2	2	1			V30490
V30491	2	2	2	2	2	2	1			V30491
V30492	2	2	2	2	2	2	1			V30492
V30493	2	2	2	2	2	2	1			V30493
V30494	2	2	2	2	2	2	1			V30494
V30495	2	2	2	2	2	2	1			V30495
V30496	2	2	2	2	2	2	1			V30496
V30501	2	2	2	2	2	2	1			V30501
V30502	2	2	2	2	2	2	1			V30502
V30503	2	2	2	2	2	2	1			V30503
V30504	2	2	2	2	2	2	1			V30504
V30505	2	2	2	2	2	2	1			V30505
V30506	2	2	2	2	2	2	1			V30506
V30507	2	2	2	2	2	2	1			V30507
V30508	2	2	2	2	2	2	1			V30508
V30509	2	2	2	2	2	2	1			V30509
V30510	2	2	2	2	2	2	1			V30510
V30511	2	2	2	2	2	2	1			V30511
V30512	2	2	2	2	2	2	1			V30512
V30513	2	2	2	2	2	2	3	DDB0203822 DDB0217790		V30513
V30514	2	2	2	2	2	2	1			V30514
V30515	2	2	2	2	2	2	1			V30515
V30516	2	2	2	2	2	2	1			V30516
V30517	2	2	2	2	2	2	1			V30517
V30518	2	-1	-1	2	-1	2	3	DDB0217202 DDB0203342 DDB0187458		V30518
V30519	2	2	2	2	2	2	1			V30519
V30520	2	2	2	2	2	2	1			V30520
V30521	2	2	2	2	2	2	1			V30521
V30522	2	2	2	2	2	2	3	DDB0187732	BC5V2_0_00398	V30522
V30523	2	2	2	2	2	2	1			V30523
V30524	2	2	2	2	-1	-1	3	DDB0187422	BC5V2_0_00063	V30524
V30525	2	2	2	2	2	2	1			V30525
V30526	2	2	2	2	2	2	1			V30526
V30527	2	2	2	2	2	2	1			V30527
V30528	2	2	2	2	2	2	1			V30528
V30529	2	2	2	2	2	2	1			V30529
V30530	2	-1	2	2	2	2	3			V30530
V30531	2	2	2	2	2	2	1			V30531
V30532	2	-1	0	-2	-2	-2	2	DDB0191124	lvsA	V30532
V30533	2	2	2	2	2	2	1			V30533
V30534	2	2	2	2	2	2	1			V30534
V30535	2	2	2	2	2	2	1			V30535
V30536	2	2	2	2	2	2	1			V30536
V30537	2	2	2	2	2	2	1			V30537
V30538	2	2	2	2	2	2	1			V30538
V30539	2	2	2	2	2	2	1			V30539
V30540	2	2	2	2	2	2	1			V30540
V30541	2	2	2	2	2	2	1			V30541
V30542	2	2	2	2	2	2	1			V30542
V30543	2	2	2	2	2	2	1			V30543
V30544	2	2	2	2	2	2	1			V30544
V30545	2	2	2	2	2	2	1			V30545
V30546	2	2	2	2	2	2	1			V30546
V30547	2	2	2	2	2	2	3	DDB0205038	JC3V2_0_00643	V30547
V30548	2	2	2	2	2	2	1			V30548
V30550	2	2	2	2	2	2	1			V30550
V30551	2	2	2	2	2	2	1			V30551
V30553	2	2	2	2	2	2	2			V30553
V30554	2	2	2	2	2	2	1			V30554
V30555	2	2	2	2	2	2	1			V30555
V30556	2	2	2	2	2	2	1			V30556
V30557	2	2	2	2	2	2	1			V30557
V30558	2	2	2	2	2	2	2			V30558
V30559	2	2	2	2	2	2	1			V30559
V30560	2	2	2	2	2	2	1			V30560
V30561	2	2	2	2	2	2	3	DDB0217955	JC2V2_0_03107	V30561
V30562	2	2	2	2	2	2	1			V30562
V30563	2	2	2	2	2	2	1			V30563
V30564	2	2	2	2	2	2	1			V30564
V30565	2	2	2	2	2	2	1			V30565
V30566	2	2	2	2	2	2	1			V30566
V30567	2	2	2	2	2	2	1			V30567
V30568	2	2	2	2	2	2	1			V30568
V30569	2	2	2	2	2	2	1			V30569
V30570	2	2	2	2	2	2	1			V30570
V30571	2	2	2	2	2	2	1			V30571
V30572	2	2	2	2	2	2	1			V30572
V30573	2	2	2	2	2	2	1			V30573
V30574	2	2	2	2	2	2	1			V30574
V30576	2	2	2	2	2	2	1			V30576
V30577	2	2	2	2	2	2	1			V30577
V30578	2	2	2	2	-1	-1	3	DDB0229364	geneDDB0229364	V30578
V30579	2	2	2	2	2	2	1			V30579
V30580	2	2	2	2	2	2	1			V30580
V30581	2	2	2	2	2	2	1			V30581
V30582	2	2	2	2	2	2	2	DDB0184030	BEC6V2_0_00285	V30582
V30583	2	2	2	2	2	2	1			V30583
V30584	2	2	2	2	2	2	1			V30584
V30585	2	2	2	2	2	2	1			V30585
V30586	2	2	2	2	2	2	1			V30586
V30587	2	2	2	2	2	2	1			V30587
V30588	2	2	2	2	2	2	1			V30588
V30589	2	2	2	2	2	2	1			V30589
V30591	2	2	2	2	2	2	1			V30591
V30592	2	2	2	2	2	2	1			V30592
V30594	2	2	2	2	2	2	1			V30594
V30595	2	2	2	2	2	2	1			V30595
V30596	2	2	2	2	2	2	3	DDB0218414 DDB0218415		V30596
V30601	2	2	2	2	2	2	1			V30601
V30603	2	2	2	2	2	2	1			V30603
V30604	2	-1	2	2	-1	-1	4	DDB0205778	JC3V2_0_00812	V30604
V30605	2	2	2	2	2	2	1			V30605
V30606	2	2	2	2	2	2	3	DDB0230097	adkB	V30606
V30608	2	2	2	2	2	2	1			V30608
V30609	2	2	2	2	2	2	1			V30609
V30610	2	2	2	2	2	2	1			V30610
V30611	2	2	2	2	2	2	1			V30611
V30612	2	2	2	2	2	2	1			V30612
V30614	2	2	2	2	2	2	1			V30614
V30615	2	2	2	2	2	2	1			V30615
V30616	2	2	2	2	2	2	1			V30616
V30617	2	2	2	2	2	2	1			V30617
V30618	2	2	2	2	2	2	1			V30618
V30619	2	2	2	2	2	2	1			V30619
V30620	2	2	2	2	2	2	3	DDB0167807 DDB0167806		V30620
V30621	2	2	2	2	2	2	1			V30621
V30622	2	2	2	2	2	2	1			V30622
V30623	2	2	2	2	2	2	3	DDB0232069 DDB0214996 DDB0218180		V30623
V30624	2	2	2	2	2	2	1			V30624
V30625	2	2	2	2	2	2	1			V30625
V30626	2	2	2	2	2	2	1			V30626
V30627	2	2	2	2	2	2	1			V30627
V30629	2	2	2	2	2	2	1			V30629
V30630	2	2	2	2	2	2	1			V30630
V30631	2	2	2	2	2	2	1			V30631
V30632	2	2	2	2	2	2	1			V30632
V30633	2	2	2	2	2	2	1			V30633
V30634	2	2	2	2	2	2	1			V30634
V30635	2	2	2	2	2	2	1			V30635
V30636	2	2	2	2	2	2	1			V30636
V30637	2	2	2	2	2	2	1			V30637
V30638	2	2	2	2	2	2	1			V30638
V30639	2	2	2	2	2	2	1			V30639
V30640	2	2	2	2	2	2	1			V30640
V30641	2	2	2	2	2	2	1			V30641
V30642	2	-1	2	-1	-2	-2	3	DDB0191112	tipC	V30642
V30643	2	2	2	2	2	2	1			V30643
V30644	2	2	2	2	2	2	1			V30644
V30645	2	2	2	2	2	2	1			V30645
V30646	2	2	2	2	2	2	1			V30646
V30647	2	2	2	2	2	2	1			V30647
V30648	2	2	2	2	2	2	1			V30648
V30649	2	2	2	2	2	2	1			V30649
V30650	2	2	2	2	2	2	1			V30650
V30651	2	2	2	2	2	2	1			V30651
V30652	2	2	2	2	2	2	1			V30652
V30653	2	2	2	2	2	2	1			V30653
V30655	2	2	2	2	2	2	1			V30655
V30656	2	2	2	2	2	2	1			V30656
V30658	2	2	2	2	2	2	1			V30658
V30659	2	2	2	2	2	2	1			V30659
V30661	2	2	2	2	2	2	1			V30661
V30662	2	2	2	2	2	2	1			V30662
V30663	2	2	2	2	2	2	1			V30663
V30664	2	2	2	2	2	2	1			V30664
V30665	2	2	2	2	2	2	1			V30665
V30666	2	2	2	2	2	2	2	DDB0233619 DDB0217329	geneDDB0233619	V30666
V30667	2	2	2	2	2	2	1			V30667
V30669	2	2	2	2	2	2	1			V30669
V30670	2	2	2	2	2	2	1			V30670
V30671	2	2	2	2	2	2	1			V30671
V30672	2	2	2	2	2	2	1			V30672
V30673	2	-1	2	-1	-2	-1	4	DDB0191200	dicB	V30673
V30674	2	2	2	2	2	2	1			V30674
V30675	2	2	2	2	2	2	1			V30675
V30676	2	2	2	2	2	2	1			V30676
V30678	2	2	2	2	2	2	1			V30678
V30679	2	2	2	2	2	2	1			V30679
V30680	2	2	2	2	2	2	1			V30680
V30681	2	2	2	2	2	2	1			V30681
V30682	2	2	2	2	2	2	2			V30682
V30683	2	2	2	2	2	2	1			V30683
V30684	2	2	2	2	2	2	1			V30684
V30685	2	2	2	2	2	2	1			V30685
V30686	2	2	2	2	2	2	1			V30686
V30687	2	2	2	2	2	2	1			V30687
V30688	2	2	2	2	2	-1	3	DDB0218180	JC3V2_0_00920	V30688
V30689	2	2	2	2	2	2	1			V30689
V30690	2	2	2	2	2	2	1			V30690
V30691	2	2	2	2	2	2	1			V30691
V30692	2	2	2	2	2	2	1			V30692
V30693	2	2	2	2	2	2	1			V30693
V30694	2	2	2	2	2	2	1			V30694
V30695	2	2	2	2	2	2	1			V30695
V30701	2	2	2	2	2	2	1			V30701
V30702	2	2	2	2	2	2	1			V30702
V30704	2	2	2	2	2	2	1			V30704
V30705	2	2	2	2	2	2	1			V30705
V30706	2	2	2	2	2	2	1			V30706
V30707	2	2	2	2	2	2	1			V30707
V30708	2	-1	-1	2	2	-1	2			V30708
V30709	2	2	2	2	2	2	1			V30709
V30710	2	2	2	2	2	2	1			V30710
V30711	2	2	2	2	2	2	1			V30711
V30712	2	2	2	2	2	2	1			V30712
V30713	2	2	2	2	2	2	1			V30713
V30714	2	2	2	2	2	2	1			V30714
V30715	2	2	2	2	2	2	1			V30715
V30716	2	2	2	2	2	2	1			V30716
V30717	2	2	2	2	2	2	1			V30717
V30718	2	2	2	2	2	2	1			V30718
V30719	2	2	2	2	2	2	1			V30719
V30720	2	2	2	2	2	2	1			V30720
V30721	2	2	2	2	2	2	1			V30721
V30722	2	2	2	2	2	2	1			V30722
V30723	2	2	2	2	2	2	1			V30723
V30724	2	2	2	2	2	2	3	DDB0229879	cnrK	V30724
V30725	2	2	2	2	2	2	1			V30725
V30726	2	2	2	2	2	2	1			V30726
V30727	2	2	2	2	2	2	1			V30727
V30728	2	2	2	2	2	2	1			V30728
V30729	2	2	2	2	2	2	1			V30729
V30730	2	2	2	2	2	2	1			V30730
V30731	2	2	2	2	2	2	1			V30731
V30734	2	2	2	2	2	2	1			V30734
V30735	2	2	2	2	2	2	1			V30735
V30736	2	2	2	2	2	2	1			V30736
V30737	2	2	2	2	2	2	1			V30737
V30738	2	2	2	2	2	2	1			V30738
V30739	2	2	2	2	2	2	1			V30739
V30740	2	2	2	2	2	2	3	DDB0169173 DDB0169174		V30740
V30741	2	2	2	2	2	2	1			V30741
V30742	2	2	2	2	2	2	1			V30742
V30743	2	2	2	2	2	2	1			V30743
V30744	2	2	2	2	2	2	1			V30744
V30745	2	2	2	2	2	2	1			V30745
V30746	2	2	2	2	2	2	1			V30746
V30748	2	2	2	2	2	2	1			V30748
V30749	2	2	2	2	2	2	1			V30749
V30750	2	2	2	2	2	2	3			V30750
V30751	2	2	2	2	2	2	1			V30751
V30753	2	2	2	2	2	2	1			V30753
V30756	2	2	2	2	2	2	1			V30756
V30757	2	2	2	2	2	2	1			V30757
V30758	2	2	2	2	2	2	2	DDB0219441	BC5V2_0_01131	V30758
V30759	2	2	2	2	2	2	2			V30759
V30760	2	2	2	2	2	2	1			V30760
V30761	2	2	2	2	2	2	1			V30761
V30762	2	2	2	2	2	2	1			V30762
V30763	2	2	2	2	2	2	2			V30763
V30764	2	2	2	2	2	2	1			V30764
V30765	2	2	2	2	2	2	1			V30765
V30766	2	2	2	2	2	2	2	DDB0191180	rhgA	V30766
V30767	2	2	2	2	2	2	1			V30767
V30768	2	2	2	2	2	2	2	DDB0217517 DDB0167767 DDB0169268		V30768
V30769	2	2	2	2	2	2	1			V30769
V30771	2	2	2	2	2	2	2	DDB0205219 DDB0220631	JC3V2_0_01323 gdt2	V30771
V30772	2	2	2	2	2	2	1			V30772
V30773	2	2	2	2	2	2	1			V30773
V30774	2	2	2	2	2	2	1			V30774
V30775	2	2	2	2	2	2	1			V30775
V30776	2	2	2	2	2	2	1			V30776
V30777	2	2	2	2	2	2	1			V30777
V30778	2	2	2	2	2	2	1			V30778
V30780	2	2	2	2	2	2	1			V30780
V30781	2	2	2	2	2	2	1			V30781
V30782	2	2	2	2	2	2	1			V30782
V30784	2	2	2	2	2	2	1			V30784
V30785	2	2	2	2	2	2	1			V30785
V30786	2	2	2	2	2	2	1			V30786
V30787	2	2	2	2	2	2	1			V30787
V30788	2	2	2	2	2	2	1			V30788
V30789	2	2	2	2	2	2	3	DDB0215619	BC4V2_0_01783	V30789
V30790	2	2	2	2	2	2	1			V30790
V30791	2	2	2	2	2	2	1			V30791
V30792	2	2	2	2	2	2	1			V30792
V30793	2	2	2	2	2	2	2	DDB0217097 DDB0217434	JC2V2_0_00922	V30793
V30794	2	2	2	2	2	2	3	DDB0231979	tpsA	V30794
V30795	2	2	2	2	2	2	1			V30795
V30796	2	2	2	2	2	2	1			V30796
V30801	2	2	2	2	2	2	1			V30801
V30802	2	2	2	2	2	2	2	DDB0188409 DDB0216098		V30802
V30803	2	2	2	2	2	2	1			V30803
V30804	2	2	2	2	2	2	2			V30804
V30805	2	2	2	2	2	2	1			V30805
V30806	2	2	2	2	2	2	1			V30806
V30807	2	2	2	2	2	2	2	DDB0167202 DDB0202436		V30807
V30808	2	2	2	2	2	2	2	DDB0233208 DDB0219771 DDB0219772		V30808
V30809	0	0	0	0	2	0	1			V30809
V30810	2	2	2	2	2	2	1			V30810
V30811	2	2	2	2	2	2	1			V30811
V30812	2	2	2	2	2	2	1			V30812
V30813	2	2	2	2	2	2	1			V30813
V30814	2	2	2	2	2	2	2	DDB0214837	adprt1B	V30814
V30815	2	2	2	2	2	2	1			V30815
V30816	2	2	2	2	2	2	1			V30816
V30817	2	2	2	2	2	2	1			V30817
V30818	2	2	2	2	2	2	1			V30818
V30819	2	2	2	2	2	2	2			V30819
V30820	2	2	2	2	2	2	1			V30820
V30821	2	2	2	2	2	2	1			V30821
V30822	0	2	2	0	2	2	1			V30822
V30823	2	2	2	2	2	2	1			V30823
V30824	2	2	2	2	2	2	1			V30824
V30825	2	2	2	2	2	2	1			V30825
V30826	2	2	2	2	2	2	1			V30826
V30827	2	2	2	2	2	2	1			V30827
V30828	2	2	2	2	2	2	1			V30828
V30829	2	2	2	2	2	2	1			V30829
V30830	2	2	2	2	2	2	1			V30830
V30831	2	2	2	2	2	2	1			V30831
V30832	2	2	2	2	2	2	1			V30832
V30833	2	2	2	2	2	2	1			V30833
V30834	2	2	2	2	2	2	1			V30834
V30835	2	2	2	2	2	2	3	DDB0191427 DDB0191192	tagD/tagC	V30835
V30836	2	2	2	2	2	2	1			V30836
V30837	2	2	2	2	2	2	1			V30837
V30838	2	2	2	2	2	2	1			V30838
V30839	2	2	2	2	2	2	1			V30839
V30840	2	2	2	2	2	2	1			V30840
V30841	2	2	2	2	2	2	1			V30841
V30842	2	2	2	2	2	2	1			V30842
V30843	2	2	2	2	2	2	1			V30843
V30844	2	2	2	2	2	2	1			V30844
V30845	2	2	2	2	2	2	1			V30845
V30846	2	2	2	2	2	2	2	DDB0186813	BC4V2_0_01593	V30846
V30847	2	2	2	2	2	2	1			V30847
V30848	2	2	2	2	2	2	1			V30848
V30849	2	2	2	2	2	2	1			V30849
V30850	2	2	2	2	2	2	1			V30850
V30851	2	2	2	2	2	2	1			V30851
V30852	2	2	2	2	2	2	2	DDB0216228 DDB0232084 DDB0205980	racGAP	V30852
V30853	2	2	2	2	2	2	2	DDB0232106	geneDDB0232106	V30853
V30854	2	2	2	2	2	2	1			V30854
V30855	2	2	2	2	2	2	1			V30855
V30856	2	2	2	2	2	2	1			V30856
V30857	2	2	2	2	2	2	1			V30857
V30858	2	2	2	2	2	2	1			V30858
V30859	2	2	2	2	2	2	1			V30859
V30860	2	2	2	2	2	2	1			V30860
V30861	2	2	2	2	2	2	1			V30861
V30862	2	2	2	2	2	2	1			V30862
V30863	2	2	2	2	2	2	2	DDB0191339	DG1110	V30863
V30864	2	2	2	2	2	2	1			V30864
V30865	2	2	2	2	2	2	1			V30865
V30866	2	2	2	2	2	2	1			V30866
V30867	2	2	2	2	2	2	1			V30867
V30868	2	2	2	2	2	2	1			V30868
V30869	2	2	2	2	2	2	4	DDB0220712	geneDDB0220712	V30869
V30870	2	2	2	2	2	2	3	DDB0233356	geneDDB0233356	V30870
V30871	2	2	2	2	2	2	1			V30871
V30872	2	2	2	2	2	2	1			V30872
V30873	2	2	2	2	2	2	2			V30873
V30874	2	2	2	2	2	2	1			V30874
V30875	2	2	2	2	2	2	1			V30875
V30876	2	2	2	2	2	2	3	DDB0189894	JC1V2_0_00710	V30876
V30877	2	2	2	2	2	2	1			V30877
V30879	2	2	2	2	2	2	3	DDB0206363	JC3V2_0_01114	V30879
V30880	2	2	2	2	2	2	1			V30880
V30881	2	2	2	2	2	2	1			V30881
V30882	2	2	2	2	2	2	2			V30882
V30883	2	2	2	2	2	2	1			V30883
V30884	2	2	2	2	2	2	1			V30884
V30885	2	2	2	2	2	2	1			V30885
V30886	2	2	2	2	2	2	1			V30886
V30887	2	2	2	2	2	2	3	DDB0216738	JC1V2_0_01650	V30887
V30888	2	2	2	2	2	2	1			V30888
V30889	2	2	2	2	2	2	1			V30889
V30890	2	2	2	2	2	2	3			V30890
V30891	2	2	2	2	2	2	2			V30891
V30892	2	2	2	2	2	2	1			V30892
V30893	2	2	2	2	2	2	1			V30893
V30894	2	0	0	2	2	2	1			V30894
V30895	2	2	2	2	2	2	3			V30895
V30896	2	2	2	2	2	2	1			V30896
V30901	2	2	2	2	2	2	1			V30901
V30902	2	2	2	2	2	2	1			V30902
V30903	2	2	2	2	2	2	2			V30903
V30904	2	2	2	2	2	2	1			V30904
V30906	2	2	2	2	2	2	1			V30906
V30907	2	2	2	2	2	2	2			V30907
V30908	2	2	2	2	2	2	1			V30908
V30909	2	2	2	2	2	2	1			V30909
V30910	2	2	2	2	2	2	1			V30910
V30911	2	2	2	2	2	2	1			V30911
V30912	2	2	2	2	2	2	3	DDB0229877	geneDDB0229877	V30912
V30913	2	2	2	2	2	2	1			V30913
V30914	2	2	2	2	2	2	1			V30914
V30915	2	2	2	2	2	2	1			V30915
V30916	2	2	2	2	2	2	1			V30916
V30917	2	2	2	2	2	2	1			V30917
V30918	2	2	2	2	2	2	3	DDB0233564 DDB0190213		V30918
V30919	2	2	2	2	2	2	1			V30919
V30920	2	2	2	2	2	2	1			V30920
V30921	2	2	2	2	2	-1	3	DDB0191120	snpC	V30921
V30922	2	2	2	2	2	2	1			V30922
V30923	2	2	2	2	2	2	4	DDB0187288 DDB0231010		V30923
V30924	2	2	2	2	2	2	1			V30924
V30925	2	2	2	2	2	2	2			V30925
V30926	2	2	2	2	2	2	2			V30926
V30927	2	2	2	2	2	2	2			V30927
V30928	2	2	2	2	2	2	1			V30928
V30929	2	2	2	2	2	2	1			V30929
V30930	2	2	2	2	2	2	2			V30930
V30931	2	2	2	2	2	2	1			V30931
V30932	2	2	2	2	2	2	2			V30932
V30933	2	2	2	2	2	2	1			V30933
V30934	2	-1	2	2	2	2	4			V30934
V30935	2	2	2	2	2	2	1			V30935
V30936	2	2	2	2	2	2	1			V30936
V30937	2	2	2	2	2	2	1			V30937
V30938	2	2	2	2	2	2	1			V30938
V30939	2	2	2	2	2	2	1			V30939
V30940	2	2	2	2	2	2	1			V30940
V30941	2	2	2	2	2	2	1			V30941
V30942	2	2	2	2	2	2	1			V30942
V30943	2	2	2	2	2	2	1			V30943
V30944	2	2	2	2	2	2	2			V30944
V30945	2	2	2	2	2	2	1			V30945
V30946	2	2	2	2	2	2	1			V30946
V30947	2	2	2	2	2	2	3			V30947
V30948	2	2	2	2	2	2	1			V30948
V30949	0	0	0	0	0	2	2			V30949
V30950	2	2	2	2	2	2	1			V30950
V30951	2	2	2	2	2	2	1			V30951
V30952	2	2	2	2	2	2	1			V30952
V30953	2	2	2	2	2	2	1			V30953
V30954	-1	0	0	0	0	2	2			V30954
V30955	-1	0	0	0	0	2	2			V30955
V30956	2	2	2	2	2	2	2			V30956
V30957	-1	0	0	0	0	2	2			V30957
V30958	0	0	0	0	0	2	2			V30958
V30959	2	2	2	2	2	2	1			V30959
V30960	-1	0	0	0	0	2	2			V30960
V30961	2	2	2	2	2	2	1			V30961
V30962	2	2	2	2	2	2	6			V30962
V30963	2	0	0	2	0	0	2			V30963
V30964	2	2	2	2	2	2	1			V30964
V30965	2	2	2	2	2	2	1			V30965
V30966	-1	0	0	0	0	2	2			V30966
V30967	2	2	2	2	2	2	5			V30967
V30968	2	0	2	2	2	2	2			V30968
V30969	2	2	2	2	2	2	3			V30969
V30970	2	2	2	2	2	2	3			V30970
V30971	0	0	0	0	0	0	2			V30971
V30972	2	2	2	2	2	2	3			V30972
V30973	2	2	2	2	2	2	3			V30973
V30974	2	2	2	2	2	2	1			V30974
V30975	2	2	2	2	2	2	1			V30975
V30976	0	0	0	0	0	2	2			V30976
V30977	2	2	2	2	2	2	1			V30977
V30978	0	0	0	0	0	0	2			V30978
V30979	0	0	0	0	0	2	2			V30979
V30980	2	2	2	2	2	2	4			V30980
V30981	2	2	2	2	2	2	1			V30981
V30982	-1	0	0	0	0	0	2			V30982
V30983	2	0	0	2	2	2	2			V30983
V30984	2	2	2	2	2	2	4			V30984
V30985	2	2	2	2	2	2	1			V30985
V30986	2	2	2	2	2	2	1			V30986
V30987	2	2	2	2	2	2	1			V30987
V30988	2	2	2	2	2	2	1			V30988
V30989	2	0	0	2	2	2	2			V30989
V30990	2	0	0	2	2	2	2			V30990
V30991	2	2	2	2	2	2	1			V30991
V30992	2	2	2	2	2	2	3			V30992
V30993	2	2	2	2	2	2	1			V30993
V30994	2	0	0	2	2	2	2			V30994
V30995	2	2	2	2	2	2	5	DDB0185285	BC4V2_0_00025	V30995
V30996	2	2	2	2	2	2	1			V30996
V31001	2	2	2	2	2	2	1			V31001
V31002	2	2	2	2	2	2	1			V31002
V31003	2	2	2	2	2	2	1			V31003
V31004	2	2	2	2	2	2	1			V31004
V31005	2	0	2	2	2	2	2			V31005
V31006	2	2	2	2	2	2	1			V31006
V31007	2	2	2	2	2	2	1			V31007
V31008	2	2	2	2	2	2	1			V31008
V31009	2	2	-1	2	0	2	1			V31009
V31010	2	2	2	2	2	2	1			V31010
V31011	2	2	2	2	2	2	1			V31011
V31012	0	0	0	0	0	2	3			V31012
V31013	2	2	2	2	2	2	1			V31013
V31014	2	2	2	2	2	2	1			V31014
V31015	2	2	2	2	2	2	1			V31015
V31016	2	2	2	2	2	2	1			V31016
V31017	2	2	2	2	2	2	1			V31017
V31018	2	2	2	2	2	2	1			V31018
V31019	2	2	2	2	2	2	1			V31019
V31020	2	2	2	2	2	2	1			V31020
V31021	2	2	2	2	2	2	1			V31021
V31022	2	2	2	2	2	2	3			V31022
V31023	2	2	2	2	2	2	1			V31023
V31024	0	0	2	0	0	2	2			V31024
V31025	2	2	2	2	2	-1	4			V31025
V31026	2	-1	2	2	2	2	4			V31026
V31027	2	2	2	2	2	2	2			V31027
V31028	2	2	2	2	2	2	1			V31028
V31029	2	2	2	2	2	2	1			V31029
V31030	2	-1	-1	2	2	2	1			V31030
V31031	2	2	2	2	2	2	2			V31031
V31032	2	2	2	2	2	2	1			V31032
V31033	2	2	2	2	2	2	1			V31033
V31034	2	2	2	2	2	2	1			V31034
V31035	2	2	2	2	2	2	1			V31035
V31036	2	2	2	2	2	2	1			V31036
V31037	2	2	2	2	2	2	2			V31037
V31038	2	2	2	2	2	2	1			V31038
V31039	2	2	2	2	2	2	1			V31039
V31040	2	2	2	2	2	2	2			V31040
V31041	2	2	2	2	2	2	2			V31041
V31042	2	2	2	2	2	2	1			V31042
V31043	2	2	2	-1	-1	-2	3	DDB0217722		V31043
V31044	2	2	2	2	2	2	1			V31044
V31045	2	2	2	2	2	2	4			V31045
V31046	2	2	2	2	2	2	1			V31046
V31047	2	2	2	2	2	2	2			V31047
V31048	2	2	2	2	2	2	2			V31048
V31049	2	2	2	2	2	2	2			V31049
V31050	2	2	2	2	2	0	1			V31050
V31051	2	2	2	2	2	0	1			V31051
V31052	2	2	2	2	2	2	2			V31052
V31053	2	2	2	2	2	2	2			V31053
V31054	2	2	2	2	2	2	2			V31054
V31055	2	2	2	2	2	2	2			V31055
V31056	2	2	2	2	2	2	3			V31056
V31057	2	2	2	2	2	2	1			V31057
V31058	2	2	2	2	2	2	2			V31058
V31059	2	2	2	2	2	2	1			V31059
V31060	2	2	2	2	2	2	2			V31060
V31061	2	2	2	2	2	2	1			V31061
V31062	2	2	2	2	2	2	1			V31062
V31063	2	2	2	2	2	2	2			V31063
V31064	2	2	2	2	2	2	2			V31064
V31065	2	2	2	2	2	2	2			V31065
V31066	2	2	2	2	2	2	2			V31066
V31067	2	2	2	2	2	2	2			V31067
V31068	2	2	2	2	2	2	2			V31068
V31069	2	2	2	2	2	2	1			V31069
V31070	2	2	2	2	2	2	1			V31070
V31071	2	2	2	2	2	2	2			V31071
V31072	2	2	2	2	2	2	2			V31072
V31073	2	2	2	2	2	2	2			V31073
V31075	2	2	2	2	2	2	3	DDB0185301	BC4V2_0_00042	V31075
V31076	2	2	-1	2	2	2	1			V31076
V31077	2	2	2	2	2	2	2			V31077
V31078	2	2	2	2	2	2	3			V31078
V31079	2	2	2	2	2	2	2			V31079
V31080	2	2	-1	2	2	2	4			V31080
V31081	2	2	2	2	2	2	2			V31081
V31082	2	2	2	2	2	2	3	DDB0204803 DDB0204804		V31082
V31083	2	2	2	2	2	2	2			V31083
V31084	2	2	2	2	2	2	2			V31084
V31085	2	2	2	2	2	2	2			V31085
V31086	2	2	2	2	2	2	2			V31086
V31087	2	2	2	2	2	2	2			V31087
V31088	2	2	2	2	2	2	2			V31088
V31089	2	2	2	2	2	2	1			V31089
V31090	2	2	2	2	2	2	3		DIRS-1	V31090
V31091	2	2	2	2	2	2	1			V31091
V31092	2	2	2	2	2	2	2			V31092
V31093	2	2	2	2	2	2	1			V31093
V31094	2	2	2	2	-1	2	1			V31094
V31095	2	2	2	2	2	2	2			V31095
V31096	2	2	2	2	2	2	1			V31096
V31101	2	2	2	2	0	2	1			V31101
V31102	2	2	2	2	2	2	2	DDB0215934	BC5V2_0_00345	V31102
V31103	2	2	0	2	2	2	2			V31103
V31104	2	2	2	2	2	2	2			V31104
V31105	2	2	2	2	2	2	6			V31105
V31106	2	2	2	2	2	2	2			V31106
V31107	2	2	2	2	2	2	2			V31107
V31108	2	2	2	2	2	2	2			V31108
V31109	2	2	2	2	2	2	2			V31109
V31110	2	2	2	2	0	2	1			V31110
V31111	2	2	2	2	2	2	3	DDB0190103	JC1V2_0_00936	V31111
V31112	2	2	2	2	2	2	2			V31112
V31113	0	2	2	0	2	2	1			V31113
V31114	2	2	2	2	2	2	1			V31114
V31115	2	2	2	2	2	2	1			V31115
V31116	2	2	2	2	2	2	2			V31116
V31117	2	2	2	2	2	2	2			V31117
V31118	2	2	2	2	2	2	2			V31118
V31119	2	2	2	2	2	2	2			V31119
V31120	2	2	2	2	2	2	2			V31120
V31121	2	-1	2	2	2	2	3	DDB0216681	JC1V2_0_01318	V31121
V31122	2	2	2	2	2	2	3	DDB0205006 DDB0205007		V31122
V31124	2	0	2	2	2	2	1			V31124
V31125	2	2	2	2	2	2	2			V31125
V31126	2	2	2	2	2	2	1			V31126
V31128	2	2	2	2	2	2	2			V31128
V31129	2	2	2	2	2	2	1			V31129
V31130	2	2	2	2	2	2	4			V31130
V31131	2	2	2	2	2	2	2			V31131
V31132	2	2	2	2	2	2	2			V31132
V31133	2	2	2	2	2	2	2			V31133
V31134	2	2	2	2	2	2	5	DDB0191218 DDB0219402		V31134
V31135	2	2	2	2	2	2	1			V31135
V31136	0	2	0	0	2	2	1			V31136
V31137	2	2	2	2	2	2	2			V31137
V31138	2	0	2	2	2	2	2			V31138
V31139	2	2	2	2	2	2	3			V31139
V31140	2	2	2	2	2	2	2			V31140
V31141	2	2	2	2	2	2	3			V31141
V31142	0	2	2	0	2	2	1			V31142
V31143	0	2	2	0	2	2	1			V31143
V31144	2	2	2	2	2	2	3			V31144
V31145	2	2	2	2	2	2	2			V31145
V31146	0	2	2	0	2	2	1			V31146
V31147	2	2	2	2	2	2	1			V31147
V31148	2	2	2	2	2	2	2			V31148
V31149	0	2	0	0	0	2	1			V31149
V31150	2	2	2	2	2	2	3			V31150
V31151	2	2	2	2	2	2	3	DDB0167272	JC2V2_0_02269	V31151
V31152	0	2	0	0	2	2	1			V31152
V31153	2	2	2	2	2	2	1			V31153
V31154	2	2	2	2	2	2	3			V31154
V31155	0	2	2	0	2	2	1			V31155
V31156	2	2	2	2	2	2	1			V31156
V31157	2	2	2	2	2	2	5	DDB0220456	act9	V31157
V31158	0	2	2	0	2	2	1			V31158
V31159	2	2	2	2	2	2	2			V31159
V31161	2	2	2	-2	2	2	3			V31161
V31162	2	2	2	2	2	2	2			V31162
V31163	2	2	2	2	2	2	1			V31163
V31164	0	2	0	0	0	2	1			V31164
V31165	0	2	2	0	0	2	1			V31165
V31166	2	2	2	2	2	2	1			V31166
V31167	2	2	2	2	2	2	1			V31167
V31168	0	2	2	0	0	2	1			V31168
V31169	0	2	2	0	2	2	1			V31169
V31170	0	2	2	0	2	2	1			V31170
V31171	0	2	2	0	2	2	1			V31171
V31172	2	2	2	2	2	2	1			V31172
V31173	2	-1	2	2	2	-1	2	DDB0220030	ggtA	V31173
V31174	2	2	2	2	2	2	2			V31174
V31175	2	2	2	2	2	2	2			V31175
V31177	0	2	2	0	2	2	1			V31177
V31178	2	2	2	2	2	2	1			V31178
V31179	2	0	2	2	2	2	5	DDB0204114 DDB0229979		V31179
V31180	2	2	2	2	2	2	1			V31180
V31181	2	2	2	2	2	2	1			V31181
V31182	2	2	2	2	2	2	2			V31182
V31183	0	2	2	0	2	2	1			V31183
V31184	2	2	2	2	2	2	5			V31184
V31185	2	2	2	2	2	2	2			V31185
V31186	2	2	2	2	2	2	5	DDB0190091 DDB0190092		V31186
V31187	2	2	2	2	2	2	2			V31187
V31188	2	2	2	2	2	2	2			V31188
V31189	2	2	2	2	2	2	3			V31189
V31190	0	2	-1	0	2	2	1			V31190
V31191	2	2	2	2	0	2	1			V31191
V31192	0	2	2	0	2	2	1			V31192
V31193	0	2	2	0	2	2	1			V31193
V31194	2	2	2	2	2	2	2			V31194
V31195	2	2	2	2	2	2	1			V31195
V31196	2	2	2	2	2	2	1			V31196
V31201	2	2	2	2	2	2	3			V31201
V31203	0	2	2	0	2	2	1			V31203
V31204	2	2	2	2	2	2	1			V31204
V31205	-1	-1	2	0	2	2	4	DDB0218086	JC3V2_0_00274	V31205
V31206	2	2	2	2	2	2	1			V31206
V31207	2	2	2	2	2	2	2			V31207
V31208	2	2	2	2	2	2	3			V31208
V31209	2	2	2	2	2	2	2			V31209
V31210	2	2	2	2	-1	0	1			V31210
V31211	2	2	2	2	2	2	1			V31211
V31212	2	2	2	2	2	2	1			V31212
V31213	2	2	2	2	2	2	1			V31213
V31214	2	2	2	2	2	2	1			V31214
V31215	2	2	2	2	2	2	1			V31215
V31217	2	2	2	2	2	2	2			V31217
V31218	2	2	2	2	2	2	2			V31218
V31219	2	2	2	2	2	2	1			V31219
V31220	2	2	2	2	2	2	1			V31220
V31221	2	2	2	2	2	2	1			V31221
V31222	2	2	2	2	2	2	6	DDB0191391 DDB0189168	noxC BC5V2_0_01849	V31222
V31223	2	2	2	2	2	2	1			V31223
V31224	2	2	2	2	2	2	2			V31224
V31225	2	2	2	2	0	2	2			V31225
V31226	2	2	2	2	2	2	1			V31226
V31227	2	2	2	2	2	2	2			V31227
V31228	2	2	2	2	2	2	1			V31228
V31229	2	2	2	2	2	2	1			V31229
V31230	2	2	2	2	0	2	1			V31230
V31231	2	2	2	2	2	2	2			V31231
V31232	2	2	2	2	2	2	1			V31232
V31233	2	2	2	2	2	2	1			V31233
V31234	2	2	2	2	2	2	1			V31234
V31235	2	2	2	2	2	2	1			V31235
V31236	2	2	2	2	2	2	2			V31236
V31237	2	2	2	2	2	2	1			V31237
V31238	2	2	2	2	2	2	2			V31238
V31239	2	2	2	2	2	2	1			V31239
V31241	2	2	2	2	2	2	1			V31241
V31242	2	2	2	2	2	2	1			V31242
V31243	2	2	2	2	2	2	1			V31243
V31244	2	2	2	2	2	2	1			V31244
V31245	2	2	2	2	2	2	1			V31245
V31246	2	2	2	2	2	2	2			V31246
V31247	2	2	2	2	2	2	1			V31247
V31248	2	2	2	2	2	2	1			V31248
V31249	2	2	2	2	2	2	1			V31249
V31250	2	2	2	2	2	2	1			V31250
V31251	2	2	2	2	2	2	3			V31251
V31252	2	2	2	2	2	2	1			V31252
V31253	2	2	2	2	2	2	1			V31253
V31254	2	2	2	2	2	2	1			V31254
V31255	2	-1	-1	2	0	-1	5	DDB0230026	geneDDB0230026	V31255
V31256	2	2	2	2	2	2	1			V31256
V31257	2	2	2	2	2	2	1			V31257
V31258	-1	2	2	0	2	2	1			V31258
V31259	2	2	2	2	2	2	1			V31259
V31260	2	2	2	2	2	2	3			V31260
V31261	2	2	2	2	2	2	1			V31261
V31262	0	2	2	0	2	2	1			V31262
V31263	2	2	2	2	2	2	1			V31263
V31264	2	2	2	2	2	2	2			V31264
V31265	2	2	2	2	2	2	1			V31265
V31266	2	2	2	2	2	2	2			V31266
V31267	2	2	2	2	0	2	1			V31267
V31268	2	2	2	2	2	2	2			V31268
V31269	2	2	2	2	2	2	1			V31269
V31270	2	2	2	2	2	2	2			V31270
V31271	2	2	2	2	2	2	1			V31271
V31272	2	2	2	2	2	2	1			V31272
V31273	2	2	2	2	2	2	1			V31273
V31274	2	2	2	2	2	2	1			V31274
V31275	0	2	0	0	2	2	1			V31275
V31276	2	2	2	2	2	2	1			V31276
V31277	2	2	2	2	2	2	3			V31277
V31278	2	2	2	2	2	2	1			V31278
V31279	2	2	0	2	2	2	1			V31279
V31280	2	2	2	2	2	2	1			V31280
V31281	2	-1	2	2	2	2	5	DDB0186964	BC4V2_0_01750	V31281
V31282	2	2	2	2	2	2	1			V31282
V31283	2	2	2	2	2	2	2			V31283
V31284	2	2	2	2	2	2	2			V31284
V31285	2	2	2	2	2	2	2			V31285
V31286	2	2	2	2	2	2	4			V31286
V31287	2	2	2	2	2	2	2			V31287
V31288	2	2	2	2	2	2	2			V31288
V31289	2	2	2	2	0	2	1			V31289
V31290	2	2	2	2	2	2	2			V31290
V31291	2	2	2	2	2	2	1			V31291
V31292	2	2	2	2	2	2	1			V31292
V31293	2	2	2	2	2	2	2			V31293
V31294	0	0	0	0	0	2	3	DDB0202213	JC1V2_0_00554	V31294
V31295	2	2	2	2	0	2	1			V31295
V31296	2	2	2	2	2	2	2			V31296
V31301	2	2	2	2	2	2	1			V31301
V31302	2	2	2	2	2	2	1			V31302
V31303	2	2	2	2	2	2	2			V31303
V31304	2	2	2	2	2	2	1			V31304
V31306	2	2	2	2	2	2	1			V31306
V31307	2	2	2	2	2	2	2			V31307
V31308	2	2	2	2	2	2	1			V31308
V31309	2	2	2	2	2	2	1			V31309
V31310	2	2	2	2	2	2	1			V31310
V31311	2	2	2	2	2	2	1			V31311
V31312	2	2	2	2	2	2	1			V31312
V31313	2	2	2	2	2	2	1			V31313
V31314	2	2	2	2	2	2	1			V31314
V31315	2	2	2	2	2	2	3			V31315
V31316	2	2	2	2	2	2	1			V31316
V31317	2	2	2	2	2	2	1			V31317
V31318	2	2	2	2	2	2	2			V31318
V31319	2	2	2	2	2	2	1			V31319
V31320	2	2	2	2	2	2	1			V31320
V31321	2	2	2	2	2	2	1			V31321
V31322	2	2	2	2	2	2	1			V31322
V31323	2	2	2	2	2	2	1			V31323
V31324	2	2	2	2	2	2	1			V31324
V31325	2	2	2	2	2	2	1			V31325
V31326	2	2	2	2	2	2	1			V31326
V31327	2	2	2	2	2	2	1			V31327
V31328	2	2	2	2	2	2	1			V31328
V31329	2	2	2	2	2	2	1			V31329
V31330	2	2	2	2	2	2	1			V31330
V31331	2	2	2	2	2	2	1			V31331
V31332	2	2	2	2	2	2	1			V31332
V31333	2	2	2	2	2	2	1			V31333
V31334	2	2	2	2	2	2	1			V31334
V31335	2	2	2	2	2	2	1			V31335
V31336	2	2	2	2	2	2	1			V31336
V31337	2	2	2	2	2	2	1			V31337
V31338	2	2	2	2	2	2	2			V31338
V31339	2	2	2	2	2	2	1			V31339
V31340	2	2	2	2	2	2	1			V31340
V31341	2	2	2	2	2	2	1			V31341
V31342	2	2	2	2	2	2	1			V31342
V31343	2	2	2	2	2	2	1			V31343
V31344	2	2	2	2	2	2	1			V31344
V31345	2	2	2	2	2	2	1			V31345
V31346	2	2	2	2	2	2	1			V31346
V31347	2	2	2	2	2	2	2			V31347
V31348	2	2	2	2	2	2	1			V31348
V31349	2	2	2	2	2	2	1			V31349
V31350	2	2	2	2	2	2	1			V31350
V31351	2	2	2	2	2	2	1			V31351
V31352	2	2	2	2	2	2	1			V31352
V31353	2	2	2	2	2	2	1			V31353
V31354	2	2	2	2	2	2	1			V31354
V31355	2	2	2	2	2	2	1			V31355
V31357	2	2	2	2	2	2	1			V31357
V31358	2	2	2	2	2	2	1			V31358
V31359	2	2	2	2	2	2	1			V31359
V31360	2	2	2	2	2	2	2			V31360
V31361	2	2	2	2	2	2	1			V31361
V31362	2	2	2	2	2	2	1			V31362
V31363	2	2	2	2	2	2	1			V31363
V31364	2	2	2	2	2	2	1			V31364
V31365	2	2	2	2	2	2	1			V31365
V31366	2	2	2	2	2	2	1			V31366
V31367	2	2	2	2	2	2	1			V31367
V31368	2	2	2	2	2	2	1			V31368
V31369	2	2	2	2	2	2	1			V31369
V31370	2	2	2	2	2	2	1			V31370
V31371	2	2	2	2	2	2	1			V31371
V31372	2	2	2	2	2	2	1			V31372
V31373	2	2	2	2	2	2	1			V31373
V31374	2	2	2	2	2	2	1			V31374
V31375	2	2	2	2	2	2	1			V31375
V31376	2	2	2	2	2	2	1			V31376
V31377	2	2	2	2	2	2	1			V31377
V31378	2	2	2	2	2	2	2			V31378
V31379	2	2	2	2	2	2	1			V31379
V31380	2	2	2	2	2	2	1			V31380
V31381	2	2	2	2	2	2	2			V31381
V31382	2	2	2	2	2	2	1			V31382
V31383	2	2	2	2	2	2	1			V31383
V31384	2	2	2	2	2	2	1			V31384
V31385	2	2	2	2	2	2	1			V31385
V31386	2	2	2	2	2	2	2			V31386
V31387	2	2	2	2	2	2	1			V31387
V31389	2	2	2	2	2	2	1			V31389
V31390	2	2	2	2	2	2	1			V31390
V31391	2	2	2	2	2	2	1			V31391
V31393	2	2	2	2	2	2	1			V31393
V31394	2	2	2	2	2	2	1			V31394
V31396	2	2	2	2	2	2	1			V31396
V31401	2	2	2	2	2	2	1			V31401
V31402	2	2	2	2	2	2	1			V31402
V31403	2	2	2	2	2	2	1			V31403
V31404	2	2	2	2	2	2	1			V31404
V31405	2	2	2	2	2	2	1			V31405
V31406	2	2	2	2	2	2	1			V31406
V31407	2	2	2	2	2	2	1			V31407
V31408	2	2	2	2	2	2	1			V31408
V31409	2	2	2	2	2	2	1			V31409
V31410	2	2	2	2	2	2	1			V31410
V31411	2	2	2	2	2	2	1			V31411
V31412	2	2	2	2	2	2	1			V31412
V31413	2	2	2	2	2	2	1			V31413
V31414	2	2	2	2	2	2	2			V31414
V31415	2	2	2	2	2	2	1			V31415
V31416	2	2	2	2	2	2	1			V31416
V31417	2	2	2	2	2	2	1			V31417
V31418	2	2	2	2	2	2	1			V31418
V31419	2	2	2	2	2	2	1			V31419
V31420	2	2	2	2	2	2	1			V31420
V31421	2	2	2	2	2	2	1			V31421
V31422	2	2	2	2	2	2	1			V31422
V31423	2	2	2	2	2	2	1			V31423
V31424	2	2	2	2	2	2	1			V31424
V31425	2	2	2	2	2	2	1			V31425
V31426	2	2	2	2	2	2	1			V31426
V31427	2	2	2	2	2	2	1			V31427
V31428	2	2	2	2	2	2	1			V31428
V31429	2	2	2	2	2	2	1			V31429
V31430	2	2	2	2	2	2	1			V31430
V31431	2	2	2	2	2	2	1			V31431
V31432	2	2	2	2	2	2	2			V31432
V31433	2	2	2	2	2	2	1			V31433
V31434	2	2	2	2	2	2	1			V31434
V31435	2	2	2	2	2	2	1			V31435
V31436	2	2	2	2	2	2	1			V31436
V31437	2	2	2	2	2	2	1			V31437
V31438	2	2	2	2	2	2	1			V31438
V31439	2	2	2	2	2	2	1			V31439
V31440	2	2	2	2	2	2	1			V31440
V31441	2	2	2	2	2	2	1			V31441
V31442	2	2	2	2	2	2	1			V31442
V31443	2	2	2	2	2	2	1			V31443
V31444	2	2	2	2	2	2	1			V31444
V31445	2	2	2	2	2	2	1			V31445
V31446	2	2	2	2	2	2	1			V31446
V31447	2	2	2	2	2	2	1			V31447
V31448	2	2	2	2	2	2	1			V31448
V31449	2	2	2	2	2	2	1			V31449
V31450	2	2	2	2	2	2	1			V31450
V31451	2	2	2	2	2	2	1			V31451
V31452	2	2	2	2	2	2	1			V31452
V31453	2	2	2	2	2	2	1			V31453
V31454	2	2	2	2	2	2	1			V31454
V31455	2	2	2	2	2	2	1			V31455
V31456	2	2	2	2	2	2	1			V31456
V31457	2	2	2	2	2	2	1			V31457
V31458	2	2	2	2	2	2	1			V31458
V31459	2	2	2	2	2	2	1			V31459
V31460	2	2	2	2	2	2	1			V31460
V31461	2	2	2	2	2	2	1			V31461
V31462	2	2	2	2	2	2	1			V31462
V31463	2	2	2	2	2	2	1			V31463
V31464	2	2	2	2	2	2	1			V31464
V31465	2	2	2	2	2	2	1			V31465
V31466	2	2	2	2	2	2	2			V31466
V31467	2	2	2	2	2	2	1			V31467
V31468	2	2	2	2	2	2	1			V31468
V31469	2	2	2	2	2	2	1			V31469
V31470	2	2	2	2	2	2	1			V31470
V31471	2	2	2	2	2	2	1			V31471
V31472	2	2	2	2	2	2	1			V31472
V31473	2	2	2	2	2	2	1			V31473
V31475	2	2	2	2	2	2	2		AF134171	V31475
V31476	2	2	2	2	2	2	1			V31476
V31477	2	2	2	2	2	2	2			V31477
V31478	2	2	2	2	2	2	1			V31478
V31479	2	2	2	2	2	2	1			V31479
V31480	2	2	2	2	2	-1	2	DDB0185880	BC4V2_0_00633	V31480
V31481	2	2	2	2	2	2	1			V31481
V31482	2	2	2	2	2	2	1			V31482
V31483	2	2	2	2	2	2	1			V31483
V31484	2	2	2	2	2	2	1			V31484
V31485	2	2	2	2	2	2	1			V31485
V31486	2	2	2	2	2	2	1			V31486
V31487	2	2	2	2	2	2	1			V31487
V31488	2	2	2	2	2	2	1			V31488
V31489	2	2	2	2	2	2	1			V31489
V31490	2	2	2	2	2	2	1			V31490
V31491	2	2	2	2	2	2	1			V31491
V31492	2	2	2	2	2	2	1			V31492
V31493	2	2	2	2	2	2	1			V31493
V31494	2	2	2	2	2	2	1			V31494
V31495	2	2	2	2	2	2	1			V31495
V31496	2	2	2	2	2	2	1			V31496
V31501	2	2	2	2	2	2	2	DDB0185301	BC4V2_0_00042	V31501
V31502	2	2	2	2	2	2	1			V31502
V31503	2	2	2	2	-1	2	3			V31503
V31504	2	2	2	2	2	2	1			V31504
V31505	2	2	2	2	2	2	1			V31505
V31506	2	2	2	2	2	2	1			V31506
V31507	2	2	2	2	2	2	1			V31507
V31508	2	2	2	2	2	2	1			V31508
V31509	2	2	2	2	2	2	1			V31509
V31510	2	2	2	2	2	2	1			V31510
V31512	2	2	2	2	2	2	1			V31512
V31514	2	2	2	2	2	2	1			V31514
V31515	2	2	2	2	-1	2	2	DDB0186559 DDB0186560		V31515
V31516	2	2	2	2	2	2	1			V31516
V31517	2	2	2	2	2	2	1			V31517
V31518	2	2	2	2	2	2	1			V31518
V31520	2	2	2	2	2	2	1			V31520
V31522	2	2	2	2	2	2	1			V31522
V31523	2	2	2	2	2	2	3	DDB0205844	JC3V2_0_00871	V31523
V31524	2	2	2	2	2	2	1			V31524
V31526	2	2	2	2	2	2	1			V31526
V31528	2	2	2	2	2	-1	2	DDB0205878	JC3V2_0_01055	V31528
V31529	-1	2	2	0	2	2	1			V31529
V31530	2	2	2	2	2	2	1			V31530
V31531	0	2	2	0	2	2	1			V31531
V31535	2	2	2	2	2	2	1			V31535
V31536	2	2	2	2	2	2	1			V31536
V31537	2	2	2	2	2	2	1			V31537
V31539	2	2	2	2	2	2	1			V31539
V31540	2	2	2	2	2	2	1			V31540
V31541	2	2	0	2	2	2	1			V31541
V31542	2	2	2	2	2	2	1			V31542
V31544	2	2	2	2	2	2	1			V31544
V31546	2	2	2	2	2	2	1			V31546
V31547	2	2	2	2	2	2	2			V31547
V31548	2	2	2	2	2	2	1			V31548
V31551	2	2	2	2	2	2	1			V31551
V31552	2	2	2	2	2	2	1			V31552
V31553	2	2	0	2	2	2	1			V31553
V31554	2	2	2	2	2	2	1			V31554
V31555	2	2	2	2	2	2	1			V31555
V31557	2	2	2	2	2	2	1			V31557
V31558	2	2	2	2	2	2	1			V31558
V31559	2	2	2	2	2	2	1			V31559
V31560	2	2	2	2	2	2	1			V31560
V31562	2	2	2	2	2	2	1			V31562
V31565	2	2	2	2	2	2	1			V31565
V31567	2	2	2	2	2	2	1			V31567
V31568	2	2	2	2	2	-1	2	DDB0214855	rsc12	V31568
V31570	2	2	2	2	2	2	1			V31570
V31572	2	2	2	2	2	2	1			V31572
V31573	2	2	2	2	2	2	2			V31573
V31574	2	2	2	2	2	2	1			V31574
V31575	2	2	2	2	2	2	1			V31575
V31577	2	2	2	2	2	2	1			V31577
V31578	2	2	2	2	2	2	1			V31578
V31581	2	2	2	2	2	2	1			V31581
V31583	2	2	2	2	2	2	2	DDB0233730	geneDDB0233730	V31583
V31584	2	2	2	2	2	2	1			V31584
V31587	2	2	2	2	2	2	1			V31587
V31588	2	2	2	2	2	2	1			V31588
V31590	2	2	0	2	2	2	1			V31590
V31591	2	2	2	2	2	2	1			V31591
V31594	2	2	2	2	2	2	1			V31594
V31595	2	2	0	2	2	2	1			V31595
V31596	2	2	2	2	2	2	2			V31596
V31601	2	2	2	2	2	2	1			V31601
V31602	2	2	2	2	2	2	1			V31602
V31605	2	2	2	2	2	2	1			V31605
V31606	2	2	2	2	2	2	1			V31606
V31607	2	2	2	2	2	2	1			V31607
V31608	2	2	2	2	2	2	1			V31608
V31609	2	2	2	2	2	2	1			V31609
V31610	2	2	2	2	2	2	1			V31610
V31611	2	2	2	2	2	2	1			V31611
V31612	2	2	2	2	2	2	1			V31612
V31614	2	2	2	2	2	2	2			V31614
V31615	2	2	2	2	2	2	1			V31615
V31616	2	2	2	2	2	2	1			V31616
V31617	2	2	2	2	2	2	1			V31617
V31618	2	2	2	2	2	2	1			V31618
V31619	-1	0	0	0	2	2	2	DDB0189391 DDB0189392		V31619
V31620	2	2	2	2	2	2	1			V31620
V31621	2	2	2	2	2	2	1			V31621
V31622	2	2	2	2	2	2	1			V31622
V31623	2	2	2	2	2	2	1			V31623
V31624	2	2	2	2	2	2	2	DDB0186990 DDB0186991		V31624
V31625	2	2	2	2	2	2	1			V31625
V31626	2	2	2	2	2	2	1			V31626
V31627	2	2	2	2	2	2	1			V31627
V31628	2	2	2	2	2	2	1			V31628
V31629	2	2	2	2	2	2	3			V31629
V31630	2	2	2	2	2	2	2			V31630
V31631	2	2	2	2	2	2	1			V31631
V31632	2	2	2	2	2	2	1			V31632
V31633	2	2	2	2	2	2	1			V31633
V31634	2	2	2	2	2	2	2			V31634
V31635	2	2	2	2	2	2	1			V31635
V31636	2	2	2	2	2	2	3			V31636
V31637	2	2	2	2	2	2	1			V31637
V31638	2	2	2	2	2	2	2			V31638
V31639	2	-1	2	-1	-1	-1	4			V31639
V31640	2	2	2	2	2	2	2	DDB0167884	JC2V2_0_01561	V31640
V31641	2	2	2	2	2	2	1			V31641
V31642	2	2	2	2	2	2	1			V31642
V31643	2	2	2	2	2	2	1			V31643
V31644	2	2	2	2	2	2	1			V31644
V31645	2	2	2	2	2	2	2			V31645
V31646	2	2	2	2	2	2	1			V31646
V31648	2	2	2	2	2	2	1			V31648
V31649	2	2	2	2	2	2	4	DDB0188861	BC5V2_0_01570	V31649
V31650	2	2	2	2	2	2	2			V31650
V31651	2	2	2	2	2	2	1			V31651
V31652	2	2	2	2	2	2	1			V31652
V31653	2	2	2	2	2	2	1			V31653
V31654	2	2	2	2	2	2	1			V31654
V31655	2	2	2	2	2	2	1			V31655
V31656	2	2	2	2	2	2	1			V31656
V31657	2	0	2	2	2	2	1			V31657
V31658	2	2	2	2	2	2	1			V31658
V31659	2	2	2	2	2	2	1			V31659
V31660	2	2	2	2	2	2	1			V31660
V31661	2	2	2	2	2	2	1			V31661
V31662	2	2	2	2	2	2	1			V31662
V31663	2	2	2	2	2	2	1			V31663
V31664	2	2	2	2	2	2	1			V31664
V31665	2	2	2	2	2	2	1			V31665
V31666	2	2	2	2	2	2	1			V31666
V31667	2	2	2	2	2	2	1			V31667
V31668	2	2	2	2	2	2	1			V31668
V31669	2	2	2	2	2	2	1			V31669
V31670	0	0	0	0	2	2	3	DDB0204121	JC3V2_0_01734	V31670
V31671	2	2	2	2	-1	-1	2	DDB0215354	dhkA	V31671
V31672	2	0	2	2	2	2	1			V31672
V31673	2	2	2	2	2	2	1			V31673
V31674	2	2	2	2	2	2	1			V31674
V31675	0	0	0	0	2	2	1			V31675
V31676	2	2	2	2	2	2	1			V31676
V31677	2	2	2	2	2	2	2			V31677
V31678	2	2	2	2	2	2	1			V31678
V31679	2	2	2	2	2	2	1			V31679
V31680	2	2	2	2	2	2	1			V31680
V31681	2	2	2	2	2	2	1			V31681
V31682	2	2	2	2	2	2	1			V31682
V31683	2	2	2	2	2	2	1			V31683
V31684	2	0	2	2	2	2	2			V31684
V31685	2	-1	-1	-1	-2	-1	2	DDB0191112	tipC	V31685
V31686	2	2	2	2	2	2	1			V31686
V31687	2	2	2	2	2	2	1			V31687
V31688	2	2	2	2	2	2	1			V31688
V31689	0	0	0	0	0	2	2			V31689
V31690	2	2	2	2	2	2	2			V31690
V31691	2	2	2	2	2	2	1			V31691
V31692	2	2	2	2	2	2	1			V31692
V31693	2	2	2	2	2	2	1			V31693
V31694	2	2	2	2	2	2	1			V31694
V31695	2	2	2	2	2	2	1			V31695
V31696	0	0	2	0	0	2	2			V31696
V31701	2	2	2	2	2	2	1			V31701
V31702	2	2	2	2	2	2	1			V31702
V31703	2	2	2	2	2	2	1			V31703
V31704	2	2	2	2	2	2	1			V31704
V31705	2	2	2	2	2	2	1			V31705
V31706	2	2	2	2	2	2	1			V31706
V31707	2	2	2	2	2	2	1			V31707
V31708	2	2	2	2	2	2	1			V31708
V31709	2	2	2	2	2	2	2			V31709
V31710	2	2	2	2	2	2	1			V31710
V31711	2	2	2	2	2	2	1			V31711
V31712	2	2	2	2	2	2	1			V31712
V31713	2	2	2	2	2	2	1			V31713
V31714	2	2	2	2	2	2	1			V31714
V31715	2	2	2	2	2	2	1			V31715
V31716	2	2	2	2	2	2	1			V31716
[truncated: 258 more rows]
