# Supplementary material for: High-throughput analysis of spatio-temporal dynamics in Dictyostelium
Source: Genome Biol. 2007 Jul 21;8(7):R144. doi: 10.1186/gb-2007-8-7-r144 (PMC2323234; doi:10.1186/gb-2007-8-7-r144)
Supplement: Additional data file 9 — A KGG file for Figure 3a [file gb-2007-8-7-r144-S9.kgg]

intID	GROUP
rp010504_05	0
rp010504_06	0
rp010504_08	0
rp010504_14	0
rp010504_19	0
rp011305_00	0
rp011305_03	0
rp011305_10	0
rp011305_11	0
rp011305_12	0
rp011305_14	0
rp011305_17	0
rp011305_25	0
rp011305_26	0
rp011305_27	0
rp011305_28	0
011604p2_00	0
011604p2_04	0
011604p2_06	0
011604p2_07	0
011604p2_14	0
011604p2_16	0
011604p2_21	0
011604p2_25	0
rp011705_03	0
rp011705_27	0
rp011705_29	0
rp011904_01	0
rp011904_02	0
rp011904_03	0
rp011904_04	0
rp011904_05	0
rp011904_06	0
rp011904_07	0
rp011904_08	0
rp011904_09	0
rp011904_10	0
rp011904_11	0
rp011904_13	0
rp011904_14	0
rp011904_15	0
rp011904_16	0
rp011904_17	0
rp011904_18	0
rp011904_21	0
rp011904_23	0
rp011904_24	0
rp011904_25	0
rp011904_27	0
rp011904_29	0
rp012005_04	0
rp012005_06	0
rp012005_08	0
rp012005_10	0
rp012005_11	0
rp012005_14	0
rp012005_20	0
rp012204_01	0
rp012204_05	0
rp012204_07	0
rp012204_21	0
rp012204_23	0
rp012204_25	0
rp012204_28	0
rp012405_05	0
rp012405_06	0
rp012405_08	0
rp012405_10	0
rp012405_12	0
rp012405_13	0
rp012405_16	0
rp012405_18	0
rp012405_27	0
rp012405_29	0
rp012604_01	0
rp012604_05	0
rp012604_08	0
rp012604_24	0
rp012604_26	0
rp012604_27	0
rp012604_29	0
rp012904_02	0
rp012904_03	0
rp012904_07	0
rp012904_08	0
rp012904_13	0
rp012904_15	0
rp012904_16	0
rp012904_18	0
rp012904_22	0
rp012904_24	0
rp012904_26	0
rp012904_27	0
rp012904_28	0
rp012904_29	0
rp013005_01	0
rp020204_09	0
rp020204_15	0
rp020204_16	0
rp020204_18	0
rp020204_22	0
rp020204_23	0
rp020204_24	0
rp020204_27	0
rp020204_28	0
rp020204_29	0
rp020305_03	0
rp020305_15	0
rp020305_16	0
rp020305_29	0
rp020504_03	0
rp020504_05	0
rp020504_06	0
rp020504_09	0
rp020504_11	0
rp020504_12	0
rp020504_16	0
rp020504_17	0
rp020504_20	0
rp020504_24	0
rp020504_25	0
rp020504_26	0
rp020504_28	0
rp020504_29	0
rp020705_06	0
rp020705_07	0
rp020705_08	0
rp020705_09	0
rp020705_16	0
rp020705_22	0
rp020705_24	0
rp020705_29	0
rp020904_08	0
rp020904_14	0
rp021005_00	0
rp021005_03	0
rp021005_07	0
rp021005_09	0
rp021005_16	0
rp021005_24	0
rp021005_25	0
rp021005_26	0
rp021204_00	0
rp021204_04	0
rp021204_27	0
rp021705_00	0
rp021705_06	0
rp021705_07	0
rp021705_09	0
rp021705_10	0
rp021705_16	0
rp021705_19	0
rp021705_23	0
rp021705_27	0
rp022105_05	0
rp022105_08	0
rp022105_10	0
rp022105_14	0
rp022105_19	0
rp022105_20	0
rp022105_21	0
rp022105_26	0
rp022105_29	0
rp022604_01	0
rp022604_02	0
rp022604_03	0
rp022604_06	0
rp022604_09	0
rp022604_17	0
rp022604_26	0
rp022604_28	0
rp030104_04	0
rp030104_06	0
rp030104_07	0
rp030104_08	0
rp030104_14	0
rp030104_16	0
rp030104_18	0
rp030104_21	0
rp030104_24	0
rp030104_25	0
rp030104_26	0
rp030104_29	0
rp030404_05	0
rp030404_06	0
rp030404_07	0
rp030404_11	0
rp030404_21	0
rp030404_24	0
rp030404_25	0
rp030404_26	0
rp030804_04	0
rp030804_06	0
rp030804_09	0
rp030804_19	0
rp030804_26	0
rp030804_27	0
rp030804_28	0
rp031104_02	0
rp031104_04	0
rp031104_07	0
rp031104_16	0
rp031104_17	0
rp031504_01	0
rp031504_02	0
rp031504_06	0
rp031504_14	0
rp031504_15	0
rp031504_16	0
rp031504_17	0
rp031504_18	0
rp031504_21	0
rp031504_23	0
rp031504_24	0
rp031504_25	0
rp031804_16	0
rp031804_19	0
rp031804_20	0
rp031804_22	0
rp031804_27	0
rp031804_28	0
rp032204_05	0
rp032204_06	0
rp032204_07	0
rp032204_09	0
rp032204_20	0
rp032204_22	0
rp032204_24	0
rp032204_25	0
rp032204_26	0
rp032204_27	0
rp032405_05	0
rp032405_06	0
rp032405_10	0
rp032405_15	0
rp032405_25	0
rp032504_24	0
rp032504_26	0
rp032504_29	0
rp032904_01	0
rp032904_04	0
rp032904_10	0
rp032904_13	0
rp032904_14	0
rp032904_15	0
rp032904_16	0
rp032904_20	0
rp032904_23	0
rp032904_24	0
rp032904_25	0
rp032904_26	0
rp032904_28	0
rp032904_29	0
rp040104_04	0
rp040104_05	0
rp040104_06	0
rp040104_07	0
rp040104_14	0
rp040104_24	0
rp040104_25	0
rp040104_27	0
rp040104_28	0
rp040405_04	0
rp040405_05	0
rp040405_06	0
rp040405_08	0
rp040405_09	0
rp040405_14	0
rp040405_18	0
rp040405_25	0
rp040405_29	0
rp040504_02	0
rp040504_04	0
rp040504_05	0
rp040504_11	0
rp040504_12	0
rp040504_13	0
rp040504_16	0
rp040504_17	0
rp040504_20	0
rp040504_21	0
rp040504_24	0
rp040705_00	0
rp040705_02	0
rp040705_05	0
rp040705_06	0
rp040705_11	0
rp040705_12	0
rp040705_14	0
rp040705_15	0
rp040705_18	0
rp040705_22	0
rp040705_24	0
rp040705_26	0
rp040804_04	0
rp040804_14	0
rp040804_15	0
rp040804_19	0
rp040804_22	0
rp041204_09	0
rp041204_22	0
rp041204_24	0
rp041204_26	0
rp041204_27	0
rp041204_29	0
rp041405_05	0
rp041405_06	0
rp041405_08	0
rp041405_11	0
rp041405_15	0
rp041405_18	0
rp041405_23	0
rp041405_25	0
rp041405_26	0
rp041405_27	0
rp041405_28	0
rp041504_03	0
rp041504_15	0
rp041504_25	0
rp041504_27	0
rp041904_03	0
rp041904_05	0
rp041904_07	0
rp041904_21	0
rp041904_25	0
rp042105_02	0
rp042105_04	0
rp042105_05	0
rp042105_06	0
rp042105_14	0
rp042105_21	0
rp042105_22	0
rp042105_23	0
rp042204_04	0
rp042204_08	0
rp042204_09	0
rp042204_18	0
rp042204_23	0
rp042204_24	0
rp042204_27	0
rp042204_28	0
rp042204_29	0
rp042805_00	0
rp042805_01	0
rp042805_02	0
rp042805_09	0
rp042805_10	0
rp042805_11	0
rp042805_12	0
rp042805_18	0
rp042805_20	0
rp042805_21	0
rp042805_22	0
rp042805_23	0
rp042805_24	0
rp042805_25	0
rp042805_26	0
rp042805_28	0
rp042805_29	0
rp042903_03	0
rp042903_05	0
rp042903_20	0
rp043004_06	0
rp043004_08	0
rp043004_12	0
rp043004_14	0
rp043004_17	0
rp043004_25	0
rp043004_26	0
rp043004_27	0
rp043004_28	0
rp050304_04	0
rp050304_06	0
rp050304_11	0
rp050304_12	0
rp050304_13	0
rp050304_19	0
rp050403_04	0
rp050403_06	0
rp050403_08	0
rp050403_09	0
rp050403_10	0
rp050403_19	0
rp050403_23	0
rp050403_24	0
rp050403_28	0
rp050403_29	0
rp050505_02	0
rp050505_03	0
rp050505_07	0
rp050505_08	0
rp050505_09	0
rp050505_15	0
rp050505_18	0
rp050505_24	0
rp050505_27	0
rp050604_01	0
rp050604_06	0
rp050604_07	0
rp050604_09	0
rp050604_12	0
rp050604_14	0
rp050604_16	0
rp050604_19	0
rp050604_20	0
rp050604_27	0
rp050604_28	0
rp050604_29	0
rp051004_04	0
rp051004_18	0
rp051004_26	0
rp051203_03	0
rp051203_08	0
rp051203_09	0
rp051203_10	0
rp051203_11	0
rp051203_12	0
rp051203_13	0
rp051203_19	0
rp051203_20	0
rp051203_25	0
rp051203_28	0
rp051205_00	0
rp051205_02	0
rp051205_05	0
rp051205_09	0
rp051205_10	0
rp051205_14	0
rp051205_16	0
rp051205_17	0
rp051205_19	0
rp051205_20	0
rp051205_21	0
rp051205_24	0
rp051205_26	0
rp051205_28	0
rp051205_29	0
rp051304_00	0
rp051304_04	0
rp051304_08	0
rp051304_14	0
rp051304_15	0
rp051304_23	0
rp051304_24	0
rp051304_27	0
rp051304_29	0
rp051704_08	0
rp051704_10	0
rp051704_11	0
rp051704_18	0
rp051704_25	0
rp052004_01	0
rp052004_06	0
rp052004_07	0
rp052004_09	0
rp052004_17	0
rp052004_21	0
rp052004_28	0
rp052404_02	0
rp052404_06	0
rp052404_09	0
rp052404_12	0
rp052404_14	0
rp052404_24	0
rp052404_26	0
rp052404_28	0
rp052704_17	0
rp052704_27	0
rp052704_29	0
rp052903_08	0
rp052903_09	0
rp052903_15	0
rp052903_16	0
rp052903_17	0
rp052903_29	0
rp060104_02	0
rp060104_06	0
rp060104_08	0
rp060104_12	0
rp060104_15	0
rp060104_27	0
rp060404_06	0
rp060404_08	0
rp060404_09	0
rp060404_10	0
rp060404_14	0
rp060404_18	0
rp060404_23	0
rp060404_26	0
rp060404_28	0
rp060404_29	0
rp060704_05	0
rp060704_12	0
rp060704_19	0
rp060704_25	0
rp060704_27	0
rp060704_29	0
rp060803_03	0
rp060803_05	0
rp060803_08	0
rp061004_06	0
rp061004_13	0
rp061004_18	0
rp061004_23	0
rp061004_25	0
rp061203_03	0
rp061203_05	0
rp061203_08	0
rp061203_09	0
rp061203_15	0
rp061404_04	0
rp061404_05	0
rp061404_06	0
rp061404_07	0
rp061404_17	0
rp061404_24	0
rp061404_25	0
rp061404_27	0
rp061404_29	0
rp061603_04	0
rp061603_05	0
rp061603_09	0
rp061704_00	0
rp061704_11	0
rp061704_18	0
rp061704_19	0
rp061704_20	0
rp061704_22	0
rp061704_25	0
rp061704_27	0
rp062104_00	0
rp062104_02	0
rp062104_04	0
rp062104_08	0
rp062104_09	0
rp062104_15	0
rp062104_16	0
rp062104_17	0
rp062104_26	0
rp062203_02	0
rp062203_03	0
rp062203_04	0
rp062203_06	0
rp062203_10	0
rp062203_13	0
rp062203_14	0
rp062203_17	0
rp062203_18	0
rp062203_22	0
rp062203_26	0
rp062203_27	0
rp062403_00	0
rp062403_03	0
rp062403_05	0
rp062403_11	0
rp062404_02	0
rp062404_04	0
rp062404_05	0
rp062404_06	0
rp062404_13	0
rp062404_14	0
rp062404_17	0
rp062404_18	0
rp062404_20	0
rp062404_22	0
rp062404_24	0
rp062404_27	0
rp062404_28	0
rp062404_29	0
rp062804_03	0
rp062804_05	0
rp062804_06	0
rp062804_10	0
rp062804_11	0
rp062804_13	0
rp062804_14	0
rp062804_15	0
rp062804_18	0
rp062804_21	0
rp062804_23	0
rp062804_24	0
rp062804_25	0
rp062804_26	0
rp062804_27	0
rp070104_12	0
rp070104_18	0
rp070104_27	0
rp070104_29	0
rp070604_02	0
rp070604_11	0
rp070604_16	0
rp070604_24	0
rp070904_01	0
rp070904_03	0
rp070904_13	0
rp070904_14	0
rp070904_24	0
rp070904_27	0
rp071204_05	0
rp071204_06	0
rp071204_07	0
rp071204_25	0
rp071204_29	0
rp071504_06	0
rp071504_07	0
rp071504_16	0
rp071504_18	0
rp071504_23	0
rp071504_25	0
rp071504_27	0
rp071504_28	0
rp072204_00	0
rp072204_22	0
rp081303_04	0
rp081303_05	0
rp090204_01	0
rp090204_05	0
rp090204_08	0
rp090204_19	0
rp090204_22	0
rp090204_26	0
rp090204_28	0
rp090704_17	0
rp090704_18	0
rp090704_25	0
rp090704_26	0
rp091004_00	0
rp091004_01	0
rp091004_03	0
rp091004_10	0
rp091004_11	0
rp091004_13	0
rp091004_21	0
rp091004_23	0
rp091604_04	0
rp091604_05	0
rp091604_06	0
rp091604_08	0
rp091604_10	0
rp091604_12	0
rp091604_13	0
rp091604_14	0
rp091604_16	0
rp091604_17	0
rp091604_22	0
rp091703_08	0
rp091703_12	0
rp091703_13	0
rp091703_23	0
rp091703_26	0
rp091703_27	0
rp092004_04	0
rp092004_05	0
rp092004_06	0
rp092004_11	0
rp092004_16	0
rp092004_23	0
rp092004_24	0
rp092004_25	0
rp092004_26	0
rp092004_27	0
rp092004_29	0
rp092304_01	0
rp092304_04	0
rp092304_05	0
rp092304_06	0
rp092304_07	0
rp092304_13	0
rp092304_14	0
rp092304_17	0
rp092304_18	0
rp092304_21	0
rp092304_22	0
rp092304_26	0
rp092503_15	0
rp092503_23	0
rp092704_03	0
rp092704_10	0
rp092704_12	0
rp092704_13	0
rp092704_21	0
rp092704_23	0
rp092704_25	0
rp092704_26	0
rp092704_28	0
rp092704_29	0
092903p2_07	0
092903p2_09	0
092903p2_28	0
092903p2_29	0
rp093004_00	0
rp093004_04	0
rp093004_08	0
rp093004_12	0
rp093004_13	0
rp093004_14	0
rp093004_17	0
rp093004_18	0
rp093004_19	0
rp093004_25	0
rp093004_27	0
rp093004_28	0
rp093004_29	0
rp100103_06	0
rp100103_07	0
rp100103_08	0
rp100103_09	0
rp100103_10	0
rp100103_11	0
rp100103_14	0
rp100103_15	0
rp100103_17	0
rp100103_18	0
rp100103_22	0
rp100103_24	0
rp100103_29	0
rp100704_03	0
rp100704_04	0
rp100704_05	0
rp100704_06	0
rp100704_07	0
rp100704_08	0
rp100704_10	0
rp100704_12	0
rp100704_14	0
rp100704_16	0
rp100704_17	0
rp100704_18	0
rp100704_19	0
rp100704_20	0
rp100704_21	0
rp100704_22	0
rp100704_24	0
rp100704_25	0
rp100704_26	0
rp100704_27	0
rp100704_28	0
rp100704_29	0
rp100803_05	0
rp100803_06	0
rp100803_08	0
rp100803_12	0
rp100803_14	0
rp100803_15	0
rp100803_16	0
rp100803_17	0
rp100803_19	0
rp100803_22	0
rp100803_26	0
rp100803_27	0
rp101303_00	0
rp101303_02	0
rp101303_03	0
rp101303_05	0
rp101303_10	0
rp101303_11	0
rp101303_12	0
rp101303_13	0
rp101303_14	0
rp101303_15	0
rp101303_17	0
rp101303_18	0
rp101303_19	0
rp101303_20	0
rp101303_22	0
rp101303_23	0
rp101303_24	0
rp101303_28	0
rp101603_01	0
rp101603_02	0
rp101603_03	0
rp101603_05	0
rp101603_06	0
rp101603_12	0
rp101603_13	0
rp101603_17	0
rp101603_24	0
rp101603_26	0
rp102003_06	0
rp102003_07	0
rp102003_17	0
rp102003_26	0
rp102003_27	0
rp102104_20	0
rp102104_22	0
rp102104_27	0
rp102403_00	0
rp102403_01	0
rp102403_02	0
rp102403_03	0
rp102403_04	0
rp102403_06	0
rp102403_10	0
rp102403_11	0
rp102403_13	0
rp102403_16	0
rp102403_17	0
rp102403_19	0
rp102403_20	0
rp102403_21	0
rp102403_22	0
rp102403_23	0
rp102403_24	0
rp102403_25	0
rp102403_27	0
rp102403_28	0
rp102403_29	0
rp102504_02	0
rp102504_05	0
rp102504_06	0
rp102504_09	0
rp102504_13	0
rp102504_16	0
rp102504_17	0
rp102504_19	0
rp102504_20	0
rp102504_21	0
rp102504_26	0
rp102504_27	0
rp102504_29	0
rp102703_08	0
rp102703_12	0
rp102703_25	0
rp102703_28	0
rp102804_04	0
rp102804_06	0
rp102804_12	0
rp102804_14	0
rp102804_15	0
rp102804_16	0
rp102804_17	0
rp102804_19	0
rp102804_20	0
rp102804_22	0
rp102804_24	0
rp102804_25	0
rp102804_26	0
rp102804_27	0
rp110104_02	0
rp110104_06	0
rp110104_09	0
rp110104_16	0
rp110104_18	0
rp110104_19	0
rp110104_22	0
rp110104_26	0
rp110104_28	0
rp110104_29	0
rp110303_00	0
rp110303_01	0
rp110303_03	0
rp110303_05	0
rp110303_06	0
rp110303_07	0
rp110303_09	0
rp110303_10	0
rp110303_11	0
rp110303_14	0
rp110303_17	0
rp110303_20	0
rp110303_24	0
rp110303_26	0
rp110303_27	0
rp110404_05	0
rp110404_07	0
rp110404_12	0
rp110404_16	0
rp110404_21	0
rp110404_23	0
rp110904_00	0
rp110904_02	0
rp110904_08	0
rp110904_11	0
rp110904_16	0
rp110904_18	0
rp110904_21	0
rp110904_23	0
rp110904_24	0
rp110904_25	0
rp110904_28	0
rp110904_29	0
rp111203_05	0
rp111203_06	0
rp111203_17	0
rp111204_08	0
rp111204_16	0
rp111204_18	0
rp111204_22	0
rp111204_24	0
rp111204_26	0
rp111204_29	0
rp111504_00	0
rp111504_03	0
rp111504_04	0
rp111504_06	0
rp111504_07	0
rp111504_09	0
rp111504_10	0
rp111504_13	0
rp111504_14	0
rp111504_15	0
rp111504_16	0
rp111504_17	0
rp111504_18	0
rp111504_19	0
rp111504_22	0
rp111504_23	0
rp111504_24	0
rp111504_25	0
rp111504_26	0
rp111504_27	0
rp111504_29	0
rp111804_12	0
rp111804_23	0
rp111804_24	0
rp112204_00	0
rp112204_04	0
rp112204_05	0
rp112204_07	0
rp112204_08	0
rp112204_12	0
rp112204_13	0
rp112204_14	0
rp112204_18	0
rp112204_20	0
rp112204_24	0
rp112204_26	0
rp112204_27	0
rp112204_28	0
rp112904_11	0
rp112904_12	0
rp112904_22	0
rp112904_24	0
rp112904_28	0
rp112904_29	0
rp120204_04	0
rp120204_12	0
rp120204_18	0
rp120204_25	0
rp120204_27	0
rp120604_04	0
rp120604_16	0
rp120604_19	0
rp120604_28	0
rp120904_09	0
rp120904_13	0
rp120904_26	0
rp121304_02	0
rp121304_04	0
rp121304_06	0
rp121304_07	0
rp121304_08	0
rp121304_13	0
rp121304_15	0
rp121304_16	0
rp121304_17	0
rp121304_18	0
rp121304_19	0
rp121304_20	0
rp121304_22	0
rp121304_23	0
rp121304_26	0
rp121304_27	0
rp121304_28	0
rp121304_29	0
rp121503_02	0
rp121503_12	0
rp121503_15	0
rp121503_17	0
rp121503_22	0
rp121503_27	0
rp121604_02	0
rp121604_04	0
rp121604_05	0
rp121604_06	0
rp121604_07	0
rp121604_11	0
rp121604_13	0
rp121604_18	0
rp121604_20	0
rp121604_23	0
rp121604_24	0
rp121604_25	0
rp121803_00	0
rp121803_01	0
rp121803_02	0
rp121803_03	0
rp121803_04	0
rp121803_05	0
rp121803_09	0
rp121803_12	0
rp121803_13	0
rp121803_14	0
rp121803_16	0
rp121803_19	0
rp121803_20	0
rp121803_21	0
rp121803_22	0
rp121803_24	0
rp121803_27	0
rp121803_28	0
rp121803_29	0
rp122004_02	0
rp122004_04	0
rp122004_10	0
rp122004_17	0
rp122004_20	0
rp122203_01	0
rp122203_06	0
rp122203_07	0
rp122203_08	0
rp122203_09	0
rp122203_11	0
rp122203_12	0
rp122203_13	0
rp122203_16	0
rp122203_17	0
rp122203_19	0
rp122203_28	0
rp122203_29	0
rp122304_10	0
rp122304_14	0
rp122304_15	0
rp122304_16	0
rp122304_20	0
rp122304_23	0
rp122304_24	0
rp122304_27	0
rp122304_28	0
rp122304_29	0
rp122503_06	0
rp122503_08	0
rp122503_10	0
rp122503_11	0
rp122503_13	0
rp122503_14	0
rp122503_15	0
rp122503_18	0
rp122503_28	0
rp122503_29	0
rp122804_01	0
rp122804_02	0
rp122804_03	0
rp122804_04	0
rp122804_06	0
rp122804_07	0
rp122804_08	0
rp122804_10	0
rp122804_11	0
rp122804_12	0
rp122804_14	0
rp122804_15	0
rp122804_17	0
rp122804_18	0
rp122804_19	0
rp122804_20	0
rp122804_21	0
rp122804_23	0
rp122804_24	0
rp122804_25	0
rp122804_26	0
rp122804_27	0
rp122804_28	0
rp122804_29	0
rp122903_04	0
rp122903_07	0
rp122903_09	0
rp122903_18	0
rp122903_28	0
rp010504_01	1
rp010504_02	1
rp010504_03	1
rp010504_04	1
rp010504_07	1
rp010504_09	1
rp010504_10	1
rp010504_11	1
rp010504_13	1
rp010504_15	1
rp010504_17	1
rp010504_18	1
rp010504_20	1
rp010504_21	1
rp010504_22	1
rp010504_23	1
rp010504_24	1
rp010504_25	1
rp010504_26	1
rp010504_27	1
rp010504_28	1
rp010504_29	1
rp011305_02	1
rp011305_04	1
rp011305_05	1
rp011305_06	1
rp011305_07	1
rp011305_08	1
rp011305_13	1
rp011305_15	1
rp011305_16	1
rp011305_19	1
rp011305_20	1
rp011305_21	1
rp011305_22	1
011604p2_01	1
011604p2_02	1
011604p2_03	1
011604p2_08	1
011604p2_10	1
011604p2_12	1
011604p2_13	1
011604p2_17	1
011604p2_18	1
011604p2_20	1
011604p2_22	1
011604p2_23	1
011604p2_24	1
011604p2_26	1
011604p2_27	1
011604p2_28	1
rp011705_00	1
rp011705_01	1
rp011705_02	1
rp011705_04	1
rp011705_05	1
rp011705_06	1
rp011705_07	1
rp011705_09	1
rp011705_10	1
rp011705_11	1
rp011705_12	1
rp011705_13	1
rp011705_14	1
rp011705_15	1
rp011705_16	1
rp011705_17	1
rp011705_19	1
rp011705_20	1
rp011705_21	1
rp011705_22	1
rp011705_23	1
rp011705_24	1
rp011705_25	1
rp011705_26	1
rp011904_00	1
rp011904_12	1
rp011904_19	1
rp011904_20	1
rp011904_22	1
rp011904_26	1
rp011904_28	1
rp012005_00	1
rp012005_01	1
rp012005_02	1
rp012005_03	1
rp012005_05	1
rp012005_07	1
rp012005_09	1
rp012005_12	1
rp012005_13	1
rp012005_15	1
rp012005_16	1
rp012005_17	1
rp012005_18	1
rp012005_19	1
rp012005_22	1
rp012005_23	1
rp012005_24	1
rp012005_25	1
rp012005_26	1
rp012005_28	1
rp012005_29	1
rp012204_00	1
rp012204_02	1
rp012204_03	1
rp012204_04	1
rp012204_06	1
rp012204_08	1
rp012204_09	1
rp012204_10	1
rp012204_11	1
rp012204_12	1
rp012204_13	1
rp012204_14	1
rp012204_15	1
rp012204_16	1
rp012204_17	1
rp012204_18	1
rp012204_20	1
rp012204_22	1
rp012204_24	1
rp012204_26	1
rp012204_27	1
rp012204_29	1
rp012405_00	1
rp012405_01	1
rp012405_02	1
rp012405_03	1
rp012405_04	1
rp012405_07	1
rp012405_09	1
rp012405_11	1
rp012405_14	1
rp012405_15	1
rp012405_19	1
rp012405_20	1
rp012405_21	1
rp012405_22	1
rp012405_23	1
rp012405_24	1
rp012405_25	1
rp012405_26	1
rp012405_28	1
rp012604_00	1
rp012604_02	1
rp012604_03	1
rp012604_04	1
rp012604_06	1
rp012604_07	1
rp012604_09	1
rp012604_11	1
rp012604_12	1
rp012604_13	1
rp012604_14	1
rp012604_15	1
rp012604_16	1
rp012604_17	1
rp012604_18	1
rp012604_19	1
rp012604_20	1
rp012604_21	1
rp012604_22	1
rp012604_23	1
rp012904_01	1
rp012904_04	1
rp012904_05	1
rp012904_06	1
rp012904_09	1
rp012904_10	1
rp012904_11	1
rp012904_12	1
rp012904_14	1
rp012904_17	1
rp012904_19	1
rp012904_20	1
rp012904_21	1
rp012904_25	1
rp013005_00	1
rp013005_02	1
rp013005_03	1
rp013005_04	1
rp013005_05	1
rp013005_06	1
rp013005_07	1
rp013005_08	1
rp013005_09	1
rp013005_10	1
rp013005_11	1
rp013005_12	1
rp013005_13	1
rp013005_14	1
rp013005_15	1
rp013005_16	1
rp013005_17	1
rp013005_18	1
rp013005_19	1
rp013005_20	1
rp013005_21	1
rp013005_22	1
rp013005_23	1
rp013005_24	1
rp013005_25	1
rp013005_26	1
rp013005_27	1
rp013005_29	1
rp020204_00	1
rp020204_01	1
rp020204_02	1
rp020204_03	1
rp020204_04	1
rp020204_05	1
rp020204_06	1
rp020204_08	1
rp020204_10	1
rp020204_11	1
rp020204_12	1
rp020204_13	1
rp020204_19	1
rp020204_20	1
rp020204_21	1
rp020204_25	1
rp020204_26	1
rp020305_00	1
rp020305_01	1
rp020305_02	1
rp020305_04	1
rp020305_05	1
rp020305_06	1
rp020305_07	1
rp020305_08	1
rp020305_09	1
rp020305_10	1
rp020305_11	1
rp020305_12	1
rp020305_13	1
rp020305_14	1
rp020305_17	1
rp020305_18	1
rp020305_19	1
rp020305_21	1
rp020305_23	1
rp020305_24	1
rp020305_25	1
rp020305_26	1
rp020305_27	1
rp020305_28	1
rp020504_00	1
rp020504_01	1
rp020504_02	1
rp020504_04	1
rp020504_07	1
rp020504_08	1
rp020504_10	1
rp020504_13	1
rp020504_14	1
rp020504_15	1
rp020504_18	1
rp020504_19	1
rp020504_22	1
rp020504_23	1
rp020504_27	1
rp020705_00	1
rp020705_01	1
rp020705_02	1
rp020705_03	1
rp020705_05	1
rp020705_10	1
rp020705_11	1
rp020705_12	1
rp020705_13	1
rp020705_14	1
rp020705_17	1
rp020705_19	1
rp020705_20	1
rp020705_21	1
rp020705_23	1
rp020705_25	1
rp020705_27	1
rp020904_00	1
rp020904_01	1
rp020904_02	1
rp020904_03	1
rp020904_04	1
rp020904_05	1
rp020904_06	1
rp020904_07	1
rp020904_09	1
rp020904_10	1
rp020904_11	1
rp020904_12	1
rp020904_13	1
rp020904_16	1
rp020904_18	1
rp020904_19	1
rp020904_20	1
rp020904_21	1
rp020904_22	1
rp020904_23	1
rp020904_24	1
rp020904_25	1
rp020904_26	1
rp020904_27	1
rp020904_28	1
rp020904_29	1
rp021005_01	1
rp021005_02	1
rp021005_05	1
rp021005_06	1
rp021005_12	1
rp021005_13	1
rp021005_14	1
rp021005_15	1
rp021005_17	1
rp021005_18	1
rp021005_19	1
rp021005_20	1
rp021204_01	1
rp021204_02	1
rp021204_03	1
rp021204_05	1
rp021204_06	1
rp021204_07	1
rp021204_08	1
rp021204_09	1
rp021204_10	1
rp021204_11	1
rp021204_12	1
rp021204_13	1
rp021204_14	1
rp021204_15	1
rp021204_16	1
rp021204_17	1
rp021204_18	1
rp021204_19	1
rp021204_20	1
rp021204_21	1
rp021204_22	1
rp021204_23	1
rp021204_25	1
rp021204_26	1
rp021204_28	1
rp021204_29	1
rp021705_03	1
rp021705_05	1
rp021705_08	1
rp021705_12	1
rp021705_13	1
rp021705_14	1
rp021705_15	1
rp021705_17	1
rp021705_22	1
rp021705_24	1
rp021705_25	1
rp021705_28	1
rp021705_29	1
rp022105_00	1
rp022105_03	1
rp022105_07	1
rp022105_09	1
rp022105_13	1
rp022105_23	1
rp022105_27	1
rp022604_04	1
rp022604_05	1
rp022604_07	1
rp022604_08	1
rp022604_10	1
rp022604_11	1
rp022604_12	1
rp022604_13	1
rp022604_14	1
rp022604_15	1
rp022604_16	1
rp022604_18	1
rp022604_19	1
rp022604_20	1
rp022604_21	1
rp022604_22	1
rp022604_23	1
rp022604_25	1
rp030104_00	1
rp030104_05	1
rp030104_09	1
rp030104_10	1
rp030104_12	1
rp030104_13	1
rp030104_19	1
rp030104_20	1
rp030104_23	1
rp030104_27	1
rp030404_02	1
rp030404_03	1
rp030404_08	1
rp030404_09	1
rp030404_10	1
rp030404_13	1
rp030404_14	1
rp030404_16	1
rp030404_17	1
rp030404_19	1
rp030404_20	1
rp030404_22	1
rp030404_28	1
rp030404_29	1
rp030804_00	1
rp030804_01	1
rp030804_03	1
rp030804_05	1
rp030804_07	1
rp030804_08	1
rp030804_10	1
rp030804_11	1
rp030804_12	1
rp030804_13	1
rp030804_14	1
rp030804_15	1
rp030804_17	1
rp030804_20	1
rp030804_21	1
rp030804_24	1
rp030804_25	1
rp030804_29	1
rp031104_00	1
rp031104_01	1
rp031104_03	1
rp031104_05	1
rp031104_08	1
rp031104_09	1
rp031104_10	1
rp031104_11	1
rp031104_13	1
rp031104_15	1
rp031104_19	1
rp031104_20	1
rp031104_21	1
rp031104_22	1
rp031104_23	1
rp031104_24	1
rp031104_25	1
rp031104_28	1
rp031104_29	1
rp031504_00	1
rp031504_04	1
rp031504_08	1
rp031504_09	1
rp031504_10	1
rp031504_11	1
rp031504_19	1
rp031504_20	1
rp031504_27	1
rp031504_29	1
rp031804_00	1
rp031804_01	1
rp031804_05	1
rp031804_06	1
rp031804_07	1
rp031804_09	1
rp031804_11	1
rp031804_12	1
rp031804_13	1
rp031804_14	1
rp031804_17	1
rp031804_18	1
rp031804_21	1
rp031804_25	1
rp031804_26	1
rp032204_00	1
rp032204_01	1
rp032204_02	1
rp032204_03	1
rp032204_10	1
rp032204_11	1
rp032204_12	1
rp032204_13	1
rp032405_00	1
rp032405_02	1
rp032405_03	1
rp032405_11	1
rp032504_00	1
rp032504_01	1
rp032504_02	1
rp032504_05	1
rp032504_06	1
rp032504_07	1
rp032504_10	1
rp032504_11	1
rp032504_12	1
rp032504_13	1
rp032504_14	1
rp032504_16	1
rp032504_17	1
rp032504_18	1
rp032504_20	1
rp032504_21	1
rp032504_25	1
rp032904_02	1
rp032904_06	1
rp032904_07	1
rp032904_08	1
rp032904_09	1
rp032904_11	1
rp032904_12	1
rp032904_17	1
rp032904_18	1
rp032904_19	1
rp032904_22	1
rp032904_27	1
rp040104_00	1
rp040104_01	1
rp040104_02	1
rp040104_03	1
rp040104_08	1
rp040104_09	1
rp040104_10	1
rp040104_11	1
rp040104_12	1
rp040104_15	1
rp040104_18	1
rp040104_19	1
rp040104_20	1
rp040104_21	1
rp040104_22	1
rp040104_23	1
rp040104_29	1
rp040405_02	1
rp040405_13	1
rp040405_28	1
rp040504_00	1
rp040504_01	1
rp040504_10	1
rp040504_23	1
rp040705_08	1
rp040705_10	1
rp040705_17	1
rp040705_27	1
rp040705_29	1
rp041204_01	1
rp041204_05	1
rp041204_06	1
rp041204_07	1
rp041204_08	1
rp041204_10	1
rp041204_11	1
rp041204_15	1
rp041204_17	1
rp041204_18	1
rp041204_19	1
rp041204_20	1
rp041204_21	1
rp041405_00	1
rp041405_02	1
rp041405_03	1
rp041405_04	1
rp041405_07	1
rp041405_09	1
rp041405_12	1
rp041405_22	1
rp041504_01	1
rp041504_02	1
rp041504_04	1
rp041504_05	1
rp041504_06	1
rp041504_07	1
rp041504_09	1
rp041504_10	1
rp041504_11	1
rp041504_14	1
rp041504_16	1
rp041504_17	1
rp041504_18	1
rp041504_19	1
rp041504_20	1
rp041504_21	1
rp041504_24	1
rp041504_26	1
rp041904_01	1
rp041904_10	1
rp041904_11	1
rp041904_12	1
rp041904_15	1
rp041904_20	1
rp042105_20	1
rp042204_00	1
rp042204_01	1
rp042204_03	1
rp042204_05	1
rp042204_10	1
rp042204_11	1
rp042204_12	1
rp042204_13	1
rp042204_19	1
rp042204_20	1
rp042204_21	1
rp042204_22	1
rp042204_25	1
rp042805_03	1
rp042805_13	1
rp042805_16	1
rp042805_19	1
rp042903_00	1
rp042903_02	1
rp042903_06	1
rp042903_07	1
rp042903_08	1
rp042903_09	1
rp042903_10	1
rp042903_12	1
rp042903_13	1
rp042903_14	1
rp042903_16	1
rp042903_17	1
rp042903_18	1
rp042903_19	1
rp042903_22	1
rp042903_23	1
rp042903_26	1
rp042903_27	1
rp042903_29	1
rp043004_00	1
rp043004_01	1
rp043004_04	1
rp043004_11	1
rp043004_21	1
rp043004_23	1
rp043004_24	1
rp050304_00	1
rp050304_01	1
rp050304_05	1
rp050304_10	1
rp050304_15	1
rp050304_18	1
rp050304_21	1
rp050304_22	1
rp050304_25	1
rp050403_00	1
rp050403_01	1
rp050403_02	1
rp050403_03	1
rp050403_07	1
rp050403_12	1
rp050403_13	1
rp050403_14	1
rp050403_16	1
rp050403_17	1
rp050403_18	1
rp050403_20	1
rp050403_22	1
rp050403_25	1
rp050403_26	1
rp050403_27	1
rp050505_01	1
rp050505_11	1
rp050505_13	1
rp050505_14	1
rp050505_17	1
rp050505_28	1
rp050604_04	1
rp050604_05	1
rp050604_08	1
rp050604_11	1
rp050604_18	1
rp050604_21	1
rp050604_22	1
rp051004_00	1
rp051004_01	1
rp051004_10	1
rp051004_11	1
rp051004_19	1
rp051004_20	1
rp051004_21	1
rp051203_01	1
rp051203_04	1
rp051203_05	1
rp051203_07	1
rp051203_14	1
rp051203_22	1
rp051203_24	1
rp051203_26	1
rp051205_01	1
rp051205_03	1
rp051205_04	1
rp051205_07	1
rp051205_11	1
rp051205_12	1
rp051205_13	1
rp051205_15	1
rp051205_23	1
rp051205_25	1
rp051205_27	1
rp051304_02	1
rp051304_03	1
rp051304_07	1
rp051304_10	1
rp051304_18	1
rp051304_20	1
rp051304_25	1
rp051704_09	1
rp051704_20	1
rp051704_26	1
rp051704_28	1
rp052004_02	1
rp052004_03	1
rp052004_05	1
rp052004_10	1
rp052004_12	1
rp052004_13	1
rp052004_15	1
rp052004_18	1
rp052004_22	1
rp052004_25	1
rp052004_27	1
rp052004_29	1
rp052404_01	1
rp052404_03	1
rp052404_08	1
rp052404_13	1
rp052704_00	1
rp052704_01	1
rp052704_02	1
rp052704_03	1
rp052704_04	1
rp052704_06	1
rp052704_07	1
rp052704_08	1
rp052704_09	1
rp052704_10	1
rp052704_11	1
rp052704_12	1
rp052704_14	1
rp052704_16	1
rp052704_18	1
rp052704_19	1
rp052704_20	1
rp052704_21	1
rp052704_22	1
rp052704_23	1
rp052704_24	1
rp052704_25	1
rp052903_02	1
rp052903_04	1
rp052903_05	1
rp052903_06	1
rp052903_07	1
rp052903_12	1
rp052903_13	1
rp052903_18	1
rp052903_23	1
rp052903_24	1
rp052903_26	1
rp052903_27	1
rp052903_28	1
rp060104_00	1
rp060104_13	1
rp060104_17	1
rp060404_15	1
rp060404_17	1
rp060404_20	1
rp060404_27	1
rp060704_00	1
rp060704_01	1
rp060704_03	1
rp060704_04	1
rp060704_06	1
rp060704_07	1
rp060704_09	1
rp060704_10	1
rp060704_15	1
rp060704_16	1
rp060704_17	1
rp060704_18	1
rp060704_22	1
rp060704_23	1
rp060704_24	1
rp060803_00	1
rp060803_01	1
rp060803_02	1
rp060803_04	1
rp060803_06	1
rp060803_07	1
rp060803_09	1
rp060803_10	1
rp060803_11	1
rp060803_12	1
rp060803_13	1
rp060803_14	1
rp060803_15	1
rp060803_16	1
rp060803_17	1
rp060803_18	1
rp060803_19	1
rp060803_20	1
rp060803_21	1
rp060803_22	1
rp060803_23	1
rp060803_24	1
rp060803_25	1
rp060803_26	1
rp060803_27	1
rp060803_28	1
rp060803_29	1
rp061004_00	1
rp061004_01	1
rp061004_03	1
rp061004_04	1
rp061004_07	1
rp061004_08	1
rp061004_09	1
rp061004_11	1
rp061004_12	1
rp061004_14	1
rp061004_15	1
rp061004_17	1
rp061004_19	1
rp061004_21	1
rp061004_29	1
rp061203_00	1
rp061203_02	1
rp061203_06	1
rp061203_10	1
rp061203_11	1
rp061203_13	1
rp061203_14	1
rp061203_16	1
rp061203_18	1
rp061203_19	1
rp061203_20	1
rp061203_21	1
rp061203_25	1
rp061404_00	1
rp061404_01	1
rp061404_02	1
rp061404_03	1
rp061404_08	1
rp061404_09	1
rp061404_10	1
rp061404_12	1
rp061404_13	1
rp061404_14	1
rp061404_18	1
rp061404_19	1
rp061404_20	1
rp061404_21	1
rp061404_22	1
rp061404_28	1
rp061603_01	1
rp061603_03	1
rp061603_07	1
rp061603_08	1
rp061603_10	1
rp061603_11	1
rp061603_12	1
rp061603_14	1
rp061603_17	1
rp061603_20	1
rp061603_22	1
rp061603_25	1
rp061603_26	1
rp061603_27	1
rp061704_02	1
rp061704_05	1
rp061704_08	1
rp061704_09	1
rp061704_14	1
rp061704_29	1
rp062104_03	1
rp062104_05	1
rp062104_06	1
rp062104_07	1
rp062104_18	1
rp062104_19	1
rp062104_20	1
rp062104_22	1
rp062104_24	1
rp062104_25	1
rp062104_27	1
rp062203_05	1
rp062203_08	1
rp062203_09	1
rp062203_11	1
rp062203_12	1
rp062203_16	1
rp062203_20	1
rp062203_21	1
rp062203_24	1
rp062203_28	1
rp062203_29	1
rp062403_02	1
rp062403_10	1
rp062403_12	1
rp062403_13	1
rp062403_14	1
rp062403_20	1
rp062403_22	1
rp062403_23	1
rp062403_24	1
rp062403_25	1
rp062404_07	1
rp062404_09	1
rp062404_10	1
rp062404_12	1
rp062404_15	1
rp062404_16	1
rp062404_19	1
rp062404_21	1
rp062404_23	1
rp062404_25	1
rp062804_00	1
rp062804_01	1
rp062804_02	1
rp062804_04	1
rp062804_07	1
rp062804_08	1
rp062804_09	1
rp062804_12	1
rp062804_16	1
rp062804_17	1
rp062804_19	1
rp062804_20	1
rp062804_22	1
rp062804_28	1
rp062804_29	1
rp070104_00	1
rp070104_01	1
rp070104_03	1
rp070104_05	1
rp070104_06	1
rp070104_07	1
rp070104_08	1
rp070104_09	1
[truncated: 1,630 more rows]
