# Supplementary material for: High-throughput analysis of spatio-temporal dynamics in Dictyostelium
Source: Genome Biol. 2007 Jul 21;8(7):R144. doi: 10.1186/gb-2007-8-7-r144 (PMC2323234; doi:10.1186/gb-2007-8-7-r144)
Supplement: Additional data file 10 — A CDT file for Figure 3a [file gb-2007-8-7-r144-S10.cdt]

intID	NAME	GWEIGHT	1.542	16.962	32.382	47.802	63.222	78.642	94.062	109.482	124.902	140.322	155.742	171.162	186.582	202.002	217.422	232.842	248.262	263.682	279.102	294.522	309.942	325.362	340.782	356.202	371.622	387.042	402.462	417.882	433.302	448.722
EWEIGHT			1.000000	1.000000	1.000000	1.000000	1.000000	1.000000	1.000000	1.000000	1.000000	1.000000	1.000000	1.000000	1.000000	1.000000	1.000000	1.000000	1.000000	1.000000	1.000000	1.000000	1.000000	1.000000	1.000000	1.000000	1.000000	1.000000	1.000000	1.000000	1.000000	1.000000
rp010504_05	rp010504_05	1.000000	0.172033	0.172033	0.172033	0.172033	0.172033	0.172033	0.172033	0.172033	-0.099398	-0.155661	0.124750	0.080633	-0.226700	-0.226700	-0.226700	-0.226700	-0.226700	-0.226700	-0.226700	-0.226700	-0.226700	-0.226700	0.001065	0.172033	0.172033	0.124750	0.172033	0.172033	0.172033	0.172033
rp010504_06	rp010504_06	1.000000	0.155681	0.155681	0.155681	0.155681	0.000964	0.035719	0.112892	0.155681	0.155681	-0.185189	-0.205151	-0.223776	-0.257367	-0.257367	-0.257367	-0.257367	-0.241154	-0.241154	-0.257367	0.155681	0.155681	0.155681	0.155681	0.155681	0.155681	0.155681	0.155681	0.155681	0.155681	0.155681
rp010504_08	rp010504_08	1.000000	0.151015	0.151015	0.151015	0.151015	0.151015	0.151015	0.151015	0.151015	-0.112805	-0.158886	-0.179640	-0.217070	-0.249654	-0.278021	-0.278021	-0.264329	-0.264329	-0.264329	0.151015	0.151015	0.151015	0.151015	0.151015	0.151015	0.151015	0.151015	0.151015	0.151015	0.151015	0.151015
rp010504_14	rp010504_14	1.000000	0.168617	0.168617	0.168617	0.168617	0.168617	0.038687	-0.034078	-0.066849	-0.125953	-0.152570	-0.200578	-0.242371	-0.261192	-0.242371	-0.242371	-0.242371	-0.242371	-0.261192	0.168617	0.168617	0.168617	0.168617	0.168617	0.168617	0.168617	0.168617	0.168617	0.168617	0.168617	0.168617
rp010504_19	rp010504_19	1.000000	0.152845	0.152845	0.152845	0.152845	0.152845	0.152845	0.152845	0.152845	0.152845	-0.181816	-0.201414	-0.236760	-0.252679	-0.267531	-0.252679	-0.252679	-0.252679	-0.252679	0.152845	0.152845	0.152845	0.152845	0.152845	0.152845	0.110835	0.152845	0.152845	0.152845	0.152845	0.152845
rp011305_00	rp011305_00	1.000000	0.171831	0.171831	0.171831	0.124603	0.080539	0.001064	-0.034728	-0.068123	-0.128353	-0.155478	-0.204401	-0.226433	-0.246990	-0.246990	-0.246990	-0.266170	-0.266170	-0.266170	0.171831	0.171831	0.171831	0.171831	0.171831	0.171831	0.171831	0.171831	0.171831	0.171831	0.171831	0.171831
rp011305_03	rp011305_03	1.000000	0.166470	0.166470	0.166470	0.078026	0.038195	0.166470	0.166470	0.166470	0.166470	0.166470	0.166470	-0.198024	0.001031	0.001031	-0.239285	-0.257867	-0.275204	-0.275204	-0.275204	-0.275204	0.166470	0.166470	0.166470	0.166470	0.166470	0.166470	0.166470	0.166470	0.166470	0.166470
rp011305_10	rp011305_10	1.000000	0.151173	0.151173	0.151173	0.151173	0.151173	0.151173	-0.179827	-0.179827	-0.199211	-0.199211	-0.217296	-0.217296	-0.234171	-0.234171	-0.234171	-0.234171	-0.234171	-0.234171	-0.234171	0.151173	0.151173	0.151173	0.151173	0.151173	0.109623	0.151173	0.151173	0.151173	0.151173	0.151173
rp011305_11	rp011305_11	1.000000	0.186649	0.186649	0.186649	0.042824	0.186649	0.186649	0.186649	0.186649	0.186649	-0.245960	-0.222028	-0.222028	-0.196377	-0.168886	-0.168886	-0.196377	-0.168886	-0.168886	-0.168886	-0.139422	0.186649	0.186649	0.087484	0.186649	0.186649	0.186649	0.186649	0.186649	0.186649	0.186649
rp011305_12	rp011305_12	1.000000	0.160108	0.160108	0.160108	-0.032359	0.160108	0.160108	0.075044	0.160108	0.160108	0.075044	-0.230140	-0.248012	-0.264687	-0.264687	-0.248012	-0.248012	-0.248012	-0.248012	0.160108	0.160108	0.160108	0.160108	0.160108	0.160108	0.160108	0.160108	0.160108	0.160108	0.160108	0.160108
rp011305_14	rp011305_14	1.000000	0.158833	0.158833	0.158833	0.158833	0.074446	0.000983	-0.062970	-0.118644	-0.167112	-0.209305	-0.228307	-0.246037	-0.246037	-0.246037	-0.246037	-0.246037	-0.262579	-0.278013	0.158833	0.158833	0.158833	0.158833	0.158833	0.158833	0.158833	0.158833	0.158833	0.158833	0.158833	0.158833
rp011305_17	rp011305_17	1.000000	0.170540	0.170540	0.170540	0.170540	0.170540	-0.034467	0.170540	0.170540	0.170540	0.170540	-0.224731	-0.224731	-0.224731	-0.224731	-0.202865	-0.202865	-0.202865	-0.202865	-0.224731	0.170540	0.170540	0.170540	0.170540	0.170540	0.170540	0.170540	0.170540	0.170540	0.170540	0.170540
rp011305_25	rp011305_25	1.000000	0.154816	0.154816	0.154816	0.154816	0.154816	0.154816	0.154816	0.154816	0.154816	0.154816	-0.222532	-0.222532	-0.239813	-0.255937	-0.255937	-0.255937	-0.255937	-0.255937	0.154816	0.154816	0.154816	0.154816	0.154816	0.154816	0.112265	0.154816	0.154816	0.154816	0.154816	0.154816
rp011305_26	rp011305_26	1.000000	0.160211	0.160211	0.160211	0.160211	0.036759	0.000992	-0.063516	-0.119674	-0.144965	-0.168562	-0.211121	-0.230288	-0.248171	-0.248171	-0.248171	-0.248171	-0.248171	-0.264857	-0.264857	0.160211	0.160211	0.160211	0.160211	0.160211	0.160211	0.160211	0.160211	0.160211	0.160211	0.160211
rp011305_27	rp011305_27	1.000000	0.209458	0.209458	0.209458	0.209458	0.209458	0.209458	0.151889	0.098175	0.001297	-0.220375	-0.220375	-0.220375	-0.220375	-0.220375	-0.189524	-0.189524	-0.189524	-0.156460	-0.156460	-0.156460	-0.156460	-0.121022	-0.121022	-0.083040	0.001297	0.209458	0.209458	0.209458	0.209458	0.209458
rp011305_28	rp011305_28	1.000000	0.170568	0.170568	0.170568	0.170568	0.170568	0.170568	0.170568	0.170568	0.079947	0.123687	-0.154336	-0.154336	-0.224769	-0.224769	-0.202898	-0.202898	-0.202898	-0.202898	-0.202898	-0.202898	-0.224769	-0.245175	-0.245175	0.170568	0.170568	0.170568	-0.067622	0.170568	0.170568	0.170568
011604p2_00	011604p2_00	1.000000	0.158815	0.158815	0.158815	-0.118631	-0.167093	-0.246008	-0.305815	0.036438	0.158815	0.158815	0.115165	0.158815	-0.118631	-0.091761	-0.262549	-0.262549	-0.262549	-0.209281	-0.209281	-0.262549	0.158815	0.158815	0.158815	0.158815	0.158815	0.158815	0.158815	0.158815	0.158815	0.158815
011604p2_04	011604p2_04	1.000000	0.156744	0.156744	0.156744	0.156744	0.156744	0.000971	-0.031679	-0.031679	-0.090564	-0.164913	-0.206552	-0.225304	-0.259125	-0.274356	-0.288568	-0.274356	-0.274356	-0.274356	0.156744	0.156744	0.156744	0.156744	0.156744	0.156744	0.156744	0.156744	0.156744	0.156744	0.156744	0.156744
011604p2_06	011604p2_06	1.000000	0.150738	0.150738	0.150738	0.150738	0.150738	-0.087094	-0.136393	-0.136393	-0.158594	-0.179310	-0.216671	-0.233497	-0.249196	-0.263844	-0.263844	-0.263844	-0.263844	-0.263844	0.150738	0.150738	0.150738	0.150738	0.150738	0.150738	0.150738	0.150738	0.150738	0.150738	0.150738	0.150738
011604p2_07	011604p2_07	1.000000	0.159144	0.159144	0.159144	0.036514	0.159144	0.159144	0.159144	0.115404	0.159144	0.159144	0.159144	-0.167439	-0.209715	-0.228754	-0.263093	-0.278558	-0.263093	-0.263093	-0.263093	0.159144	0.159144	0.159144	0.159144	0.159144	0.159144	0.159144	0.159144	0.159144	0.159144	0.159144
011604p2_14	011604p2_14	1.000000	0.153219	0.153219	0.153219	0.153219	0.153219	0.153219	-0.060744	-0.088528	-0.138638	-0.161205	-0.201907	-0.220238	-0.253298	-0.268187	-0.282079	-0.268187	-0.268187	-0.268187	0.153219	0.153219	0.153219	0.153219	0.153219	0.153219	0.153219	0.153219	0.153219	0.153219	0.153219	0.153219
011604p2_16	011604p2_16	1.000000	0.148819	0.148819	0.148819	0.148819	0.148819	-0.111164	-0.134657	-0.156576	-0.177028	-0.196109	-0.213913	-0.230525	-0.246024	-0.260486	-0.260486	-0.260486	-0.260486	-0.260486	0.148819	0.148819	0.148819	0.148819	0.148819	0.148819	0.148819	0.148819	0.148819	0.148819	0.148819	0.148819
011604p2_21	011604p2_21	1.000000	0.158373	0.158373	0.158373	0.158373	0.158373	0.158373	0.158373	-0.166627	-0.166627	-0.188392	-0.208699	-0.227645	-0.245324	-0.245324	-0.245324	-0.245324	-0.245324	-0.245324	-0.032008	0.158373	0.158373	0.158373	0.158373	0.158373	0.158373	0.158373	0.158373	0.158373	0.158373	0.158373
011604p2_25	011604p2_25	1.000000	0.153541	0.153541	0.153541	0.153541	-0.060872	-0.031031	-0.060872	-0.088714	-0.138929	-0.182644	-0.202332	-0.237839	-0.268751	-0.282672	-0.282672	-0.268751	-0.268751	-0.282672	0.153541	0.153541	0.153541	0.153541	0.153541	0.153541	0.153541	0.153541	0.153541	0.153541	0.153541	0.153541
rp011705_03	rp011705_03	1.000000	0.153867	0.153867	0.153867	0.153867	0.153867	-0.061001	-0.061001	-0.114935	-0.161887	-0.202761	-0.238344	-0.254369	-0.269321	-0.269321	-0.254369	-0.254369	-0.254369	-0.269321	0.153867	0.153867	0.153867	0.000953	0.153867	0.153867	0.153867	0.153867	0.153867	0.153867	0.153867	0.153867
rp011705_27	rp011705_27	1.000000	0.157909	0.157909	0.157909	0.157909	0.157909	0.036230	-0.031914	-0.117954	-0.166139	-0.187840	-0.208087	-0.226979	-0.226979	-0.244605	-0.244605	-0.261051	-0.261051	-0.261051	-0.276396	0.157909	0.000978	0.157909	0.157909	0.157909	0.157909	0.157909	0.157909	0.157909	0.157909	0.157909
rp011705_29	rp011705_29	1.000000	0.161133	0.161133	0.161133	0.161133	0.161133	0.075525	0.075525	0.000998	-0.093100	-0.145799	-0.191676	-0.231614	-0.266382	-0.282039	-0.282039	-0.266382	-0.266382	-0.282039	0.161133	0.161133	0.116846	0.116846	0.161133	0.161133	0.161133	0.161133	0.161133	0.161133	0.161133	0.161133
rp011904_01	rp011904_01	1.000000	0.150098	0.150098	0.150098	0.150098	0.150098	0.150098	-0.112120	-0.157922	-0.178549	-0.197795	-0.215752	-0.232506	-0.248139	-0.262724	-0.262724	-0.262724	-0.262724	-0.262724	0.150098	0.034438	0.150098	0.150098	0.150098	0.150098	0.150098	0.150098	0.150098	0.150098	0.150098	0.150098
rp011904_02	rp011904_02	1.000000	0.157717	0.157717	0.157717	0.157717	0.157717	0.157717	0.157717	-0.142707	-0.187611	-0.207834	-0.207834	-0.226702	-0.244307	-0.260733	-0.276059	-0.276059	-0.276059	0.036186	0.036186	0.157717	0.157717	0.157717	0.157717	0.157717	0.157717	0.157717	0.157717	0.157717	0.157717	0.157717
rp011904_03	rp011904_03	1.000000	0.155905	0.155905	0.155905	0.035771	0.000965	0.155905	-0.090080	-0.116457	-0.185456	-0.205447	-0.224098	-0.224098	-0.241501	-0.257738	-0.272888	-0.272888	-0.272888	-0.272888	0.155905	0.155905	0.155905	0.155905	0.155905	0.155905	0.155905	0.155905	0.155905	0.155905	0.113055	0.155905
rp011904_04	rp011904_04	1.000000	0.149083	0.149083	0.149083	0.149083	0.149083	0.149083	-0.086138	-0.111361	-0.156853	-0.177341	-0.196456	-0.214292	-0.230933	-0.246460	-0.260946	-0.260946	-0.260946	-0.260946	-0.274463	0.149083	0.149083	0.149083	0.149083	0.149083	0.149083	0.149083	0.149083	0.149083	0.149083	0.149083
rp011904_05	rp011904_05	1.000000	0.160096	0.160096	0.160096	0.160096	0.160096	0.116094	0.116094	-0.032356	-0.063470	-0.092501	-0.092501	-0.144860	-0.190441	-0.210969	-0.247993	-0.264666	-0.264666	-0.264666	-0.264666	-0.264666	-0.280223	0.160096	0.160096	0.160096	0.160096	0.160096	0.160096	0.160096	0.160096	0.160096
rp011904_06	rp011904_06	1.000000	0.154869	0.154869	0.154869	0.154869	0.154869	-0.061398	-0.089481	-0.140131	-0.162941	-0.184224	-0.204082	-0.239897	-0.239897	-0.256026	-0.271075	-0.256026	-0.256026	-0.271075	0.154869	0.154869	0.154869	0.154869	0.154869	0.154869	0.154869	0.154869	0.154869	0.154869	0.154869	0.154869
rp011904_07	rp011904_07	1.000000	0.149697	0.149697	0.149697	0.149697	-0.059348	0.149697	0.149697	-0.157499	-0.157499	-0.197265	-0.215174	-0.231884	-0.247475	-0.262021	-0.262021	-0.262021	-0.262021	-0.262021	0.149697	0.149697	0.149697	0.149697	0.149697	0.149697	0.149697	0.149697	0.149697	0.149697	0.149697	0.149697
rp011904_08	rp011904_08	1.000000	0.150275	0.150275	0.150275	0.150275	0.150275	0.150275	-0.112252	-0.112252	-0.135974	-0.178759	-0.178759	-0.216006	-0.232780	-0.248431	-0.263034	-0.263034	-0.263034	-0.263034	-0.263034	0.150275	0.150275	0.150275	0.150275	0.150275	0.150275	0.150275	0.150275	0.150275	0.150275	0.150275
rp011904_09	rp011904_09	1.000000	0.149251	0.149251	0.149251	0.149251	0.149251	0.149251	-0.111487	-0.111487	-0.157030	-0.177541	-0.196678	-0.214534	-0.231194	-0.246738	-0.261241	-0.261241	-0.261241	-0.261241	-0.261241	0.149251	0.149251	0.149251	0.149251	0.149251	0.149251	0.149251	0.149251	0.149251	0.149251	0.149251
rp011904_10	rp011904_10	1.000000	0.157404	0.157404	0.157404	0.157404	0.157404	0.157404	-0.062403	-0.090946	-0.117577	-0.165608	-0.187240	-0.207422	-0.226253	-0.260217	-0.275512	-0.275512	-0.275512	-0.275512	0.157404	0.157404	0.157404	0.157404	0.157404	0.157404	0.157404	0.157404	0.157404	0.157404	0.157404	0.157404
rp011904_11	rp011904_11	1.000000	0.149355	0.149355	0.149355	0.149355	0.149355	0.149355	0.149355	-0.177664	-0.177664	-0.196815	-0.214683	-0.231354	-0.246909	-0.261423	-0.261423	-0.261423	-0.261423	-0.261423	0.149355	0.070004	0.108305	0.149355	0.149355	0.149355	0.149355	0.149355	0.149355	0.149355	0.149355	0.149355
rp011904_13	rp011904_13	1.000000	0.156142	0.156142	0.156142	0.156142	-0.116634	-0.031557	-0.031557	-0.141283	-0.164281	-0.205759	-0.224439	-0.224439	-0.241868	-0.258130	-0.258130	-0.273303	-0.273303	-0.273303	0.156142	0.156142	0.156142	0.156142	0.156142	0.156142	0.156142	0.156142	0.156142	0.156142	0.113227	0.156142
rp011904_14	rp011904_14	1.000000	0.151993	0.151993	0.151993	0.151993	0.151993	0.034873	-0.087819	-0.137529	-0.180803	-0.200292	-0.218476	-0.218476	-0.235442	-0.251271	-0.251271	-0.251271	-0.251271	-0.251271	-0.251271	0.151993	0.151993	0.151993	0.151993	0.151993	0.151993	0.151993	0.151993	0.151993	0.151993	0.151993
rp011904_15	rp011904_15	1.000000	0.156292	0.156292	0.156292	0.156292	0.156292	0.156292	0.156292	0.156292	0.156292	0.156292	-0.164439	-0.185917	-0.224655	-0.224655	-0.242101	-0.242101	-0.258378	-0.242101	-0.242101	-0.258378	0.156292	0.156292	0.156292	0.073255	0.156292	0.156292	0.156292	0.156292	0.156292	0.156292
rp011904_16	rp011904_16	1.000000	0.148522	0.148522	0.148522	0.148522	0.148522	0.148522	-0.110942	-0.156263	-0.176673	-0.195717	-0.213485	-0.230064	-0.245532	-0.259965	-0.259965	-0.259965	-0.259965	-0.259965	0.148522	0.148522	0.148522	0.148522	0.148522	0.148522	0.148522	0.148522	0.148522	0.148522	0.148522	0.148522
rp011904_17	rp011904_17	1.000000	0.152027	0.152027	0.152027	0.152027	0.152027	0.152027	0.034881	0.034881	-0.137559	-0.159951	-0.180843	-0.180843	-0.200337	-0.218524	-0.235494	-0.235494	-0.251327	-0.251327	-0.251327	-0.251327	-0.235494	-0.200337	-0.200337	0.152027	0.152027	0.152027	0.152027	0.152027	0.152027	0.152027
rp011904_18	rp011904_18	1.000000	0.150678	0.150678	0.150678	0.150678	0.150678	0.000933	-0.112553	-0.136338	-0.179238	-0.198558	-0.216585	-0.233404	-0.249097	-0.263739	-0.263739	-0.263739	-0.263739	-0.263739	0.150678	0.150678	0.150678	0.150678	0.150678	0.150678	0.150678	0.150678	0.150678	0.150678	0.150678	0.150678
rp011904_21	rp011904_21	1.000000	0.159023	0.159023	0.159023	0.159023	0.074536	0.074536	0.036486	-0.032139	-0.091881	-0.143890	-0.189166	-0.228581	-0.262893	-0.278346	-0.278346	-0.278346	-0.278346	-0.292764	0.159023	0.159023	0.159023	0.159023	0.159023	0.159023	0.159023	0.159023	0.159023	0.159023	0.159023	0.159023
rp011904_23	rp011904_23	1.000000	0.151923	0.151923	0.151923	0.071208	0.110167	0.110167	-0.159841	-0.180719	-0.180719	-0.200199	-0.218374	-0.235333	-0.251155	-0.265918	-0.265918	-0.251155	-0.251155	-0.265918	0.151923	0.151923	0.151923	0.151923	0.151923	0.151923	0.151923	0.151923	0.151923	0.151923	0.110167	0.151923
rp011904_24	rp011904_24	1.000000	0.149706	0.149706	0.149706	0.149706	0.149706	0.149706	-0.135459	-0.178082	-0.197277	-0.215187	-0.231898	-0.247489	-0.247489	-0.247489	-0.247489	-0.247489	-0.247489	-0.247489	0.149706	0.149706	0.149706	0.149706	0.149706	0.034348	0.149706	0.149706	0.149706	0.149706	0.149706	0.149706
rp011904_25	rp011904_25	1.000000	0.147145	0.147145	0.147145	0.147145	0.147145	0.147145	0.147145	-0.154815	-0.175036	-0.193903	-0.211507	-0.227932	-0.243257	-0.243257	-0.257555	-0.243257	-0.243257	-0.243257	-0.243257	0.147145	0.147145	0.147145	0.147145	0.147145	0.147145	0.147145	0.147145	0.147145	0.147145	0.147145
rp011904_27	rp011904_27	1.000000	0.152440	0.152440	0.152440	0.152440	0.034976	0.034976	-0.137933	-0.160385	-0.181334	-0.200880	-0.219118	-0.236133	-0.252010	-0.252010	-0.252010	-0.252010	-0.266823	-0.280644	0.152440	0.152440	0.152440	0.152440	0.152440	0.152440	0.152440	0.152440	0.152440	0.152440	0.152440	0.152440
rp011904_29	rp011904_29	1.000000	0.153932	0.153932	0.153932	0.153932	0.153932	0.153932	-0.088939	-0.139283	-0.161955	-0.183109	-0.202846	-0.221262	-0.238444	-0.254476	-0.269434	-0.254476	-0.254476	-0.269434	0.153932	0.153932	0.153932	0.153932	0.153932	0.153932	0.153932	0.153932	0.153932	0.153932	0.153932	0.153932
rp012005_04	rp012005_04	1.000000	0.164562	0.164562	0.164562	0.164562	0.037757	0.001019	-0.095082	-0.148901	-0.173139	-0.195754	-0.216855	-0.236542	-0.254911	-0.254911	-0.254911	-0.236542	-0.236542	-0.236542	0.164562	0.164562	0.164562	0.164562	0.164562	0.164562	0.164562	0.164562	0.164562	0.164562	0.164562	0.164562
rp012005_06	rp012005_06	1.000000	0.155364	0.155364	0.155364	0.155364	0.072820	0.035646	-0.031400	-0.089767	-0.140578	-0.184812	-0.223320	-0.256843	-0.271941	-0.271941	-0.271941	-0.271941	-0.271941	-0.286027	0.155364	0.155364	0.155364	0.155364	0.155364	-0.031400	0.155364	0.155364	0.155364	0.155364	0.155364	0.155364
rp012005_08	rp012005_08	1.000000	0.160363	0.160363	0.160363	0.160363	0.160363	0.160363	0.160363	0.160363	0.000993	-0.032410	-0.092655	-0.145102	-0.168721	-0.211321	-0.248406	-0.265107	-0.265107	-0.265107	-0.265107	-0.265107	-0.265107	0.160363	0.160363	0.160363	0.160363	0.160363	0.116287	0.116287	0.160363	0.160363
rp012005_10	rp012005_10	1.000000	0.167764	0.167764	0.167764	0.167764	0.038491	0.001039	-0.033906	-0.033906	-0.066510	-0.125315	-0.176508	-0.221074	-0.259870	-0.277343	-0.277343	-0.259870	-0.259870	-0.259870	-0.277343	0.167764	0.167764	0.167764	0.167764	-0.033906	0.167764	0.167764	0.167764	0.167764	0.167764	0.167764
rp012005_11	rp012005_11	1.000000	0.161999	0.161999	0.161999	-0.032741	-0.064225	-0.093601	-0.121009	-0.121009	-0.146583	-0.170443	-0.213478	-0.232858	-0.250941	-0.267813	-0.250941	-0.250941	-0.267813	-0.283555	0.161999	0.161999	0.161999	0.161999	0.161999	0.161999	0.161999	0.161999	0.161999	0.161999	0.161999	0.161999
rp012005_14	rp012005_14	1.000000	0.155181	0.155181	0.155181	0.155181	0.155181	0.035604	-0.061522	-0.115916	-0.140413	-0.184594	-0.223057	-0.240379	-0.256540	-0.271620	-0.256540	-0.256540	-0.256540	-0.271620	0.155181	0.155181	0.155181	0.155181	0.155181	0.155181	0.155181	0.155181	0.155181	0.155181	0.155181	0.155181
rp012005_20	rp012005_20	1.000000	0.157482	0.157482	0.157482	0.157482	0.157482	0.157482	0.157482	-0.090991	-0.117635	-0.165690	-0.187332	-0.207525	-0.226365	-0.243944	-0.260345	-0.260345	-0.260345	-0.260345	-0.260345	0.157482	0.157482	0.157482	0.157482	-0.031828	0.157482	0.157482	0.157482	0.157482	0.157482	0.157482
rp012204_01	rp012204_01	1.000000	0.151906	0.151906	0.151906	0.151906	0.151906	0.151906	0.151906	0.151906	0.151906	-0.200177	-0.200177	-0.218350	-0.235307	-0.251127	-0.251127	-0.251127	-0.235307	-0.235307	-0.235307	0.151906	0.151906	0.151906	0.151906	0.151906	0.151906	0.151906	0.151906	0.151906	0.151906	0.151906
rp012204_05	rp012204_05	1.000000	0.149988	0.149988	0.149988	0.149988	0.149988	0.034413	0.149988	0.149988	-0.197649	-0.215592	-0.215592	-0.232335	-0.247956	-0.247956	-0.247956	-0.247956	-0.247956	-0.247956	-0.247956	0.000929	0.149988	0.149988	0.149988	0.149988	0.149988	0.149988	0.149988	0.149988	0.149988	0.149988
rp012204_07	rp012204_07	1.000000	0.162795	0.162795	0.162795	0.076303	0.037351	0.001008	-0.094060	-0.094060	-0.147302	-0.171280	-0.214526	-0.234002	-0.252173	-0.269128	-0.269128	-0.269128	-0.269128	-0.269128	0.162795	0.162795	0.162795	0.162795	0.162795	0.162795	0.162795	0.162795	0.162795	0.162795	0.162795	0.162795
rp012204_21	rp012204_21	1.000000	0.152819	0.152819	0.152819	0.152819	0.152819	0.071628	0.152819	0.152819	0.152819	-0.201380	-0.219663	-0.236721	-0.252637	-0.252637	-0.252637	-0.252637	-0.252637	-0.252637	0.152819	0.152819	0.152819	0.152819	0.152819	0.152819	0.152819	0.152819	0.152819	0.152819	0.152819	0.152819
rp012204_23	rp012204_23	1.000000	0.156780	0.156780	0.156780	0.156780	0.000971	0.156780	0.156780	-0.117111	0.156780	0.156780	-0.242857	-0.242857	-0.259185	-0.259185	-0.274420	-0.259185	-0.274420	0.156780	0.156780	0.156780	0.156780	0.156780	0.156780	0.156780	0.156780	0.156780	0.156780	0.156780	0.156780	0.156780
rp012204_25	rp012204_25	1.000000	0.151360	0.151360	0.151360	0.151360	0.151360	0.151360	0.151360	0.151360	-0.217566	-0.234461	-0.250225	-0.250225	-0.250225	-0.250225	-0.250225	-0.250225	-0.250225	0.151360	0.151360	0.034728	0.151360	0.151360	0.151360	0.151360	0.151360	0.151360	0.151360	0.151360	0.151360	0.151360
rp012204_28	rp012204_28	1.000000	0.167398	0.167398	0.167398	0.001036	-0.033832	0.167398	0.167398	0.167398	0.121389	0.167398	0.167398	-0.240619	-0.259304	-0.259304	-0.259304	-0.276739	-0.276739	-0.293005	0.167398	0.167398	0.078461	0.038408	0.038408	0.167398	0.167398	0.167398	0.167398	0.167398	0.167398	0.167398
rp012405_05	rp012405_05	1.000000	0.167901	0.167901	0.167901	0.167901	0.167901	0.167901	-0.066565	-0.125418	-0.151922	-0.199726	-0.221254	-0.260083	-0.277569	-0.277569	-0.260083	-0.241341	-0.241341	-0.241341	-0.241341	-0.033934	0.078696	0.167901	0.167901	0.078696	0.078696	-0.125418	0.001040	0.167901	0.167901	0.167901
rp012405_06	rp012405_06	1.000000	0.155654	0.155654	0.155654	0.155654	0.155654	0.155654	0.155654	0.155654	-0.031458	-0.089934	-0.116269	-0.163767	-0.185157	-0.205116	-0.223737	-0.241112	-0.257323	-0.257323	-0.257323	-0.257323	-0.257323	-0.257323	0.155654	0.155654	0.155654	0.155654	0.155654	0.072956	0.155654	0.155654
rp012405_08	rp012405_08	1.000000	0.168113	0.168113	0.168113	0.168113	0.168113	0.168113	0.168113	0.121907	0.001041	-0.066649	-0.152114	-0.199978	-0.221533	-0.241645	-0.260411	-0.241645	-0.241645	-0.241645	-0.241645	0.168113	0.168113	0.168113	0.168113	0.168113	0.168113	0.168113	0.168113	0.168113	0.168113	0.168113
rp012405_10	rp012405_10	1.000000	0.153165	0.153165	0.153165	0.153165	0.153165	0.153165	0.153165	0.153165	-0.201837	-0.220160	-0.220160	-0.237257	-0.237257	-0.237257	-0.237257	-0.220160	-0.220160	-0.220160	-0.220160	-0.201837	-0.161149	0.111068	0.111068	0.153165	0.153165	0.153165	0.153165	0.153165	0.153165	0.153165
rp012405_12	rp012405_12	1.000000	0.165232	0.165232	0.165232	0.165232	0.165232	0.165232	0.077446	0.001023	-0.065507	-0.095469	-0.149508	-0.196552	-0.237505	-0.273158	-0.273158	-0.273158	-0.255949	-0.255949	-0.255949	0.165232	0.165232	0.165232	0.165232	0.165232	0.165232	0.165232	0.077446	0.165232	0.165232	0.165232
rp012405_13	rp012405_13	1.000000	0.158197	0.158197	0.158197	0.158197	0.158197	0.158197	0.158197	0.158197	0.074148	-0.208466	-0.208466	-0.208466	-0.227392	-0.227392	-0.227392	-0.227392	-0.227392	-0.227392	-0.227392	-0.227392	0.158197	0.158197	0.158197	0.158197	0.158197	0.158197	0.158197	0.158197	0.158197	0.158197
rp012405_16	rp012405_16	1.000000	0.159832	0.159832	0.159832	0.159832	0.159832	-0.032303	-0.063366	-0.119391	-0.168163	-0.190128	-0.210622	-0.229743	-0.247584	-0.264231	-0.264231	-0.247584	-0.247584	-0.247584	0.159832	0.159832	0.159832	0.159832	0.159832	0.159832	0.159832	0.159832	0.159832	0.159832	0.159832	0.159832
rp012405_18	rp012405_18	1.000000	0.163486	0.163486	0.163486	0.163486	0.163486	0.163486	0.118552	0.037510	-0.033041	-0.122120	-0.172007	-0.234996	-0.253244	-0.270271	-0.270271	-0.253244	-0.253244	-0.253244	0.163486	0.163486	0.163486	0.163486	0.163486	0.163486	0.163486	0.163486	0.163486	0.163486	0.163486	0.163486
rp012405_27	rp012405_27	1.000000	0.155483	0.155483	0.155483	0.155483	0.155483	0.155483	-0.061642	-0.140687	-0.163587	-0.184955	-0.204891	-0.223492	-0.240848	-0.257041	-0.257041	-0.257041	-0.257041	-0.257041	0.155483	0.155483	0.155483	0.155483	0.155483	0.155483	0.155483	0.155483	0.155483	0.155483	0.155483	0.155483
rp012405_29	rp012405_29	1.000000	0.160404	0.160404	0.160404	0.160404	0.160404	0.160404	0.160404	0.160404	0.160404	0.160404	-0.211375	-0.230565	-0.230565	-0.248470	-0.248470	-0.230565	-0.230565	-0.230565	0.160404	0.160404	0.160404	0.160404	0.160404	0.160404	0.160404	0.160404	0.160404	0.160404	0.160404	0.160404
rp012604_01	rp012604_01	1.000000	0.144786	0.144786	0.144786	0.144786	0.144786	0.144786	0.144786	0.144786	-0.208115	-0.208115	-0.224277	-0.224277	-0.224277	-0.224277	-0.224277	-0.224277	-0.224277	-0.224277	-0.224277	-0.208115	-0.208115	-0.190794	-0.152332	0.144786	0.144786	0.144786	0.144786	0.144786	0.144786	0.144786
rp012604_05	rp012604_05	1.000000	0.161033	0.161033	0.161033	0.161033	0.075478	-0.032546	-0.093043	-0.145708	-0.169426	-0.191556	-0.191556	-0.191556	-0.212204	-0.231469	-0.249444	-0.249444	-0.249444	-0.266216	-0.281864	0.161033	0.161033	0.161033	0.161033	0.161033	0.161033	0.161033	0.161033	0.161033	0.161033	0.161033
rp012604_08	rp012604_08	1.000000	0.155534	0.155534	0.155534	0.155534	0.155534	0.155534	0.072900	0.000963	-0.140732	-0.163640	-0.204957	-0.223565	-0.257124	-0.257124	-0.272238	-0.272238	-0.257124	-0.272238	0.155534	0.155534	0.155534	0.155534	0.155534	0.155534	0.155534	0.155534	0.155534	0.155534	0.155534	0.155534
rp012604_24	rp012604_24	1.000000	0.155134	0.155134	0.155134	0.155134	0.072712	0.155134	0.155134	0.155134	0.155134	0.155134	-0.204430	-0.222990	-0.240306	-0.256463	-0.240306	-0.240306	-0.240306	-0.222990	-0.222990	-0.222990	0.155134	0.155134	0.155134	0.155134	0.155134	0.155134	0.155134	0.155134	0.155134	0.155134
rp012604_26	rp012604_26	1.000000	0.156762	0.156762	0.156762	0.156762	0.156762	0.156762	0.156762	0.156762	-0.141843	-0.164933	0.113676	-0.206576	-0.225330	-0.259155	-0.259155	-0.259155	-0.259155	-0.259155	-0.259155	0.156762	0.156762	0.156762	0.156762	0.156762	0.156762	0.156762	0.156762	0.156762	-0.031682	0.156762
rp012604_27	rp012604_27	1.000000	0.147451	0.147451	0.147451	0.147451	0.147451	0.147451	0.147451	0.147451	-0.194306	-0.175400	-0.211947	-0.228405	-0.243762	-0.258091	-0.258091	-0.258091	-0.258091	-0.271459	0.147451	0.147451	0.147451	0.147451	0.147451	0.147451	0.147451	0.147451	0.147451	0.147451	0.147451	0.147451
rp012604_29	rp012604_29	1.000000	0.152728	0.152728	0.152728	0.152728	0.152728	0.152728	0.152728	0.152728	0.152728	-0.138194	-0.160689	-0.181677	-0.219532	-0.236580	-0.252487	-0.252487	-0.252487	-0.236580	-0.252487	-0.252487	0.152728	0.152728	0.152728	0.152728	0.152728	0.152728	0.152728	0.152728	0.152728	0.152728
rp012904_02	rp012904_02	1.000000	0.160363	0.160363	0.160363	0.116287	0.075163	0.160363	0.160363	0.160363	0.160363	0.160363	0.160363	0.160363	-0.248406	-0.265108	-0.265108	-0.280691	-0.280691	-0.280691	0.160363	0.160363	0.160363	0.160363	0.160363	0.160363	0.160363	0.160363	0.116287	-0.119787	0.160363	0.160363
rp012904_03	rp012904_03	1.000000	0.150235	0.150235	0.150235	0.150235	0.150235	0.150235	0.150235	0.150235	0.150235	-0.197975	-0.215948	-0.232718	-0.248365	-0.262964	-0.262964	-0.262964	-0.262964	-0.262964	0.150235	0.150235	0.150235	0.150235	0.108943	0.108943	0.150235	0.150235	0.150235	0.150235	0.150235	0.150235
rp012904_07	rp012904_07	1.000000	0.154438	0.154438	0.154438	0.154438	0.111991	0.154438	0.154438	0.154438	-0.183712	-0.203514	-0.221990	-0.239229	-0.239229	-0.255314	-0.255314	-0.255314	-0.255314	-0.239229	0.035434	0.154438	0.154438	0.154438	0.154438	0.154438	0.154438	0.154438	0.154438	0.154438	0.154438	0.154438
rp012904_08	rp012904_08	1.000000	0.168263	0.168263	0.168263	0.168263	0.168263	0.168263	0.168263	0.078866	0.078866	0.078866	0.078866	-0.097220	-0.152250	-0.200157	-0.241862	-0.260644	-0.278168	-0.260644	-0.241862	-0.221732	-0.221732	-0.221732	0.168263	0.168263	0.168263	0.168263	0.168263	0.168263	0.168263	0.168263
rp012904_13	rp012904_13	1.000000	0.158210	0.158210	0.158210	0.036299	0.000980	0.158210	0.158210	0.158210	0.158210	0.158210	0.158210	-0.208484	-0.227411	-0.261549	-0.261549	-0.261549	-0.261549	-0.261549	-0.261549	-0.261549	0.158210	0.158210	0.114726	0.074154	0.074154	0.158210	0.158210	0.158210	0.158210	0.158210
rp012904_15	rp012904_15	1.000000	0.150157	0.150157	0.150157	0.150157	0.150157	0.150157	0.150157	0.150157	-0.178619	-0.086759	-0.178619	-0.197872	-0.232597	-0.248236	-0.262827	-0.262827	-0.262827	-0.262827	-0.262827	0.150157	0.150157	0.150157	0.150157	0.150157	0.150157	0.150157	0.150157	0.150157	0.150157	0.150157
rp012904_16	rp012904_16	1.000000	0.155659	0.155659	0.155659	0.155659	0.155659	0.155659	0.155659	-0.185164	-0.185164	-0.223745	-0.241121	-0.241121	-0.257332	-0.272458	-0.257332	-0.272458	-0.272458	-0.286571	0.155659	0.155659	0.112877	0.112877	0.112877	0.112877	0.000964	-0.031460	-0.089938	0.112877	0.112877	0.155659
rp012904_18	rp012904_18	1.000000	0.155711	0.155711	0.155711	0.155711	0.155711	0.155711	0.155711	0.155711	-0.163827	-0.185226	-0.223820	-0.241201	-0.241201	-0.257418	-0.241201	-0.241201	-0.241201	-0.241201	0.155711	0.155711	0.155711	0.155711	0.155711	0.155711	0.155711	0.155711	0.112914	0.155711	0.155711	0.155711
rp012904_22	rp012904_22	1.000000	0.155784	0.155784	0.155784	0.155784	-0.031485	0.155784	0.155784	-0.116366	-0.140958	-0.163903	-0.185312	-0.205287	-0.223924	-0.241313	-0.241313	-0.241313	-0.241313	-0.241313	-0.257538	-0.257538	0.155784	0.155784	0.155784	0.155784	0.155784	0.155784	0.155784	0.155784	0.155784	0.155784
rp012904_24	rp012904_24	1.000000	0.156211	0.156211	0.156211	0.156211	0.000967	0.156211	0.156211	-0.164353	-0.185820	-0.205850	-0.224538	-0.241975	-0.241975	-0.258244	-0.241975	-0.241975	-0.241975	-0.241975	0.156211	0.156211	0.156211	0.156211	0.156211	0.156211	0.156211	0.113277	0.156211	0.156211	0.156211	0.156211
rp012904_26	rp012904_26	1.000000	0.162172	0.117599	0.162172	0.162172	0.037209	0.162172	0.162172	-0.146739	-0.170625	-0.192911	-0.233107	-0.251209	-0.268099	-0.283858	-0.283858	-0.268099	-0.283858	-0.283858	0.162172	0.162172	0.117599	0.117599	0.117599	0.117599	0.076011	-0.032776	-0.093701	0.076011	0.162172	0.162172
rp012904_27	rp012904_27	1.000000	0.154830	0.154830	0.154830	0.154830	0.154830	0.072570	0.072570	0.154830	-0.115654	-0.162900	-0.184178	-0.204030	-0.239836	-0.255961	-0.271007	-0.255961	-0.255961	-0.255961	-0.271007	0.154830	0.154830	0.154830	0.154830	0.154830	0.154830	0.154830	0.154830	0.154830	0.154830	0.154830
rp012904_28	rp012904_28	1.000000	0.161390	0.161390	0.161390	0.117032	0.075645	0.161390	0.161390	0.161390	0.161390	0.161390	0.161390	0.161390	-0.231983	-0.231983	-0.249998	-0.249998	-0.249998	-0.231983	-0.231983	-0.231983	-0.231983	0.161390	0.161390	0.161390	0.161390	0.161390	0.117032	0.117032	0.161390	0.161390
rp012904_29	rp012904_29	1.000000	0.155501	0.155501	0.155501	0.155501	0.155501	0.000963	0.155501	0.155501	0.155501	0.155501	-0.163605	-0.184975	-0.223517	-0.257069	-0.272180	-0.272180	-0.272180	-0.272180	-0.272180	-0.286279	0.155501	0.155501	0.072884	0.072884	0.072884	0.155501	0.155501	-0.089846	-0.089846	0.155501
rp013005_01	rp013005_01	1.000000	0.153600	0.153600	0.153600	0.153600	0.153600	0.153600	-0.031043	-0.060895	-0.088748	-0.138982	-0.161605	-0.182714	-0.202409	-0.237930	-0.253927	-0.268853	-0.268853	-0.268853	-0.268853	-0.282779	0.153600	0.153600	0.153600	0.153600	0.153600	0.153600	0.153600	0.153600	0.153600	0.153600
rp020204_09	rp020204_09	1.000000	0.150202	0.150202	0.150202	0.150202	0.150202	0.150202	0.150202	0.150202	-0.197932	-0.215901	-0.232667	-0.248310	-0.262906	-0.262906	-0.262906	-0.262906	-0.276524	0.150202	0.150202	0.150202	0.150202	0.150202	0.150202	0.150202	0.150202	0.150202	0.150202	0.108919	0.070401	0.150202
rp020204_15	rp020204_15	1.000000	0.176072	0.176072	0.176072	0.176072	0.176072	0.176072	0.176072	0.176072	0.176072	-0.209445	-0.209445	-0.232022	-0.232022	-0.232022	-0.232022	-0.209445	-0.209445	-0.185249	-0.069804	-0.101732	0.040398	0.176072	0.176072	0.176072	0.176072	0.176072	0.176072	0.176072	0.176072	0.176072
rp020204_16	rp020204_16	1.000000	0.151903	0.151903	0.151903	0.071198	0.110153	0.151903	0.151903	0.151903	0.151903	-0.200173	-0.218346	-0.235302	-0.251122	-0.265883	-0.265883	-0.251122	-0.251122	-0.265883	0.151903	0.151903	0.151903	0.151903	0.151903	0.151903	0.151903	0.151903	0.151903	0.151903	0.151903	0.151903
rp020204_18	rp020204_18	1.000000	0.153854	0.153854	0.153854	0.153854	0.153854	0.153854	0.153854	0.153854	-0.161873	-0.183017	-0.202744	-0.221150	-0.238324	-0.254348	-0.254348	-0.254348	-0.254348	-0.269298	0.153854	0.153854	0.153854	0.153854	0.153854	0.153854	0.153854	0.153854	0.153854	0.153854	0.111568	0.153854
rp020204_22	rp020204_22	1.000000	0.164141	0.164141	0.164141	0.119027	0.119027	0.001016	0.001016	-0.122609	-0.122609	-0.195253	-0.216299	-0.235936	-0.254258	-0.271353	-0.271353	-0.254258	-0.254258	-0.271353	0.164141	0.164141	0.164141	0.164141	0.164141	0.164141	-0.094838	0.164141	0.164141	0.164141	0.164141	0.164141
rp020204_23	rp020204_23	1.000000	0.151822	0.151822	0.151822	0.151822	0.151822	0.151822	0.151822	-0.159736	-0.180600	-0.200067	-0.200067	-0.218230	-0.235177	-0.250989	-0.250989	-0.250989	-0.235177	-0.235177	-0.235177	0.151822	0.151822	0.151822	0.151822	0.151822	0.151822	0.151822	0.110094	0.151822	0.151822	0.151822
rp020204_24	rp020204_24	1.000000	0.157300	0.157300	0.157300	0.157300	0.157300	0.157300	0.157300	-0.062362	0.157300	0.157300	-0.062362	-0.142330	-0.187116	-0.207285	-0.243662	-0.260044	-0.260044	-0.260044	-0.243662	-0.243662	-0.260044	0.157300	0.157300	0.157300	0.157300	0.157300	0.157300	0.157300	0.157300	0.157300
rp020204_27	rp020204_27	1.000000	0.171548	0.171548	0.171548	0.171548	0.171548	0.039360	-0.034671	-0.155223	-0.128142	-0.128142	-0.180489	-0.204064	-0.246584	-0.246584	-0.246584	-0.246584	-0.226061	-0.226061	-0.226061	-0.226061	0.171548	0.171548	0.080406	0.171548	0.171548	0.171548	0.171548	0.171548	0.171548	0.171548
rp020204_28	rp020204_28	1.000000	0.156537	0.156537	0.156537	0.113513	0.113513	0.156537	0.156537	-0.141640	-0.164696	-0.186208	-0.206280	-0.225007	-0.242480	-0.258783	-0.258783	-0.258783	-0.258783	-0.273994	0.156537	0.156537	0.156537	0.156537	0.156537	0.156537	0.156537	0.156537	0.156537	0.156537	0.073370	0.156537
rp020204_29	rp020204_29	1.000000	0.151943	0.151943	0.151943	0.151943	0.151943	0.151943	0.151943	-0.113498	-0.159862	-0.180743	-0.200226	-0.235364	-0.251188	-0.251188	-0.265953	-0.265953	-0.265953	-0.279729	0.151943	0.151943	0.151943	0.151943	0.151943	0.151943	0.151943	0.151943	0.151943	0.151943	0.034862	0.151943
rp020305_03	rp020305_03	1.000000	0.163755	0.163755	0.163755	0.163755	0.163755	0.037572	-0.033096	-0.094615	-0.122320	-0.172290	-0.215791	-0.235381	-0.253660	-0.253660	-0.253660	-0.253660	-0.253660	-0.253660	0.163755	0.163755	0.163755	0.163755	0.163755	0.163755	0.163755	0.163755	0.163755	0.163755	0.163755	0.163755
rp020305_15	rp020305_15	1.000000	0.159621	0.159621	0.159621	0.159621	0.159621	-0.032260	-0.092226	-0.144430	-0.167940	-0.189876	-0.210343	-0.229439	-0.247256	-0.263881	-0.247256	-0.247256	-0.247256	-0.247256	0.159621	0.159621	0.159621	0.159621	0.159621	0.159621	0.159621	0.159621	0.159621	0.159621	0.159621	0.159621
rp020305_16	rp020305_16	1.000000	0.168225	0.168225	0.168225	0.078849	0.078849	0.121989	0.001042	-0.066693	-0.125660	-0.176994	-0.200112	-0.221682	-0.241808	-0.260586	-0.278106	-0.260586	-0.260586	-0.260586	0.168225	0.168225	0.168225	0.168225	0.168225	0.168225	0.168225	0.168225	0.168225	0.168225	0.168225	0.168225
rp020305_29	rp020305_29	1.000000	0.163001	0.163001	0.163001	0.163001	0.076400	0.037399	0.001009	-0.064622	-0.121758	-0.171497	-0.193898	-0.234298	-0.269470	-0.285309	-0.269470	-0.252493	-0.252493	-0.269470	0.163001	0.163001	0.163001	0.163001	0.163001	0.163001	0.163001	0.163001	0.163001	0.163001	0.163001	0.163001
rp020504_03	rp020504_03	1.000000	0.150346	0.150346	0.150346	0.150346	0.150346	0.150346	0.150346	-0.136038	-0.136038	-0.178844	-0.198121	-0.232890	-0.248548	-0.263158	-0.263158	-0.263158	-0.263158	-0.263158	0.150346	0.150346	0.150346	0.150346	0.150346	0.150346	0.150346	0.150346	0.150346	0.150346	0.150346	0.150346
rp020504_05	rp020504_05	1.000000	0.154711	0.154711	0.154711	0.154711	0.154711	0.154711	0.154711	-0.184036	-0.203873	-0.203873	-0.222382	-0.239652	-0.255765	-0.270798	-0.255765	-0.255765	-0.255765	-0.270798	0.154711	0.154711	0.154711	-0.031268	0.035497	0.035497	0.154711	0.154711	0.072514	0.154711	0.154711	0.154711
rp020504_06	rp020504_06	1.000000	0.157347	0.157347	0.157347	0.157347	0.157347	0.073750	0.073750	-0.142373	-0.187171	-0.187171	0.157347	-0.226170	-0.243734	-0.260121	-0.260121	-0.260121	-0.260121	-0.260121	-0.260121	0.157347	0.157347	0.157347	0.073750	0.073750	0.157347	0.157347	0.157347	0.157347	0.157347	0.157347
rp020504_09	rp020504_09	1.000000	0.159776	0.074888	0.115862	0.115862	0.115862	0.036659	0.036659	-0.144570	0.159776	0.159776	0.159776	-0.247497	-0.264137	-0.279663	-0.279663	-0.279663	-0.279663	-0.279663	0.159776	0.159776	0.159776	0.159776	0.159776	0.159776	0.159776	0.159776	0.159776	0.159776	0.159776	0.159776
rp020504_11	rp020504_11	1.000000	0.158300	0.158300	0.158300	0.158300	0.158300	0.158300	0.158300	0.158300	-0.166551	-0.208603	-0.227541	-0.245212	-0.261698	-0.261698	-0.261698	-0.261698	-0.261698	-0.261698	0.158300	0.158300	-0.031993	0.036320	0.036320	0.036320	0.158300	0.158300	0.158300	0.158300	0.158300	0.158300
rp020504_12	rp020504_12	1.000000	0.163164	0.163164	0.163164	0.163164	-0.094274	-0.032976	-0.032976	-0.147637	-0.171669	-0.194091	-0.215013	-0.234533	-0.252746	-0.269739	-0.269739	-0.269739	-0.252746	-0.269739	0.163164	0.163164	0.163164	0.163164	0.076476	0.037436	0.163164	0.163164	0.163164	0.163164	0.163164	0.163164
rp020504_16	rp020504_16	1.000000	0.162985	0.162985	0.162985	0.162985	0.162985	0.162985	0.118189	0.001009	-0.064616	-0.121746	-0.147475	-0.171481	-0.193879	-0.214777	-0.234276	-0.269443	-0.285281	-0.285281	-0.285281	-0.285281	0.162985	0.162985	0.037395	0.076393	0.162985	0.162985	0.162985	0.162985	0.162985	0.162985
rp020504_17	rp020504_17	1.000000	0.159111	0.159111	0.159111	0.000985	0.159111	0.159111	0.036506	-0.167404	-0.189270	-0.209671	-0.228706	-0.246467	-0.263038	-0.263038	-0.263038	-0.263038	-0.246467	-0.263038	0.159111	0.159111	0.074577	0.074577	0.074577	0.159111	0.159111	0.159111	0.159111	0.159111	0.159111	0.159111
rp020504_20	rp020504_20	1.000000	0.152035	0.152035	0.152035	0.152035	0.152035	0.152035	0.152035	0.152035	0.152035	0.152035	-0.218536	-0.235507	-0.251341	-0.251341	-0.251341	-0.235507	-0.235507	-0.235507	-0.235507	0.152035	0.152035	0.152035	0.152035	0.152035	0.152035	0.152035	0.152035	0.152035	0.152035	0.152035
rp020504_24	rp020504_24	1.000000	0.154346	0.154346	0.154346	0.154346	0.154346	0.035413	0.154346	0.154346	0.154346	-0.139657	-0.162391	-0.203392	-0.221857	-0.239086	-0.239086	-0.239086	-0.239086	-0.239086	-0.239086	-0.239086	-0.239086	0.154346	0.154346	0.154346	0.154346	0.154346	0.154346	0.154346	0.154346	0.154346
rp020504_25	rp020504_25	1.000000	0.156087	0.156087	0.156087	0.156087	0.156087	-0.116593	-0.116593	-0.164223	-0.185673	-0.205687	-0.224360	-0.241783	-0.258039	-0.273207	-0.258039	-0.258039	-0.258039	-0.273207	0.156087	0.156087	0.156087	-0.031546	0.035812	0.035812	0.156087	0.156087	0.156087	0.156087	0.156087	0.156087
rp020504_26	rp020504_26	1.000000	0.155973	0.155973	0.155973	0.155973	0.155973	0.155973	-0.141130	-0.141130	-0.164103	-0.185537	-0.205536	-0.224196	-0.257851	-0.257851	-0.257851	-0.257851	-0.257851	-0.257851	0.155973	0.155973	0.155973	0.155973	0.073106	0.113104	0.155973	0.155973	0.155973	0.155973	0.155973	0.155973
rp020504_28	rp020504_28	1.000000	0.161012	0.161012	0.161012	0.161012	0.161012	0.161012	-0.032541	0.161012	0.161012	0.161012	-0.191532	-0.231440	-0.249412	-0.281828	-0.281828	-0.266181	-0.266181	-0.266181	0.161012	0.161012	0.161012	0.036942	0.036942	0.075468	0.161012	0.161012	0.161012	0.161012	0.161012	0.161012
rp020504_29	rp020504_29	1.000000	0.149197	0.149197	0.149197	0.149197	0.149197	0.149197	0.149197	-0.111447	-0.156974	-0.177477	-0.196608	-0.231111	-0.261147	-0.261147	-0.261147	-0.261147	-0.261147	-0.274675	0.149197	0.149197	0.149197	0.149197	0.149197	0.149197	0.149197	0.149197	0.149197	0.149197	0.149197	0.149197
rp020705_06	rp020705_06	1.000000	0.165145	0.165145	0.165145	0.165145	0.165145	0.165145	0.119755	0.077405	-0.033377	-0.123359	-0.173753	-0.196448	-0.217623	-0.237380	-0.255814	-0.255814	-0.255814	-0.255814	-0.255814	0.165145	0.165145	0.165145	0.165145	0.165145	0.165145	0.165145	0.165145	0.165145	0.165145	0.165145
rp020705_07	rp020705_07	1.000000	0.155389	0.155389	0.155389	0.000962	0.155389	0.155389	0.155389	-0.089781	-0.140601	-0.163488	-0.184842	-0.204766	-0.240701	-0.256885	-0.256885	-0.256885	-0.256885	-0.271985	-0.286073	0.155389	0.155389	0.155389	0.155389	0.155389	0.155389	0.072832	0.155389	0.155389	0.155389	0.155389
rp020705_08	rp020705_08	1.000000	0.165182	0.165182	0.165182	0.165182	0.165182	0.165182	0.165182	0.165182	0.165182	0.037899	-0.033384	-0.095440	-0.149463	-0.196492	-0.237433	-0.255872	-0.255872	-0.255872	-0.255872	-0.255872	-0.255872	0.165182	0.165182	0.165182	0.165182	0.119782	0.165182	0.165182	0.165182	0.165182
rp020705_09	rp020705_09	1.000000	0.158228	0.158228	0.158228	0.158228	0.158228	0.158228	0.158228	0.158228	0.000980	-0.118192	-0.166475	-0.188219	-0.227437	-0.245099	-0.245099	-0.245099	-0.245099	-0.245099	-0.245099	-0.245099	0.158228	0.158228	0.158228	0.158228	0.158228	0.158228	0.158228	0.158228	0.158228	0.158228
rp020705_16	rp020705_16	1.000000	0.160577	0.160577	0.160577	0.160577	0.160577	0.160577	0.160577	0.160577	0.075264	-0.032453	-0.092779	-0.119947	-0.168947	-0.211603	-0.230814	-0.248738	-0.248738	-0.248738	-0.248738	-0.265462	-0.295625	0.160577	0.160577	0.160577	0.160577	0.160577	0.160577	0.160577	0.160577	0.160577
rp020705_22	rp020705_22	1.000000	0.162135	0.162135	0.162135	0.162135	0.037200	-0.032768	-0.093679	-0.121111	-0.170586	-0.192868	-0.213657	-0.233054	-0.251152	-0.268038	-0.251152	-0.251152	-0.251152	-0.251152	0.162135	0.162135	0.162135	0.162135	0.162135	0.162135	0.162135	0.162135	0.162135	0.162135	0.162135	0.162135
rp020705_24	rp020705_24	1.000000	0.163195	0.163195	0.163195	0.037443	0.076491	0.163195	0.163195	-0.064699	-0.064699	-0.094292	-0.147664	-0.171701	-0.234577	-0.252793	-0.269789	-0.269789	-0.269789	-0.252793	-0.252793	-0.252793	-0.252793	0.163195	0.163195	0.163195	0.163195	0.076491	0.076491	0.163195	0.163195	0.163195
rp020705_29	rp020705_29	1.000000	0.164176	0.164176	0.164176	0.164176	0.164176	0.164176	0.164176	-0.033181	-0.094858	-0.148552	-0.172733	-0.216346	-0.235987	-0.235987	-0.254313	-0.254313	-0.254313	-0.271412	0.164176	0.164176	0.164176	0.164176	0.164176	0.164176	0.164176	0.164176	0.164176	0.164176	0.164176	0.164176
rp020904_08	rp020904_08	1.000000	0.155088	0.155088	0.155088	0.155088	0.072691	0.155088	0.155088	-0.140329	-0.089608	-0.089608	-0.163171	-0.184484	-0.184484	-0.204370	-0.222924	-0.240235	-0.240235	-0.240235	-0.256387	-0.256387	-0.256387	-0.256387	0.155088	0.155088	0.155088	0.155088	0.155088	0.155088	0.155088	0.155088
rp020904_14	rp020904_14	1.000000	0.154528	0.154528	0.154528	0.154528	0.154528	0.154528	-0.031231	-0.061263	-0.183818	-0.203632	-0.203632	-0.222119	-0.239368	-0.255461	-0.255461	-0.255461	-0.270477	-0.270477	0.154528	0.154528	0.154528	0.154528	0.154528	0.154528	0.154528	0.154528	0.154528	0.154528	0.154528	0.154528
rp021005_00	rp021005_00	1.000000	0.151576	0.151576	0.151576	0.151576	0.151576	0.151576	0.151576	0.151576	0.151576	0.151576	0.151576	-0.217876	-0.234795	-0.250582	-0.265311	-0.265311	-0.250582	-0.250582	-0.250582	0.151576	0.151576	0.151576	0.151576	0.151576	0.151576	0.151576	0.151576	0.151576	0.151576	0.151576
rp021005_03	rp021005_03	1.000000	0.149411	0.149411	0.149411	0.149411	0.034281	0.149411	0.149411	-0.177731	-0.177731	-0.196888	-0.214763	-0.231441	-0.247002	-0.261520	-0.261520	-0.261520	-0.261520	-0.275067	0.149411	-0.086327	0.149411	0.149411	0.149411	0.149411	0.149411	0.149411	0.149411	0.149411	0.149411	0.149411
rp021005_07	rp021005_07	1.000000	0.170588	0.170588	0.170588	0.170588	0.170588	0.170588	0.170588	0.170588	0.170588	-0.179479	-0.202922	-0.202922	-0.202922	-0.202922	-0.202922	-0.202922	-0.202922	-0.202922	-0.179479	-0.202922	-0.202922	0.170588	0.170588	0.170588	0.170588	0.170588	0.170588	0.170588	0.170588	0.170588
rp021005_09	rp021005_09	1.000000	0.165662	0.165662	0.165662	0.165662	0.165662	0.001026	-0.065677	-0.095717	-0.149896	-0.174296	-0.197062	-0.218304	-0.238123	-0.238123	-0.238123	-0.238123	-0.218304	-0.218304	-0.238123	-0.238123	0.165662	0.165662	0.165662	0.165662	0.165662	0.165662	0.165662	0.165662	0.165662	0.165662
rp021005_16	rp021005_16	1.000000	0.291960	0.291960	0.291960	0.291960	0.291960	0.291960	0.211715	0.136844	0.001808	-0.115748	-0.168690	-0.168690	-0.168690	-0.168690	-0.168690	-0.115748	-0.059007	0.001808	0.001808	0.001808	-0.059007	0.001808	0.001808	-0.168690	-0.115748	0.291960	0.291960	-0.115748	0.066987	0.136844
rp021005_24	rp021005_24	1.000000	0.152983	0.152983	0.152983	0.152983	0.000947	0.152983	-0.138424	-0.138424	-0.138424	-0.181980	-0.201596	-0.236975	-0.252908	-0.267774	-0.267774	-0.252908	-0.267774	-0.267774	0.152983	0.152983	0.152983	0.152983	0.152983	0.152983	0.152983	0.152983	0.152983	0.152983	0.152983	0.152983
rp021005_25	rp021005_25	1.000000	0.162436	0.162436	0.162436	0.162436	0.162436	0.162436	0.162436	0.162436	-0.146977	-0.170902	-0.170902	-0.170902	-0.170902	-0.193225	-0.193225	-0.193225	-0.214053	-0.214053	-0.214053	-0.233486	-0.251617	-0.268535	0.162436	0.162436	0.162436	0.162436	0.162436	0.162436	0.162436	0.162436
rp021005_26	rp021005_26	1.000000	0.159956	0.159956	0.159956	0.000990	0.159956	0.159956	0.159956	0.159956	-0.168293	-0.168293	-0.210785	-0.210785	-0.247776	-0.247776	-0.247776	-0.247776	-0.247776	-0.247776	0.159956	0.159956	0.159956	0.159956	0.159956	0.159956	0.159956	0.159956	0.159956	0.159956	0.159956	0.159956
rp021204_00	rp021204_00	1.000000	0.157063	0.157063	0.157063	0.157063	0.157063	0.157063	0.157063	0.157063	0.157063	0.157063	-0.206973	-0.206973	-0.225763	-0.243295	0.157063	0.157063	-0.243295	-0.259652	-0.259652	-0.259652	0.157063	0.157063	0.157063	0.157063	0.157063	0.157063	0.157063	0.157063	0.157063	0.157063
rp021204_04	rp021204_04	1.000000	0.162730	0.162730	0.162730	-0.121555	-0.064515	-0.032889	-0.121555	-0.147244	-0.147244	-0.193575	-0.214440	-0.214440	-0.233909	-0.252073	-0.269021	-0.269021	-0.269021	-0.269021	0.162730	0.162730	0.162730	0.162730	0.162730	0.162730	0.118004	0.162730	0.162730	0.162730	0.162730	0.162730
rp021204_27	rp021204_27	1.000000	0.153470	0.153470	0.153470	0.071933	0.153470	-0.138865	-0.138865	0.153470	0.153470	-0.202238	-0.220599	-0.237730	-0.253713	-0.253713	-0.253713	-0.253713	-0.253713	-0.253713	0.153470	0.153470	0.153470	0.153470	0.153470	0.153470	0.153470	0.153470	0.153470	0.153470	0.153470	0.153470
rp021705_00	rp021705_00	1.000000	0.175472	0.175472	0.175472	0.175472	0.175472	0.175472	0.175472	0.082245	0.082245	0.082245	-0.101385	-0.131073	-0.158773	-0.184618	-0.231231	-0.252224	-0.271811	-0.271811	-0.271811	0.175472	0.175472	0.175472	0.175472	0.175472	0.175472	0.175472	0.175472	0.175472	0.175472	0.175472
rp021705_06	rp021705_06	1.000000	0.175120	0.175120	0.175120	0.175120	0.175120	0.082080	0.040179	-0.035393	-0.101182	-0.158454	-0.184247	-0.230767	-0.230767	-0.230767	-0.230767	-0.251717	-0.251717	-0.271265	0.175120	0.175120	0.175120	-0.130810	0.175120	0.175120	0.175120	0.175120	0.175120	0.175120	0.175120	0.175120
rp021705_07	rp021705_07	1.000000	0.158490	0.158490	0.158490	0.158490	0.158490	0.158490	0.158490	0.158490	-0.118388	-0.143407	-0.166751	-0.208853	-0.245505	-0.262011	-0.262011	-0.262011	-0.262011	-0.262011	0.158490	0.158490	0.114929	0.158490	0.158490	0.158490	0.158490	0.158490	0.158490	0.158490	0.158490	0.158490
rp021705_09	rp021705_09	1.000000	0.158079	0.158079	0.158079	0.158079	0.158079	0.158079	0.158079	0.158079	-0.188042	-0.227223	-0.244869	-0.244869	-0.227223	-0.227223	-0.227223	-0.208311	-0.208311	-0.227223	0.158079	0.158079	0.158079	0.158079	0.158079	0.158079	0.158079	0.158079	0.158079	0.158079	0.158079	0.158079
rp021705_10	rp021705_10	1.000000	0.171606	0.171606	0.171606	0.171606	0.171606	0.171606	0.171606	0.171606	0.171606	-0.068034	0.171606	0.171606	-0.180550	-0.204133	-0.226137	-0.246667	-0.265822	-0.265822	0.039373	-0.128185	-0.246667	0.171606	0.171606	0.171606	0.171606	0.171606	0.171606	0.171606	0.171606	0.171606
rp021705_16	rp021705_16	1.000000	0.166704	0.166704	0.166704	0.120886	0.120886	0.120886	0.166704	0.166704	0.166704	-0.175393	-0.198302	-0.239621	-0.275591	-0.291790	-0.291790	-0.291790	-0.291790	0.078136	0.001032	0.001032	0.038248	-0.124524	0.166704	0.166704	0.166704	0.166704	0.166704	0.166704	0.166704	0.166704
rp021705_19	rp021705_19	1.000000	0.159515	0.159515	0.159515	0.074766	0.036599	0.000988	-0.032239	-0.119154	-0.144335	-0.189751	-0.210204	-0.247093	-0.263706	-0.279207	-0.263706	-0.263706	-0.263706	-0.279207	0.159515	0.159515	0.159515	0.159515	0.159515	0.159515	0.159515	0.159515	0.159515	0.159515	0.159515	0.159515
rp021705_23	rp021705_23	1.000000	0.182664	0.182664	0.182664	0.182664	0.041910	0.001131	-0.072417	-0.105540	-0.136445	-0.192184	-0.217287	-0.240708	-0.240708	-0.217287	-0.217287	-0.192184	-0.192184	-0.217287	-0.217287	0.182664	0.182664	0.182664	0.182664	0.182664	0.182664	0.182664	0.182664	0.182664	0.182664	0.182664
rp021705_27	rp021705_27	1.000000	0.206966	0.206966	0.206966	0.206966	0.206966	0.206966	0.206966	0.206966	0.206966	0.206966	-0.119582	-0.154599	-0.119582	-0.119582	-0.082052	-0.082052	-0.082052	-0.082052	-0.082052	0.206966	0.206966	0.206966	0.206966	0.206966	0.206966	0.206966	0.206966	0.206966	0.206966	0.206966
rp022105_05	rp022105_05	1.000000	0.154549	0.154549	0.154549	0.154549	0.112071	0.072438	0.154549	0.154549	0.154549	-0.139841	-0.162604	-0.203660	-0.239400	-0.255496	-0.270515	-0.270515	-0.255496	-0.255496	-0.255496	0.154549	0.154549	0.154549	0.154549	0.154549	0.154549	0.154549	0.154549	0.154549	0.154549	0.154549
rp022105_08	rp022105_08	1.000000	0.152481	0.152481	0.152481	0.152481	0.152481	0.152481	0.152481	0.152481	-0.060452	-0.113900	-0.160429	-0.200935	-0.236198	-0.252078	-0.266896	-0.266896	-0.266896	-0.266896	-0.266896	0.152481	0.152481	0.152481	0.152481	0.152481	0.152481	0.152481	0.152481	0.152481	0.152481	0.152481
rp022105_10	rp022105_10	1.000000	0.162840	0.162840	0.162840	0.162840	0.162840	0.162840	0.162840	0.162840	0.037362	-0.171327	-0.171327	-0.193705	-0.234066	-0.252243	-0.269202	-0.269202	-0.269202	-0.269202	0.162840	0.162840	0.162840	-0.171327	0.162840	0.162840	0.118083	0.162840	0.162840	0.162840	0.001008	0.162840
rp022105_14	rp022105_14	1.000000	0.166114	0.166114	0.166114	0.166114	0.166114	0.166114	0.077859	0.038113	-0.065856	-0.124083	-0.174772	-0.197600	-0.238773	-0.257315	-0.274615	-0.274615	-0.257315	-0.257315	0.166114	0.166114	0.166114	0.166114	0.166114	0.166114	0.166114	0.166114	0.166114	0.166114	0.166114	0.166114
rp022105_19	rp022105_19	1.000000	0.157267	0.157267	0.157267	0.157267	0.157267	0.157267	0.157267	0.157267	0.157267	0.157267	-0.031784	-0.117474	-0.165464	-0.207241	-0.243610	-0.243610	-0.259990	-0.259990	-0.259990	-0.259990	-0.259990	0.157267	0.157267	0.157267	0.157267	0.157267	0.157267	0.157267	0.114042	0.157267
rp022105_20	rp022105_20	1.000000	0.159262	0.159262	0.159262	0.159262	0.159262	0.159262	0.159262	0.159262	-0.032188	-0.092019	-0.144106	-0.167563	-0.209871	-0.246702	-0.278765	-0.278765	-0.278765	-0.278765	-0.293204	0.159262	0.159262	-0.144106	0.159262	0.159262	0.115489	0.159262	0.159262	0.159262	0.000986	0.159262
rp022105_21	rp022105_21	1.000000	0.153517	0.153517	0.153517	0.153517	0.153517	0.153517	0.153517	0.153517	0.153517	-0.138907	-0.182615	-0.202299	-0.220665	-0.237801	-0.253790	-0.268708	-0.253790	-0.253790	-0.253790	0.153517	0.153517	0.153517	0.153517	0.153517	0.153517	0.153517	0.153517	0.153517	0.153517	0.153517
rp022105_26	rp022105_26	1.000000	0.152034	0.152034	0.152034	0.152034	0.152034	0.152034	-0.060274	0.152034	0.152034	-0.159958	-0.200346	-0.218534	-0.235505	-0.251339	-0.251339	-0.235505	-0.235505	-0.235505	-0.235505	-0.251339	0.152034	0.152034	0.152034	0.152034	0.152034	0.152034	0.152034	0.152034	0.152034	0.152034
rp022105_29	rp022105_29	1.000000	0.155396	0.155396	0.155396	0.155396	0.155396	0.112686	0.072835	0.000962	-0.089786	-0.140608	-0.204776	-0.240713	-0.256897	-0.271997	-0.286087	-0.271997	-0.271997	-0.271997	0.155396	0.155396	0.155396	0.155396	0.155396	0.155396	0.155396	0.155396	0.155396	0.155396	0.155396	0.155396
rp022604_01	rp022604_01	1.000000	0.150364	0.150364	0.150364	0.150364	0.150364	-0.059612	-0.112318	-0.136055	-0.158201	-0.178865	-0.216134	-0.232918	-0.263190	-0.263190	-0.263190	-0.263190	-0.263190	-0.276823	0.150364	0.150364	0.150364	0.150364	0.150364	0.150364	0.150364	0.150364	0.150364	0.150364	0.150364	0.150364
rp022604_02	rp022604_02	1.000000	0.152664	0.152664	0.152664	0.152664	0.152664	-0.030854	-0.088207	-0.138135	-0.181600	-0.181600	-0.219439	-0.236480	-0.252379	-0.267214	-0.267214	-0.267214	-0.267214	-0.281056	0.152664	0.152664	0.152664	0.152664	0.152664	0.152664	0.152664	0.152664	-0.030854	0.152664	0.152664	0.152664
rp022604_03	rp022604_03	1.000000	0.170601	0.170601	0.170601	0.170601	0.170601	0.170601	0.079962	0.079962	0.079962	0.123712	-0.127435	-0.127435	-0.154366	-0.179493	-0.224813	-0.224813	-0.224813	-0.245222	-0.245222	-0.245222	-0.245222	-0.245222	-0.245222	0.170601	0.170601	0.123712	0.170601	0.170601	0.170601	0.170601
rp022604_06	rp022604_06	1.000000	0.158967	0.158967	0.158967	0.158967	0.158967	0.158967	-0.246245	0.158967	-0.032128	-0.118745	-0.118745	-0.167253	-0.189099	-0.228500	-0.262801	-0.278248	-0.278248	-0.278248	-0.278248	0.074509	0.074509	0.158967	0.158967	0.158967	0.158967	0.158967	0.158967	0.158967	0.158967	0.158967
rp022604_09	rp022604_09	1.000000	0.151638	0.151638	0.151638	0.151638	0.151638	-0.113270	-0.113270	-0.159541	-0.180380	-0.199823	-0.217965	-0.234891	-0.250684	-0.265419	-0.265419	-0.265419	-0.265419	-0.279167	0.151638	0.151638	0.151638	0.151638	0.151638	0.071074	0.034792	0.151638	0.151638	0.151638	0.151638	0.151638
rp022604_17	rp022604_17	1.000000	0.149086	0.149086	0.149086	0.149086	-0.086140	-0.086140	-0.111363	-0.156856	-0.177344	-0.196461	-0.214296	-0.246465	-0.260952	-0.260952	-0.260952	-0.260952	-0.260952	-0.274469	0.149086	0.149086	0.149086	0.149086	0.149086	0.149086	0.149086	0.149086	0.149086	0.149086	0.149086	0.149086
rp022604_26	rp022604_26	1.000000	0.149914	0.149914	0.149914	0.149914	0.149914	0.149914	0.149914	-0.135648	-0.178330	-0.197552	-0.215487	-0.232221	-0.247835	-0.262402	-0.247835	-0.247835	-0.247835	-0.262402	0.149914	0.149914	0.149914	0.149914	0.149914	0.149914	0.149914	0.149914	0.149914	0.149914	0.149914	0.149914
rp022604_28	rp022604_28	1.000000	0.153598	0.153598	0.153598	0.153598	0.153598	0.153598	0.153598	-0.138981	-0.182712	-0.202407	-0.220783	-0.237928	-0.253925	-0.253925	-0.253925	-0.253925	-0.237928	-0.237928	0.153598	0.153598	0.153598	0.153598	0.153598	0.153598	0.153598	0.153598	0.153598	0.071993	0.153598	0.153598
rp030104_04	rp030104_04	1.000000	0.156888	0.156888	0.156888	0.156888	0.156888	-0.062199	-0.090647	-0.141957	-0.165065	-0.186625	-0.206742	0.156888	0.156888	-0.259363	-0.274608	-0.259363	-0.259363	-0.259363	-0.274608	0.156888	0.156888	0.156888	0.156888	0.156888	0.156888	0.156888	0.156888	0.156888	0.156888	0.156888
rp030104_06	rp030104_06	1.000000	0.153200	0.153200	0.153200	0.153200	0.153200	0.153200	-0.161185	-0.114436	0.153200	-0.182238	0.153200	0.153200	-0.237310	-0.268153	-0.268153	-0.268153	-0.268153	-0.268153	-0.268153	0.153200	0.153200	0.153200	0.153200	0.153200	0.153200	0.111093	0.071806	0.153200	0.153200	0.153200
rp030104_07	rp030104_07	1.000000	0.159011	0.159011	0.159011	0.159011	0.159011	0.115307	0.159011	0.159011	0.000985	-0.209539	-0.228562	0.159011	0.159011	-0.246312	-0.262872	-0.262872	-0.262872	-0.262872	-0.262872	0.159011	0.159011	0.159011	0.159011	-0.063040	0.159011	0.159011	0.159011	0.159011	0.159011	0.159011
rp030104_08	rp030104_08	1.000000	0.156042	0.156042	0.156042	0.156042	0.156042	0.156042	0.000966	0.156042	0.156042	-0.141192	-0.185619	-0.141192	-0.116559	-0.241713	-0.273128	-0.273128	-0.257964	-0.257964	-0.257964	-0.257964	0.156042	0.156042	0.156042	0.156042	0.156042	0.156042	0.156042	0.156042	0.156042	0.156042
rp030104_14	rp030104_14	1.000000	0.161584	0.161584	0.161584	0.161584	-0.064060	-0.093361	-0.120699	-0.170006	-0.192212	-0.212930	-0.250298	0.161584	0.161584	0.161584	-0.282828	-0.267127	-0.267127	-0.282828	0.161584	0.161584	0.161584	0.161584	0.161584	0.161584	0.161584	0.161584	0.161584	0.161584	0.161584	0.161584
rp030104_16	rp030104_16	1.000000	0.157425	0.157425	0.157425	0.157425	0.157425	-0.090958	0.000975	-0.187264	-0.207449	-0.226283	-0.226283	0.157425	0.157425	-0.275548	-0.275548	-0.260250	-0.275548	-0.275548	0.157425	0.157425	0.157425	0.157425	0.157425	0.157425	0.157425	0.114157	0.073786	0.157425	0.157425	0.157425
rp030104_18	rp030104_18	1.000000	0.155701	0.155701	0.155701	0.155701	0.155701	0.155701	0.155701	0.155701	-0.140884	-0.185214	-0.205178	-0.116305	0.155701	-0.272532	-0.272532	-0.272532	-0.257402	-0.257402	-0.272532	0.155701	0.155701	0.155701	0.155701	0.155701	0.155701	0.000964	0.155701	0.155701	0.155701	0.155701
rp030104_21	rp030104_21	1.000000	0.159059	0.159059	0.159059	0.159059	0.159059	0.159059	0.159059	0.159059	0.159059	0.159059	-0.209602	-0.118813	0.159059	0.159059	-0.278408	-0.292829	-0.292829	-0.292829	0.159059	0.159059	0.159059	0.159059	0.159059	0.159059	0.159059	0.159059	0.159059	0.159059	0.159059	0.159059
rp030104_24	rp030104_24	1.000000	0.160663	0.160663	0.160663	0.160663	-0.032471	-0.092829	-0.092829	-0.145374	-0.191117	-0.211717	-0.230938	0.160663	0.160663	-0.281217	-0.265605	-0.265605	-0.265605	-0.265605	0.160663	0.160663	0.160663	0.160663	0.160663	0.160663	0.160663	0.160663	0.160663	0.160663	0.160663	0.160663
rp030104_25	rp030104_25	1.000000	0.173747	0.173747	0.001076	0.173747	0.039864	0.039864	0.039864	0.001076	-0.100388	-0.206680	-0.249744	0.173747	0.173747	-0.287233	-0.304117	-0.287233	-0.287233	-0.287233	0.173747	0.173747	0.173747	0.173747	0.173747	0.173747	0.173747	-0.068882	0.001076	0.173747	0.173747	0.173747
rp030104_26	rp030104_26	1.000000	0.167449	0.167449	0.167449	0.167449	0.038419	0.167449	0.167449	0.167449	0.078485	-0.199188	-0.220659	-0.125080	-0.125080	-0.293094	-0.293094	-0.276822	-0.276822	-0.276822	0.167449	0.167449	0.167449	0.167449	0.167449	0.167449	0.167449	0.121426	0.038419	0.078485	0.167449	0.167449
rp030104_29	rp030104_29	1.000000	0.155917	0.155917	0.155917	0.155917	0.155917	0.155917	0.155917	0.155917	0.155917	-0.164043	0.155917	0.155917	0.155917	-0.257758	-0.257758	-0.257758	-0.257758	-0.257758	-0.257758	-0.272909	0.155917	0.155917	0.155917	0.155917	0.155917	0.113063	-0.031512	0.155917	0.155917	0.155917
rp030404_05	rp030404_05	1.000000	0.154537	0.154537	0.154537	0.154537	0.035457	-0.031233	0.000957	0.112063	0.154537	-0.203644	-0.222132	-0.239382	-0.255477	-0.270494	-0.270494	-0.270494	-0.270494	-0.270494	0.154537	0.154537	0.154537	0.154537	0.154537	0.154537	0.154537	0.154537	0.154537	0.154537	0.154537	0.154537
rp030404_06	rp030404_06	1.000000	0.153441	0.153441	0.153441	0.071919	0.071919	0.071919	-0.161439	-0.138839	-0.182526	-0.202200	-0.220557	-0.237685	-0.253665	-0.268576	-0.268576	-0.268576	-0.268576	-0.268576	0.153441	0.153441	0.071919	0.153441	0.153441	0.153441	0.153441	0.153441	0.153441	0.153441	0.153441	0.153441
rp030404_07	rp030404_07	1.000000	0.163392	0.163392	0.163392	0.163392	0.118484	-0.064777	-0.234860	-0.122050	0.163392	0.163392	-0.122050	-0.094405	-0.094405	-0.194362	-0.234860	-0.253098	-0.270115	-0.270115	-0.270115	-0.253098	-0.253098	-0.270115	0.163392	0.163392	0.076583	0.037488	-0.033022	0.163392	0.163392	0.163392
rp030404_11	rp030404_11	1.000000	0.148387	0.148387	0.148387	0.148387	0.148387	0.148387	0.148387	-0.176513	-0.195540	-0.195540	-0.213292	-0.245310	-0.245310	-0.259729	-0.245310	-0.245310	-0.245310	-0.245310	0.148387	0.148387	0.148387	0.148387	0.148387	0.148387	0.148387	0.148387	0.148387	0.148387	0.148387	0.148387
rp030404_21	rp030404_21	1.000000	0.152101	0.152101	0.071291	0.152101	0.152101	0.152101	-0.030740	-0.200434	-0.200434	-0.200434	-0.235609	-0.251450	-0.251450	-0.251450	-0.251450	-0.251450	-0.251450	-0.235609	-0.113616	0.152101	0.152101	0.152101	0.152101	0.152101	0.152101	0.152101	0.152101	0.152101	0.152101	0.152101
rp030404_24	rp030404_24	1.000000	0.155781	0.155781	0.155781	0.112965	0.155781	0.155781	0.155781	0.035742	-0.185309	-0.205283	-0.223920	-0.257533	-0.257533	-0.272671	-0.272671	-0.257533	-0.257533	-0.257533	0.155781	0.112965	0.112965	0.112965	0.155781	0.155781	0.155781	0.155781	0.155781	-0.031484	0.155781	0.155781
rp030404_25	rp030404_25	1.000000	0.150033	0.150033	0.150033	-0.135755	0.150033	-0.157853	-0.232405	-0.276213	0.150033	0.150033	0.150033	-0.215658	-0.197709	-0.157853	-0.232405	-0.248031	-0.232405	-0.232405	-0.232405	-0.232405	-0.232405	-0.232405	0.070322	0.108797	0.108797	0.000929	0.150033	0.150033	0.150033	0.150033
rp030404_26	rp030404_26	1.000000	0.158206	0.158206	0.158206	0.158206	0.158206	-0.118176	-0.118176	0.158206	-0.188193	-0.208479	-0.227406	-0.227406	-0.261542	-0.276916	-0.261542	-0.261542	-0.261542	-0.118176	0.158206	0.158206	0.158206	0.158206	0.158206	0.158206	0.158206	0.158206	0.158206	0.158206	0.000980	0.158206
rp030804_04	rp030804_04	1.000000	0.151598	0.151598	0.151598	0.151598	-0.060102	0.109932	-0.137171	-0.159500	-0.180333	-0.199771	-0.217908	-0.234830	-0.265350	-0.265350	-0.265350	-0.265350	-0.265350	-0.279095	0.151598	0.151598	0.151598	0.034782	0.151598	0.151598	0.109932	0.151598	0.151598	0.151598	0.151598	0.151598
rp030804_06	rp030804_06	1.000000	0.155222	0.155222	0.155222	0.000961	0.000961	-0.031371	-0.140450	-0.140450	-0.140450	-0.184644	-0.204547	-0.223116	-0.240443	-0.271692	-0.271692	-0.256609	-0.256609	-0.256609	-0.271692	0.155222	0.155222	0.155222	0.155222	0.155222	0.155222	0.155222	0.155222	0.155222	0.155222	0.155222
rp030804_09	rp030804_09	1.000000	0.156484	0.156484	0.156484	0.156484	-0.116890	-0.090414	-0.090414	-0.062039	-0.062039	-0.141592	-0.186146	-0.206210	-0.242399	-0.273902	-0.273902	-0.273902	-0.273902	-0.273902	-0.288090	0.156484	0.156484	0.156484	0.156484	0.156484	0.156484	0.073346	0.156484	0.156484	0.156484	0.156484
rp030804_19	rp030804_19	1.000000	0.151965	0.151965	0.151965	0.151965	-0.030713	0.151965	0.000941	-0.113514	-0.159886	-0.180770	-0.218435	-0.251225	-0.265992	-0.265992	-0.265992	-0.265992	-0.265992	-0.265992	0.151965	0.151965	0.151965	0.151965	0.151965	0.151965	0.151965	0.151965	0.151965	0.151965	0.151965	0.151965
rp030804_26	rp030804_26	1.000000	0.152026	0.152026	0.152026	0.152026	0.000941	0.000941	-0.137558	-0.159949	-0.180841	-0.218522	-0.235491	-0.251325	-0.266098	-0.251325	-0.251325	-0.251325	-0.251325	-0.251325	0.152026	0.152026	0.152026	0.152026	0.152026	0.152026	0.152026	0.152026	0.152026	0.152026	0.152026	0.152026
rp030804_27	rp030804_27	1.000000	0.148130	0.148130	0.148130	0.148130	0.148130	0.148130	-0.134033	-0.155850	-0.195200	-0.212922	-0.212922	-0.244884	-0.259278	-0.259278	-0.244884	-0.244884	-0.259278	-0.272709	0.148130	0.148130	0.148130	0.000917	0.148130	0.148130	0.148130	0.148130	0.148130	0.148130	0.148130	0.148130
rp030804_28	rp030804_28	1.000000	0.158816	0.158816	0.158816	0.158816	0.158816	0.158816	0.158816	0.158816	0.158816	0.158816	-0.143702	-0.167093	-0.167093	-0.188919	-0.209282	-0.228282	-0.246010	-0.246010	-0.246010	-0.246010	-0.246010	-0.246010	0.000983	0.158816	0.158816	0.158816	0.158816	0.158816	0.158816	0.158816
rp031104_02	rp031104_02	1.000000	0.148270	0.148270	0.148270	0.148270	0.148270	0.148270	0.148270	-0.134160	-0.176374	-0.195386	-0.213124	-0.229675	-0.245117	-0.259525	-0.259525	-0.259525	-0.259525	-0.259525	0.148270	0.148270	0.148270	0.148270	0.148270	0.148270	0.148270	0.148270	0.148270	0.148270	0.148270	0.148270
rp031104_04	rp031104_04	1.000000	0.149585	0.149585	0.149585	0.149585	0.070112	0.149585	0.149585	-0.157382	-0.157382	-0.177938	-0.215014	-0.231711	-0.247290	-0.261826	-0.261826	-0.261826	-0.261826	-0.275388	0.149585	0.149585	0.149585	0.149585	0.149585	0.149585	0.149585	0.149585	0.149585	0.149585	0.149585	0.149585
rp031104_07	rp031104_07	1.000000	0.146926	0.146926	0.146926	0.146926	0.146926	0.146926	-0.109750	-0.154584	-0.174776	-0.193615	-0.211192	-0.242895	-0.257172	-0.257172	-0.257172	-0.257172	-0.257172	-0.270493	0.146926	0.146926	0.146926	0.146926	0.146926	0.146926	0.146926	0.146926	0.146926	0.146926	0.146926	0.146926
rp031104_16	rp031104_16	1.000000	0.152359	0.152359	0.152359	0.152359	0.152359	0.152359	-0.088031	-0.137859	-0.160300	-0.200773	-0.219001	-0.236008	-0.251875	-0.266681	-0.251875	-0.251875	-0.251875	-0.266681	0.152359	0.152359	0.152359	-0.113808	0.152359	0.152359	0.152359	0.152359	0.152359	0.152359	0.152359	0.152359
rp031104_17	rp031104_17	1.000000	0.151875	0.151875	0.151875	0.151875	-0.180662	0.151875	-0.087751	-0.113447	-0.159791	-0.180662	-0.218306	-0.235258	-0.251076	-0.265834	-0.265834	-0.251076	-0.251076	-0.251076	0.151875	0.151875	0.151875	0.151875	0.151875	0.151875	0.151875	0.151875	0.151875	0.151875	0.151875	0.151875
rp031504_01	rp031504_01	1.000000	0.152665	0.152665	0.152665	0.152665	0.152665	0.152665	0.152665	-0.138136	-0.160622	-0.181602	-0.219440	-0.236481	-0.252381	-0.267216	-0.267216	-0.252381	-0.252381	-0.252381	0.152665	0.152665	0.152665	0.152665	-0.030854	0.152665	0.152665	0.152665	0.152665	0.152665	0.152665	0.152665
rp031504_02	rp031504_02	1.000000	0.149431	0.149431	0.149431	0.149431	0.149431	0.149431	0.149431	-0.157220	-0.177755	-0.196916	-0.214793	-0.231473	-0.247036	-0.261556	-0.261556	-0.247036	-0.247036	-0.247036	0.149431	0.149431	0.149431	0.149431	0.149431	0.149431	0.149431	0.149431	0.149431	0.149431	0.149431	0.149431
rp031504_06	rp031504_06	1.000000	0.154617	0.154617	0.154617	0.154617	0.000957	0.154617	0.154617	0.154617	-0.162675	-0.203749	-0.203749	-0.222246	-0.239505	-0.255608	-0.255608	-0.255608	-0.255608	-0.255608	-0.255608	-0.089335	0.035475	0.154617	0.154617	0.154617	0.154617	0.154617	0.154617	0.154617	0.154617	0.154617
rp031504_14	rp031504_14	1.000000	0.157700	0.157700	0.157700	0.157700	0.157700	0.157700	0.157700	0.157700	0.157700	0.157700	-0.187592	-0.207812	-0.207812	-0.226679	-0.226679	-0.226679	-0.244282	-0.244282	-0.244282	-0.244282	0.157700	0.157700	0.114356	0.157700	0.157700	0.157700	0.157700	0.157700	0.157700	0.157700
rp031504_15	rp031504_15	1.000000	0.164145	0.164145	0.164145	0.164145	0.164145	-0.216305	0.037661	0.164145	-0.148524	-0.094841	-0.094841	-0.094841	-0.271361	-0.271361	-0.271361	-0.271361	-0.254265	-0.254265	-0.254265	-0.094841	-0.033175	0.164145	0.164145	0.164145	0.164145	0.164145	0.164145	0.164145	0.164145	0.164145
rp031504_16	rp031504_16	1.000000	0.157494	0.157494	0.157494	0.157494	0.157494	-0.090998	-0.090998	-0.090998	-0.165703	-0.187347	-0.207541	-0.226383	-0.243963	-0.260365	-0.260365	-0.243963	-0.243963	-0.243963	-0.243963	0.157494	0.157494	0.157494	0.157494	0.157494	0.157494	0.157494	0.157494	0.157494	0.157494	0.114207
rp031504_17	rp031504_17	1.000000	0.147316	0.147316	0.147316	0.147316	0.147316	0.147316	0.147316	-0.175239	-0.194128	-0.211752	-0.228196	-0.243539	-0.243539	-0.257854	-0.243539	-0.243539	-0.243539	-0.243539	0.147316	0.147316	0.147316	0.147316	0.147316	0.147316	0.147316	0.147316	0.147316	0.147316	0.147316	0.147316
rp031504_18	rp031504_18	1.000000	0.152190	0.152190	0.152190	0.152190	0.034918	0.152190	0.152190	-0.160122	-0.181037	-0.200551	-0.218758	-0.235746	-0.251596	-0.251596	-0.251596	-0.251596	-0.251596	-0.251596	0.152190	0.152190	0.152190	0.152190	0.152190	0.152190	0.152190	0.152190	0.152190	0.152190	0.152190	0.152190
rp031504_21	rp031504_21	1.000000	0.159372	0.159372	0.159372	0.159372	0.159372	0.159372	0.159372	-0.063183	-0.119047	0.159372	-0.189580	-0.210015	-0.229081	-0.263469	-0.263469	-0.263469	-0.246871	-0.246871	-0.246871	0.159372	0.159372	0.159372	-0.032210	0.159372	0.159372	0.159372	0.159372	0.159372	0.159372	0.159372
rp031504_23	rp031504_23	1.000000	0.156768	0.156768	0.156768	0.156768	0.156768	0.156768	0.073479	0.073479	-0.062151	-0.090578	-0.186483	-0.186483	-0.225339	-0.225339	-0.259165	-0.259165	-0.259165	-0.242838	-0.242838	-0.242838	-0.242838	0.156768	0.156768	0.156768	0.156768	0.156768	0.156768	0.156768	0.156768	0.156768
rp031504_24	rp031504_24	1.000000	0.152383	0.152383	0.152383	0.152383	0.152383	0.152383	0.152383	0.152383	0.152383	0.152383	-0.181266	-0.200805	-0.236045	-0.251915	-0.251915	-0.251915	-0.251915	-0.251915	-0.251915	-0.266723	0.034962	0.152383	0.000944	0.152383	0.152383	0.152383	0.152383	0.152383	0.152383	0.152383
rp031504_25	rp031504_25	1.000000	0.156001	0.156001	0.156001	0.156001	0.156001	0.156001	-0.031529	-0.090135	-0.141155	-0.164133	-0.205574	-0.224237	-0.241650	-0.273057	-0.273057	-0.273057	-0.257898	-0.257898	-0.257898	-0.061847	-0.031529	0.156001	0.156001	0.156001	0.156001	0.156001	0.156001	0.156001	0.156001	0.156001
rp031804_16	rp031804_16	1.000000	0.155906	0.155906	0.155906	0.155906	0.155906	0.155906	0.155906	0.113056	0.155906	-0.185457	-0.205448	-0.224100	-0.241503	-0.257740	-0.257740	-0.241503	-0.241503	-0.257740	0.155906	0.155906	0.155906	0.155906	0.155906	0.155906	0.155906	0.155906	0.155906	0.155906	0.155906	0.155906
rp031804_19	rp031804_19	1.000000	0.155151	0.155151	0.155151	0.155151	0.112508	-0.061510	-0.089644	-0.140385	-0.163237	-0.204452	-0.223014	-0.240332	-0.256491	-0.256491	-0.256491	-0.256491	-0.256491	-0.256491	0.155151	0.155151	0.155151	0.155151	0.155151	0.155151	0.155151	0.155151	0.155151	0.155151	0.155151	0.155151
rp031804_20	rp031804_20	1.000000	0.155185	0.155185	0.155185	0.155185	0.155185	0.155185	0.155185	0.155185	0.155185	-0.204497	-0.223063	-0.223063	-0.240385	-0.240385	-0.240385	-0.240385	-0.240385	-0.223063	-0.223063	0.155185	0.155185	0.112532	0.155185	0.155185	0.155185	0.155185	0.155185	0.155185	0.155185	0.155185
rp031804_22	rp031804_22	1.000000	0.149175	0.149175	0.149175	0.149175	0.149175	0.149175	-0.134979	-0.156951	-0.177451	-0.214425	-0.231076	-0.246613	-0.246613	-0.246613	-0.246613	-0.246613	-0.246613	-0.246613	0.149175	0.149175	0.149175	0.149175	0.149175	0.149175	0.149175	0.149175	0.149175	0.149175	0.149175	0.149175
rp031804_27	rp031804_27	1.000000	0.155631	0.155631	0.155631	0.155631	0.112856	0.072946	0.072946	-0.116252	-0.185130	-0.185130	-0.205086	-0.223705	-0.223705	-0.241077	-0.257285	-0.257285	-0.257285	-0.257285	-0.257285	0.155631	0.155631	0.155631	0.155631	0.155631	0.155631	0.155631	0.155631	0.155631	0.155631	0.155631
rp031804_28	rp031804_28	1.000000	0.150174	0.150174	0.150174	0.150174	0.150174	0.150174	-0.112176	-0.158001	-0.178639	-0.197895	-0.215861	-0.232624	-0.248264	-0.262857	-0.248264	-0.248264	-0.248264	-0.262857	0.150174	0.150174	0.150174	0.150174	0.150174	0.150174	0.150174	0.150174	0.150174	0.150174	0.150174	0.150174
rp032204_05	rp032204_05	1.000000	0.152607	0.152607	0.152607	0.152607	0.152607	-0.088174	-0.088174	-0.138084	-0.160561	-0.181533	-0.201100	-0.219357	-0.236392	-0.252285	-0.267115	-0.252285	-0.252285	-0.252285	-0.252285	0.152607	0.152607	0.152607	0.152607	0.152607	0.152607	0.152607	0.152607	0.152607	0.152607	0.152607
rp032204_06	rp032204_06	1.000000	0.161070	0.161070	0.161070	0.161070	0.161070	0.161070	0.161070	0.161070	-0.032553	-0.032553	-0.231522	-0.266277	-0.266277	-0.266277	-0.249502	-0.249502	-0.249502	0.161070	0.161070	0.161070	0.161070	0.161070	0.161070	0.161070	0.161070	0.161070	0.161070	0.161070	0.161070	0.161070
rp032204_07	rp032204_07	1.000000	0.157608	0.157608	0.157608	-0.031853	-0.062484	-0.091063	-0.091063	-0.117729	-0.142609	-0.187481	-0.207690	-0.226545	-0.244138	-0.260553	-0.260553	-0.260553	-0.260553	-0.260553	-0.260553	0.157608	0.157608	0.157608	0.157608	0.157608	0.157608	0.157608	0.157608	0.157608	0.157608	0.157608
rp032204_09	rp032204_09	1.000000	0.158221	0.158221	0.158221	0.158221	0.158221	0.158221	0.158221	0.158221	0.158221	0.000980	-0.062727	-0.118187	-0.166467	-0.208498	-0.245088	-0.261566	-0.276941	-0.276941	-0.276941	-0.276941	0.158221	0.158221	0.158221	0.158221	0.158221	0.158221	0.158221	0.158221	0.158221	0.158221
rp032204_20	rp032204_20	1.000000	0.160245	0.160245	0.160245	0.160245	0.160245	0.160245	0.160245	0.000992	0.000992	-0.190619	-0.211166	-0.230337	-0.248224	-0.248224	-0.248224	-0.230337	-0.230337	-0.230337	-0.230337	-0.211166	0.116202	0.160245	0.160245	0.160245	0.160245	0.160245	0.160245	0.160245	0.160245	0.160245
rp032204_22	rp032204_22	1.000000	0.156970	0.156970	0.156970	0.156970	0.156970	0.156970	0.156970	0.156970	-0.142032	-0.186724	-0.186724	-0.206851	-0.206851	-0.225630	-0.225630	-0.225630	-0.225630	-0.225630	-0.243151	-0.259499	0.156970	0.156970	0.156970	0.156970	0.156970	0.156970	0.156970	0.156970	0.156970	0.156970
rp032204_24	rp032204_24	1.000000	-0.083119	0.001298	0.048103	0.001298	0.001298	0.001298	-0.385981	-0.042373	-0.324763	-0.121136	0.209656	-0.249396	-0.301361	0.209656	-0.156608	-0.324763	-0.220584	-0.156608	0.098268	-0.121136	0.098268	0.152033	0.098268	0.098268	0.048103	-0.276279	0.152033	0.098268	0.209656	0.209656
rp032204_25	rp032204_25	1.000000	0.227521	0.164987	0.227521	0.227521	0.227521	0.227521	0.227521	0.227521	0.052202	-0.090201	-0.090201	-0.169953	0.227521	-0.239380	0.227521	0.052202	-0.205869	-0.239380	-0.131458	-0.090201	0.227521	0.227521	0.227521	0.164987	0.164987	0.001409	-0.045983	-0.045983	-0.090201	0.227521
rp032204_26	rp032204_26	1.000000	0.160261	0.160261	0.075116	-0.032390	0.160261	-0.032390	-0.063536	-0.092597	-0.168614	-0.168614	-0.230360	-0.248249	-0.248249	-0.264940	-0.264940	-0.248249	-0.248249	-0.248249	-0.248249	0.160261	0.160261	0.160261	0.160261	0.160261	0.160261	0.160261	0.160261	0.160261	0.160261	0.160261
rp032204_27	rp032204_27	1.000000	0.158597	0.158597	0.158597	0.036388	0.074336	0.074336	-0.118468	0.158597	0.158597	-0.166864	-0.208995	-0.227968	-0.245672	-0.262189	-0.262189	-0.262189	-0.245672	-0.245672	-0.245672	0.158597	0.158597	0.158597	0.158597	0.158597	0.158597	0.158597	0.158597	0.158597	0.158597	0.158597
rp032405_05	rp032405_05	1.000000	0.165265	0.165265	0.165265	0.165265	0.165265	0.077461	0.077461	-0.033401	-0.095488	-0.123449	-0.173879	-0.217781	-0.237553	-0.256000	-0.273213	-0.273213	-0.273213	-0.273213	0.165265	0.165265	0.165265	0.165265	0.165265	0.165265	0.165265	0.165265	0.165265	0.165265	0.165265	0.165265
rp032405_06	rp032405_06	1.000000	0.161774	0.161774	0.161774	0.161774	0.161774	0.161774	0.001002	-0.093471	-0.120841	-0.170206	-0.192438	-0.232534	-0.232534	-0.250592	-0.250592	-0.250592	-0.267441	-0.267441	0.161774	0.161774	0.161774	0.161774	0.161774	0.161774	0.161774	0.161774	0.161774	0.161774	0.161774	0.161774
rp032405_10	rp032405_10	1.000000	0.167591	0.167591	0.167591	0.167591	0.167591	0.167591	0.121529	0.167591	0.167591	0.167591	0.167591	-0.151642	-0.176326	-0.199357	-0.220846	-0.220846	-0.240895	-0.240895	-0.240895	-0.240895	0.167591	0.167591	0.167591	0.167591	0.167591	0.167591	0.167591	0.167591	0.167591	0.167591
rp032405_15	rp032405_15	1.000000	0.184305	0.184305	0.184305	0.184305	0.184305	0.184305	0.184305	0.184305	0.184305	-0.137671	-0.166765	-0.166765	-0.219239	-0.219239	-0.219239	-0.193911	-0.137671	-0.106489	0.184305	0.184305	0.184305	0.184305	0.184305	0.184305	0.184305	0.184305	0.184305	0.184305	0.184305	0.184305
rp032405_25	rp032405_25	1.000000	0.176782	0.176782	0.176782	0.176782	0.040561	0.040561	0.040561	0.082859	0.082859	0.082859	0.128194	-0.210290	-0.232958	-0.254107	-0.254107	-0.254107	-0.254107	-0.254107	-0.254107	-0.254107	0.176782	0.176782	0.176782	-0.035728	0.176782	0.176782	0.176782	0.176782	0.176782	0.176782
rp032504_24	rp032504_24	1.000000	0.170340	0.170340	0.170340	-0.067532	-0.034427	0.170340	0.001055	0.039083	-0.179219	-0.127240	-0.244847	-0.263861	-0.263861	-0.263861	-0.244847	-0.244847	-0.224469	-0.202628	0.170340	0.170340	0.170340	0.170340	0.170340	0.170340	0.170340	0.170340	0.170340	0.170340	0.170340	0.170340
rp032504_26	rp032504_26	1.000000	0.160903	0.160903	0.160903	-0.063790	0.160903	0.160903	-0.169290	0.075417	0.116679	0.160903	0.160903	-0.145591	-0.249243	-0.266001	-0.266001	-0.266001	-0.249243	-0.249243	-0.249243	0.160903	0.160903	0.160903	0.160903	0.160903	0.160903	0.160903	0.160903	0.160903	0.160903	0.160903
rp032504_29	rp032504_29	1.000000	0.154061	0.154061	0.154061	0.154061	0.154061	0.154061	0.154061	0.111718	0.111718	0.154061	-0.183263	-0.203017	-0.238645	-0.238645	-0.254690	-0.254690	-0.238645	-0.221448	-0.221448	-0.221448	-0.221448	0.154061	0.154061	0.154061	0.154061	0.154061	0.154061	0.154061	0.154061	0.154061
rp032904_01	rp032904_01	1.000000	0.156618	0.156618	0.156618	0.156618	0.156618	0.113571	-0.090491	-0.116989	-0.116989	0.156618	0.156618	-0.206386	-0.225122	-0.242605	-0.242605	-0.258916	-0.258916	-0.258916	-0.258916	-0.258916	0.156618	0.156618	0.156618	0.156618	0.156618	0.156618	0.156618	0.156618	0.113571	0.156618
rp032904_04	rp032904_04	1.000000	0.152014	0.152014	0.152014	0.152014	0.152014	-0.087831	-0.137547	-0.159937	-0.180828	-0.200319	-0.218505	-0.235474	-0.251306	-0.251306	-0.251306	-0.251306	-0.251306	-0.251306	0.152014	0.152014	0.152014	0.152014	0.152014	0.152014	0.152014	0.152014	0.152014	0.152014	0.152014	0.152014
rp032904_10	rp032904_10	1.000000	0.154892	0.154892	0.154892	0.154892	-0.061407	0.154892	0.154892	0.154892	-0.162965	-0.184251	-0.204112	-0.204112	-0.222642	-0.239932	-0.239932	-0.239932	-0.239932	-0.222642	-0.239932	-0.239932	0.154892	0.154892	0.154892	0.154892	0.154892	0.154892	0.154892	0.154892	0.154892	0.154892
rp032904_13	rp032904_13	1.000000	0.156813	0.156813	0.156813	-0.090604	-0.090604	0.156813	0.156813	-0.259239	0.156813	0.156813	-0.090604	-0.141890	-0.164986	-0.225403	-0.225403	-0.242907	-0.274477	-0.274477	-0.274477	-0.274477	0.156813	0.156813	0.156813	0.156813	0.156813	0.156813	0.156813	0.073499	0.156813	0.156813
rp032904_14	rp032904_14	1.000000	0.153416	0.153416	0.153416	0.153416	0.153416	0.153416	0.153416	-0.182496	-0.202167	-0.202167	-0.220521	-0.237646	-0.237646	-0.237646	-0.237646	-0.220521	-0.220521	-0.220521	-0.202167	0.153416	0.153416	0.153416	0.153416	0.153416	0.153416	0.153416	0.153416	0.153416	0.153416	0.153416
rp032904_15	rp032904_15	1.000000	0.152875	0.152875	0.152875	0.152875	0.152875	-0.114194	-0.114194	-0.160843	-0.181852	-0.201454	-0.219743	-0.236808	-0.252729	-0.267585	-0.252729	-0.252729	-0.252729	-0.252729	0.152875	0.152875	0.152875	0.152875	0.152875	0.152875	0.152875	0.152875	0.152875	0.152875	0.071654	0.152875
rp032904_16	rp032904_16	1.000000	0.152530	0.152530	0.152530	0.152530	0.152530	-0.138015	-0.138015	-0.160480	-0.181442	-0.201000	-0.219247	-0.236273	-0.252159	-0.252159	-0.236273	-0.236273	-0.236273	-0.236273	-0.236273	0.152530	0.152530	0.152530	-0.060471	0.152530	0.152530	0.152530	0.152530	0.152530	0.152530	0.152530
rp032904_20	rp032904_20	1.000000	0.154077	0.154077	0.154077	0.154077	0.154077	0.154077	0.154077	0.154077	-0.115091	-0.139414	-0.183281	-0.203037	-0.238669	-0.238669	-0.254716	-0.238669	-0.221470	-0.221470	-0.221470	-0.221470	-0.238669	0.154077	0.154077	0.154077	0.154077	0.154077	0.154077	0.154077	0.154077	0.154077
rp032904_23	rp032904_23	1.000000	0.153058	0.153058	0.153058	0.153058	0.110990	0.153058	-0.138492	-0.161036	-0.182069	-0.201695	-0.220006	-0.237091	-0.253031	-0.253031	-0.253031	-0.253031	-0.253031	-0.253031	0.153058	0.153058	0.153058	0.153058	0.153058	0.153058	0.153058	0.153058	0.153058	0.071740	0.153058	0.153058
rp032904_24	rp032904_24	1.000000	0.153269	0.153269	0.153269	0.153269	0.153269	0.000949	0.111143	0.153269	-0.161257	-0.182320	-0.220309	-0.220309	-0.237417	-0.253380	-0.253380	-0.253380	-0.237417	-0.237417	-0.237417	-0.220309	0.153269	0.153269	0.153269	0.153269	0.153269	0.153269	0.111143	0.153269	0.153269	0.153269
rp032904_25	rp032904_25	1.000000	0.156413	0.156413	0.156413	0.156413	0.156413	0.156413	-0.090373	-0.141528	-0.164566	-0.186061	-0.206116	-0.224829	-0.242288	-0.258578	-0.258578	-0.258578	-0.242288	-0.242288	0.156413	0.156413	0.156413	0.156413	0.156413	0.156413	0.156413	0.156413	0.156413	0.156413	0.156413	0.156413
rp032904_26	rp032904_26	1.000000	0.151698	0.151698	0.151698	0.151698	0.151698	0.151698	0.151698	-0.159605	-0.180452	-0.199903	-0.218051	-0.234984	-0.250783	-0.250783	-0.250783	-0.250783	-0.234984	-0.234984	0.151698	0.151698	0.151698	0.151698	0.151698	0.151698	0.151698	0.151698	0.151698	0.151698	0.151698	0.151698
rp032904_28	rp032904_28	1.000000	0.180131	0.180131	0.180131	-0.036405	0.180131	0.180131	-0.071413	-0.104077	-0.134553	-0.162988	-0.189519	-0.237371	-0.237371	-0.258920	-0.237371	-0.237371	-0.214274	-0.162988	-0.134553	0.180131	0.180131	0.180131	0.180131	0.180131	0.180131	0.180131	0.180131	0.180131	0.180131	0.180131
rp032904_29	rp032904_29	1.000000	0.152138	0.152138	0.152138	0.152138	0.152138	0.152138	0.152138	0.152138	-0.137659	-0.160067	-0.180975	-0.218683	-0.235665	-0.251510	-0.251510	-0.251510	-0.251510	-0.251510	-0.251510	0.152138	0.152138	0.152138	0.152138	0.152138	0.152138	0.152138	0.152138	0.152138	0.152138	0.152138
rp040104_04	rp040104_04	1.000000	0.146573	0.146573	0.146573	0.146573	0.146573	-0.109486	-0.132624	-0.154213	-0.193149	-0.210685	-0.227046	-0.242311	-0.242311	-0.256554	-0.242311	-0.242311	-0.242311	-0.242311	-0.227046	0.146573	0.146573	0.146573	0.146573	0.146573	0.146573	0.146573	0.146573	0.146573	0.146573	0.146573
rp040104_05	rp040104_05	1.000000	0.204188	0.204188	0.204188	0.204188	0.204188	0.204188	-0.041267	0.046849	0.046849	-0.041267	-0.242891	-0.269072	-0.269072	-0.242891	-0.242891	-0.214830	-0.184756	-0.152523	-0.117977	-0.080951	0.204188	0.204188	0.001264	0.046849	0.204188	0.046849	0.204188	0.204188	0.204188	0.204188
rp040104_06	rp040104_06	1.000000	0.169297	0.169297	0.169297	0.169297	0.169297	0.169297	0.079351	0.169297	0.169297	0.169297	0.122766	0.169297	0.169297	-0.223094	-0.243348	-0.223094	-0.223094	-0.243348	-0.243348	-0.223094	0.169297	0.169297	0.169297	0.169297	0.169297	0.169297	0.169297	0.169297	0.169297	0.169297
rp040104_07	rp040104_07	1.000000	0.174664	0.174664	0.174664	0.174664	0.174664	0.001081	0.001081	0.174664	0.174664	-0.158042	-0.230167	-0.230167	-0.251063	-0.251063	-0.230167	-0.230167	-0.230167	-0.230167	-0.207771	-0.207771	0.174664	0.174664	0.174664	0.174664	0.174664	0.126658	0.040075	0.174664	0.001081	0.174664
rp040104_14	rp040104_14	1.000000	0.156417	0.156417	0.156417	0.035888	0.035888	-0.031613	-0.141531	-0.186065	-0.186065	-0.206121	-0.242293	-0.242293	-0.258584	-0.258584	-0.258584	-0.242293	-0.242293	-0.242293	-0.242293	0.156417	0.156417	0.156417	0.156417	0.113426	0.073314	0.156417	0.156417	0.156417	0.156417	0.156417
rp040104_24	rp040104_24	1.000000	0.150225	0.150225	0.150225	0.150225	0.150225	0.150225	-0.135929	-0.158055	-0.197962	-0.215934	-0.232703	-0.248348	-0.248348	-0.248348	-0.248348	-0.248348	-0.248348	-0.248348	0.150225	0.150225	0.150225	0.150225	0.150225	0.150225	0.034467	0.150225	0.150225	0.150225	0.150225	0.150225
rp040104_25	rp040104_25	1.000000	0.153606	0.153606	0.153606	0.153606	0.153606	-0.031044	-0.031044	-0.182721	-0.202417	-0.220793	-0.237939	-0.253937	-0.253937	-0.253937	-0.253937	-0.253937	-0.237939	-0.237939	0.153606	0.153606	0.153606	0.153606	0.071996	0.153606	0.153606	0.153606	0.153606	0.153606	0.153606	0.153606
rp040104_27	rp040104_27	1.000000	0.158882	0.158882	0.158882	0.000984	0.000984	-0.032111	0.158882	0.158882	-0.188998	-0.209370	-0.228378	-0.246113	-0.262660	-0.262660	-0.262660	-0.262660	-0.246113	-0.246113	-0.262660	0.158882	0.158882	0.158882	0.074469	0.158882	0.158882	0.036454	0.074469	0.158882	0.158882	0.158882
rp040104_28	rp040104_28	1.000000	0.157927	0.157927	0.157927	0.157927	0.157927	0.157927	0.157927	0.157927	-0.166158	0.114521	0.114521	0.157927	-0.208111	-0.208111	-0.227005	-0.244633	-0.244633	-0.244633	-0.244633	-0.244633	-0.244633	0.157927	0.157927	0.157927	0.157927	0.157927	0.157927	0.157927	0.157927	0.157927
rp040405_04	rp040405_04	1.000000	0.170641	0.170641	0.170641	0.170641	0.170641	0.170641	0.170641	0.079981	-0.034487	-0.098594	-0.127465	-0.179536	-0.202986	-0.245280	-0.264328	-0.282100	-0.282100	0.170641	0.170641	0.170641	0.170641	0.170641	0.170641	-0.224866	0.170641	0.170641	0.170641	0.170641	0.170641	0.170641
rp040405_05	rp040405_05	1.000000	0.172965	0.172965	0.172965	0.172965	0.039685	0.001071	-0.034957	0.001071	0.001071	-0.034957	-0.099937	-0.129200	-0.156504	-0.181980	-0.205750	-0.248620	-0.267927	-0.285941	-0.285941	-0.302749	-0.302749	0.172965	0.172965	0.172965	0.172965	0.172965	0.172965	0.172965	0.172965	0.172965
rp040405_06	rp040405_06	1.000000	0.164038	0.164038	0.164038	0.164038	0.164038	0.164038	0.164038	0.164038	0.164038	0.076886	0.037637	-0.065033	-0.094779	-0.148427	-0.172588	-0.195131	-0.235789	-0.254099	-0.271183	-0.271183	-0.287123	-0.287123	0.164038	0.164038	0.164038	0.164038	0.164038	0.164038	0.164038	0.164038
rp040405_08	rp040405_08	1.000000	0.162290	0.162290	0.162290	0.162290	0.162290	0.162290	0.162290	0.162290	0.162290	0.162290	0.001005	-0.064340	-0.121226	-0.170748	-0.193051	-0.251391	-0.251391	-0.268293	-0.268293	-0.268293	-0.268293	0.162290	0.162290	0.162290	0.162290	0.162290	0.162290	0.162290	0.162290	0.162290
rp040405_09	rp040405_09	1.000000	0.172656	0.172656	0.172656	0.172656	0.080925	0.080925	0.080925	0.080925	0.172656	0.172656	-0.099758	-0.181655	-0.205382	-0.227520	-0.248176	-0.267449	-0.267449	-0.227520	-0.227520	-0.227520	0.172656	0.172656	0.172656	0.172656	0.172656	0.172656	0.172656	0.172656	0.172656	0.172656
rp040405_14	rp040405_14	1.000000	0.179267	0.179267	0.179267	0.179267	0.179267	0.179267	0.179267	0.179267	0.179267	0.179267	0.001110	-0.036231	-0.071071	-0.133908	-0.162207	-0.188611	-0.213247	-0.213247	-0.236233	-0.236233	-0.257679	-0.257679	0.179267	0.179267	0.179267	0.179267	0.179267	0.179267	0.179267	0.179267
rp040405_18	rp040405_18	1.000000	0.164983	0.164983	0.164983	0.164983	0.164983	0.164983	0.164983	0.164983	0.077329	-0.033344	-0.095325	-0.123238	-0.173583	-0.196255	-0.237147	-0.255563	-0.255563	-0.272746	-0.272746	-0.272746	0.164983	0.164983	0.164983	0.164983	0.164983	0.164983	0.164983	0.164983	0.164983	0.164983
rp040405_25	rp040405_25	1.000000	0.182645	0.182645	0.182645	0.182645	0.182645	0.041906	0.182645	0.182645	0.182645	0.182645	-0.105529	-0.105529	-0.136431	-0.165263	-0.165263	-0.192164	-0.217264	-0.240683	-0.240683	-0.262534	0.182645	0.182645	0.182645	0.182645	0.182645	0.182645	0.182645	0.182645	0.182645	0.182645
rp040405_29	rp040405_29	1.000000	0.247536	0.179501	0.116022	0.001533	0.001533	-0.143023	0.179501	0.056794	0.001533	-0.050028	-0.098136	0.116022	0.179501	0.179501	0.247536	-0.223979	-0.383440	-0.260438	-0.223979	0.247536	-0.050028	0.056794	0.056794	-0.098136	0.247536	0.247536	0.247536	0.247536	0.116022	0.179501
rp040504_02	rp040504_02	1.000000	0.161665	0.161665	0.161665	0.161665	0.161665	0.161665	0.161665	0.161665	0.161665	0.161665	0.001001	0.001001	-0.232378	-0.232378	-0.250424	-0.250424	-0.232378	-0.232378	-0.232378	-0.232378	-0.232378	0.161665	0.161665	0.161665	0.161665	0.161665	0.161665	0.161665	0.161665	0.161665
rp040504_04	rp040504_04	1.000000	0.157126	0.157126	0.157126	0.157126	-0.117369	0.157126	-0.142173	-0.165316	-0.165316	-0.207056	-0.225854	-0.243392	-0.259757	-0.259757	-0.259757	-0.243392	-0.243392	-0.243392	-0.062293	-0.062293	0.157126	0.157126	0.157126	0.157126	0.157126	0.157126	0.157126	0.157126	0.157126	0.157126
rp040504_05	rp040504_05	1.000000	0.162480	0.162480	0.162480	0.162480	0.162480	0.162480	0.162480	-0.064416	-0.093879	-0.032838	-0.193278	-0.214111	-0.233549	-0.233549	-0.233549	-0.233549	-0.233549	-0.233549	-0.251686	-0.251686	0.162480	0.162480	0.162480	0.162480	0.162480	0.162480	0.162480	0.162480	0.162480	0.162480
rp040504_11	rp040504_11	1.000000	0.159405	0.159405	0.159405	0.159405	0.159405	-0.092102	-0.144235	-0.167714	-0.189620	-0.210059	-0.229130	-0.246923	-0.246923	-0.229130	-0.210059	-0.210059	-0.210059	-0.210059	-0.229130	0.159405	0.159405	0.159405	0.159405	0.159405	0.159405	0.159405	0.159405	0.159405	0.159405	0.159405
rp040504_12	rp040504_12	1.000000	0.149863	0.149863	0.149863	0.149863	-0.086588	0.149863	0.149863	-0.157674	-0.178269	-0.197484	-0.197484	-0.215413	-0.247749	-0.247749	-0.247749	-0.247749	-0.247749	-0.247749	-0.247749	0.149863	0.149863	0.149863	0.149863	0.149863	0.149863	0.149863	0.149863	0.149863	0.149863	0.149863
rp040504_13	rp040504_13	1.000000	0.184758	0.184758	0.184758	0.184758	0.184758	0.184758	0.184758	0.184758	-0.355771	-0.323390	0.001144	-0.037340	0.184758	0.184758	-0.167175	-0.073248	-0.106750	-0.243468	-0.305437	0.184758	0.184758	0.184758	0.184758	-0.194388	-0.106750	-0.073248	0.001144	0.042391	0.042391	0.184758
rp040504_16	rp040504_16	1.000000	0.160588	0.160588	0.160588	0.160588	0.116451	0.160588	0.116451	0.160588	0.160588	0.160588	-0.211618	-0.211618	-0.230830	-0.248755	-0.248755	-0.248755	-0.230830	-0.230830	-0.230830	-0.211618	0.036845	0.160588	0.160588	0.160588	0.160588	0.160588	0.160588	0.160588	0.160588	0.160588
rp040504_17	rp040504_17	1.000000	0.149698	0.149698	0.149698	0.149698	-0.215176	0.149698	0.149698	0.149698	-0.157500	-0.157500	-0.178072	-0.215176	-0.231886	-0.231886	-0.247477	-0.247477	-0.231886	-0.231886	-0.231886	-0.231886	0.149698	0.149698	0.149698	0.149698	0.149698	0.149698	0.149698	0.149698	0.149698	0.149698
rp040504_20	rp040504_20	1.000000	0.158698	0.158698	0.158698	0.158698	0.158698	0.158698	0.158698	0.158698	0.158698	-0.166970	-0.209127	-0.228113	-0.245828	-0.245828	-0.245828	-0.245828	-0.228113	-0.228113	-0.228113	0.000983	0.158698	0.158698	0.158698	0.158698	0.158698	0.158698	0.158698	0.158698	0.158698	0.158698
rp040504_21	rp040504_21	1.000000	0.147703	0.147703	0.147703	0.147703	0.147703	0.147703	-0.175700	-0.175700	-0.175700	-0.194639	-0.212309	-0.228796	-0.258532	-0.258532	-0.244179	-0.244179	-0.244179	-0.258532	0.147703	0.147703	0.147703	0.147703	0.147703	0.147703	0.147703	0.147703	0.147703	0.147703	0.147703	0.147703
rp040504_24	rp040504_24	1.000000	0.161788	0.161788	0.161788	0.161788	0.161788	0.001002	0.001002	-0.170221	-0.170221	-0.192455	-0.213199	-0.232555	-0.250614	-0.267464	-0.267464	-0.267464	-0.250614	-0.250614	-0.093479	-0.032698	0.161788	0.161788	0.161788	0.161788	0.161788	0.161788	0.161788	0.161788	0.161788	0.161788
rp040705_00	rp040705_00	1.000000	0.172250	0.172250	0.172250	0.172250	0.172250	0.172250	0.124907	0.039521	0.001067	-0.068289	-0.099524	-0.155858	-0.204899	-0.226986	-0.247593	-0.247593	-0.266820	-0.266820	-0.284759	0.172250	0.172250	0.172250	0.172250	0.172250	0.172250	0.172250	0.172250	0.172250	0.172250	0.172250
rp040705_02	rp040705_02	1.000000	0.175027	0.175027	0.175027	0.175027	0.175027	0.175027	0.175027	0.175027	0.001084	-0.069390	-0.101128	-0.130741	-0.158371	-0.184150	-0.230645	-0.251585	-0.271122	-0.289351	-0.289351	0.175027	0.175027	0.175027	0.175027	0.175027	0.001084	0.175027	0.175027	0.175027	0.175027	0.175027
rp040705_05	rp040705_05	1.000000	0.169879	0.169879	0.169879	0.169879	0.169879	0.169879	0.123188	0.079624	-0.067349	-0.098153	-0.126895	-0.178733	-0.202079	-0.223861	-0.263147	-0.280839	-0.280839	-0.280839	0.169879	0.169879	0.169879	0.169879	0.169879	0.169879	0.169879	0.169879	0.169879	0.169879	0.169879	0.169879
rp040705_06	rp040705_06	1.000000	0.165631	0.165631	0.165631	0.165631	0.165631	0.165631	0.038002	-0.033475	-0.095699	-0.149868	-0.197025	-0.218263	-0.256566	-0.273816	-0.273816	-0.273816	-0.273816	-0.289911	0.165631	0.165631	0.077632	0.077632	0.077632	0.165631	0.165631	0.165631	0.165631	0.165631	0.165631	0.165631
rp040705_11	rp040705_11	1.000000	0.184758	0.184758	0.184758	0.184758	0.184758	0.133978	0.001144	-0.037341	-0.073248	-0.138010	-0.167176	-0.194388	-0.243469	-0.243469	-0.243469	-0.265572	-0.265572	0.086598	0.133978	0.184758	0.184758	0.184758	0.184758	0.184758	0.184758	0.184758	0.184758	0.184758	0.184758	0.184758
rp040705_12	rp040705_12	1.000000	0.188437	0.188437	0.188437	0.088322	0.088322	0.188437	0.188437	0.188437	0.001167	0.001167	-0.074706	-0.108876	-0.170504	-0.198259	-0.224154	-0.248316	-0.248316	-0.270860	-0.270860	-0.270860	0.188437	0.188437	0.188437	0.188437	0.001167	0.088322	0.188437	0.188437	0.188437	0.188437
rp040705_14	rp040705_14	1.000000	0.168026	0.168026	0.168026	0.168026	0.168026	0.121844	0.078755	0.078755	0.001040	-0.066614	-0.125511	-0.152036	-0.176784	-0.199875	-0.221420	-0.260277	-0.277777	-0.277777	-0.277777	-0.294104	0.168026	0.168026	0.168026	0.168026	0.168026	0.168026	0.168026	0.168026	0.168026	0.168026
rp040705_15	rp040705_15	1.000000	0.170181	0.170181	0.170181	-0.153986	0.170181	0.170181	0.170181	0.170181	0.039046	0.039046	-0.034394	-0.067469	-0.098328	-0.153986	-0.179051	-0.202439	-0.224259	-0.244619	-0.263615	-0.281339	-0.281339	-0.297877	0.170181	0.170181	0.170181	0.170181	0.170181	0.170181	0.170181	0.170181
rp040705_18	rp040705_18	1.000000	0.161608	0.161608	0.161608	0.161608	0.161608	0.161608	0.161608	0.161608	0.161608	-0.064070	-0.120717	-0.170031	-0.212961	-0.232295	-0.250335	-0.250335	-0.250335	-0.267166	-0.267166	0.161608	0.161608	0.161608	0.161608	0.161608	0.161608	0.161608	0.161608	0.161608	0.161608	0.161608
rp040705_22	rp040705_22	1.000000	0.182155	0.182155	0.182155	0.182155	0.182155	0.001128	0.182155	0.182155	0.182155	0.182155	0.085378	0.001128	-0.072216	-0.105247	-0.164820	-0.216682	-0.240038	-0.261831	-0.261831	-0.282163	-0.282163	0.182155	0.182155	0.182155	0.001128	0.132090	0.182155	0.182155	0.182155	0.182155
rp040705_24	rp040705_24	1.000000	0.169707	0.169707	0.169707	0.079543	0.123064	0.123064	0.169707	0.169707	0.079543	-0.034299	-0.098054	-0.126767	-0.153557	-0.201875	-0.243938	-0.262881	-0.262881	-0.280556	-0.280556	-0.280556	0.169707	0.169707	0.169707	0.169707	0.169707	0.169707	0.169707	0.169707	0.169707	0.169707
rp040705_26	rp040705_26	1.000000	0.185899	0.185899	0.185899	0.185899	0.042652	0.185899	0.185899	0.185899	-0.037571	0.001151	0.001151	-0.221136	-0.221136	-0.221136	-0.221136	-0.221136	-0.244972	-0.244972	-0.244972	-0.267212	0.042652	0.087133	0.087133	0.185899	0.185899	0.185899	0.185899	0.185899	0.185899	0.185899
rp040804_04	rp040804_04	1.000000	0.173595	0.173595	0.173595	-0.068822	0.173595	0.173595	0.173595	0.173595	0.125882	0.173595	-0.035084	-0.068822	-0.068822	-0.182643	-0.228757	-0.319590	-0.268902	-0.100300	0.173595	0.173595	0.173595	-0.249525	0.173595	0.173595	0.039829	-0.068822	-0.286982	-0.182643	-0.303851	0.173595
rp040804_14	rp040804_14	1.000000	0.265369	0.265369	0.265369	0.265369	0.265369	0.265369	0.265369	0.265369	0.192433	0.192433	-0.153326	-0.153326	-0.053632	-0.105206	-0.105206	-0.105206	-0.053632	-0.053632	-0.053632	-0.053632	0.265369	0.265369	0.265369	0.124381	0.060886	0.060886	0.124381	0.124381	-0.053632	0.001643
rp040804_15	rp040804_15	1.000000	0.208639	0.208639	0.047870	0.151295	0.208639	0.208639	0.208639	0.208639	0.208639	-0.188784	-0.120549	-0.274938	0.097791	0.097791	-0.274938	0.151295	-0.120549	-0.082715	0.208639	0.151295	0.097791	0.151295	0.208639	-0.042167	0.208639	0.208639	0.208639	0.208639	0.208639	0.208639
rp040804_19	rp040804_19	1.000000	0.152685	0.152685	0.152685	0.152685	0.152685	0.152685	0.152685	-0.160643	-0.160643	-0.181626	-0.201204	-0.219470	-0.236513	-0.252415	-0.252415	-0.236513	-0.236513	-0.236513	-0.236513	0.152685	0.152685	0.152685	0.152685	0.152685	0.152685	0.152685	0.152685	0.152685	0.152685	0.152685
rp040804_22	rp040804_22	1.000000	0.190527	0.190527	0.190527	0.190527	0.190527	0.190527	0.190527	0.190527	0.190527	-0.110084	0.190527	0.190527	-0.075535	-0.075535	-0.226641	-0.226641	-0.251070	-0.251070	0.089302	0.089302	-0.075535	0.190527	0.190527	0.190527	0.190527	0.190527	0.190527	0.190527	0.190527	0.190527
rp041204_09	rp041204_09	1.000000	0.150470	0.150470	0.150470	0.150470	0.150470	0.150470	0.150470	-0.136151	-0.178991	-0.198285	-0.233082	-0.233082	-0.248753	-0.248753	-0.248753	-0.248753	-0.248753	-0.248753	0.150470	0.150470	0.150470	0.150470	0.150470	0.150470	0.150470	0.150470	0.150470	0.150470	0.150470	0.150470
rp041204_22	rp041204_22	1.000000	0.150591	0.150591	0.150591	0.150591	0.150591	0.150591	0.150591	-0.179135	-0.179135	-0.198444	-0.233269	-0.248953	-0.248953	-0.248953	-0.248953	-0.233269	-0.233269	-0.233269	0.150591	0.150591	0.150591	0.150591	0.150591	0.150591	0.150591	0.150591	0.150591	0.150591	0.150591	0.150591
rp041204_24	rp041204_24	1.000000	0.152160	0.152160	0.152160	0.152160	0.152160	0.152160	0.152160	0.152160	-0.200512	-0.218716	-0.235700	-0.235700	-0.251548	-0.251548	-0.235700	-0.235700	-0.235700	-0.235700	0.152160	0.152160	0.152160	0.110339	0.152160	0.152160	0.152160	0.152160	0.152160	0.152160	0.152160	0.152160
rp041204_26	rp041204_26	1.000000	0.156612	0.156612	0.156612	0.073405	0.000970	0.156612	0.156612	0.156612	0.156612	-0.116985	-0.116985	-0.031652	-0.225115	-0.242596	-0.225115	-0.225115	-0.242596	-0.242596	-0.242596	-0.242596	-0.242596	-0.242596	-0.242596	0.156612	0.156612	0.156612	0.156612	0.156612	0.156612	0.156612
rp041204_27	rp041204_27	1.000000	0.157163	0.157163	0.157163	0.073664	0.157163	0.157163	0.157163	0.157163	0.157163	0.157163	-0.207105	-0.225907	-0.243450	-0.243450	-0.243450	-0.243450	-0.243450	-0.243450	-0.225907	0.157163	0.157163	0.157163	0.157163	0.157163	0.157163	0.157163	0.157163	0.157163	0.157163	0.157163
rp041204_29	rp041204_29	1.000000	0.157047	0.157047	0.157047	0.157047	0.157047	0.157047	0.157047	0.157047	0.157047	0.157047	-0.062262	-0.206951	0.036033	-0.206951	-0.225740	-0.243270	-0.243270	-0.243270	-0.243270	-0.243270	-0.243270	-0.243270	0.157047	0.157047	0.157047	0.157047	0.157047	0.157047	0.157047	0.157047
rp041405_05	rp041405_05	1.000000	0.163583	0.163583	0.163583	0.163583	0.163583	0.163583	0.163583	-0.148015	-0.172109	-0.172109	-0.194589	-0.215564	-0.215564	-0.235134	-0.235134	-0.235134	-0.235134	-0.235134	-0.235134	0.163583	0.163583	0.163583	0.163583	0.163583	0.163583	0.037532	0.163583	0.163583	0.163583	0.163583
rp041405_06	rp041405_06	1.000000	0.159013	0.159013	0.159013	0.159013	0.159013	0.159013	-0.032137	-0.063041	-0.118779	-0.143881	-0.167301	-0.209543	-0.228566	-0.246316	-0.262877	-0.262877	-0.262877	-0.262877	-0.262877	0.159013	0.159013	0.159013	0.159013	0.159013	0.159013	0.159013	0.159013	0.159013	0.159013	0.159013
rp041405_08	rp041405_08	1.000000	0.161538	0.161538	0.161538	0.161538	0.161538	0.161538	0.161538	0.161538	0.161538	0.117140	0.161538	0.161538	-0.232195	-0.250227	-0.250227	-0.250227	-0.250227	-0.232195	-0.232195	0.161538	0.161538	0.161538	0.161538	0.161538	0.161538	0.161538	0.161538	0.161538	0.161538	0.161538
rp041405_11	rp041405_11	1.000000	0.176588	0.176588	0.176588	0.176588	0.176588	0.176588	0.176588	0.176588	0.128053	0.082768	0.040516	-0.131907	-0.159783	-0.185792	-0.185792	-0.210060	-0.253828	-0.253828	-0.253828	-0.253828	0.176588	0.176588	0.176588	0.176588	0.176588	0.176588	0.176588	0.176588	0.176588	0.176588
rp041405_15	rp041405_15	1.000000	0.178945	0.178945	0.178945	0.178945	-0.103391	-0.070943	0.178945	-0.103391	0.178945	-0.133667	0.178945	0.178945	0.178945	0.178945	-0.277190	-0.257215	-0.257215	-0.235807	-0.235807	-0.235807	0.178945	0.178945	0.178945	0.178945	0.178945	0.041057	0.041057	0.178945	0.178945	0.178945
rp041405_18	rp041405_18	1.000000	0.168940	0.168940	0.168940	0.168940	0.168940	0.168940	0.168940	-0.034144	-0.034144	-0.066977	-0.097611	-0.126194	-0.177745	-0.222624	-0.242835	-0.261692	-0.261692	-0.261692	-0.261692	-0.261692	0.168940	0.168940	0.168940	0.168940	0.168940	0.168940	0.168940	0.168940	0.168940	0.168940
rp041405_23	rp041405_23	1.000000	0.161254	0.161254	0.161254	0.161254	0.036998	0.161254	0.161254	0.161254	0.161254	-0.169659	-0.191819	-0.231787	-0.249786	-0.249786	-0.266581	-0.266581	-0.266581	-0.145908	0.161254	0.161254	0.161254	0.161254	0.161254	0.161254	0.161254	0.161254	0.161254	0.161254	0.161254	0.161254
rp041405_25	rp041405_25	1.000000	0.167702	0.078603	0.038477	0.038477	-0.370790	0.167702	0.167702	-0.293536	-0.151742	-0.220992	-0.176443	0.167702	0.167702	0.167702	-0.220992	-0.241055	-0.241055	-0.033893	-0.241055	0.167702	0.167702	0.167702	0.121609	0.167702	0.167702	0.167702	-0.125269	-0.125269	0.167702	0.167702
rp041405_26	rp041405_26	1.000000	0.159389	0.159389	0.159389	0.159389	0.159389	0.159389	-0.092093	-0.119060	-0.144221	-0.167697	-0.189601	-0.229106	-0.246898	-0.263498	-0.263498	-0.246898	-0.246898	-0.246898	0.159389	0.159389	0.159389	0.159389	0.159389	0.159389	0.159389	0.159389	0.159389	0.159389	0.159389	0.159389
rp041405_27	rp041405_27	1.000000	0.169328	0.169328	0.169328	0.169328	0.169328	0.169328	0.169328	0.122788	-0.067130	-0.067130	-0.067130	-0.097835	-0.126483	-0.178153	-0.223135	-0.243392	-0.262293	-0.279928	-0.296382	-0.296382	0.169328	0.169328	0.169328	0.169328	-0.153213	0.169328	0.169328	0.169328	0.169328	0.169328
rp041405_28	rp041405_28	1.000000	0.155624	0.155624	0.155624	0.155624	0.155624	0.155624	0.155624	-0.140814	-0.140814	-0.163736	-0.185122	-0.223695	-0.241066	-0.257274	-0.257274	-0.257274	-0.257274	-0.257274	0.155624	0.155624	0.155624	0.155624	0.155624	0.155624	0.155624	0.155624	0.155624	0.155624	0.155624	0.155624
rp041504_03	rp041504_03	1.000000	0.153045	0.153045	0.153045	0.153045	0.153045	0.153045	-0.138481	-0.138481	-0.161022	-0.182054	-0.201678	-0.237071	-0.253011	-0.253011	-0.253011	-0.253011	-0.253011	-0.253011	0.153045	0.153045	0.153045	0.153045	0.153045	0.153045	0.153045	0.153045	0.153045	0.153045	0.153045	0.153045
rp041504_15	rp041504_15	1.000000	0.156650	0.156650	0.156650	0.156650	0.156650	0.156650	0.156650	0.000970	-0.141742	-0.206428	-0.225169	-0.242654	-0.242654	-0.258969	-0.242654	-0.242654	-0.242654	-0.242654	0.156650	0.156650	0.156650	0.156650	0.156650	0.156650	0.156650	0.156650	0.156650	0.156650	0.156650	0.156650
rp041504_25	rp041504_25	1.000000	0.150627	0.150627	0.150627	0.150627	0.150627	-0.158478	0.150627	0.150627	0.150627	-0.233326	-0.249013	-0.249013	-0.263650	-0.249013	-0.249013	-0.249013	-0.249013	0.150627	0.150627	0.150627	0.150627	0.150627	0.150627	0.150627	-0.158478	0.150627	0.150627	0.150627	0.150627	0.150627
rp041504_27	rp041504_27	1.000000	0.162630	0.162630	0.162630	0.162630	0.076226	0.076226	-0.032868	-0.064475	-0.064475	-0.093965	-0.193456	-0.214308	-0.233764	-0.251918	-0.268855	-0.268855	-0.251918	-0.251918	-0.251918	-0.251918	0.162630	0.162630	0.162630	0.162630	0.162630	0.162630	0.162630	0.162630	0.162630	0.162630
rp041904_03	rp041904_03	1.000000	0.164950	0.164950	0.164950	0.119614	0.077314	0.001021	0.164950	-0.173548	-0.173548	0.164950	0.164950	0.037846	-0.196216	-0.217366	-0.217366	-0.217366	-0.237100	-0.237100	-0.255513	-0.255513	-0.255513	-0.272692	0.164950	0.164950	0.037846	0.164950	0.164950	0.164950	0.164950	0.164950
rp041904_05	rp041904_05	1.000000	0.149365	0.149365	0.149365	0.149365	0.149365	0.149365	0.034270	-0.157150	-0.196828	-0.214697	-0.231370	-0.246926	-0.246926	-0.246926	-0.246926	-0.246926	-0.246926	-0.261440	0.149365	0.149365	0.149365	0.149365	0.149365	0.149365	0.149365	0.149365	0.149365	0.149365	0.149365	0.149365
rp041904_07	rp041904_07	1.000000	0.156737	0.156737	0.156737	0.156737	0.156737	0.156737	0.000970	-0.031677	-0.206543	-0.225294	-0.242789	-0.242789	-0.242789	-0.242789	-0.242789	-0.242789	-0.225294	-0.242789	0.156737	0.156737	0.156737	0.156737	0.156737	0.156737	0.156737	0.156737	0.156737	0.156737	0.156737	0.156737
rp041904_21	rp041904_21	1.000000	0.156959	0.156959	0.156959	0.156959	-0.090689	0.073568	0.156959	0.156959	-0.165140	-0.206836	-0.225614	-0.259481	-0.274733	-0.259481	-0.243134	-0.225614	-0.225614	-0.225614	0.156959	0.156959	0.156959	0.156959	0.156959	0.156959	0.156959	0.156959	0.156959	0.156959	0.156959	0.156959
rp041904_25	rp041904_25	1.000000	0.178314	0.178314	-0.070693	-0.070693	-0.187608	0.178314	-0.312111	0.083577	0.083577	0.040912	0.083577	0.001104	0.178314	-0.187608	-0.432820	-0.161344	-0.133196	-0.234976	0.178314	0.178314	0.178314	0.178314	0.178314	-0.382821	0.083577	0.040912	-0.036038	0.178314	0.083577	0.178314
rp042105_02	rp042105_02	1.000000	0.184009	0.184009	0.184009	0.086246	0.001139	-0.037189	-0.037189	-0.072951	-0.106317	-0.137450	-0.137450	-0.137450	-0.166497	-0.166497	-0.193599	-0.218887	-0.242481	-0.242481	0.184009	0.184009	-0.264494	0.184009	0.184009	-0.264494	-0.242481	-0.242481	-0.218887	-0.218887	0.184009	0.184009
rp042105_04	rp042105_04	1.000000	0.164988	0.164988	0.164988	0.164988	0.164988	0.164988	0.164988	0.164988	0.119641	0.164988	-0.237154	-0.237154	-0.237154	-0.237154	-0.217416	-0.217416	-0.217416	-0.217416	0.164988	0.164988	0.164988	0.164988	0.164988	0.164988	0.164988	0.164988	0.164988	0.164988	0.164988	0.164988
rp042105_05	rp042105_05	1.000000	0.172252	0.172252	0.172252	0.172252	0.124909	0.172252	0.124909	0.039521	0.172252	0.172252	-0.204902	-0.204902	-0.226989	-0.204902	-0.204902	-0.226989	-0.247596	-0.266824	0.172252	0.172252	0.172252	0.172252	0.172252	0.172252	0.172252	0.172252	0.172252	0.172252	0.172252	0.172252
rp042105_06	rp042105_06	1.000000	0.158269	0.158269	0.158269	0.158269	0.158269	0.158269	0.158269	0.114769	0.114769	0.158269	-0.143207	-0.166518	-0.188269	-0.227497	-0.227497	-0.245163	-0.245163	-0.245163	-0.245163	-0.245163	-0.245163	0.158269	0.158269	0.158269	0.158269	0.158269	0.158269	0.158269	0.158269	0.158269
rp042105_14	rp042105_14	1.000000	0.158695	0.158695	0.158695	0.158695	0.158695	0.036411	-0.032073	-0.091692	-0.118541	-0.166966	-0.188775	-0.209123	-0.245822	-0.245822	-0.262350	-0.262350	-0.262350	-0.262350	-0.262350	0.158695	0.158695	0.158695	0.158695	0.158695	0.158695	0.158695	0.158695	0.158695	0.158695	0.158695
rp042105_21	rp042105_21	1.000000	0.173407	0.081277	0.081277	0.001074	0.173407	0.173407	0.173407	0.125746	0.173407	0.173407	0.173407	0.173407	0.173407	-0.228510	-0.249256	-0.249256	-0.249256	-0.249256	-0.249256	-0.249256	0.173407	0.173407	0.173407	0.173407	0.173407	0.173407	-0.068748	0.173407	0.173407	0.173407
rp042105_22	rp042105_22	1.000000	0.164304	0.164304	0.164304	0.164304	0.164304	0.164304	0.164304	0.164304	0.119145	-0.033207	-0.094933	-0.148668	-0.172868	-0.195447	-0.216515	-0.216515	-0.236171	-0.236171	-0.254511	-0.271623	-0.287590	0.164304	0.164304	0.164304	0.164304	0.164304	0.164304	0.164304	0.164304	0.164304
rp042105_23	rp042105_23	1.000000	0.171378	0.171378	0.171378	0.171378	0.171378	0.171378	0.171378	0.171378	-0.128015	-0.155068	-0.180310	-0.225836	-0.246339	-0.265468	-0.283317	-0.283317	-0.283317	-0.283317	0.080326	0.039321	0.001061	0.039321	0.171378	0.171378	0.039321	0.039321	0.171378	0.171378	0.171378	0.171378
rp042204_04	rp042204_04	1.000000	0.149072	0.149072	0.149072	0.149072	0.149072	0.149072	0.149072	0.149072	-0.196442	-0.214276	-0.230916	-0.246442	-0.246442	-0.246442	-0.246442	-0.246442	-0.230916	-0.246442	0.149072	0.149072	0.149072	0.149072	0.149072	0.149072	0.149072	0.149072	0.149072	0.149072	0.149072	0.149072
rp042204_08	rp042204_08	1.000000	0.175009	0.082028	0.175009	0.175009	0.175009	0.175009	0.175009	0.175009	0.175009	-0.035370	-0.069383	-0.035370	0.175009	0.175009	-0.306327	-0.306327	-0.306327	0.175009	0.175009	0.175009	0.175009	0.175009	0.175009	0.175009	0.175009	0.175009	0.175009	0.175009	0.175009	0.175009
rp042204_09	rp042204_09	1.000000	0.149297	0.149297	0.149297	0.149297	0.149297	0.149297	0.149297	0.149297	-0.177596	-0.196739	-0.214600	-0.231265	-0.246814	-0.246814	-0.261322	-0.261322	-0.261322	-0.261322	0.149297	0.149297	0.149297	0.149297	0.149297	0.149297	0.149297	0.149297	0.108263	0.149297	0.149297	0.149297
rp042204_18	rp042204_18	1.000000	0.154144	0.154144	0.154144	0.154144	0.154144	0.154144	0.154144	-0.089062	-0.061111	-0.221567	-0.238773	-0.254827	-0.254827	-0.254827	-0.254827	-0.238773	-0.238773	-0.238773	0.154144	0.154144	0.154144	0.154144	0.154144	0.154144	0.154144	0.154144	0.154144	0.154144	0.154144	0.154144
rp042204_23	rp042204_23	1.000000	0.163894	0.163894	0.163894	0.163894	-0.033124	-0.033124	0.037603	0.118848	0.163894	0.163894	-0.172436	-0.172436	-0.172436	-0.172436	-0.194959	-0.235581	-0.253875	-0.253875	0.163894	0.163894	-0.286871	-0.270945	-0.286871	0.163894	0.163894	0.163894	0.163894	0.163894	0.163894	0.163894
rp042204_24	rp042204_24	1.000000	0.159952	0.159952	0.159952	0.159952	0.159952	0.159952	0.159952	0.115990	-0.119480	0.159952	0.159952	0.159952	-0.210780	-0.210780	-0.229916	-0.229916	-0.229916	-0.229916	-0.229916	-0.229916	-0.229916	-0.229916	0.159952	0.159952	0.159952	0.159952	0.159952	0.159952	0.159952	0.159952
rp042204_27	rp042204_27	1.000000	0.156489	0.156489	0.156489	0.156489	0.156489	0.156489	0.156489	-0.141597	0.073348	0.073348	-0.242406	-0.258704	-0.273911	-0.273911	-0.258704	-0.258704	-0.258704	-0.224938	0.156489	0.156489	0.156489	0.156489	0.156489	0.156489	0.156489	0.156489	0.156489	0.113478	0.113478	0.156489
rp042204_28	rp042204_28	1.000000	0.154618	0.154618	0.154618	0.154618	0.154618	0.154618	0.154618	0.154618	-0.031249	0.154618	-0.222248	-0.239507	-0.255611	-0.255611	-0.255611	-0.239507	-0.239507	-0.239507	-0.239507	0.154618	0.154618	0.154618	0.154618	0.154618	0.154618	0.154618	0.112122	0.154618	0.154618	0.154618
rp042204_29	rp042204_29	1.000000	0.150876	0.150876	0.150876	0.150876	0.150876	0.150876	0.150876	0.150876	0.150876	0.150876	-0.216870	-0.216870	-0.233711	-0.249425	-0.249425	-0.249425	-0.249425	-0.249425	-0.249425	0.150876	0.150876	0.150876	0.150876	0.150876	0.150876	0.150876	0.150876	0.150876	0.150876	0.150876
rp042805_00	rp042805_00	1.000000	0.162926	0.162926	0.162926	0.162926	0.118146	0.162926	0.162926	0.162926	0.162926	0.162926	-0.064593	-0.094136	-0.147421	-0.171418	-0.214699	-0.252377	-0.269345	-0.269345	-0.285178	-0.285178	0.162926	0.162926	0.162926	0.162926	0.162926	0.162926	0.162926	0.162926	0.162926	0.162926
rp042805_01	rp042805_01	1.000000	0.177211	0.177211	0.177211	0.177211	0.177211	0.177211	0.177211	0.177211	0.040659	0.001097	-0.070256	-0.102390	-0.132372	-0.160347	-0.186448	-0.210801	-0.233523	-0.254724	-0.254724	-0.254724	-0.254724	-0.254724	0.177211	0.177211	0.177211	0.177211	0.177211	-0.102390	0.177211	0.177211
rp042805_02	rp042805_02	1.000000	0.167320	0.167320	0.167320	0.167320	0.167320	0.001036	0.121333	0.167320	0.167320	-0.151397	-0.176041	-0.199035	-0.220490	-0.240507	-0.240507	-0.240507	-0.240507	-0.259184	-0.259184	0.167320	0.167320	0.167320	0.167320	0.167320	0.167320	0.167320	0.167320	0.167320	0.038390	0.167320
rp042805_09	rp042805_09	1.000000	0.162203	0.162203	0.162203	0.162203	0.162203	0.162203	0.162203	0.037216	-0.064306	-0.121161	-0.170657	-0.213745	-0.233150	-0.251256	-0.268149	-0.268149	-0.268149	-0.268149	0.162203	0.162203	0.162203	0.162203	0.162203	0.162203	0.162203	0.162203	0.162203	0.162203	0.162203	0.162203
rp042805_10	rp042805_10	1.000000	0.160755	0.160755	0.160755	0.160755	0.160755	0.160755	0.160755	0.160755	0.160755	0.160755	-0.169134	-0.191226	-0.211838	-0.231070	-0.249014	-0.265756	-0.249014	-0.249014	-0.249014	0.160755	0.160755	0.160755	0.160755	0.160755	-0.032489	0.160755	0.160755	0.160755	0.160755	0.160755
rp042805_11	rp042805_11	1.000000	0.173948	0.173948	0.173948	0.173948	0.173948	0.173948	0.173948	0.081531	0.001077	-0.068962	-0.100504	-0.157394	-0.183014	-0.206919	-0.250033	-0.269449	-0.269449	-0.269449	-0.269449	0.173948	0.173948	0.173948	0.173948	0.173948	0.173948	0.173948	0.173948	-0.100504	0.173948	0.173948
rp042805_12	rp042805_12	1.000000	0.188498	0.188498	0.188498	0.188498	-0.074731	-0.038096	0.188498	0.188498	-0.170560	-0.170560	-0.170560	-0.170560	-0.170560	-0.170560	-0.198323	-0.198323	-0.198323	-0.224227	-0.224227	-0.224227	-0.224227	0.188498	0.188498	0.188498	0.188498	0.188498	0.188498	0.188498	0.043249	0.188498
rp042805_18	rp042805_18	1.000000	0.164991	0.164991	0.164991	0.119643	0.037855	0.164991	0.164991	0.164991	0.164991	0.164991	0.164991	-0.149289	-0.196264	-0.237158	-0.255575	-0.272758	-0.255575	-0.255575	-0.255575	0.164991	0.164991	0.164991	0.164991	0.164991	0.119643	0.164991	0.164991	0.164991	0.164991	0.164991
rp042805_20	rp042805_20	1.000000	0.163807	0.163807	0.163807	0.163807	0.163807	0.163807	0.163807	0.163807	0.163807	-0.172344	-0.194855	-0.194855	-0.235456	-0.253741	-0.253741	-0.270801	-0.270801	0.163807	0.163807	0.163807	0.163807	0.163807	0.163807	0.163807	0.001014	0.163807	0.163807	0.163807	0.163807	0.163807
rp042805_21	rp042805_21	1.000000	0.176301	0.176301	0.176301	0.176301	0.176301	0.176301	0.176301	0.176301	0.040450	-0.035631	-0.101864	-0.131693	-0.185490	-0.209718	-0.253416	-0.273095	-0.273095	-0.273095	-0.273095	-0.101864	-0.101864	0.176301	0.176301	0.176301	0.176301	0.176301	0.176301	-0.101864	0.176301	0.176301
rp042805_22	rp042805_22	1.000000	0.165267	0.165267	0.165267	0.165267	0.165267	0.037919	0.165267	0.165267	-0.033401	-0.095489	-0.123450	-0.173881	-0.217783	-0.237555	-0.273215	-0.273215	-0.273215	-0.273215	-0.273215	0.165267	0.165267	0.165267	0.165267	0.165267	0.165267	0.165267	0.165267	0.165267	0.037919	0.165267
rp042805_23	rp042805_23	1.000000	0.164617	0.164617	0.164617	0.164617	0.164617	0.164617	0.164617	-0.065263	-0.122965	-0.148951	-0.195820	-0.236621	-0.254996	-0.272141	-0.272141	-0.272141	-0.272141	-0.288138	0.164617	0.164617	0.164617	-0.095113	0.037770	0.037770	0.037770	0.164617	0.164617	0.164617	0.164617	0.164617
rp042805_24	rp042805_24	1.000000	0.169988	0.169988	0.169988	0.169988	0.123267	0.001053	-0.098216	-0.153811	-0.178848	-0.202208	-0.224004	-0.244341	-0.263315	-0.263315	-0.281019	-0.281019	-0.281019	-0.153811	0.039002	0.169988	-0.067392	0.169988	0.169988	0.169988	0.169988	0.123267	0.123267	0.123267	0.169988	0.169988
rp042805_25	rp042805_25	1.000000	0.187973	0.187973	0.187973	0.088105	0.088105	0.088105	-0.037990	-0.074523	0.187973	0.001164	-0.140411	-0.140411	-0.170085	-0.197771	-0.197771	-0.247705	-0.247705	-0.270193	-0.270193	-0.270193	-0.270193	-0.270193	0.187973	0.187973	0.187973	0.043128	0.088105	0.088105	0.187973	0.187973
rp042805_26	rp042805_26	1.000000	0.204250	0.204250	0.204250	0.204250	0.148112	0.148112	0.148112	-0.080976	-0.152570	-0.152570	-0.152570	-0.152570	-0.152570	-0.152570	-0.152570	-0.152570	-0.152570	-0.214896	-0.214896	0.204250	0.204250	0.204250	0.204250	0.204250	0.204250	0.204250	0.204250	0.204250	0.204250	0.204250
rp042805_28	rp042805_28	1.000000	0.164704	0.164704	0.164704	0.164704	0.164704	0.164704	0.119436	0.164704	0.164704	0.164704	-0.149030	-0.236746	-0.255131	-0.255131	-0.255131	-0.255131	-0.236746	-0.217042	0.164704	0.164704	0.164704	0.164704	0.164704	0.119436	0.119436	0.164704	0.164704	0.164704	0.164704	0.164704
rp042805_29	rp042805_29	1.000000	0.163228	0.163228	0.163228	0.163228	0.163228	0.163228	0.163228	0.163228	-0.121927	-0.147694	-0.147694	-0.171735	-0.194167	-0.194167	-0.215096	-0.234624	-0.252844	-0.252844	-0.252844	-0.252844	0.163228	0.163228	0.163228	0.163228	0.163228	0.163228	0.163228	0.163228	0.163228	0.163228
rp042903_03	rp042903_03	1.000000	0.177197	0.177197	0.177197	0.177197	0.177197	0.177197	0.177197	-0.035812	-0.102382	-0.160334	-0.186432	-0.210784	-0.210784	-0.210784	-0.210784	-0.210784	-0.233504	-0.233504	0.177197	0.177197	0.177197	0.177197	0.177197	0.177197	0.177197	0.177197	0.177197	0.177197	0.177197	0.177197
rp042903_05	rp042903_05	1.000000	0.175598	0.175598	0.175598	0.175598	0.175598	0.175598	0.175598	0.175598	0.175598	0.175598	0.175598	-0.208882	-0.208882	-0.208882	-0.208882	-0.208882	-0.208882	-0.208882	0.127335	0.175598	0.175598	0.175598	0.175598	0.175598	0.175598	0.175598	0.175598	0.175598	0.175598	0.175598
rp042903_20	rp042903_20	1.000000	0.179242	0.179242	0.179242	0.179242	0.179242	0.129978	0.129978	0.041125	-0.071061	-0.133889	-0.188585	-0.213217	-0.213217	-0.213217	-0.213217	-0.236200	-0.236200	-0.257643	0.179242	0.179242	0.179242	0.179242	0.179242	0.179242	0.179242	0.179242	0.179242	0.179242	0.179242	0.179242
rp043004_06	rp043004_06	1.000000	0.148219	0.148219	0.148219	0.148219	0.148219	0.148219	0.148219	0.148219	0.148219	-0.155945	-0.176314	-0.195319	-0.213051	-0.229596	-0.245032	-0.259435	-0.245032	-0.245032	-0.245032	-0.229596	-0.229596	0.148219	0.148219	0.148219	0.148219	0.148219	0.148219	0.148219	0.148219	0.148219
rp043004_08	rp043004_08	1.000000	0.155996	0.155996	0.155996	0.155996	0.155996	0.155996	0.155996	0.155996	-0.090132	-0.164127	-0.164127	-0.185565	-0.224230	-0.241642	-0.257889	-0.257889	-0.257889	-0.257889	-0.257889	0.155996	0.155996	0.155996	0.155996	0.155996	0.155996	0.155996	0.155996	0.155996	0.155996	0.155996
rp043004_12	rp043004_12	1.000000	0.153368	0.153368	0.153368	0.111215	0.071885	0.153368	0.111215	0.111215	-0.202104	-0.220452	-0.237572	-0.253545	-0.253545	-0.268448	-0.253545	-0.253545	-0.253545	-0.253545	0.153368	0.035189	0.153368	0.153368	0.153368	0.153368	0.153368	0.153368	0.153368	0.153368	0.153368	0.153368
rp043004_14	rp043004_14	1.000000	0.156284	0.156284	0.156284	0.156284	0.073252	0.156284	0.156284	0.156284	0.156284	0.156284	0.156284	-0.224643	-0.242088	-0.242088	-0.258365	0.156284	0.156284	-0.258365	-0.258365	-0.258365	-0.242088	0.156284	0.156284	0.113330	0.156284	0.156284	0.156284	0.156284	0.156284	0.156284
rp043004_17	rp043004_17	1.000000	0.165648	0.165648	0.165648	0.165648	0.165648	0.165648	0.165648	0.165648	0.165648	0.165648	-0.238103	0.165648	-0.256594	-0.065672	-0.065672	-0.256594	-0.238103	-0.238103	-0.238103	-0.238103	0.165648	0.165648	0.165648	0.165648	0.165648	0.165648	0.165648	0.165648	0.165648	0.165648
rp043004_25	rp043004_25	1.000000	0.155969	0.155969	0.155969	0.155969	0.155969	0.155969	0.155969	0.155969	0.113101	0.113101	-0.224191	-0.241601	-0.241601	-0.257844	-0.257844	-0.257844	-0.257844	-0.257844	0.155969	0.155969	0.155969	0.155969	0.155969	0.155969	0.155969	0.155969	0.155969	0.155969	0.155969	0.113101
rp043004_26	rp043004_26	1.000000	0.153467	0.153467	0.153467	0.153467	0.153467	0.111287	0.153467	0.153467	0.153467	-0.202234	-0.220594	-0.220594	-0.253708	-0.253708	-0.253708	-0.253708	-0.253708	-0.237724	0.153467	0.153467	0.153467	0.153467	0.153467	0.153467	0.153467	0.153467	0.153467	0.153467	0.153467	0.153467
rp043004_27	rp043004_27	1.000000	0.153292	0.153292	0.153292	0.153292	0.153292	0.071849	0.153292	0.153292	-0.202004	-0.202004	-0.220343	-0.220343	-0.237454	-0.253419	-0.253419	-0.253419	-0.253419	-0.237454	0.153292	0.153292	0.153292	0.153292	0.153292	0.153292	0.153292	0.153292	0.153292	0.153292	0.153292	0.153292
rp043004_28	rp043004_28	1.000000	0.180706	0.180706	0.180706	0.180706	0.180706	0.180706	0.180706	0.180706	0.001119	-0.036522	-0.190125	-0.214958	0.180706	0.180706	0.180706	-0.279918	-0.279918	0.180706	-0.163509	-0.259747	0.180706	0.084698	-0.071641	0.180706	0.180706	0.180706	0.180706	0.180706	0.180706	0.180706
rp050304_04	rp050304_04	1.000000	0.179110	0.179110	0.179110	0.179110	0.179110	0.001109	0.001109	-0.036199	0.179110	-0.162065	-0.213060	-0.162065	-0.162065	-0.188446	-0.236026	-0.236026	-0.036199	-0.036199	-0.257453	-0.257453	-0.257453	-0.277446	0.179110	0.179110	0.179110	0.179110	0.179110	0.179110	0.179110	0.179110
rp050304_06	rp050304_06	1.000000	0.174133	0.174133	0.174133	0.174133	0.174133	0.174133	0.174133	0.174133	0.126272	0.174133	-0.183209	-0.183209	-0.207139	-0.207139	-0.207139	-0.207139	-0.207139	-0.183209	-0.183209	-0.183209	-0.183209	-0.229466	0.174133	0.174133	0.174133	0.174133	0.174133	0.174133	0.174133	0.174133
rp050304_11	rp050304_11	1.000000	0.167588	0.167588	0.167588	0.167588	0.121527	0.038451	-0.096830	-0.033870	-0.033870	-0.240891	-0.151639	-0.151639	-0.199354	-0.240891	-0.259598	-0.259598	-0.240891	-0.240891	-0.220842	-0.220842	-0.220842	-0.240891	0.167588	0.167588	0.167588	0.078550	0.167588	0.167588	0.167588	0.167588
rp050304_12	rp050304_12	1.000000	0.179867	0.179867	0.179867	-0.331139	0.179867	0.179867	0.179867	0.179867	-0.213961	0.179867	0.001114	0.001114	-0.036352	-0.213961	-0.237024	-0.213961	-0.213961	-0.162750	-0.189242	0.179867	0.179867	0.179867	0.179867	0.179867	0.179867	-0.071309	0.179867	0.179867	0.179867	0.179867
rp050304_13	rp050304_13	1.000000	0.163781	0.163781	0.163781	0.118766	0.076765	-0.122340	0.163781	0.163781	0.163781	0.118766	0.163781	0.163781	0.163781	0.163781	-0.270758	-0.270758	-0.270758	-0.270758	-0.270758	-0.270758	0.163781	0.163781	0.163781	0.163781	0.163781	0.163781	0.163781	0.163781	0.037578	0.163781
rp050304_19	rp050304_19	1.000000	0.180896	0.180896	0.180896	0.180896	0.084787	0.180896	0.180896	0.180896	0.180896	0.131177	0.180896	0.180896	-0.238379	-0.238379	-0.215184	-0.190324	-0.163681	0.180896	0.180896	0.180896	0.180896	0.180896	0.180896	0.180896	0.180896	0.180896	0.180896	0.180896	0.180896	0.180896
rp050403_04	rp050403_04	1.000000	0.144367	0.144367	0.144367	0.144367	0.144367	0.144367	0.144367	0.144367	-0.207514	-0.223628	-0.223628	-0.238664	-0.252693	-0.252693	-0.252693	-0.252693	-0.252693	-0.252693	0.144367	0.144367	0.144367	0.144367	0.144367	0.144367	0.144367	0.144367	0.144367	0.144367	0.144367	0.144367
rp050403_06	rp050403_06	1.000000	0.157332	0.157332	0.157332	0.157332	0.157332	0.157332	-0.090904	-0.117523	-0.142359	-0.165532	-0.207327	-0.226149	-0.243711	-0.260097	-0.260097	-0.260097	-0.275385	-0.275385	0.157332	0.036098	0.157332	0.157332	0.157332	0.157332	0.157332	0.157332	0.157332	0.157332	0.157332	0.157332
rp050403_08	rp050403_08	1.000000	0.150039	0.150039	0.150039	0.150039	0.150039	0.150039	0.150039	-0.197717	-0.197717	-0.197717	-0.197717	-0.197717	-0.197717	-0.197717	-0.215667	-0.215667	-0.215667	-0.215667	-0.215667	-0.215667	-0.215667	-0.215667	0.150039	0.150039	-0.197717	0.150039	0.150039	0.150039	0.150039	0.150039
rp050403_09	rp050403_09	1.000000	0.155885	0.155885	0.155885	0.155885	0.155885	0.155885	0.155885	0.155885	0.155885	0.155885	0.155885	-0.205420	-0.224069	-0.241469	-0.241469	-0.257705	-0.241469	-0.241469	-0.241469	-0.241469	0.155885	0.155885	0.155885	0.155885	0.155885	0.073064	0.155885	0.155885	0.155885	0.155885
rp050403_10	rp050403_10	1.000000	0.165286	0.165286	0.165286	0.165286	0.165286	0.165286	0.165286	0.165286	-0.149556	-0.173901	-0.196615	-0.196615	-0.217808	-0.217808	-0.217808	-0.217808	-0.217808	-0.217808	-0.217808	-0.217808	-0.217808	0.077471	0.165286	0.165286	0.165286	0.165286	0.165286	0.165286	0.165286	0.165286
rp050403_19	rp050403_19	1.000000	0.150437	0.150437	0.150437	0.150437	0.150437	0.150437	0.150437	0.150437	0.150437	0.150437	-0.216239	-0.233031	-0.248699	-0.248699	-0.263318	-0.263318	-0.263318	-0.263318	0.150437	0.150437	0.150437	0.150437	0.150437	0.150437	0.150437	0.150437	0.150437	0.150437	0.150437	0.150437
rp050403_23	rp050403_23	1.000000	0.162634	0.162634	0.162634	0.162634	0.162634	0.162634	0.162634	0.162634	-0.032869	0.162634	0.162634	0.162634	-0.147157	-0.193461	-0.214314	-0.233771	-0.233771	-0.251925	-0.233771	-0.233771	-0.233771	-0.233771	0.162634	0.162634	0.162634	0.162634	0.162634	0.162634	0.162634	0.162634
rp050403_24	rp050403_24	1.000000	0.160528	0.160528	0.160528	0.160528	0.160528	0.160528	-0.092751	-0.119910	-0.145251	-0.190955	-0.190955	-0.211538	-0.230743	-0.230743	-0.230743	-0.230743	-0.230743	-0.230743	-0.230743	-0.230743	0.160528	0.160528	0.160528	0.160528	0.160528	0.160528	0.160528	0.160528	0.160528	0.160528
rp050403_28	rp050403_28	1.000000	0.147847	0.147847	0.147847	0.147847	0.147847	0.147847	0.147847	0.147847	0.147847	-0.175871	-0.194829	-0.212516	-0.229019	-0.244418	-0.244418	-0.244418	-0.244418	-0.244418	-0.244418	-0.244418	0.147847	0.147847	0.147847	0.147847	0.147847	0.147847	0.147847	0.147847	0.147847	0.147847
rp050403_29	rp050403_29	1.000000	0.151446	0.151446	0.151446	0.151446	0.151446	0.151446	0.151446	0.151446	0.151446	0.151446	-0.199570	-0.217688	-0.234593	-0.250366	-0.250366	-0.250366	-0.250366	-0.250366	-0.250366	0.151446	0.151446	0.151446	0.151446	0.151446	0.151446	0.151446	0.151446	0.151446	0.151446	0.151446
rp050505_02	rp050505_02	1.000000	0.160878	0.160878	0.160878	0.160878	0.160878	0.160878	0.160878	0.160878	0.160878	0.160878	0.160878	-0.191372	-0.191372	-0.212000	-0.212000	-0.231246	-0.231246	-0.231246	-0.231246	-0.231246	-0.231246	-0.231246	0.160878	0.160878	0.160878	0.160878	-0.145568	0.160878	0.160878	0.036912
rp050505_03	rp050505_03	1.000000	0.158454	0.158454	0.158454	0.158454	0.158454	0.158454	0.158454	0.158454	0.158454	-0.227763	-0.245450	-0.245450	-0.245450	-0.245450	-0.261953	-0.261953	-0.261953	0.158454	0.158454	0.158454	0.114903	0.074269	0.074269	0.158454	0.158454	0.158454	0.158454	0.158454	0.158454	0.158454
rp050505_07	rp050505_07	1.000000	0.165580	0.165580	0.165580	0.165580	0.165580	0.165580	0.165580	0.165580	0.165580	-0.174210	-0.149823	-0.196965	-0.218196	-0.238005	-0.238005	-0.238005	-0.238005	-0.238005	-0.238005	0.001025	0.165580	0.165580	0.165580	0.165580	0.165580	0.165580	0.165580	0.165580	0.165580	0.165580
rp050505_08	rp050505_08	1.000000	0.161444	0.161444	0.161444	0.161444	0.161444	0.161444	0.161444	0.161444	-0.064005	-0.093280	-0.169859	-0.192045	-0.212746	-0.232060	-0.250081	-0.266895	-0.266895	-0.266895	-0.266895	0.161444	0.161444	0.161444	0.075670	0.161444	0.161444	0.161444	0.161444	0.161444	0.161444	0.161444
rp050505_09	rp050505_09	1.000000	0.172761	0.172761	0.172761	0.172761	0.080974	0.125278	0.172761	0.125278	0.125278	0.080974	-0.129048	-0.181765	-0.205507	-0.227659	-0.227659	-0.227659	-0.248327	-0.267611	-0.285604	0.172761	0.172761	0.172761	0.172761	0.172761	0.172761	0.172761	0.172761	0.172761	0.172761	0.172761
rp050505_15	rp050505_15	1.000000	0.157316	0.157316	0.157316	0.157316	0.157316	0.157316	-0.062368	0.157316	0.157316	0.114078	0.157316	-0.207306	-0.226127	-0.243687	-0.260071	-0.260071	-0.260071	-0.260071	-0.275358	0.114078	0.157316	0.157316	0.157316	0.157316	0.157316	0.157316	0.157316	0.157316	0.157316	0.157316
rp050505_18	rp050505_18	1.000000	0.162408	0.162408	0.162408	0.162408	0.162408	0.162408	0.162408	0.162408	0.162408	-0.093837	-0.170873	-0.214016	-0.251574	-0.251574	-0.268488	-0.251574	-0.251574	-0.233445	-0.233445	0.162408	0.162408	0.162408	0.076122	0.162408	0.162408	0.162408	0.162408	0.162408	0.162408	0.037263
rp050505_24	rp050505_24	1.000000	0.156752	0.156752	0.156752	0.156752	0.156752	0.156752	0.156752	0.156752	0.156752	0.156752	0.156752	-0.090569	-0.141834	-0.186464	-0.225316	-0.242813	-0.259138	-0.259138	-0.259138	-0.259138	-0.259138	0.156752	0.156752	0.156752	0.156752	0.156752	0.156752	0.156752	0.156752	0.156752
rp050505_27	rp050505_27	1.000000	0.173687	0.173687	0.173687	0.173687	0.039850	0.039850	0.039850	-0.035103	-0.068859	-0.100354	-0.157158	-0.206609	-0.228879	-0.269046	-0.287135	-0.287135	-0.287135	-0.287135	-0.068859	0.173687	0.173687	0.173687	0.173687	0.173687	0.173687	0.173687	0.173687	0.173687	0.173687	0.173687
rp050604_01	rp050604_01	1.000000	0.166912	0.166912	0.166912	0.166912	0.166912	0.166912	0.166912	0.166912	0.166912	0.166912	-0.033734	-0.033734	-0.258551	-0.258551	-0.275934	-0.275934	-0.275934	-0.275934	0.166912	0.166912	0.166912	0.166912	0.166912	0.166912	0.166912	-0.033734	0.166912	0.166912	-0.033734	0.166912
rp050604_06	rp050604_06	1.000000	0.201021	0.145771	0.046122	0.001245	-0.116147	-0.079695	-0.239124	-0.264899	-0.264899	-0.150158	-0.116147	0.145771	0.145771	-0.116147	-0.332323	-0.332323	-0.311387	-0.264899	-0.040627	-0.079695	0.094220	0.094220	0.001245	0.201021	0.094220	0.046122	0.201021	0.201021	0.201021	0.201021
rp050604_07	rp050604_07	1.000000	0.149671	0.149671	0.149671	0.149671	0.149671	-0.111801	-0.086478	0.149671	0.149671	-0.178041	-0.197232	-0.215138	-0.231845	-0.247433	-0.247433	-0.247433	-0.247433	-0.247433	-0.247433	-0.247433	0.149671	0.149671	0.149671	0.149671	0.149671	0.149671	0.149671	0.149671	0.149671	0.149671
rp050604_09	rp050604_09	1.000000	0.152841	0.152841	0.152841	0.152841	0.152841	0.152841	0.152841	-0.138295	-0.181811	-0.201408	-0.236754	-0.252672	-0.267524	-0.267524	-0.267524	-0.267524	-0.267524	-0.088309	0.152841	0.152841	0.152841	0.152841	0.152841	0.152841	0.152841	0.035067	0.152841	0.152841	0.152841	0.152841
rp050604_12	rp050604_12	1.000000	0.207032	0.047501	0.047501	0.047501	0.097038	0.207032	-0.187330	0.207032	0.207032	0.207032	0.207032	-0.041842	-0.272820	-0.187330	-0.187330	-0.187330	-0.154648	0.207032	0.207032	0.207032	-0.272820	0.207032	0.207032	0.097038	0.207032	0.207032	0.207032	0.207032	-0.119620	0.047501
rp050604_14	rp050604_14	1.000000	0.152482	0.152482	0.152482	0.152482	0.034985	0.034985	-0.137971	-0.181385	-0.200937	-0.200937	-0.219179	-0.252080	-0.252080	-0.252080	-0.252080	-0.252080	-0.252080	-0.252080	0.152482	0.152482	0.152482	0.152482	0.152482	0.152482	0.152482	0.152482	0.152482	0.152482	0.152482	0.152482
rp050604_16	rp050604_16	1.000000	0.185284	0.185284	0.185284	0.185284	0.185284	0.134359	0.001147	0.042511	0.042511	-0.037447	-0.037447	-0.037447	-0.244161	-0.037447	0.185284	-0.287009	-0.287009	-0.287009	-0.287009	0.185284	0.185284	0.185284	0.185284	0.185284	0.185284	0.185284	0.185284	0.185284	0.185284	0.185284
rp050604_19	rp050604_19	1.000000	0.152842	0.152842	0.152842	0.152842	0.152842	0.110834	0.110834	-0.138297	-0.181813	-0.201411	-0.236757	-0.252675	-0.267527	-0.267527	-0.267527	-0.267527	-0.267527	-0.088310	0.152842	0.152842	0.152842	0.152842	0.152842	0.152842	0.152842	0.152842	0.152842	0.152842	0.152842	0.152842
rp050604_20	rp050604_20	1.000000	0.151304	0.151304	0.151304	0.151304	0.151304	0.151304	0.151304	0.151304	-0.179983	-0.199384	-0.217485	-0.234374	-0.234374	-0.250132	-0.250132	-0.250132	-0.250132	-0.250132	0.151304	0.151304	0.151304	0.151304	0.151304	0.151304	0.151304	0.151304	0.151304	0.151304	0.151304	0.151304
rp050604_27	rp050604_27	1.000000	0.162063	0.162063	0.162063	0.001003	0.162063	0.162063	0.162063	0.162063	-0.121057	-0.192781	-0.192781	-0.232950	-0.251040	-0.064250	-0.251040	-0.251040	-0.232950	-0.232950	-0.232950	-0.232950	0.162063	0.162063	0.162063	0.162063	0.162063	0.162063	0.162063	0.162063	0.162063	0.162063
rp050604_28	rp050604_28	1.000000	0.156876	0.156876	0.156876	0.156876	0.156876	-0.090640	0.156876	0.156876	-0.165052	-0.206725	-0.225493	-0.243004	-0.259343	-0.259343	-0.274587	-0.259343	-0.259343	-0.259343	0.035993	0.035993	-0.062194	0.156876	0.156876	0.156876	0.156876	0.156876	0.156876	0.156876	0.156876	0.156876
rp050604_29	rp050604_29	1.000000	0.149013	0.149013	0.149013	0.149013	0.149013	0.149013	0.149013	0.149013	-0.156780	-0.177258	-0.196365	-0.230825	-0.246344	-0.260825	-0.260825	-0.260825	-0.260825	-0.274335	0.149013	0.149013	0.149013	0.149013	0.149013	0.149013	0.149013	0.149013	0.149013	0.149013	0.149013	0.149013
rp051004_04	rp051004_04	1.000000	0.163762	0.163762	0.118752	0.163762	0.163762	-0.148177	-0.094619	0.163762	0.163762	-0.215800	-0.215800	-0.215800	-0.215800	-0.235392	-0.235392	-0.235392	-0.235392	-0.253671	0.163762	0.163762	0.163762	0.163762	0.163762	0.163762	0.163762	0.163762	0.163762	0.163762	0.163762	0.163762
rp051004_18	rp051004_18	1.000000	0.203462	0.203462	0.203462	0.203462	0.203462	0.046682	0.046682	-0.041121	-0.151981	-0.151981	0.095364	0.095364	0.095364	-0.268115	-0.184099	0.147541	0.095364	-0.336358	0.203462	-0.151981	0.203462	0.203462	-0.292456	0.203462	0.147541	0.203462	0.203462	0.203462	0.147541	0.147541
rp051004_26	rp051004_26	1.000000	0.166772	0.166772	0.166772	0.166772	0.166772	-0.124574	-0.066117	-0.033705	-0.066117	-0.033705	0.166772	0.166772	-0.198383	-0.219766	-0.239718	-0.258334	-0.258334	-0.258334	-0.258334	-0.258334	-0.275703	0.038264	0.166772	0.166772	0.166772	0.166772	0.166772	0.166772	0.166772	0.166772
rp051203_03	rp051203_03	1.000000	0.167334	0.167334	0.167334	0.167334	0.167334	0.167334	0.167334	0.167334	-0.124994	-0.151409	-0.176056	-0.199051	-0.220507	-0.220507	-0.220507	-0.220507	-0.220507	-0.240526	-0.240526	0.167334	0.167334	0.167334	0.167334	0.167334	0.167334	0.167334	0.167334	0.167334	0.167334	0.167334
rp051203_08	rp051203_08	1.000000	0.154315	0.154315	0.154315	0.154315	0.154315	0.154315	0.154315	0.154315	-0.061179	-0.115269	-0.183565	-0.221813	-0.239038	-0.255109	-0.255109	-0.255109	-0.255109	-0.255109	-0.255109	0.154315	0.154315	0.154315	0.154315	0.154315	0.154315	0.154315	0.154315	0.154315	0.154315	0.154315
rp051203_09	rp051203_09	1.000000	0.152202	0.152202	0.152202	0.152202	0.152202	0.152202	0.152202	0.152202	0.152202	0.152202	0.152202	0.152202	0.152202	-0.251616	-0.266406	-0.266406	-0.266406	-0.266406	-0.266406	-0.266406	0.152202	0.152202	0.152202	0.152202	0.152202	0.152202	0.152202	0.152202	0.034921	0.152202
rp051203_10	rp051203_10	1.000000	0.194461	0.194461	0.194461	0.194461	0.194461	0.194461	0.194461	0.194461	-0.039302	-0.039302	-0.077095	-0.112357	-0.145258	-0.145258	-0.175955	-0.204597	-0.231321	-0.231321	0.194461	0.194461	0.194461	0.194461	0.194461	0.194461	0.194461	0.194461	0.194461	0.194461	0.194461	0.194461
rp051203_11	rp051203_11	1.000000	0.159458	0.159458	0.159458	0.159458	0.159458	0.159458	0.159458	0.159458	-0.119111	-0.144283	-0.189683	-0.210129	-0.210129	-0.229206	-0.229206	-0.247005	-0.247005	-0.247005	-0.263612	0.159458	0.159458	0.159458	0.159458	0.159458	0.159458	0.159458	0.159458	0.159458	0.159458	0.159458
rp051203_12	rp051203_12	1.000000	0.162145	0.162145	0.162145	0.162145	0.162145	0.162145	0.162145	0.162145	0.162145	-0.121118	-0.146714	-0.170596	-0.192879	-0.213669	-0.213669	-0.233067	-0.233067	-0.251167	-0.251167	-0.268054	0.162145	0.162145	0.162145	0.162145	0.162145	0.162145	0.162145	0.162145	0.162145	0.162145
rp051203_13	rp051203_13	1.000000	0.159195	0.159195	0.159195	0.159195	0.159195	0.159195	-0.144045	-0.167492	-0.189369	-0.189369	-0.189369	-0.209781	-0.209781	-0.209781	-0.209781	-0.209781	-0.209781	-0.209781	-0.246596	-0.263176	0.159195	0.159195	0.159195	0.159195	0.159195	0.159195	0.159195	0.159195	0.159195	0.159195
rp051203_19	rp051203_19	1.000000	0.150757	0.150757	0.150757	0.150757	0.150757	0.150757	-0.179333	-0.179333	-0.198663	-0.216699	-0.216699	-0.216699	-0.233527	-0.216699	-0.216699	-0.216699	-0.216699	-0.216699	-0.233527	-0.263878	0.150757	0.150757	0.150757	0.150757	0.150757	0.150757	0.150757	0.150757	-0.030469	0.150757
rp051203_20	rp051203_20	1.000000	0.162224	0.162224	0.162224	0.162224	0.162224	0.162224	0.162224	-0.121177	-0.146786	-0.192973	-0.213774	-0.213774	-0.213774	-0.233182	-0.233182	-0.233182	-0.251290	-0.251290	0.162224	0.162224	0.162224	0.162224	0.162224	0.162224	0.162224	0.162224	0.162224	0.162224	0.162224	0.162224
rp051203_25	rp051203_25	1.000000	0.149445	0.149445	0.149445	0.149445	0.149445	-0.030204	-0.059248	0.149445	0.149445	-0.196934	-0.231495	-0.247059	-0.261581	-0.261581	-0.275131	-0.261581	-0.261581	-0.261581	0.149445	0.149445	0.149445	0.149445	0.149445	0.149445	0.149445	0.149445	0.149445	0.149445	0.149445	0.149445
rp051203_28	rp051203_28	1.000000	0.149346	0.149346	0.149346	0.149346	0.149346	0.149346	0.149346	0.149346	-0.214670	-0.231341	-0.231341	-0.231341	-0.231341	-0.231341	-0.231341	-0.231341	-0.214670	-0.214670	-0.231341	-0.231341	0.149346	0.149346	0.149346	0.149346	-0.030184	0.149346	0.149346	0.149346	0.149346	0.149346
rp051205_00	rp051205_00	1.000000	0.162153	0.162153	0.162153	0.162153	0.162153	0.162153	0.162153	0.162153	0.162153	0.162153	-0.146721	-0.233079	-0.233079	-0.251179	-0.251179	-0.251179	-0.251179	-0.251179	0.162153	0.117585	0.162153	0.162153	0.162153	0.162153	-0.121124	0.162153	0.162153	0.162153	0.162153	0.162153
rp051205_02	rp051205_02	1.000000	0.170341	0.170341	0.170341	0.170341	0.170341	0.170341	0.079840	0.123523	0.123523	0.123523	-0.179220	-0.202629	-0.224470	-0.244849	-0.244849	-0.244849	-0.224470	-0.224470	-0.224470	0.170341	0.170341	0.170341	0.170341	0.170341	0.170341	0.170341	0.170341	0.170341	0.170341	0.170341
rp051205_05	rp051205_05	1.000000	0.157174	0.157174	0.157174	0.113975	0.113975	0.073669	0.157174	0.157174	-0.090813	-0.142216	-0.165366	-0.186966	-0.207119	-0.243467	-0.259836	-0.259836	-0.259836	-0.259836	-0.259836	-0.259836	0.157174	0.157174	0.157174	0.157174	0.157174	0.157174	0.157174	0.157174	0.157174	0.157174
rp051205_09	rp051205_09	1.000000	0.163108	0.163108	0.163108	0.163108	0.163108	0.163108	0.163108	0.163108	-0.121837	-0.121837	-0.171609	-0.194024	-0.234451	-0.252658	-0.269645	-0.269645	-0.252658	-0.252658	0.163108	0.163108	0.076450	0.163108	0.163108	0.163108	0.163108	0.163108	0.163108	0.163108	0.163108	0.163108
rp051205_10	rp051205_10	1.000000	0.168780	0.168780	0.168780	0.168780	0.168780	0.168780	0.168780	0.168780	0.168780	-0.126074	-0.126074	-0.177577	-0.222413	-0.242605	-0.261444	-0.279022	-0.279022	-0.279022	0.168780	0.079108	0.079108	-0.034111	0.168780	0.168780	0.168780	0.168780	0.168780	0.168780	0.168780	0.168780
rp051205_14	rp051205_14	1.000000	0.159512	0.159512	0.159512	0.159512	0.159512	0.159512	0.159512	0.159512	0.159512	-0.144332	-0.189747	-0.210200	-0.247089	-0.263702	-0.263702	-0.263702	-0.263702	0.159512	0.159512	0.159512	0.159512	0.159512	0.159512	0.159512	0.159512	0.159512	0.159512	0.159512	0.159512	0.159512
rp051205_16	rp051205_16	1.000000	0.164446	0.164446	0.164446	0.164446	0.164446	0.164446	0.164446	0.001018	-0.095015	-0.122837	-0.148796	-0.195616	-0.216702	-0.236375	-0.254731	-0.271858	-0.254731	-0.271858	-0.271858	0.164446	0.164446	0.164446	0.164446	0.164446	0.037730	0.164446	0.164446	0.164446	0.164446	0.164446
rp051205_17	rp051205_17	1.000000	0.156908	0.156908	0.156908	0.156908	0.156908	0.156908	0.156908	-0.062207	-0.090659	-0.141976	-0.165086	-0.206768	-0.225540	-0.259396	-0.259396	-0.259396	-0.259396	-0.259396	-0.259396	0.156908	0.156908	0.156908	0.156908	0.156908	0.156908	0.156908	0.156908	0.156908	0.156908	0.156908
rp051205_19	rp051205_19	1.000000	0.168811	0.168811	0.168811	0.168811	0.168811	0.122413	0.168811	0.168811	0.168811	-0.066926	-0.126097	-0.152746	-0.200808	-0.242649	-0.261493	-0.261493	-0.261493	-0.242649	-0.242649	0.079123	0.168811	0.168811	0.168811	0.168811	0.168811	0.168811	0.168811	0.168811	0.168811	0.168811
rp051205_20	rp051205_20	1.000000	0.172625	0.172625	0.172625	0.039607	0.172625	0.172625	0.172625	0.172625	0.172625	0.172625	0.172625	-0.156197	-0.181622	-0.227479	-0.248131	-0.267400	-0.267400	-0.267400	0.172625	0.125179	0.172625	0.172625	0.172625	0.172625	0.039607	0.172625	0.172625	0.172625	0.172625	0.172625
rp051205_21	rp051205_21	1.000000	0.164939	0.164939	0.164939	0.164939	0.164939	0.164939	0.164939	0.164939	0.164939	0.164939	-0.149243	-0.196203	-0.237084	-0.255495	-0.272673	-0.272673	-0.272673	0.164939	0.164939	-0.095299	0.164939	0.164939	0.164939	0.119606	0.164939	0.164939	0.164939	0.164939	0.164939	0.164939
rp051205_24	rp051205_24	1.000000	0.166887	0.166887	0.166887	0.166887	0.166887	0.038290	0.001033	-0.033729	-0.096425	-0.124661	-0.175586	-0.198520	-0.239884	-0.258513	-0.275894	-0.275894	-0.275894	-0.275894	0.166887	0.166887	0.166887	0.166887	0.166887	0.166887	0.166887	0.166887	0.166887	0.166887	0.166887	0.166887
rp051205_26	rp051205_26	1.000000	0.161006	0.161006	0.161006	0.161006	0.161006	0.161006	0.161006	0.036941	-0.063831	-0.120268	-0.145684	-0.191524	-0.212169	-0.249403	-0.266171	-0.266171	-0.266171	-0.249403	-0.249403	-0.249403	0.161006	0.161006	0.161006	0.161006	-0.032540	0.161006	0.161006	0.161006	0.161006	0.161006
rp051205_28	rp051205_28	1.000000	0.165384	0.165384	0.165384	0.165384	0.165384	0.165384	0.077517	0.119928	-0.065567	-0.123538	-0.174004	-0.217938	-0.237724	-0.256184	-0.273409	-0.273409	-0.256184	-0.256184	0.165384	0.165384	0.165384	0.165384	0.119928	0.165384	0.165384	0.165384	0.165384	0.165384	0.165384	0.165384
rp051205_29	rp051205_29	1.000000	0.200835	0.200835	0.200835	0.200835	0.200835	0.200835	0.200835	0.200835	0.200835	0.200835	0.200835	-0.264653	-0.079621	-0.311098	-0.181722	-0.040590	0.001244	0.001244	-0.040590	-0.211302	0.200835	0.200835	0.094133	0.094133	0.200835	0.200835	0.200835	0.200835	0.046079	0.200835
rp051304_00	rp051304_00	1.000000	0.154209	0.154209	0.154209	0.154209	0.154209	0.154209	0.154209	0.154209	-0.203212	-0.221660	-0.221660	-0.221660	-0.238874	-0.238874	-0.238874	-0.238874	-0.254934	-0.254934	0.154209	0.154209	0.154209	0.154209	0.154209	0.154209	0.154209	0.154209	0.035381	0.154209	0.154209	0.154209
rp051304_04	rp051304_04	1.000000	0.174008	0.174008	0.174008	0.174008	0.174008	0.174008	0.174008	-0.129979	0.039924	0.126182	0.174008	-0.206990	-0.206990	-0.206990	-0.229302	-0.229302	-0.229302	-0.250119	-0.229302	0.126182	-0.250119	-0.035168	0.174008	0.174008	0.174008	0.174008	0.174008	0.174008	0.174008	0.174008
rp051304_08	rp051304_08	1.000000	0.153943	0.153943	0.153943	0.153943	0.153943	0.153943	0.153943	0.153943	0.153943	-0.221279	-0.221279	-0.238462	-0.254495	-0.254495	-0.254495	-0.254495	-0.254495	0.153943	0.153943	0.153943	0.153943	0.153943	0.153943	0.153943	0.153943	0.153943	0.153943	0.153943	0.153943	0.153943
rp051304_14	rp051304_14	1.000000	0.164197	0.164197	0.164197	0.164197	0.164197	0.164197	0.164197	-0.195319	-0.148571	-0.172755	-0.195319	-0.172755	-0.172755	-0.195319	-0.216373	-0.216373	-0.216373	-0.195319	-0.216373	-0.216373	0.164197	0.164197	0.076960	-0.302288	0.164197	0.164197	0.164197	0.164197	0.164197	0.164197
rp051304_15	rp051304_15	1.000000	0.154450	0.154450	0.154450	0.154450	0.154450	0.154450	0.154450	-0.183725	-0.183725	-0.203529	-0.222007	-0.239247	-0.255333	-0.255333	-0.255333	-0.255333	-0.239247	-0.239247	-0.061232	0.154450	0.154450	0.154450	0.154450	0.154450	0.154450	0.154450	0.000956	0.154450	0.154450	0.154450
rp051304_23	rp051304_23	1.000000	0.160039	0.160039	0.160039	-0.092468	0.160039	0.160039	0.160039	0.160039	0.160039	0.116053	0.000991	0.036719	-0.264573	-0.264573	-0.264573	-0.264573	-0.264573	-0.264573	-0.264573	0.160039	0.160039	0.160039	0.160039	0.160039	0.160039	0.160039	0.160039	0.160039	0.160039	0.160039
rp051304_24	rp051304_24	1.000000	0.161424	0.161424	0.161424	0.161424	0.161424	0.161424	0.161424	0.000999	-0.032625	-0.212720	-0.232032	-0.232032	-0.232032	-0.250050	-0.232032	-0.232032	-0.232032	-0.232032	-0.212720	0.161424	0.161424	0.161424	0.161424	0.161424	0.161424	0.161424	0.161424	0.161424	0.161424	0.161424
rp051304_27	rp051304_27	1.000000	0.164390	0.164390	-0.287739	-0.148745	-0.148745	0.164390	-0.287739	-0.094982	0.077051	0.077051	-0.287739	0.077051	-0.382475	-0.033224	-0.172958	-0.216628	-0.122795	-0.302644	0.164390	0.164390	-0.172958	-0.172958	0.164390	0.164390	0.164390	-0.065173	-0.033224	0.164390	0.164390	0.119207
rp051304_29	rp051304_29	1.000000	0.151242	0.151242	0.151242	0.151242	0.151242	0.151242	-0.159125	0.151242	0.151242	-0.179910	-0.199302	-0.234278	-0.250030	-0.264727	-0.264727	-0.250030	-0.250030	-0.250030	0.151242	0.151242	0.151242	0.151242	0.151242	0.151242	0.151242	0.151242	0.151242	0.151242	0.151242	0.151242
rp051704_08	rp051704_08	1.000000	0.159161	0.159161	0.159161	0.036518	0.074600	0.159161	0.159161	0.159161	0.159161	0.159161	0.159161	0.159161	-0.167457	-0.189330	-0.228779	-0.246545	-0.263121	-0.263121	-0.263121	-0.263121	-0.278588	0.159161	0.159161	0.159161	0.074600	0.159161	0.159161	0.159161	0.159161	0.159161
rp051704_10	rp051704_10	1.000000	0.163887	0.163887	0.163887	0.163887	0.163887	0.163887	-0.033122	0.163887	0.163887	0.163887	-0.172429	-0.172429	-0.172429	-0.215965	-0.215965	-0.235572	-0.235572	-0.235572	-0.235572	-0.235572	-0.235572	0.163887	0.163887	0.163887	0.163887	0.163887	0.163887	0.163887	0.163887	0.163887
rp051704_11	rp051704_11	1.000000	0.164237	0.164237	0.164237	0.164237	0.164237	0.076979	0.037682	0.164237	0.164237	-0.216426	-0.216426	-0.236075	-0.236075	-0.254407	-0.254407	-0.254407	-0.254407	-0.254407	-0.065112	-0.033193	0.164237	0.164237	0.164237	0.164237	0.164237	0.164237	0.164237	0.164237	0.164237	0.164237
rp051704_18	rp051704_18	1.000000	0.184181	0.184181	0.184181	-0.137579	0.001140	-0.037224	-0.073019	0.184181	-0.106417	-0.106417	-0.106417	-0.137579	-0.137579	-0.166653	-0.193781	-0.219092	-0.264743	-0.285302	-0.285302	-0.285302	0.184181	0.184181	0.184181	0.184181	0.184181	0.184181	0.184181	0.184181	0.184181	0.184181
rp051704_25	rp051704_25	1.000000	0.177112	0.177112	0.177112	0.177112	0.177112	0.177112	-0.102333	-0.254582	-0.186344	-0.186344	0.083014	0.083014	-0.233393	-0.233393	-0.233393	-0.254582	-0.254582	-0.254582	-0.035795	-0.070217	0.177112	0.177112	0.177112	0.177112	0.177112	0.177112	0.177112	0.177112	0.177112	0.083014
rp052004_01	rp052004_01	1.000000	0.162732	0.001008	0.076274	0.162732	0.076274	0.162732	0.162732	0.162732	0.162732	-0.171214	-0.193577	-0.214443	-0.233911	-0.252076	-0.269024	-0.269024	-0.252076	-0.269024	0.162732	0.162732	0.162732	0.162732	0.162732	0.162732	0.162732	0.162732	0.162732	0.162732	0.162732	0.162732
rp052004_06	rp052004_06	1.000000	0.173066	0.173066	0.173066	0.173066	0.173066	0.173066	0.173066	0.173066	0.173066	0.173066	0.173066	0.173066	0.039708	0.001072	-0.248765	-0.248765	-0.248765	-0.228060	0.173066	0.173066	0.173066	-0.268083	0.173066	0.173066	0.173066	0.173066	0.173066	0.173066	0.173066	0.173066
rp052004_07	rp052004_07	1.000000	0.163839	0.163839	0.163839	0.118808	0.163839	0.163839	0.037591	0.163839	0.163839	0.163839	-0.194895	-0.064955	-0.033113	-0.253792	-0.253792	-0.270855	-0.270855	-0.270855	-0.286776	0.163839	0.163839	0.163839	0.163839	0.163839	0.163839	0.163839	0.163839	0.163839	0.163839	0.163839
rp052004_09	rp052004_09	1.000000	0.166541	0.166541	0.166541	-0.066026	0.166541	0.166541	0.166541	0.166541	0.166541	0.166541	-0.198108	-0.198108	-0.219462	-0.239386	-0.239386	-0.239386	-0.239386	-0.239386	0.166541	0.166541	0.166541	0.166541	0.166541	0.166541	0.166541	0.166541	0.166541	0.166541	0.166541	0.166541
rp052004_17	rp052004_17	1.000000	0.174638	0.174638	0.174638	0.174638	0.174638	0.174638	0.174638	0.174638	0.174638	-0.207740	0.174638	-0.100903	-0.230133	-0.230133	-0.230133	-0.207740	-0.207740	0.174638	0.174638	0.174638	0.174638	0.174638	0.174638	0.174638	0.174638	0.174638	0.174638	0.174638	0.174638	0.174638
rp052004_21	rp052004_21	1.000000	0.164064	0.164064	0.164064	0.164064	0.164064	0.164064	0.164064	-0.148451	0.118971	0.076898	0.118971	-0.287169	-0.254139	-0.254139	-0.254139	-0.254139	-0.254139	0.164064	0.164064	0.164064	0.164064	0.164064	0.164064	0.164064	0.164064	0.164064	0.164064	0.164064	0.164064	0.164064
rp052004_28	rp052004_28	1.000000	0.171371	0.171371	0.171371	0.171371	0.171371	0.171371	0.171371	0.171371	-0.067941	0.171371	0.171371	-0.128010	-0.128010	-0.225828	-0.246329	-0.265459	-0.265459	-0.265459	-0.265459	-0.067941	0.171371	0.171371	0.080323	0.171371	0.171371	0.171371	0.171371	0.171371	0.171371	0.171371
rp052404_02	rp052404_02	1.000000	0.170235	0.170235	0.170235	0.170235	-0.067490	0.170235	0.170235	0.170235	0.170235	0.170235	0.170235	0.039059	-0.034405	-0.179108	-0.202503	-0.224331	-0.244697	-0.244697	-0.244697	-0.263699	-0.263699	0.170235	0.170235	0.170235	0.170235	0.170235	0.170235	0.170235	0.170235	0.170235
rp052404_06	rp052404_06	1.000000	0.164465	0.164465	0.164465	0.164465	0.164465	0.164465	0.164465	0.164465	0.077086	-0.122851	-0.122851	-0.148814	-0.195639	-0.216727	-0.254761	-0.271889	-0.271889	-0.254761	-0.254761	0.164465	0.164465	0.164465	0.164465	0.164465	0.164465	0.164465	0.164465	0.164465	0.164465	0.164465
rp052404_09	rp052404_09	1.000000	0.183005	0.183005	0.183005	0.183005	0.183005	0.183005	0.183005	0.183005	0.183005	0.001133	0.001133	0.183005	0.183005	-0.165589	-0.192543	-0.217692	-0.263051	-0.283479	0.183005	0.183005	0.041988	0.183005	0.183005	0.183005	0.183005	0.183005	0.183005	0.183005	0.183005	0.183005
rp052404_12	rp052404_12	1.000000	0.162611	0.162611	0.162611	0.162611	0.162611	0.162611	0.162611	0.117917	0.001007	0.162611	-0.093954	-0.147136	-0.171086	-0.193433	-0.214283	-0.214283	-0.233737	-0.251888	-0.268824	-0.284626	-0.284626	-0.147136	0.162611	0.162611	0.162611	0.162611	0.162611	0.162611	0.162611	0.162611
rp052404_14	rp052404_14	1.000000	0.192265	0.192265	0.192265	0.192265	0.090116	0.139421	0.192265	0.192265	0.001190	-0.038858	-0.038858	-0.143617	-0.228708	-0.253360	-0.228708	-0.228708	-0.202286	-0.173968	-0.173968	-0.228708	0.192265	0.192265	0.139421	0.192265	0.192265	0.192265	0.192265	0.192265	0.192265	0.192265
rp052404_24	rp052404_24	1.000000	0.203607	0.203607	0.203607	0.203607	0.203607	0.203607	0.203607	0.147646	0.203607	0.203607	-0.184231	-0.184231	-0.184231	-0.214220	-0.214220	-0.214220	-0.184231	-0.184231	-0.152089	-0.152089	-0.152089	-0.152089	-0.117641	-0.184231	0.203607	0.147646	0.147646	0.147646	0.095432	0.203607
rp052404_26	rp052404_26	1.000000	0.167631	0.167631	0.167631	0.167631	0.167631	0.167631	0.167631	0.167631	0.167631	-0.220899	-0.240954	-0.240954	-0.220899	-0.220899	-0.199405	-0.199405	-0.199405	0.167631	0.167631	0.167631	0.167631	0.167631	0.167631	0.167631	0.167631	0.167631	0.167631	0.167631	0.167631	0.167631
rp052404_28	rp052404_28	1.000000	0.163246	0.163246	0.163246	0.163246	0.163246	0.163246	0.163246	0.163246	0.163246	0.163246	0.163246	-0.064719	-0.032993	0.163246	0.163246	-0.269874	-0.285738	-0.285738	-0.269874	-0.269874	0.163246	0.163246	0.163246	0.163246	0.163246	0.163246	0.163246	0.163246	0.163246	0.163246
rp052704_17	rp052704_17	1.000000	0.155670	0.155670	0.155670	0.155670	0.155670	0.155670	0.155670	0.155670	0.155670	-0.205137	-0.223761	-0.241137	-0.241137	-0.241137	-0.241137	-0.241137	-0.241137	-0.223761	0.155670	0.155670	0.155670	0.155670	0.155670	0.155670	0.155670	0.155670	0.155670	0.155670	0.155670	0.155670
rp052704_27	rp052704_27	1.000000	0.156562	0.156562	0.156562	0.156562	0.156562	0.156562	0.156562	0.156562	0.156562	0.156562	-0.225042	-0.242518	-0.242518	-0.258824	-0.258824	-0.258824	-0.258824	0.156562	0.156562	0.156562	0.156562	0.156562	0.156562	0.156562	0.156562	0.156562	0.156562	0.156562	0.156562	0.156562
rp052704_29	rp052704_29	1.000000	0.159743	0.159743	0.159743	0.159743	0.159743	0.159743	-0.063331	-0.063331	-0.144541	-0.168069	-0.190022	-0.210505	-0.229616	-0.247447	-0.247447	-0.247447	-0.247447	-0.247447	-0.264084	0.159743	0.159743	0.159743	0.159743	0.159743	0.159743	0.159743	0.159743	0.159743	0.159743	0.159743
rp052903_08	rp052903_08	1.000000	0.176760	0.176760	0.176760	0.176760	0.176760	0.176760	0.176760	0.176760	-0.070077	-0.102129	-0.132035	-0.159938	-0.185973	-0.185973	-0.185973	-0.185973	-0.210264	-0.210264	-0.210264	-0.254075	-0.273805	0.176760	0.176760	0.176760	0.176760	0.176760	0.176760	0.176760	0.176760	0.176760
rp052903_09	rp052903_09	1.000000	0.161988	0.161988	0.161988	0.161988	0.161988	0.161988	0.161988	-0.192692	-0.213462	-0.213462	-0.232841	-0.213462	-0.213462	-0.213462	-0.213462	-0.213462	-0.213462	-0.213462	0.161988	0.161988	0.161988	0.161988	0.161988	0.161988	0.161988	0.161988	0.161988	0.161988	0.161988	0.161988
rp052903_15	rp052903_15	1.000000	0.150847	0.150847	0.150847	0.150847	0.150847	0.150847	0.150847	-0.030487	-0.112679	-0.158710	-0.198782	-0.216829	-0.233667	-0.233667	-0.249377	-0.264036	-0.264036	-0.277712	-0.277712	0.150847	0.150847	0.150847	0.150847	0.150847	0.150847	0.150847	0.150847	0.150847	0.150847	0.150847
rp052903_16	rp052903_16	1.000000	0.158019	0.158019	0.158019	0.158019	0.158019	0.158019	0.158019	-0.166255	-0.166255	-0.187971	-0.208232	-0.227137	-0.244775	-0.244775	-0.244775	-0.244775	-0.244775	-0.244775	0.158019	0.158019	0.158019	0.158019	0.158019	0.158019	0.158019	0.158019	0.074065	0.158019	0.158019	0.158019
rp052903_17	rp052903_17	1.000000	0.150831	0.150831	0.150831	0.150831	0.150831	0.150831	0.150831	0.150831	-0.158693	-0.198761	-0.233642	-0.233642	-0.249350	-0.264007	-0.264007	-0.264007	-0.277683	0.150831	0.150831	0.150831	0.150831	0.150831	0.150831	0.150831	0.150831	0.150831	0.150831	0.150831	0.150831	0.150831
rp052903_29	rp052903_29	1.000000	0.152966	0.152966	0.152966	0.152966	0.152966	0.152966	0.152966	-0.030915	-0.088381	-0.160938	-0.181960	-0.201573	-0.219873	-0.236948	-0.252879	-0.267743	-0.267743	-0.281612	-0.281612	0.152966	0.152966	0.152966	0.152966	0.152966	0.152966	0.152966	0.152966	0.152966	0.152966	0.152966
rp060104_02	rp060104_02	1.000000	0.162990	0.162990	0.162990	0.162990	0.162990	0.037396	-0.171485	0.162990	-0.147479	-0.064618	-0.147479	-0.193884	-0.214783	-0.234282	-0.234282	-0.234282	-0.214783	-0.214783	-0.234282	-0.234282	-0.269451	0.162990	0.162990	0.162990	0.162990	0.162990	0.162990	0.162990	0.162990	0.162990
rp060104_06	rp060104_06	1.000000	0.165268	0.165268	0.165268	0.165268	0.165268	0.037919	0.001023	-0.149540	-0.173882	-0.196593	-0.196593	-0.217784	-0.217784	-0.237556	-0.237556	-0.256004	-0.256004	-0.256004	0.165268	0.165268	0.165268	0.165268	0.165268	0.165268	0.165268	0.165268	0.165268	0.165268	0.165268	0.165268
rp060104_08	rp060104_08	1.000000	0.187696	0.187696	0.187696	0.187696	0.187696	-0.037934	-0.037934	0.187696	0.187696	0.043065	0.001162	0.087975	0.087975	0.087975	-0.223273	-0.269795	-0.290746	-0.290746	-0.310294	0.043065	0.136108	0.187696	0.187696	0.187696	0.187696	0.187696	0.187696	0.187696	0.187696	0.187696
rp060104_12	rp060104_12	1.000000	0.192694	0.192694	0.192694	0.192694	-0.111336	0.001193	0.001193	-0.437574	0.192694	0.192694	0.044211	-0.143938	-0.111336	-0.076394	-0.111336	-0.143938	-0.143938	-0.143938	-0.202738	-0.202738	0.139732	0.192694	0.192694	-0.276979	0.192694	0.192694	0.192694	0.192694	0.139732	0.192694
rp060104_15	rp060104_15	1.000000	0.001346	0.217325	0.217325	0.001346	0.001346	0.049863	0.049863	-0.380394	0.101862	0.049863	-0.286383	-0.286383	-0.258518	-0.228652	-0.418482	-0.043922	-0.043922	-0.125567	-0.162336	0.157593	0.157593	0.217325	-0.043922	0.217325	0.217325	-0.125567	-0.086159	-0.086159	-0.086159	-0.086159
rp060104_27	rp060104_27	1.000000	0.215974	0.101229	0.215974	0.215974	0.215974	-0.161327	0.215974	0.156614	0.101229	0.101229	0.001337	-0.124787	-0.195421	-0.043649	-0.085623	-0.357042	-0.161327	-0.195421	0.215974	0.215974	0.215974	-0.195421	-0.227231	0.215974	0.215974	-0.195421	0.101229	0.156614	0.156614	0.101229
rp060404_06	rp060404_06	1.000000	0.167353	0.167353	0.167353	0.121356	0.078439	0.001036	-0.096694	-0.151426	-0.151426	-0.176075	-0.199074	-0.220532	-0.240553	-0.240553	-0.259233	-0.259233	-0.259233	-0.259233	0.167353	0.167353	0.167353	0.167353	0.167353	0.167353	0.167353	0.167353	0.167353	0.167353	0.167353	0.167353
rp060404_08	rp060404_08	1.000000	0.167972	0.167972	0.167972	0.167972	0.167972	0.167972	0.167972	0.167972	0.121805	0.038539	-0.066593	-0.125471	-0.199810	-0.221348	-0.241443	-0.260193	-0.260193	-0.260193	-0.277687	0.167972	0.167972	0.167972	0.167972	0.167972	0.167972	0.167972	0.167972	0.167972	0.167972	0.167972
rp060404_09	rp060404_09	1.000000	0.194723	0.194723	0.194723	0.194723	0.194723	0.194723	0.194723	0.194723	0.194723	0.194723	-0.145453	-0.145453	-0.176192	-0.204872	-0.204872	-0.204872	-0.204872	-0.204872	-0.176192	-0.176192	-0.145453	-0.112508	-0.112508	-0.039354	0.194723	0.194723	0.194723	0.194723	0.194723	0.194723
rp060404_10	rp060404_10	1.000000	0.178507	0.178507	0.178507	0.129445	0.129445	0.178507	0.178507	0.178507	-0.103139	-0.103139	-0.187811	-0.256587	-0.212343	-0.212343	-0.212343	-0.212343	-0.212343	-0.212343	0.178507	0.178507	0.178507	0.178507	0.178507	0.178507	0.178507	0.178507	0.178507	0.178507	0.178507	0.178507
rp060404_14	rp060404_14	1.000000	0.185246	0.185246	0.185246	0.185246	0.185246	0.185246	0.134331	0.086826	0.042503	0.001147	-0.073441	-0.138374	-0.167617	-0.194901	-0.194901	-0.220359	-0.220359	-0.244111	-0.244111	-0.244111	-0.244111	0.185246	0.185246	0.185246	-0.167617	0.185246	0.185246	0.185246	0.185246	0.185246
rp060404_18	rp060404_18	1.000000	0.179291	0.179291	0.179291	0.179291	0.179291	0.179291	0.179291	0.179291	0.041136	0.001110	-0.071080	-0.103592	-0.162228	-0.188636	-0.213275	-0.236264	-0.236264	-0.257713	-0.257713	-0.277726	0.179291	0.179291	0.179291	0.084035	0.179291	0.179291	0.179291	0.179291	0.179291	0.179291
rp060404_23	rp060404_23	1.000000	0.173741	0.173741	0.173741	0.173741	0.173741	0.173741	0.173741	0.001076	0.039863	0.081434	0.173741	0.173741	-0.157207	-0.182797	-0.182797	-0.206673	-0.228951	-0.228951	-0.228951	-0.249736	-0.249736	-0.249736	0.173741	0.173741	0.173741	0.173741	0.173741	0.173741	0.173741	0.173741
rp060404_26	rp060404_26	1.000000	0.187913	0.187913	0.187913	0.187913	0.043114	-0.037978	0.043114	0.187913	-0.074498	-0.108573	-0.108573	-0.108573	-0.140366	-0.197707	-0.223531	-0.247625	-0.270106	-0.270106	-0.270106	0.187913	0.187913	0.187913	0.187913	0.187913	0.187913	0.187913	0.187913	0.187913	0.187913	0.187913
rp060404_28	rp060404_28	1.000000	0.162960	0.162960	0.162960	0.162960	0.162960	0.162960	0.118171	0.076381	-0.147452	-0.171454	-0.171454	-0.193849	-0.234239	-0.234239	-0.234239	-0.234239	-0.234239	-0.252429	-0.269401	0.162960	0.162960	0.162960	0.162960	0.162960	0.162960	0.162960	0.162960	0.162960	0.162960	0.162960
rp060404_29	rp060404_29	1.000000	0.176386	0.176386	0.082673	0.001092	0.176386	-0.273226	0.176386	0.176386	0.176386	0.176386	-0.159600	-0.185579	-0.185579	-0.209819	-0.209819	-0.209819	-0.209819	-0.209819	-0.209819	0.176386	0.176386	0.176386	0.176386	0.176386	0.176386	0.176386	0.176386	0.176386	0.176386	0.176386
rp060704_05	rp060704_05	1.000000	0.176073	0.176073	0.176073	0.001090	0.082527	0.082527	0.082527	0.176073	-0.101733	-0.159317	0.176073	-0.185251	-0.185251	-0.209447	-0.209447	-0.232024	-0.253088	-0.253088	-0.253088	-0.272742	-0.253088	0.176073	0.176073	0.176073	0.176073	0.001090	0.176073	0.176073	0.176073	0.176073
rp060704_12	rp060704_12	1.000000	0.163108	0.163108	0.163108	0.163108	0.163108	0.163108	0.163108	-0.032965	-0.094241	-0.121837	-0.171609	-0.194024	-0.214938	-0.252658	-0.252658	-0.252658	-0.252658	-0.252658	-0.252658	0.163108	0.163108	0.163108	0.163108	0.163108	0.163108	0.163108	0.163108	0.163108	0.163108	0.163108
rp060704_19	rp060704_19	1.000000	0.159272	0.159272	0.159272	0.159272	0.159272	0.159272	0.036543	-0.063144	-0.118972	-0.167574	-0.189462	-0.228938	-0.246717	-0.263305	-0.263305	-0.263305	-0.263305	-0.263305	0.159272	0.159272	0.159272	0.159272	0.159272	0.159272	0.159272	0.159272	0.159272	0.159272	0.159272	0.159272
rp060704_25	rp060704_25	1.000000	0.163426	0.163426	0.163426	0.163426	0.163426	0.163426	0.076599	-0.147873	-0.171944	-0.194402	-0.194402	-0.215357	-0.234908	-0.234908	-0.234908	-0.234908	-0.234908	-0.253151	0.163426	0.163426	0.163426	0.163426	0.163426	0.163426	0.163426	0.163426	0.163426	0.163426	0.163426	0.163426
rp060704_27	rp060704_27	1.000000	0.163503	0.163503	0.163503	0.163503	0.163503	0.163503	0.163503	-0.122133	-0.147943	-0.172025	-0.194494	-0.215459	-0.235020	-0.253270	-0.270299	-0.253270	-0.253270	-0.270299	0.001012	-0.033045	0.163503	0.163503	0.163503	0.163503	0.163503	0.163503	0.163503	0.163503	0.163503	0.163503
rp060704_29	rp060704_29	1.000000	0.160832	0.160832	0.160832	0.160832	0.160832	0.160832	0.160832	0.160832	-0.169215	-0.191318	-0.211940	-0.211940	-0.231181	-0.231181	-0.249134	-0.249134	-0.265884	0.160832	0.160832	0.160832	0.160832	0.160832	0.160832	0.160832	0.160832	0.160832	0.160832	0.160832	0.160832	0.160832
rp060803_03	rp060803_03	1.000000	0.170357	0.170357	0.170357	0.170357	0.170357	0.079848	0.039086	-0.034430	-0.098430	-0.127252	-0.179236	-0.202648	-0.244872	-0.244872	-0.263888	-0.263888	-0.263888	-0.263888	0.170357	0.170357	0.170357	0.170357	0.170357	0.170357	0.170357	0.170357	0.170357	0.170357	0.170357	0.170357
rp060803_05	rp060803_05	1.000000	0.168946	0.168946	0.168946	0.168946	0.122512	0.079186	0.001046	-0.066979	-0.097615	-0.126199	-0.177752	-0.222632	-0.242844	-0.261702	-0.261702	-0.261702	-0.261702	-0.279298	0.168946	0.168946	0.168946	0.168946	0.168946	0.168946	0.168946	0.168946	0.168946	0.168946	0.168946	0.168946
rp060803_08	rp060803_08	1.000000	0.195806	0.195806	0.195806	0.195806	0.195806	0.044925	0.001212	-0.077628	-0.146262	-0.146262	-0.177171	-0.206011	-0.232920	-0.258026	-0.232920	-0.206011	-0.206011	-0.177171	-0.146262	-0.146262	-0.146262	-0.146262	0.195806	0.195806	0.195806	0.195806	0.195806	0.195806	0.195806	0.195806
rp061004_06	rp061004_06	1.000000	0.168957	0.168957	0.168957	0.168957	0.168957	0.168957	-0.034147	0.168957	0.168957	0.168957	0.001046	-0.034147	-0.242859	-0.242859	-0.261719	-0.261719	-0.261719	-0.242859	-0.261719	-0.097621	-0.152878	0.168957	0.168957	0.168957	0.168957	0.168957	0.168957	0.168957	0.168957	0.168957
rp061004_13	rp061004_13	1.000000	0.166591	0.166591	0.166591	0.166591	0.166591	0.166591	0.166591	-0.175274	-0.175274	0.120804	0.078083	-0.198168	-0.175274	-0.219528	-0.239458	-0.219528	-0.219528	-0.219528	-0.219528	-0.239458	-0.219528	0.166591	0.166591	0.166591	0.166591	0.166591	0.166591	0.166591	0.166591	0.166591
rp061004_18	rp061004_18	1.000000	0.163820	0.163820	0.163820	0.163820	-0.148230	0.163820	0.163820	-0.033109	0.076784	0.163820	0.163820	0.163820	-0.235476	-0.253762	-0.270823	-0.270823	-0.253762	-0.253762	-0.253762	0.163820	0.163820	0.163820	0.163820	0.037587	0.163820	0.163820	0.163820	0.163820	0.163820	0.163820
rp061004_23	rp061004_23	1.000000	0.177107	0.177107	0.177107	0.177107	-0.210677	0.001097	0.001097	0.177107	0.177107	-0.102330	-0.233386	-0.274344	0.128430	0.128430	-0.274344	-0.274344	-0.274344	0.177107	0.177107	0.177107	0.128430	0.177107	0.177107	0.177107	0.083012	0.177107	0.177107	0.177107	0.177107	0.177107
rp061004_25	rp061004_25	1.000000	0.211806	0.211806	0.211806	0.001311	0.048597	0.099275	0.099275	0.048597	0.001311	0.048597	0.211806	0.211806	-0.042807	-0.122379	-0.191650	-0.222846	-0.222846	-0.251953	0.211806	0.211806	-0.251953	-0.251953	0.211806	0.211806	0.211806	0.211806	-0.042807	0.211806	0.211806	0.211806
rp061203_03	rp061203_03	1.000000	0.155303	0.155303	0.155303	0.155303	0.155303	0.155303	0.155303	0.155303	0.155303	0.155303	0.155303	0.155303	0.155303	-0.240568	-0.240568	-0.240568	-0.256743	-0.256743	-0.256743	-0.271834	0.155303	0.155303	0.155303	0.155303	0.155303	0.155303	0.155303	0.155303	0.155303	0.155303
rp061203_05	rp061203_05	1.000000	0.151069	0.151069	0.151069	0.151069	0.151069	0.151069	0.109548	0.034661	-0.112845	-0.158943	-0.199074	-0.217147	-0.234010	-0.249744	-0.249744	-0.264423	-0.264423	-0.278120	-0.278120	0.151069	0.151069	0.151069	0.151069	0.151069	0.151069	0.151069	0.151069	0.151069	0.151069	0.151069
rp061203_08	rp061203_08	1.000000	0.187559	0.187559	0.187559	0.187559	0.187559	0.187559	0.187559	0.187559	0.187559	0.087911	0.001161	-0.074358	-0.140102	-0.169710	-0.197335	-0.223110	-0.223110	-0.223110	-0.197335	-0.197335	-0.197335	0.187559	0.187559	0.187559	0.187559	0.187559	0.187559	0.187559	0.187559	0.187559
rp061203_09	rp061203_09	1.000000	0.148500	0.148500	0.148500	0.148500	0.148500	0.148500	0.107685	0.148500	0.148500	-0.195689	-0.230031	-0.259927	-0.259927	-0.273391	-0.273391	-0.273391	-0.273391	0.148500	0.148500	0.148500	0.148500	0.148500	0.148500	0.148500	0.148500	0.148500	0.148500	0.148500	0.148500	0.148500
rp061203_15	rp061203_15	1.000000	0.141562	0.141562	0.141562	0.141562	0.141562	0.141562	0.141562	0.141562	0.141562	0.141562	-0.148940	-0.203482	-0.219283	-0.234027	-0.247783	-0.260618	-0.272593	-0.272593	-0.272593	-0.283766	0.141562	0.141562	0.141562	0.141562	0.141562	0.141562	0.141562	0.141562	0.141562	0.141562
rp061404_04	rp061404_04	1.000000	0.153421	0.153421	0.153421	0.153421	-0.268539	0.153421	-0.237652	-0.237652	0.035201	0.071909	0.071909	-0.220527	-0.237652	-0.253631	-0.253631	-0.237652	-0.237652	-0.237652	0.153421	0.153421	0.153421	0.153421	0.153421	0.153421	0.153421	0.153421	0.153421	0.153421	0.153421	0.153421
rp061404_05	rp061404_05	1.000000	0.157754	0.157754	0.157754	0.157754	0.157754	-0.031883	0.157754	0.157754	-0.142742	-0.165977	-0.187656	-0.207884	-0.244366	-0.260796	-0.260796	-0.260796	-0.260796	-0.260796	0.157754	0.157754	0.157754	0.157754	0.157754	0.157754	0.157754	0.157754	0.157754	0.157754	0.157754	0.157754
rp061404_06	rp061404_06	1.000000	0.164376	0.164376	0.164376	0.077044	0.037714	0.001018	-0.094974	-0.122784	-0.148733	-0.195532	-0.216609	-0.236274	-0.254622	-0.271742	-0.271742	-0.271742	-0.271742	-0.271742	0.119197	0.077044	0.164376	0.164376	0.164376	0.164376	0.164376	0.164376	0.164376	0.164376	0.164376	0.164376
rp061404_07	rp061404_07	1.000000	0.155157	0.155157	0.155157	0.155157	0.155157	0.000961	0.155157	0.155157	0.155157	-0.184567	-0.204461	-0.240343	-0.256502	-0.271579	-0.271579	-0.271579	-0.271579	0.155157	0.155157	0.155157	0.155157	0.155157	0.155157	0.155157	0.155157	0.155157	0.155157	0.155157	0.155157	0.155157
rp061404_17	rp061404_17	1.000000	0.174818	0.174818	0.174818	0.081938	0.081938	-0.207953	-0.183929	-0.207953	-0.035331	-0.035331	-0.069307	-0.130584	-0.158181	-0.158181	-0.183929	-0.230369	-0.230369	-0.251283	-0.251283	-0.251283	-0.251283	-0.251283	0.174818	0.174818	0.174818	0.174818	0.174818	0.174818	0.174818	0.174818
rp061404_24	rp061404_24	1.000000	0.198806	0.198806	0.198806	0.198806	0.198806	0.198806	0.093182	0.144165	0.144165	-0.078817	0.198806	0.198806	-0.236489	-0.179887	-0.078817	-0.040180	-0.114867	-0.209168	0.198806	0.198806	0.198806	0.198806	0.198806	0.198806	0.198806	0.198806	0.198806	0.198806	0.198806	0.198806
rp061404_25	rp061404_25	1.000000	0.162727	0.162727	0.162727	-0.121553	0.162727	0.162727	0.001008	0.076272	0.076272	-0.147241	-0.193571	-0.214437	-0.252069	-0.252069	-0.269016	-0.252069	-0.252069	-0.252069	-0.233904	0.162727	0.162727	0.162727	0.162727	0.162727	0.162727	0.162727	0.162727	0.162727	0.162727	0.162727
rp061404_27	rp061404_27	1.000000	0.160666	0.160666	0.160666	0.160666	0.160666	-0.265609	0.160666	-0.120013	0.160666	0.160666	0.116507	-0.169040	-0.191120	-0.211720	-0.230942	-0.248876	-0.248876	-0.248876	-0.248876	0.160666	0.160666	0.160666	0.160666	0.160666	0.160666	0.160666	0.160666	0.160666	0.160666	0.160666
rp061404_29	rp061404_29	1.000000	0.155774	0.155774	0.155774	0.155774	0.155774	0.155774	0.155774	-0.061757	-0.090004	-0.163893	-0.185300	-0.205274	-0.223910	-0.241298	-0.257521	-0.257521	-0.257521	-0.257521	-0.272658	0.155774	0.155774	0.155774	0.155774	0.155774	0.155774	0.155774	0.155774	0.155774	0.155774	0.155774
rp061603_04	rp061603_04	1.000000	0.164408	0.164408	0.164408	0.164408	0.164408	0.164408	0.164408	0.164408	0.164408	0.164408	-0.122808	-0.172977	-0.254672	-0.271795	-0.271795	-0.254672	-0.236320	0.164408	0.164408	0.164408	0.164408	0.164408	0.164408	0.164408	0.164408	0.164408	0.164408	0.164408	0.164408	0.164408
rp061603_05	rp061603_05	1.000000	0.148653	0.148653	0.148653	0.148653	0.148653	-0.085889	-0.134506	-0.156401	-0.176829	-0.195889	-0.213673	-0.230267	-0.245748	-0.260194	-0.260194	-0.260194	-0.260194	-0.273671	0.148653	0.148653	0.148653	0.148653	0.148653	0.148653	0.148653	0.148653	0.148653	0.148653	0.148653	0.148653
rp061603_09	rp061603_09	1.000000	0.165141	0.165141	0.165141	0.165141	0.165141	0.165141	0.165141	0.165141	0.165141	0.165141	0.165141	0.165141	-0.217618	-0.237375	-0.255808	-0.273007	-0.273007	0.165141	0.165141	0.165141	0.165141	0.165141	0.165141	0.165141	0.165141	0.165141	0.165141	0.165141	0.165141	0.165141
rp061704_00	rp061704_00	1.000000	0.167450	0.167450	0.167450	0.167450	0.167450	0.167450	0.167450	0.167450	0.167450	0.167450	0.167450	0.167450	-0.220660	-0.220660	-0.220660	-0.220660	-0.220660	-0.220660	-0.199189	-0.199189	-0.199189	0.167450	0.167450	0.167450	0.167450	0.167450	0.167450	0.167450	0.167450	0.167450
rp061704_11	rp061704_11	1.000000	0.164390	0.164390	0.164390	0.164390	0.164390	0.164390	0.164390	0.164390	-0.172958	-0.195549	-0.195549	-0.216628	-0.236294	-0.236294	-0.236294	-0.236294	-0.236294	0.164390	0.164390	0.164390	0.164390	0.164390	0.164390	0.164390	0.164390	0.164390	0.164390	0.164390	0.164390	0.164390
rp061704_18	rp061704_18	1.000000	0.166116	0.166116	0.166116	-0.033573	-0.124084	0.166116	0.166116	0.001029	0.166116	0.166116	-0.095979	-0.174774	-0.218902	-0.238775	-0.257318	-0.257318	-0.257318	-0.238775	-0.238775	-0.238775	0.166116	0.166116	0.166116	0.166116	0.166116	0.166116	0.166116	0.166116	0.166116	0.166116
rp061704_19	rp061704_19	1.000000	0.164875	0.164875	0.164875	0.164875	0.119559	0.119559	0.119559	0.119559	0.119559	0.164875	-0.123157	-0.095262	-0.236992	-0.217267	-0.236992	-0.255396	-0.255396	-0.255396	-0.236992	-0.236992	-0.236992	0.164875	0.164875	0.164875	0.164875	0.164875	0.164875	0.164875	0.164875	0.164875
rp061704_20	rp061704_20	1.000000	0.166946	0.166946	0.166946	0.166946	0.166946	0.166946	0.166946	0.001034	-0.096459	-0.096459	-0.096459	-0.198590	-0.239969	-0.258604	-0.258604	-0.258604	-0.239969	-0.239969	-0.239969	0.166946	0.166946	0.166946	0.166946	0.166946	0.166946	0.166946	0.166946	0.166946	0.166946	0.166946
rp061704_22	rp061704_22	1.000000	0.163860	0.163860	0.163860	0.163860	0.163860	0.163860	0.163860	0.163860	0.163860	-0.172400	-0.215929	-0.215929	-0.235532	-0.253823	-0.235532	-0.235532	-0.235532	0.163860	0.163860	0.163860	0.163860	0.163860	0.163860	0.163860	0.163860	0.163860	0.163860	0.163860	0.163860	0.163860
rp061704_25	rp061704_25	1.000000	0.164697	0.164697	0.164697	0.164697	0.164697	0.164697	0.164697	0.164697	-0.065294	-0.065294	-0.195914	-0.217032	-0.217032	-0.236735	-0.255119	-0.255119	-0.255119	-0.255119	0.164697	0.164697	0.164697	0.164697	0.164697	0.164697	0.164697	0.164697	0.164697	0.164697	0.164697	0.164697
rp061704_27	rp061704_27	1.000000	0.198102	0.198102	0.198102	0.143654	0.143654	0.143654	0.143654	0.143654	-0.078538	-0.078538	-0.147977	-0.179250	-0.147977	-0.179250	-0.208428	-0.235652	-0.261053	0.143654	0.198102	0.198102	0.198102	0.198102	0.198102	0.198102	0.198102	0.198102	0.198102	0.198102	0.198102	0.198102
rp062104_00	rp062104_00	1.000000	0.160669	0.160669	0.160669	0.160669	0.160669	0.160669	0.160669	0.160669	-0.145379	-0.169044	-0.191124	-0.230946	-0.248881	-0.265614	-0.248881	-0.248881	-0.248881	0.160669	0.160669	0.160669	0.160669	0.160669	0.160669	0.160669	0.160669	0.160669	0.160669	0.160669	0.160669	0.160669
rp062104_02	rp062104_02	1.000000	0.180939	0.180939	0.180939	0.180939	0.180939	0.180939	0.180939	0.180939	0.180939	-0.071734	-0.104544	-0.135157	-0.135157	-0.163720	-0.190370	-0.190370	-0.215235	-0.215235	-0.215235	-0.215235	-0.215235	-0.215235	-0.215235	0.180939	0.180939	0.180939	0.180939	0.180939	0.180939	0.180939
rp062104_04	rp062104_04	1.000000	0.156369	0.156369	0.156369	0.156369	0.000968	0.156369	0.156369	0.156369	0.156369	0.156369	0.156369	-0.164520	-0.206059	-0.224766	-0.258506	-0.273701	-0.273701	-0.273701	-0.273701	0.156369	0.156369	0.156369	0.156369	0.156369	0.156369	0.156369	0.156369	0.156369	0.156369	0.156369
rp062104_08	rp062104_08	1.000000	0.170697	0.170697	0.170697	0.170697	0.170697	-0.098626	0.170697	0.170697	0.080007	0.123781	0.170697	-0.264414	0.001057	0.039164	-0.282192	-0.282192	-0.282192	-0.298779	0.170697	0.170697	0.170697	0.170697	0.170697	0.170697	0.170697	0.123781	0.170697	0.170697	0.170697	0.170697
rp062104_09	rp062104_09	1.000000	0.168683	0.168683	0.168683	0.122321	0.122321	0.122321	0.168683	0.168683	0.168683	-0.126002	-0.152631	-0.177476	-0.200657	-0.222286	-0.242466	-0.261295	-0.278863	-0.278863	0.168683	0.168683	0.168683	0.168683	0.168683	0.168683	0.168683	0.168683	0.168683	0.168683	0.168683	0.168683
rp062104_15	rp062104_15	1.000000	0.153648	0.153648	0.153648	0.153648	0.153648	0.153648	0.153648	0.153648	0.153648	-0.202472	-0.220854	-0.220854	-0.220854	-0.202472	-0.220854	-0.220854	-0.220854	-0.220854	-0.220854	-0.220854	-0.220854	-0.220854	-0.220854	-0.031053	0.153648	0.111418	0.111418	0.153648	0.153648	0.153648
rp062104_16	rp062104_16	1.000000	0.153796	0.153796	0.153796	0.153796	0.153796	0.153796	0.153796	-0.114881	-0.161812	-0.182947	-0.202667	-0.221066	-0.238234	-0.254251	-0.254251	-0.254251	-0.254251	-0.269196	0.153796	0.153796	0.153796	0.153796	0.153796	0.153796	0.153796	0.153796	0.153796	0.153796	0.153796	0.153796
rp062104_17	rp062104_17	1.000000	0.154827	0.154827	0.154827	0.154827	0.154827	0.154827	0.154827	0.154827	-0.140093	-0.162897	-0.204027	-0.222549	-0.255957	-0.271002	-0.271002	-0.271002	-0.271002	0.154827	0.154827	0.154827	0.154827	0.154827	0.154827	0.154827	0.154827	0.154827	0.154827	0.154827	0.154827	0.154827
rp062104_26	rp062104_26	1.000000	0.175869	0.175869	0.175869	0.175869	0.175869	0.175869	0.040351	-0.035544	-0.069724	-0.131370	-0.131370	-0.159132	-0.185035	-0.209204	-0.231754	-0.231754	-0.252794	-0.252794	-0.272425	-0.272425	0.175869	0.175869	0.175869	0.175869	0.175869	0.175869	0.082431	0.175869	0.175869	0.175869
rp062203_02	rp062203_02	1.000000	0.151238	0.151238	0.151238	0.151238	0.151238	0.151238	0.151238	0.151238	-0.112971	-0.136845	-0.179905	-0.199297	-0.217390	-0.234272	-0.234272	-0.250023	-0.250023	-0.250023	-0.264719	-0.264719	0.151238	0.151238	0.151238	0.151238	0.151238	0.151238	0.151238	0.151238	0.151238	0.151238
rp062203_03	rp062203_03	1.000000	0.159463	0.159463	0.159463	0.159463	0.159463	0.074741	-0.032228	-0.092135	-0.119114	-0.144287	-0.144287	-0.167774	-0.210135	-0.247012	-0.247012	-0.263619	-0.279115	-0.293573	-0.307063	0.159463	0.159463	0.159463	0.159463	0.159463	0.159463	0.159463	0.159463	0.159463	0.159463	0.159463
rp062203_04	rp062203_04	1.000000	0.203014	0.203014	0.203014	0.203014	0.203014	0.203014	0.203014	0.095154	0.001257	-0.080485	-0.117298	-0.183694	-0.213595	-0.241494	-0.241494	-0.213595	-0.213595	-0.183694	-0.151646	-0.151646	-0.117298	-0.080485	-0.080485	0.203014	0.203014	0.203014	0.203014	0.203014	0.203014	0.203014
rp062203_06	rp062203_06	1.000000	0.159789	0.159789	0.159789	0.159789	0.159789	0.159789	0.159789	0.159789	0.000989	-0.063349	-0.119359	-0.119359	-0.168118	-0.210565	-0.229682	-0.264160	-0.264160	-0.279687	-0.279687	-0.294175	0.159789	0.159789	0.159789	0.159789	0.159789	0.159789	0.159789	0.159789	0.159789	0.159789
rp062203_10	rp062203_10	1.000000	0.155731	0.155731	0.155731	0.155731	0.155731	0.155731	0.155731	0.155731	0.155731	-0.163848	-0.205218	-0.223849	-0.241232	-0.257451	-0.272584	-0.272584	-0.272584	0.155731	0.155731	0.155731	0.155731	0.155731	0.155731	0.155731	0.155731	0.155731	0.155731	0.155731	0.155731	0.155731
rp062203_13	rp062203_13	1.000000	0.168078	0.168078	0.168078	0.168078	0.168078	0.168078	0.168078	0.168078	0.038563	-0.097113	-0.176838	-0.221487	-0.241595	-0.260357	-0.260357	-0.221487	-0.199936	-0.199936	-0.221487	0.168078	0.168078	0.168078	0.168078	0.168078	0.168078	0.168078	0.168078	0.168078	0.168078	0.168078
rp062203_14	rp062203_14	1.000000	0.158076	0.158076	0.158076	0.158076	0.158076	0.000979	-0.062669	-0.091334	-0.118078	-0.166315	-0.188038	-0.227218	-0.244863	-0.261327	-0.261327	-0.276687	-0.276687	-0.291020	0.158076	0.158076	0.158076	0.158076	0.158076	0.158076	0.158076	0.158076	0.158076	0.158076	0.158076	0.158076
rp062203_17	rp062203_17	1.000000	0.173737	0.173737	0.173737	0.173737	0.173737	0.039862	0.001076	-0.035113	-0.100382	-0.129777	-0.157203	-0.182792	-0.206668	-0.228944	-0.228944	-0.249729	-0.249729	-0.249729	-0.249729	-0.249729	0.173737	0.173737	0.173737	0.173737	0.173737	0.173737	0.173737	0.173737	0.173737	0.173737
rp062203_18	rp062203_18	1.000000	0.149219	0.149219	0.149219	0.149219	0.149219	0.149219	0.149219	0.149219	-0.156996	-0.196636	-0.214487	-0.231144	-0.246685	-0.261185	-0.274714	-0.287337	-0.287337	0.149219	0.149219	0.149219	0.149219	0.149219	0.149219	0.149219	0.149219	0.149219	0.149219	0.149219	0.149219	0.149219
rp062203_22	rp062203_22	1.000000	0.174342	0.174342	0.174342	0.174342	0.174342	0.174342	0.126424	0.001079	-0.035235	-0.100732	-0.157750	-0.207388	-0.207388	-0.207388	-0.207388	-0.229742	-0.229742	-0.207388	-0.207388	-0.207388	-0.229742	-0.250599	0.174342	0.174342	0.174342	0.174342	0.174342	0.174342	0.174342	0.174342
rp062203_26	rp062203_26	1.000000	0.186503	0.186503	0.186503	0.186503	0.186503	0.186503	0.186503	0.087415	0.001155	-0.037693	-0.107758	-0.139313	-0.196224	-0.221854	-0.221854	-0.221854	-0.221854	-0.221854	-0.221854	0.186503	0.186503	0.186503	0.186503	0.186503	0.186503	0.186503	0.186503	0.186503	0.186503	0.186503
rp062203_27	rp062203_27	1.000000	0.228851	0.228851	0.228851	0.228851	0.228851	0.228851	0.228851	0.107264	0.001417	-0.046252	-0.090729	-0.132227	-0.170946	-0.170946	-0.170946	-0.170946	-0.132227	-0.090729	-0.046252	0.001417	0.052507	0.165952	0.228851	0.228851	0.228851	0.228851	0.228851	0.228851	0.228851	0.228851
rp062403_00	rp062403_00	1.000000	0.168948	0.168948	0.168948	0.168948	0.168948	0.168948	0.168948	-0.097615	-0.126200	-0.126200	-0.177753	-0.222634	-0.222634	-0.222634	-0.222634	-0.242846	-0.242846	-0.261704	0.168948	0.168948	0.168948	0.168948	0.168948	0.168948	0.168948	0.168948	0.168948	0.168948	0.168948	0.168948
rp062403_03	rp062403_03	1.000000	0.151124	0.151124	0.151124	0.151124	0.151124	0.151124	0.151124	0.151124	0.151124	-0.159001	-0.179769	-0.199146	-0.217226	-0.217226	-0.234095	-0.249834	-0.249834	-0.249834	-0.249834	-0.264519	0.151124	0.151124	0.151124	0.151124	0.151124	0.151124	0.151124	0.151124	0.151124	0.151124
rp062403_05	rp062403_05	1.000000	0.153190	0.153190	0.153190	0.153190	0.153190	0.153190	0.153190	-0.138611	-0.138611	-0.161174	-0.182226	-0.220195	-0.237295	-0.253249	-0.268135	-0.268135	-0.268135	-0.268135	0.153190	0.153190	0.153190	0.153190	0.153190	0.153190	0.153190	0.153190	0.153190	0.153190	0.153190	0.153190
rp062403_11	rp062403_11	1.000000	0.193425	0.193425	0.193425	0.193425	0.193425	0.193425	0.193425	0.193425	-0.076684	-0.076684	-0.076684	-0.076684	-0.076684	-0.144484	-0.175018	-0.203507	-0.230088	-0.230088	-0.203507	-0.203507	-0.230088	0.193425	0.193425	0.193425	0.193425	0.193425	0.193425	0.193425	0.193425	0.193425
rp062404_02	rp062404_02	1.000000	0.150952	0.150952	0.150952	0.150952	0.150952	0.150952	0.150952	0.070752	0.150952	0.150952	-0.198919	-0.216978	-0.216978	-0.233828	-0.249549	-0.249549	-0.249549	-0.249549	-0.249549	-0.249549	0.150952	0.150952	0.150952	0.150952	0.150952	0.150952	0.150952	0.150952	0.150952	0.150952
rp062404_04	rp062404_04	1.000000	0.160237	0.160237	0.160237	0.160237	0.036765	0.116196	0.160237	0.160237	-0.092583	-0.144988	-0.190609	-0.211155	-0.248211	-0.264900	-0.264900	-0.264900	-0.264900	-0.264900	0.160237	0.160237	0.160237	0.160237	0.160237	0.160237	0.160237	0.160237	0.160237	0.160237	0.160237	0.160237
rp062404_05	rp062404_05	1.000000	0.157322	0.157322	0.157322	0.157322	0.114082	0.157322	0.157322	0.157322	0.157322	0.157322	-0.142350	-0.165522	-0.187142	-0.207314	-0.207314	-0.226135	-0.243696	-0.243696	-0.260081	-0.260081	-0.260081	0.157322	0.157322	0.157322	0.157322	0.157322	0.157322	0.157322	0.157322	0.157322
rp062404_06	rp062404_06	1.000000	0.157784	0.157784	0.157784	0.157784	0.157784	0.157784	-0.031889	-0.091165	-0.142768	-0.166008	-0.207923	-0.226799	-0.244412	-0.260845	-0.260845	-0.260845	-0.260845	-0.260845	0.157784	0.157784	0.157784	0.157784	0.157784	0.157784	0.157784	0.157784	0.157784	0.157784	0.157784	0.157784
rp062404_13	rp062404_13	1.000000	0.155284	0.155284	0.155284	0.155284	0.155284	0.155284	0.155284	0.155284	-0.140506	-0.163378	-0.184717	-0.223206	-0.240539	-0.256711	-0.256711	-0.256711	-0.256711	-0.256711	0.155284	0.155284	0.155284	0.155284	0.155284	0.155284	0.155284	0.155284	0.155284	0.155284	0.155284	0.155284
rp062404_14	rp062404_14	1.000000	0.159789	0.159789	0.159789	0.159789	0.159789	0.159789	0.159789	0.159789	-0.168118	-0.168118	-0.190076	-0.210565	-0.210565	-0.229681	-0.229681	-0.247517	-0.247517	-0.247517	-0.264159	0.159789	0.159789	0.159789	0.159789	0.159789	0.159789	0.159789	0.159789	0.000989	0.159789	0.159789
rp062404_17	rp062404_17	1.000000	0.160219	0.160219	0.160219	0.160219	0.160219	0.160219	0.160219	0.000992	-0.092572	-0.168570	-0.211131	-0.248183	-0.264870	-0.280439	-0.280439	-0.264870	-0.264870	0.160219	0.036760	0.160219	0.160219	0.160219	0.160219	0.160219	0.160219	0.160219	0.160219	0.160219	0.160219	0.160219
rp062404_18	rp062404_18	1.000000	0.165508	0.165508	0.165508	0.165508	0.165508	0.165508	0.037974	0.077575	0.077575	0.077575	0.001025	-0.256376	-0.256376	-0.289696	-0.273613	-0.273613	-0.256376	-0.237901	0.165508	0.165508	0.165508	0.165508	0.165508	0.165508	0.165508	0.165508	0.165508	0.165508	0.165508	0.165508
rp062404_20	rp062404_20	1.000000	0.162410	0.162410	0.162410	0.162410	0.162410	0.162410	0.162410	0.117772	0.162410	0.162410	-0.193195	-0.193195	-0.193195	-0.214019	-0.214019	-0.214019	-0.233449	-0.233449	-0.251578	-0.251578	0.162410	0.162410	0.162410	0.162410	0.162410	0.162410	0.162410	0.162410	0.162410	0.162410
rp062404_22	rp062404_22	1.000000	0.157289	0.157289	0.157289	0.157289	0.157289	0.157289	0.157289	0.157289	-0.187102	-0.207270	-0.207270	-0.226087	-0.226087	-0.243644	-0.226087	-0.226087	-0.226087	-0.226087	-0.207270	0.157289	0.157289	0.157289	0.157289	0.157289	0.157289	0.157289	0.157289	0.157289	0.157289	0.157289
rp062404_24	rp062404_24	1.000000	0.171878	0.171878	0.171878	0.171878	0.171878	0.171878	0.171878	0.171878	0.171878	0.124637	-0.034737	-0.068141	-0.128388	-0.155521	-0.204456	-0.226495	-0.247057	-0.266243	-0.266243	-0.284144	0.171878	0.171878	0.171878	0.171878	0.171878	0.171878	0.171878	0.171878	0.171878	0.171878
rp062404_27	rp062404_27	1.000000	0.183089	0.183089	0.183089	0.183089	0.183089	-0.037003	-0.037003	-0.136763	-0.136763	-0.136763	-0.165665	-0.192632	-0.217793	-0.241269	-0.241269	-0.241269	-0.241269	-0.241269	0.183089	0.183089	0.183089	0.183089	0.042008	0.183089	0.183089	0.183089	0.183089	0.183089	0.183089	0.183089
rp062404_28	rp062404_28	1.000000	0.166065	0.166065	0.166065	0.166065	0.166065	0.166065	0.166065	-0.065837	0.166065	0.166065	0.166065	-0.065837	-0.218835	-0.238702	-0.238702	-0.238702	-0.218835	-0.218835	-0.218835	-0.218835	-0.238702	0.166065	0.166065	0.166065	0.166065	0.166065	0.166065	0.166065	0.166065	0.166065
rp062404_29	rp062404_29	1.000000	0.160605	0.160605	0.160605	0.160605	0.160605	0.160605	0.160605	0.160605	0.000994	-0.119968	-0.145321	-0.168976	-0.191047	-0.211640	-0.211640	-0.230854	-0.230854	-0.248781	-0.248781	-0.265507	-0.265507	0.160605	0.160605	0.160605	0.160605	0.160605	0.160605	0.160605	0.160605	0.160605
rp062804_03	rp062804_03	1.000000	0.152470	0.152470	0.152470	0.152470	0.152470	0.152470	0.152470	-0.113891	-0.137960	-0.160416	-0.181370	-0.219160	-0.252059	-0.266875	-0.266875	-0.266875	-0.266875	-0.266875	0.152470	0.152470	0.152470	0.152470	0.152470	0.152470	0.152470	0.152470	0.152470	0.152470	0.152470	0.152470
rp062804_05	rp062804_05	1.000000	0.158499	0.158499	0.158499	0.114936	0.074290	0.114936	0.074290	0.158499	-0.143415	-0.166760	-0.188542	-0.208865	-0.227827	-0.227827	-0.245519	-0.262027	-0.262027	-0.262027	-0.262027	-0.262027	0.158499	0.158499	0.158499	0.158499	0.158499	0.158499	0.158499	-0.032033	0.158499	0.158499
rp062804_06	rp062804_06	1.000000	0.156444	0.156444	0.156444	0.156444	0.156444	0.000969	-0.062023	-0.116860	-0.141556	-0.186098	-0.206157	-0.242336	-0.258629	-0.273832	-0.273832	-0.258629	-0.273832	-0.273832	0.156444	0.156444	0.156444	0.156444	0.156444	0.156444	0.156444	0.156444	0.156444	0.035894	0.156444	0.156444
rp062804_10	rp062804_10	1.000000	0.163090	0.163090	0.163090	0.163090	0.163090	0.163090	0.118265	0.163090	0.163090	-0.171591	-0.194004	-0.194004	-0.214915	-0.234427	-0.234427	-0.234427	-0.234427	-0.234427	-0.234427	0.163090	0.163090	0.163090	0.163090	0.163090	0.163090	0.163090	0.163090	0.163090	0.163090	0.163090
rp062804_11	rp062804_11	1.000000	0.154129	0.154129	0.154129	0.154129	0.154129	0.154129	-0.139461	0.154129	-0.183343	-0.203106	-0.203106	-0.221545	-0.221545	-0.238749	-0.238749	-0.238749	-0.238749	-0.238749	-0.254802	0.154129	0.154129	0.154129	0.154129	0.154129	0.154129	0.154129	0.154129	0.154129	0.111767	0.154129
rp062804_13	rp062804_13	1.000000	0.157061	0.157061	0.157061	0.113893	0.157061	0.157061	0.157061	0.157061	-0.117321	-0.165247	-0.186831	-0.206970	-0.225760	-0.243292	-0.243292	-0.243292	-0.243292	-0.225760	-0.225760	-0.243292	0.157061	0.157061	0.157061	0.157061	0.157061	0.157061	0.157061	0.157061	0.157061	0.157061
rp062804_14	rp062804_14	1.000000	0.158639	0.158639	0.158639	0.158639	0.158639	0.158639	-0.091659	0.115037	0.158639	-0.143542	-0.143542	-0.166907	-0.209049	-0.245736	-0.262258	-0.277673	-0.262258	-0.262258	-0.262258	0.158639	0.158639	0.158639	0.158639	0.158639	0.158639	0.158639	0.158639	0.158639	0.158639	0.158639
rp062804_15	rp062804_15	1.000000	0.158309	0.158309	0.158309	0.158309	0.158309	0.158309	0.036322	-0.062762	-0.091469	-0.143244	-0.188316	-0.208615	-0.245225	-0.261713	-0.277097	-0.277097	-0.277097	-0.277097	0.158309	0.158309	0.158309	0.158309	0.158309	0.158309	0.158309	0.158309	0.158309	0.158309	0.158309	0.158309
rp062804_18	rp062804_18	1.000000	0.159225	0.159225	0.159225	0.159225	0.159225	0.115462	0.074630	-0.063125	-0.118937	-0.167524	-0.189405	-0.228870	-0.246643	-0.263226	-0.263226	-0.263226	-0.263226	-0.278698	0.159225	0.159225	0.159225	0.159225	0.159225	0.159225	0.159225	0.159225	0.159225	0.159225	0.159225	0.159225
rp062804_21	rp062804_21	1.000000	0.157194	0.157194	0.157194	0.157194	0.157194	0.157194	-0.090824	-0.090824	-0.142234	-0.165387	-0.186989	-0.225951	-0.243497	-0.259869	-0.259869	-0.259869	-0.259869	-0.275144	0.157194	0.157194	0.157194	0.157194	0.157194	0.157194	0.157194	0.157194	0.157194	0.157194	0.157194	0.157194
rp062804_23	rp062804_23	1.000000	0.155793	0.155793	0.155793	0.155793	0.155793	0.155793	0.112974	0.073022	-0.090015	-0.140967	-0.163914	-0.205300	-0.241328	-0.257554	-0.272693	-0.257554	-0.257554	-0.257554	-0.272693	0.155793	0.155793	0.155793	0.155793	0.155793	0.155793	0.155793	0.155793	0.155793	0.155793	0.155793
rp062804_24	rp062804_24	1.000000	0.156488	0.156488	0.156488	0.156488	0.156488	0.156488	-0.090416	0.000969	0.035904	-0.141595	-0.164644	-0.206214	-0.224936	-0.258701	-0.258701	-0.273908	-0.273908	-0.273908	-0.273908	0.156488	0.156488	0.156488	0.156488	0.156488	0.156488	0.156488	0.156488	0.156488	0.156488	0.156488
rp062804_25	rp062804_25	1.000000	0.155462	0.155462	0.155462	0.155462	0.112733	0.035669	-0.204863	0.035669	0.035669	-0.031420	-0.204863	-0.223461	-0.223461	-0.272112	-0.272112	-0.272112	-0.257006	-0.257006	-0.286208	0.155462	0.155462	0.155462	0.155462	0.155462	0.155462	0.155462	0.155462	0.155462	0.155462	0.155462
rp062804_26	rp062804_26	1.000000	0.160576	0.160576	0.160576	0.160576	0.160576	0.160576	0.036842	-0.032453	-0.063661	-0.119946	-0.168946	-0.211602	-0.230813	-0.248737	-0.265461	-0.265461	-0.265461	-0.265461	-0.265461	0.160576	0.160576	0.160576	0.160576	0.160576	0.160576	0.160576	0.160576	0.160576	0.160576	0.160576
rp062804_27	rp062804_27	1.000000	0.153999	0.153999	0.153999	0.153999	0.153999	0.153999	0.153999	-0.088978	-0.139343	-0.162025	-0.202934	-0.221358	-0.254587	-0.269551	-0.269551	-0.269551	-0.269551	-0.269551	0.153999	0.153999	0.153999	0.153999	0.153999	0.035333	0.153999	0.153999	0.153999	0.153999	0.153999	0.153999
rp070104_12	rp070104_12	1.000000	0.188045	0.188045	-0.108650	-0.108650	-0.170150	0.188045	0.188045	0.188045	0.188045	-0.346194	0.001164	-0.140465	-0.140465	-0.197847	-0.329145	-0.346194	-0.038005	-0.074551	0.136361	0.188045	0.188045	-0.074551	0.188045	0.188045	0.188045	-0.197847	-0.223689	0.088138	0.043145	0.043145
rp070104_18	rp070104_18	1.000000	0.151599	0.151599	0.151599	0.151599	0.151599	0.151599	0.151599	-0.087592	-0.113240	-0.159500	-0.199772	-0.234830	-0.250619	-0.265351	-0.265351	-0.265351	-0.265351	-0.279096	0.151599	0.151599	0.151599	0.151599	0.151599	0.151599	0.151599	0.151599	0.151599	0.151599	0.151599	0.151599
rp070104_27	rp070104_27	1.000000	0.157208	0.157208	0.157208	0.073685	0.157208	0.157208	-0.090832	-0.142247	-0.165402	-0.187006	-0.225971	-0.243519	-0.259892	-0.259892	-0.259892	-0.259892	-0.275168	-0.165402	0.157208	0.157208	0.157208	0.157208	0.157208	0.157208	0.157208	0.157208	0.157208	0.157208	0.157208	0.157208
rp070104_29	rp070104_29	1.000000	0.168996	0.168996	0.168996	0.168996	0.168996	0.168996	0.168996	0.168996	0.168996	-0.066999	-0.126236	-0.126236	-0.152914	-0.177805	-0.201029	-0.222698	-0.242916	-0.242916	-0.242916	-0.242916	-0.261780	0.168996	0.168996	0.168996	0.168996	0.168996	0.168996	0.168996	0.168996	0.168996
rp070604_02	rp070604_02	1.000000	0.174865	0.174865	0.174865	-0.035341	0.040121	0.040121	-0.035341	-0.035341	-0.069326	-0.101035	-0.130620	-0.158224	-0.183980	-0.208010	-0.230432	-0.251352	-0.251352	-0.270871	-0.270871	-0.270871	-0.270871	-0.270871	0.174865	0.174865	0.174865	0.174865	0.174865	0.174865	0.174865	0.081961
rp070604_11	rp070604_11	1.000000	0.168844	0.168844	0.168844	0.168844	0.168844	0.168844	0.168844	0.079138	-0.066938	-0.097555	-0.152775	-0.200847	-0.222497	-0.242696	-0.242696	-0.242696	-0.242696	-0.242696	-0.242696	0.168844	0.168844	0.168844	0.168844	0.168844	0.168844	0.168844	0.168844	0.168844	0.168844	0.168844
rp070604_16	rp070604_16	1.000000	0.157715	0.157715	0.157715	0.157715	0.157715	0.157715	0.157715	0.157715	-0.165935	-0.187609	-0.187609	-0.207832	-0.226700	-0.226700	-0.226700	-0.226700	-0.226700	-0.226700	-0.226700	-0.226700	0.157715	0.157715	0.157715	0.157715	0.157715	0.157715	0.157715	0.157715	0.157715	0.157715
rp070604_24	rp070604_24	1.000000	0.156981	0.156981	0.156981	0.156981	0.156981	-0.117261	-0.186736	0.113835	0.036018	0.000972	-0.186736	-0.186736	-0.206865	-0.225645	-0.243168	-0.259517	-0.259517	-0.259517	-0.259517	-0.274772	0.156981	0.156981	0.156981	0.156981	0.156981	0.156981	0.156981	0.156981	0.156981	0.156981
rp070904_01	rp070904_01	1.000000	0.160193	0.160193	0.160193	0.075084	0.160193	0.160193	0.160193	0.075084	0.160193	0.160193	0.160193	-0.230262	-0.230262	-0.248143	-0.248143	-0.248143	-0.248143	-0.248143	-0.248143	0.160193	0.160193	0.160193	0.160193	0.160193	0.160193	0.160193	0.160193	0.160193	0.160193	0.160193
rp070904_03	rp070904_03	1.000000	0.169895	0.169895	0.169895	0.169895	0.169895	0.169895	-0.034337	-0.034337	-0.067355	-0.126907	-0.178750	-0.178750	-0.202097	-0.223881	-0.244207	-0.263171	-0.263171	-0.263171	-0.263171	-0.153726	0.169895	0.169895	0.169895	0.169895	0.169895	0.169895	0.169895	0.169895	0.169895	0.169895
rp070904_13	rp070904_13	1.000000	0.156146	0.156146	0.156146	0.156146	0.156146	0.156146	0.156146	-0.116637	-0.141286	-0.164285	-0.205765	-0.224445	-0.241875	-0.258137	-0.241875	-0.241875	-0.258137	-0.273310	0.156146	0.156146	0.156146	0.156146	0.156146	0.156146	0.156146	0.156146	0.156146	0.156146	0.156146	0.156146
rp070904_14	rp070904_14	1.000000	0.155153	0.155153	0.155153	0.155153	0.155153	0.155153	-0.140388	-0.031357	0.000961	-0.184562	-0.204456	-0.223018	-0.240336	-0.240336	-0.256495	-0.256495	-0.256495	-0.256495	-0.256495	0.155153	0.155153	0.155153	0.155153	0.155153	0.155153	0.155153	0.155153	0.155153	0.155153	0.155153
rp070904_24	rp070904_24	1.000000	0.160923	0.160923	0.160923	0.160923	0.116694	0.116694	0.116694	-0.063798	-0.120206	-0.169311	-0.191426	-0.212059	-0.249274	-0.266034	-0.266034	-0.266034	-0.266034	-0.266034	0.160923	0.160923	0.160923	0.160923	0.160923	0.160923	0.160923	0.160923	0.160923	0.160923	0.160923	0.160923
rp070904_27	rp070904_27	1.000000	0.172219	0.172219	0.172219	0.124885	0.124885	-0.155829	0.172219	0.172219	-0.099505	0.124885	-0.068277	-0.204862	-0.226944	-0.284707	-0.284707	-0.284707	-0.284707	0.080720	0.124885	0.172219	0.172219	0.172219	0.172219	0.172219	0.172219	0.172219	0.172219	0.172219	0.172219	0.172219
rp071204_05	rp071204_05	1.000000	0.156136	0.156136	0.156136	0.156136	0.156136	0.156136	0.156136	-0.116630	-0.141277	-0.164274	-0.185731	-0.205751	-0.224430	-0.241859	-0.258120	-0.258120	-0.273292	-0.287449	0.156136	0.156136	0.156136	0.156136	0.156136	0.156136	0.156136	0.156136	0.156136	0.156136	0.156136	0.156136
rp071204_06	rp071204_06	1.000000	0.157021	0.157021	0.157021	0.157021	0.157021	0.157021	-0.031735	0.113864	-0.117290	-0.142078	-0.186783	-0.206917	-0.225702	-0.259582	-0.259582	-0.259582	-0.259582	-0.259582	-0.259582	0.157021	0.157021	0.157021	0.157021	0.157021	0.157021	0.157021	0.157021	0.157021	0.157021	0.157021
rp071204_07	rp071204_07	1.000000	0.152875	0.152875	0.152875	0.152875	0.152875	0.152875	0.152875	0.152875	0.152875	0.152875	-0.252729	0.110858	-0.219743	-0.219743	-0.252729	-0.252729	-0.252729	-0.236807	-0.236807	-0.236807	0.152875	0.152875	0.152875	0.152875	0.152875	0.152875	0.152875	0.152875	0.152875	0.152875
rp071204_25	rp071204_25	1.000000	0.161830	0.161830	0.161830	0.161830	0.161830	0.161830	0.161830	-0.032707	-0.093503	-0.120883	-0.170265	-0.192504	-0.213254	-0.250679	-0.267533	-0.267533	-0.283259	-0.283259	0.161830	0.161830	0.161830	0.161830	0.161830	0.161830	0.161830	0.161830	0.161830	0.161830	0.161830	0.161830
rp071204_29	rp071204_29	1.000000	0.155937	0.155937	0.155937	0.155937	0.155937	0.155937	0.155937	0.155937	-0.116481	-0.164064	-0.205489	-0.224144	-0.257791	-0.257791	-0.272944	-0.272944	-0.272944	0.155937	0.155937	0.155937	0.155937	0.155937	0.155937	0.155937	0.155937	0.155937	0.155937	0.155937	0.155937	0.155937
rp071504_06	rp071504_06	1.000000	0.157374	0.157374	0.114120	0.157374	0.157374	0.114120	0.036108	-0.062391	-0.142397	-0.165576	-0.207382	-0.226209	-0.243776	-0.260166	-0.275459	-0.275459	-0.275459	-0.275459	0.157374	0.157374	0.157374	0.157374	0.157374	0.157374	0.157374	0.157374	0.157374	0.157374	0.157374	0.157374
rp071504_07	rp071504_07	1.000000	0.165341	0.165341	0.165341	-0.095532	-0.237662	-0.237662	-0.289405	0.077497	0.037936	0.037936	-0.149606	-0.149606	-0.196681	-0.196681	-0.196681	-0.217881	-0.217881	-0.196681	-0.196681	-0.217881	-0.217881	-0.237662	0.165341	0.165341	0.165341	0.165341	0.165341	0.165341	0.165341	0.165341
rp071504_16	rp071504_16	1.000000	0.174915	0.174915	0.174915	0.174915	0.174915	0.174915	0.174915	0.174915	-0.035351	-0.035351	0.001083	-0.035351	-0.130657	-0.184032	-0.208070	-0.208070	-0.230498	-0.251424	-0.251424	-0.251424	-0.251424	-0.251424	0.174915	0.174915	0.174915	0.174915	0.174915	0.174915	0.174915	0.174915
rp071504_18	rp071504_18	1.000000	0.196124	0.196124	0.196124	0.196124	0.196124	0.196124	0.196124	0.196124	0.196124	0.196124	0.196124	-0.077754	-0.113318	-0.146500	-0.146500	-0.177460	-0.177460	-0.177460	-0.177460	-0.146500	-0.146500	0.196124	0.196124	0.196124	0.196124	0.196124	0.196124	0.196124	0.196124	0.196124
rp071504_23	rp071504_23	1.000000	0.157860	0.157860	0.157860	0.157860	-0.091209	0.157860	-0.031904	-0.117917	-0.117917	-0.166088	-0.208023	-0.226908	-0.260970	-0.260970	-0.260970	-0.260970	-0.260970	-0.276310	0.157860	0.157860	0.157860	0.157860	0.157860	0.157860	0.157860	0.157860	0.157860	0.157860	0.157860	0.157860
rp071504_25	rp071504_25	1.000000	0.157079	0.157079	0.157079	0.157079	0.157079	0.157079	-0.090758	-0.142130	-0.186852	-0.186852	-0.186852	-0.206993	-0.225785	-0.225785	-0.259678	-0.259678	-0.259678	-0.274942	0.157079	0.157079	0.157079	0.157079	0.157079	0.157079	0.157079	0.157079	0.157079	0.157079	0.157079	0.157079
rp071504_27	rp071504_27	1.000000	0.154432	0.154432	0.154432	0.154432	0.154432	0.154432	-0.255303	0.035433	-0.061225	-0.061225	-0.139735	-0.139735	-0.203505	-0.221981	-0.255303	-0.270309	-0.270309	-0.255303	-0.255303	-0.270309	0.154432	0.154432	0.154432	0.154432	0.154432	0.154432	0.154432	0.154432	0.154432	0.154432
rp071504_28	rp071504_28	1.000000	0.167343	0.167343	0.167343	0.167343	0.167343	0.167343	0.167343	0.167343	-0.066344	-0.096688	-0.096688	0.167343	-0.125001	-0.151418	-0.176065	-0.220519	-0.240539	-0.259219	-0.276647	-0.276647	-0.276647	0.167343	0.167343	0.167343	0.167343	0.167343	0.167343	0.167343	0.167343	0.167343
rp072204_00	rp072204_00	1.000000	0.156737	0.156737	0.156737	0.156737	0.156737	0.156737	0.156737	0.156737	0.156737	0.156737	-0.164906	-0.206542	-0.225294	-0.242789	-0.259113	-0.242789	-0.225294	-0.225294	-0.225294	-0.225294	0.156737	0.156737	0.156737	0.156737	0.156737	0.156737	0.156737	0.156737	0.156737	0.156737
rp072204_22	rp072204_22	1.000000	0.155623	0.155623	0.155623	0.155623	0.155623	0.155623	0.155623	0.155623	0.155623	0.155623	-0.299669	-0.061697	0.155623	0.155623	-0.031452	-0.241064	-0.223693	-0.257272	-0.257272	-0.272395	-0.286505	0.155623	0.155623	0.155623	0.155623	0.155623	0.155623	0.155623	0.155623	0.155623
rp081303_04	rp081303_04	1.000000	0.149873	0.149873	0.149873	0.149873	0.149873	0.149873	0.149873	0.149873	0.149873	0.149873	-0.232157	-0.232157	-0.247766	-0.247766	-0.262330	-0.262330	-0.262330	-0.262330	0.149873	0.149873	0.149873	0.149873	0.149873	0.149873	0.149873	0.149873	0.149873	0.149873	0.149873	0.149873
rp081303_05	rp081303_05	1.000000	0.160791	0.160791	0.160791	0.160791	0.160791	0.160791	-0.092902	-0.120106	-0.169171	-0.191268	-0.211885	-0.231121	-0.231121	-0.231121	-0.231121	-0.231121	-0.231121	-0.231121	-0.231121	0.160791	0.160791	0.160791	0.160791	0.160791	0.160791	0.160791	0.160791	0.160791	0.160791	0.160791
rp090204_01	rp090204_01	1.000000	0.169081	0.169081	0.169081	0.001047	-0.034172	-0.067033	-0.126299	-0.152990	-0.177894	-0.201130	-0.222810	-0.243038	-0.243038	-0.243038	-0.243038	-0.261911	-0.261911	-0.261911	0.169081	-0.067033	0.169081	0.169081	0.169081	0.169081	0.169081	0.169081	0.169081	0.169081	0.122609	0.169081
rp090204_05	rp090204_05	1.000000	0.160365	0.160365	0.160365	0.160365	0.160365	0.160365	0.160365	0.160365	-0.032411	0.000993	-0.190762	-0.190762	-0.190762	-0.211324	-0.230509	-0.230509	-0.230509	-0.230509	-0.230509	-0.230509	-0.248410	-0.230509	0.160365	0.160365	0.160365	0.160365	0.160365	0.160365	0.160365	0.160365
rp090204_08	rp090204_08	1.000000	0.154391	0.154391	0.154391	0.154391	0.154391	-0.115326	-0.139698	-0.139698	-0.162438	-0.183655	-0.221922	-0.239155	-0.255235	-0.255235	-0.255235	-0.255235	-0.255235	-0.270237	-0.031203	0.154391	0.154391	0.154391	0.154391	0.154391	0.154391	0.154391	0.154391	0.154391	0.154391	0.154391
rp090204_19	rp090204_19	1.000000	0.166085	0.166085	0.166085	0.001028	-0.065845	0.166085	-0.174741	0.166085	0.166085	-0.218861	-0.218861	-0.238731	-0.238731	-0.238731	-0.238731	-0.238731	-0.238731	-0.238731	0.166085	0.166085	0.166085	0.166085	0.166085	0.038106	0.166085	0.166085	0.166085	0.166085	0.166085	0.166085
rp090204_22	rp090204_22	1.000000	0.168669	0.168669	0.122311	0.168669	0.168669	0.168669	0.038699	-0.152618	-0.097455	-0.242446	0.079057	-0.242446	-0.242446	-0.242446	-0.242446	-0.242446	-0.222267	-0.242446	0.168669	0.168669	0.168669	0.168669	0.168669	0.168669	0.168669	0.168669	0.168669	0.168669	0.168669	0.168669
rp090204_26	rp090204_26	1.000000	0.164008	0.164008	0.118930	0.164008	0.164008	0.118930	0.164008	-0.148400	0.164008	-0.172556	-0.216124	-0.235745	-0.235745	-0.235745	-0.235745	-0.235745	-0.235745	-0.235745	0.164008	0.164008	0.164008	0.164008	0.164008	0.164008	0.164008	0.164008	0.164008	0.164008	0.164008	0.164008
rp090204_28	rp090204_28	1.000000	0.162221	0.162221	0.162221	0.162221	0.162221	0.162221	0.117635	0.162221	0.162221	-0.192970	-0.213770	-0.251285	-0.251285	-0.251285	-0.233177	-0.233177	-0.233177	-0.233177	-0.093729	0.162221	0.162221	0.162221	0.162221	0.162221	0.162221	0.162221	0.162221	0.162221	0.117635	0.162221
rp090704_17	rp090704_17	1.000000	0.159515	0.159515	0.159515	0.159515	0.115672	0.036599	0.000988	0.159515	-0.167829	-0.189750	-0.210203	-0.229287	-0.247092	-0.247092	-0.247092	-0.263706	-0.263706	-0.263706	0.159515	0.159515	0.159515	0.159515	0.159515	0.159515	0.159515	0.159515	0.159515	0.159515	0.159515	0.159515
rp090704_18	rp090704_18	1.000000	0.153206	0.153206	0.153206	0.153206	0.153206	0.153206	-0.088520	-0.114441	-0.161191	-0.182246	-0.201890	-0.220219	-0.237320	-0.253276	-0.268164	-0.268164	-0.268164	-0.268164	0.153206	0.153206	0.153206	0.153206	0.153206	0.153206	0.153206	0.153206	0.153206	0.153206	0.153206	0.153206
rp090704_25	rp090704_25	1.000000	0.169502	0.122915	0.079447	-0.097936	-0.067200	0.079447	0.079447	0.169502	0.169502	0.169502	-0.243643	-0.243643	-0.262563	-0.262563	-0.262563	-0.262563	-0.262563	0.169502	0.169502	0.169502	0.169502	0.169502	0.169502	0.169502	0.169502	0.169502	0.169502	0.169502	0.169502	0.169502
rp090704_26	rp090704_26	1.000000	0.165907	0.165907	0.165907	0.165907	0.165907	0.165907	0.165907	0.165907	-0.095858	-0.174554	-0.174554	-0.256994	-0.256994	-0.238475	-0.238475	-0.256994	-0.256994	0.165907	0.038065	0.165907	0.165907	0.165907	0.165907	0.165907	0.165907	0.165907	0.165907	0.165907	0.165907	0.165907
rp091004_00	rp091004_00	1.000000	0.168846	0.168846	0.168846	0.168846	0.168846	0.168846	0.168846	0.168846	0.168846	-0.097557	0.168846	0.079139	0.168846	0.168846	-0.261546	-0.261546	-0.261546	-0.261546	-0.261546	0.122439	0.168846	0.168846	0.168846	0.168846	0.168846	0.168846	0.168846	0.168846	0.168846	0.168846
rp091004_01	rp091004_01	1.000000	0.177197	0.128495	0.128495	0.177197	0.177197	0.177197	0.177197	-0.035812	0.001097	0.001097	-0.132362	-0.210784	-0.254703	0.177197	-0.254703	-0.274483	-0.254703	0.040656	-0.254703	-0.254703	0.177197	0.177197	0.177197	0.177197	0.177197	0.177197	0.177197	0.177197	0.177197	0.177197
rp091004_03	rp091004_03	1.000000	0.159277	0.159277	0.159277	0.159277	0.115500	0.159277	0.159277	0.159277	0.159277	0.000986	0.036544	0.036544	-0.246724	-0.246724	-0.278790	-0.278790	-0.278790	-0.278790	-0.263312	0.159277	0.159277	0.159277	0.159277	0.159277	0.159277	0.159277	0.159277	0.159277	0.159277	0.159277
rp091004_10	rp091004_10	1.000000	0.161778	0.161778	0.161778	0.161778	0.161778	0.161778	0.117314	0.075827	0.161778	0.161778	0.161778	0.161778	-0.232540	-0.250598	-0.250598	-0.250598	-0.250598	-0.250598	-0.250598	0.161778	0.161778	0.161778	0.161778	0.161778	0.161778	0.161778	0.161778	0.161778	0.161778	0.161778
rp091004_11	rp091004_11	1.000000	0.182219	0.182219	0.182219	0.182219	0.182219	0.001128	0.041808	0.041808	0.041808	-0.072241	-0.072241	-0.240122	0.132136	0.132136	-0.282262	-0.282262	-0.261922	-0.261922	-0.282262	0.132136	0.182219	0.182219	0.182219	0.182219	0.182219	0.182219	0.182219	0.182219	0.182219	0.182219
rp091004_13	rp091004_13	1.000000	0.155934	0.155934	0.155934	0.155934	0.155934	0.155934	-0.141094	0.000966	-0.031515	-0.224140	-0.205485	-0.241546	-0.241546	-0.257786	-0.257786	-0.257786	-0.257786	-0.257786	0.155934	0.155934	0.155934	0.155934	0.155934	0.155934	0.155934	0.155934	0.155934	0.155934	0.155934	0.155934
rp091004_21	rp091004_21	1.000000	0.161469	0.161469	0.161469	0.001000	0.161469	0.161469	-0.192075	-0.212779	0.075682	0.037047	0.037047	-0.192075	-0.250120	-0.250120	-0.266937	-0.266937	-0.250120	-0.250120	-0.250120	0.161469	0.161469	0.161469	0.161469	0.161469	0.161469	0.161469	0.161469	0.161469	0.161469	0.161469
rp091004_23	rp091004_23	1.000000	0.162518	0.162518	0.076173	0.162518	0.162518	0.162518	0.162518	0.162518	0.117850	0.117850	0.117850	0.162518	0.162518	-0.251744	-0.268670	-0.268670	-0.268670	-0.268670	-0.268670	0.162518	0.162518	0.162518	0.162518	0.162518	0.162518	0.162518	0.162518	0.162518	0.162518	0.162518
rp091604_04	rp091604_04	1.000000	0.162905	0.162905	0.162905	0.162905	0.076355	0.162905	0.162905	0.162905	-0.121686	-0.193783	-0.214671	-0.214671	-0.234160	-0.252344	-0.234160	-0.234160	-0.234160	-0.234160	-0.234160	0.162905	0.162905	0.162905	0.162905	0.076355	0.162905	0.162905	0.162905	0.162905	0.162905	0.162905
rp091604_05	rp091604_05	1.000000	0.173770	0.173770	0.173770	0.173770	0.039869	0.173770	0.173770	0.173770	0.173770	-0.157233	-0.068891	-0.068891	0.173770	-0.287271	-0.269173	-0.269173	-0.269173	0.173770	0.173770	0.173770	0.173770	0.173770	0.173770	0.173770	0.173770	0.173770	0.173770	0.173770	0.173770	0.173770
rp091604_06	rp091604_06	1.000000	0.155777	0.155777	0.155777	0.155777	0.155777	-0.163896	-0.090006	-0.344423	0.035741	-0.205278	-0.205278	0.155777	0.155777	0.155777	-0.223914	-0.223914	-0.223914	-0.223914	-0.223914	-0.223914	-0.116361	-0.241302	0.155777	0.155777	0.155777	0.155777	0.155777	0.155777	0.155777	0.155777
rp091604_08	rp091604_08	1.000000	0.165141	0.165141	0.165141	-0.237374	0.165141	0.165141	0.165141	0.077403	0.037890	-0.095416	-0.095416	0.165141	0.165141	0.165141	-0.255808	-0.289054	-0.273007	-0.273007	-0.273007	0.165141	0.165141	0.165141	0.165141	0.165141	0.165141	0.165141	0.165141	0.165141	0.165141	0.165141
rp091604_10	rp091604_10	1.000000	0.168485	0.168485	0.168485	0.168485	0.168485	-0.066796	0.168485	0.168485	0.168485	-0.177266	-0.152451	-0.222024	-0.242180	-0.242180	-0.242180	-0.222024	-0.222024	-0.222024	0.168485	0.168485	0.168485	0.168485	0.168485	0.168485	0.168485	0.168485	0.168485	0.168485	0.168485	0.168485
rp091604_12	rp091604_12	1.000000	0.165501	0.165501	0.165501	0.165501	0.165501	0.165501	0.165501	-0.304689	0.165501	-0.065613	-0.174127	-0.174127	0.165501	0.165501	-0.237891	-0.218091	-0.218091	-0.218091	-0.218091	-0.218091	0.165501	0.165501	0.165501	0.165501	0.165501	0.165501	0.165501	0.165501	0.165501	0.165501
rp091604_13	rp091604_13	1.000000	0.174655	0.174655	0.174655	0.040073	0.040073	0.040073	-0.069242	0.174655	0.174655	-0.100913	0.174655	0.174655	-0.230155	-0.251049	-0.251049	-0.251049	-0.251049	-0.251049	-0.251049	0.174655	0.174655	0.174655	0.174655	0.174655	0.174655	0.174655	0.174655	0.174655	0.174655	0.174655
rp091604_14	rp091604_14	1.000000	0.172451	0.172451	0.172451	0.080829	-0.156040	0.172451	0.172451	-0.181440	-0.128817	-0.128817	0.172451	0.172451	0.172451	-0.247882	-0.247882	-0.247882	-0.227251	-0.227251	-0.227251	-0.227251	0.172451	0.172451	0.172451	0.172451	0.172451	0.172451	0.172451	0.172451	0.080829	0.172451
rp091604_16	rp091604_16	1.000000	0.177362	0.177362	0.177362	-0.368591	0.001098	0.001098	-0.233722	0.177362	0.177362	0.083131	-0.254941	0.128614	0.128614	0.040694	-0.274739	-0.254941	-0.254941	-0.254941	0.001098	0.001098	0.177362	0.083131	0.128614	0.177362	0.177362	0.177362	0.177362	0.177362	0.177362	0.177362
rp091604_17	rp091604_17	1.000000	0.185780	0.185780	0.185780	0.185780	0.185780	0.185780	-0.138773	-0.107341	0.185780	-0.168100	0.042625	0.042625	-0.037547	-0.037547	-0.267040	-0.267040	-0.267040	-0.267040	-0.267040	0.087076	0.185780	0.185780	0.185780	0.134718	0.185780	0.185780	0.185780	0.185780	0.185780	0.185780
rp091604_22	rp091604_22	1.000000	0.186024	0.186024	0.186024	0.186024	0.186024	0.186024	0.042681	-0.073750	-0.073750	-0.107482	-0.037596	0.087191	0.087191	0.042681	-0.288156	-0.267391	-0.267391	-0.267391	-0.267391	0.186024	0.186024	0.186024	0.186024	0.186024	0.186024	0.186024	0.186024	0.186024	0.186024	0.186024
rp091703_08	rp091703_08	1.000000	0.151124	0.151124	0.151124	0.151124	0.151124	0.151124	0.151124	0.151124	0.151124	-0.159001	-0.179769	-0.199146	-0.217226	-0.217226	-0.234095	-0.249834	-0.249834	-0.249834	-0.249834	-0.264519	0.151124	0.151124	0.151124	0.151124	0.151124	0.151124	0.151124	0.151124	0.151124	0.151124
rp091703_12	rp091703_12	1.000000	0.151582	0.151582	0.151582	0.151582	0.151582	0.151582	-0.030636	-0.159483	0.034779	0.034779	0.000939	0.151582	-0.180314	-0.180314	-0.199750	-0.217885	-0.250592	-0.279065	-0.291888	-0.291888	-0.291888	-0.279065	0.151582	0.151582	0.151582	0.151582	0.151582	0.151582	0.151582	0.151582
rp091703_13	rp091703_13	1.000000	0.168066	0.168066	0.168066	0.168066	0.168066	0.168066	0.168066	-0.066630	-0.066630	-0.097106	-0.125541	-0.176826	-0.199922	-0.199922	-0.260338	-0.277842	-0.294174	-0.294174	0.168066	0.168066	0.168066	0.168066	0.168066	0.168066	0.168066	0.168066	0.168066	0.168066	0.168066	0.168066
rp091703_23	rp091703_23	1.000000	0.155721	0.155721	0.155721	0.155721	0.155721	0.155721	0.155721	-0.031472	0.155721	0.155721	0.155721	0.155721	-0.205204	-0.223834	-0.241216	-0.257434	-0.257434	-0.257434	-0.257434	-0.272566	0.155721	0.155721	0.155721	0.155721	0.155721	0.155721	0.155721	0.155721	0.155721	0.155721
rp091703_26	rp091703_26	1.000000	0.149261	0.149261	0.149261	0.149261	0.149261	-0.086241	0.149261	-0.135056	0.149261	0.149261	-0.196691	-0.196691	-0.214548	-0.231209	-0.246754	-0.246754	-0.246754	-0.231209	-0.231209	-0.246754	-0.261258	0.149261	0.149261	0.149261	0.149261	0.149261	0.149261	0.149261	0.149261	0.149261
rp091703_27	rp091703_27	1.000000	0.211192	0.211192	0.211192	0.211192	0.211192	0.211192	-0.083728	0.211192	0.211192	0.211192	-0.191093	-0.157755	-0.122023	-0.083728	-0.042683	-0.042683	-0.042683	-0.083728	-0.157755	-0.157755	0.211192	0.211192	0.211192	0.211192	0.211192	0.211192	0.211192	0.211192	0.211192	0.211192
rp092004_04	rp092004_04	1.000000	0.156958	0.156958	0.156958	0.156958	0.156958	0.156958	0.156958	-0.142021	-0.165139	-0.186709	-0.206835	-0.225612	-0.243132	-0.259479	-0.259479	-0.259479	-0.259479	-0.274732	0.156958	0.156958	0.036012	0.000972	0.156958	0.156958	0.156958	0.156958	0.156958	0.156958	0.156958	0.156958
rp092004_05	rp092004_05	1.000000	0.151561	0.151561	0.151561	0.109905	0.109905	0.109905	0.071038	0.000938	0.151561	0.151561	-0.180289	-0.217855	-0.234772	-0.234772	-0.234772	-0.234772	-0.250557	-0.265285	-0.265285	-0.265285	-0.250557	0.151561	0.151561	0.151561	0.151561	0.151561	0.151561	0.151561	0.151561	0.151561
rp092004_06	rp092004_06	1.000000	0.154712	0.154712	0.154712	0.112190	0.035497	-0.061336	-0.115566	-0.162776	-0.162776	-0.184037	-0.222384	-0.239653	-0.255766	-0.270800	-0.255766	-0.255766	-0.270800	-0.270800	0.154712	0.154712	0.154712	0.154712	0.154712	0.154712	0.154712	0.154712	0.154712	0.154712	0.154712	0.154712
rp092004_11	rp092004_11	1.000000	0.164378	0.164378	0.164378	-0.287719	0.164378	0.119199	0.119199	-0.094975	-0.148735	-0.148735	-0.172946	-0.172946	-0.195535	-0.195535	-0.216612	-0.236277	-0.236277	-0.236277	-0.236277	-0.236277	-0.236277	0.164378	0.119199	0.077045	0.164378	0.164378	0.164378	0.164378	0.164378	0.164378
rp092004_16	rp092004_16	1.000000	0.116353	0.160453	0.160453	0.160453	-0.032428	-0.032428	-0.092707	-0.145183	-0.168816	-0.211440	-0.230636	-0.248546	-0.265257	-0.265257	-0.265257	-0.265257	-0.280849	-0.211440	-0.032428	0.160453	0.160453	0.160453	0.160453	0.160453	0.160453	0.160453	0.160453	0.160453	0.160453	0.160453
rp092004_23	rp092004_23	1.000000	0.156312	0.156312	0.156312	0.156312	-0.287772	0.000968	-0.090315	0.156312	0.156312	-0.205983	-0.205983	-0.224683	-0.242131	-0.258411	-0.258411	-0.258411	-0.258411	-0.090315	0.156312	0.156312	0.156312	0.156312	0.156312	0.156312	0.156312	0.156312	0.156312	0.156312	0.156312	0.156312
rp092004_24	rp092004_24	1.000000	0.155623	0.155623	0.155623	0.155623	0.155623	0.155623	0.155623	0.112850	0.155623	-0.140813	-0.185120	-0.205075	-0.223692	-0.257271	-0.257271	-0.257271	-0.257271	-0.257271	-0.272394	0.155623	0.155623	0.000964	0.155623	0.155623	0.155623	0.155623	0.155623	0.155623	0.155623	0.155623
rp092004_25	rp092004_25	1.000000	0.164531	0.164531	0.164531	0.164531	0.164531	0.119310	0.077117	0.037750	-0.095064	-0.095064	-0.148873	-0.173107	-0.195717	-0.216814	-0.236497	-0.254863	-0.271999	-0.271999	-0.271999	-0.271999	0.164531	0.164531	0.164531	0.164531	0.164531	0.164531	0.164531	0.164531	0.164531	0.164531
rp092004_26	rp092004_26	1.000000	0.169386	0.169386	0.169386	0.001049	0.038864	0.038864	0.038864	-0.067153	-0.153266	-0.178215	-0.223211	-0.243476	-0.262383	-0.280024	-0.280024	-0.280024	-0.280024	-0.280024	0.122830	0.079393	0.001049	0.169386	0.169386	0.169386	0.169386	0.169386	0.169386	0.169386	0.169386	0.169386
rp092004_27	rp092004_27	1.000000	0.156092	0.156092	0.156092	0.156092	0.156092	0.156092	-0.090188	-0.116597	-0.141238	-0.185679	-0.205693	-0.241791	-0.258048	-0.258048	-0.258048	-0.258048	-0.258048	-0.273216	0.156092	0.156092	0.156092	0.156092	0.156092	0.156092	0.156092	0.156092	0.156092	0.156092	0.035814	0.156092
rp092004_29	rp092004_29	1.000000	0.162024	0.162024	0.162024	0.075942	0.117492	0.075942	0.162024	-0.093615	-0.121028	-0.170469	-0.093615	-0.232894	-0.267854	-0.267854	-0.267854	-0.267854	-0.267854	-0.283599	0.162024	0.162024	0.162024	0.162024	0.162024	0.162024	0.162024	0.162024	0.162024	0.162024	0.162024	0.162024
rp092304_01	rp092304_01	1.000000	0.158804	0.158804	0.158804	0.158804	0.158804	0.158804	0.158804	0.074433	-0.143691	-0.188905	-0.209267	-0.228265	-0.228265	-0.245991	-0.245991	-0.245991	-0.245991	-0.262531	0.158804	0.158804	0.158804	0.158804	0.158804	0.158804	0.158804	0.158804	0.158804	0.158804	0.158804	0.158804
rp092304_04	rp092304_04	1.000000	0.167335	0.167335	0.167335	0.167335	-0.033819	-0.033819	-0.066340	0.001036	-0.151410	-0.176056	-0.199052	-0.220508	-0.240527	-0.259206	-0.276633	-0.259206	-0.259206	-0.259206	0.167335	0.167335	0.167335	0.167335	0.167335	0.167335	0.167335	0.167335	0.167335	0.167335	0.167335	0.167335
rp092304_05	rp092304_05	1.000000	0.162496	0.162496	0.037283	0.117835	0.162496	0.162496	0.162496	-0.147032	-0.147032	-0.170966	-0.193297	-0.214133	-0.233573	-0.251711	-0.251711	-0.251711	-0.251711	-0.268635	0.162496	0.162496	0.162496	0.162496	0.162496	0.162496	0.162496	0.162496	0.162496	0.162496	0.162496	0.162496
rp092304_06	rp092304_06	1.000000	0.157944	0.157944	0.157944	0.157944	0.157944	0.157944	0.157944	-0.117980	-0.142913	-0.166176	-0.208133	-0.208133	-0.227028	-0.244659	-0.244659	-0.244659	-0.244659	-0.244659	-0.227028	0.157944	0.157944	0.157944	0.157944	0.157944	0.157944	0.157944	0.157944	0.157944	0.157944	0.157944
rp092304_07	rp092304_07	1.000000	0.159093	0.159093	0.159093	-0.209647	-0.091921	-0.246439	-0.063073	-0.091921	0.159093	0.159093	0.159093	-0.189248	-0.209647	-0.246439	-0.246439	-0.246439	-0.246439	-0.246439	-0.246439	0.159093	0.159093	0.159093	0.159093	0.159093	0.159093	0.159093	0.159093	0.159093	0.159093	0.159093
rp092304_13	rp092304_13	1.000000	0.161302	0.161302	0.161302	0.116969	0.037009	0.037009	0.161302	0.161302	-0.169710	-0.191877	-0.191877	-0.212559	-0.231856	-0.231856	-0.249861	-0.249861	-0.249861	-0.249861	-0.249861	0.161302	0.161302	0.161302	0.161302	0.161302	0.161302	0.161302	0.161302	0.161302	0.161302	0.161302
rp092304_14	rp092304_14	1.000000	0.166471	0.166471	0.166471	-0.150628	-0.175147	-0.033645	0.038195	0.120716	0.120716	-0.175147	-0.175147	-0.219370	-0.239285	-0.257867	-0.257867	-0.257867	-0.257867	-0.257867	0.166471	0.166471	0.166471	0.166471	0.166471	0.166471	0.166471	0.166471	0.166471	0.166471	0.166471	0.166471
rp092304_17	rp092304_17	1.000000	0.168670	0.168670	0.168670	0.168670	0.168670	0.001044	0.038699	0.079057	0.079057	-0.152618	-0.125992	-0.200641	-0.222268	-0.242447	-0.242447	-0.261274	-0.261274	-0.242447	-0.242447	-0.242447	0.168670	0.168670	0.168670	0.168670	0.168670	0.168670	0.168670	0.168670	0.168670	0.168670
rp092304_18	rp092304_18	1.000000	0.159344	0.159344	0.159344	0.159344	0.159344	0.159344	0.159344	0.159344	-0.092066	0.159344	-0.167649	-0.189547	-0.229041	-0.246828	-0.246828	-0.246828	-0.229041	-0.229041	-0.229041	-0.229041	0.159344	0.159344	0.159344	0.159344	0.159344	0.159344	0.159344	0.159344	0.159344	0.159344
rp092304_21	rp092304_21	1.000000	0.166486	0.166486	0.166486	0.166486	0.166486	0.166486	0.166486	0.166486	0.166486	-0.033648	-0.150642	-0.198043	-0.219390	-0.219390	-0.239307	-0.239307	-0.239307	-0.239307	-0.239307	0.166486	0.166486	0.166486	0.166486	0.166486	0.166486	0.166486	0.166486	0.166486	0.166486	0.166486
rp092304_22	rp092304_22	1.000000	0.185830	0.185830	0.185830	0.185830	0.185830	0.185830	0.042637	0.042637	0.042637	-0.168145	0.042637	0.087100	-0.195516	0.134755	0.134755	0.087100	-0.267113	-0.267113	-0.267113	-0.267113	-0.267113	0.185830	0.185830	0.185830	0.185830	0.185830	0.185830	0.185830	0.185830	0.185830
rp092304_26	rp092304_26	1.000000	0.160721	0.160721	0.160721	0.000995	0.116547	0.160721	0.160721	0.160721	-0.265700	-0.231021	-0.092862	-0.032482	-0.211793	-0.211793	-0.211793	-0.231021	-0.231021	-0.231021	-0.231021	-0.211793	-0.211793	-0.231021	0.160721	0.160721	0.160721	0.160721	0.160721	0.160721	0.160721	0.160721
rp092503_15	rp092503_15	1.000000	0.188388	0.188388	0.188388	0.188388	0.188388	0.188388	0.188388	0.136610	0.043224	-0.038074	-0.140721	-0.170460	-0.170460	-0.170460	-0.198207	-0.248252	-0.270790	-0.270790	-0.224097	-0.170460	-0.108848	0.001166	0.188388	0.188388	0.188388	0.188388	0.188388	0.188388	0.188388	0.188388
rp092503_23	rp092503_23	1.000000	0.151260	0.151260	0.151260	0.151260	0.151260	0.151260	0.151260	0.151260	-0.159144	-0.199326	-0.217422	-0.234306	-0.250059	-0.250059	-0.250059	-0.250059	-0.250059	-0.250059	0.151260	0.151260	0.151260	0.151260	0.151260	0.151260	0.151260	0.151260	0.151260	0.151260	0.151260	0.151260
rp092704_03	rp092704_03	1.000000	0.163209	0.163209	0.163209	-0.194144	-0.171715	0.163209	0.163209	0.163209	0.163209	-0.215071	-0.234597	-0.252814	-0.234597	-0.234597	-0.234597	-0.215071	-0.194144	-0.194144	0.163209	0.163209	0.163209	0.163209	0.163209	0.037446	0.163209	0.163209	0.163209	0.163209	0.163209	0.163209
rp092704_10	rp092704_10	1.000000	0.169191	0.169191	0.169191	0.169191	0.169191	0.169191	0.169191	0.169191	0.169191	0.169191	0.169191	0.169191	-0.222954	-0.243196	-0.243196	-0.243196	-0.222954	-0.222954	0.169191	0.122689	0.169191	0.169191	0.169191	0.169191	0.169191	0.169191	0.169191	0.169191	0.169191	0.169191
rp092704_12	rp092704_12	1.000000	0.173310	0.173310	0.173310	0.039764	-0.035027	0.173310	0.173310	0.173310	0.081232	-0.129458	-0.100136	-0.100136	-0.182343	-0.182343	-0.228383	-0.249117	-0.249117	-0.249117	-0.249117	-0.228383	-0.228383	-0.249117	0.173310	0.173310	0.173310	0.173310	0.173310	0.173310	0.173310	0.173310
rp092704_13	rp092704_13	1.000000	0.181989	0.181989	0.181989	-0.164670	-0.281906	0.085300	0.041755	-0.036781	0.131970	0.131970	0.131970	-0.135941	-0.164670	-0.261592	-0.261592	-0.261592	-0.261592	-0.261592	-0.072150	0.181989	0.085300	0.181989	0.181989	0.181989	0.181989	0.181989	0.181989	0.181989	0.181989	0.181989
rp092704_21	rp092704_21	1.000000	0.161082	0.161082	0.161082	-0.249520	0.161082	0.161082	0.161082	0.161082	0.116809	-0.169478	-0.231540	-0.145752	-0.145752	-0.212269	-0.212269	-0.231540	-0.231540	-0.231540	-0.231540	-0.231540	0.161082	0.161082	0.161082	0.161082	0.161082	0.161082	0.161082	0.161082	0.161082	0.161082
rp092704_23	rp092704_23	1.000000	0.170258	0.170258	0.170258	-0.224361	0.170258	-0.179132	0.001054	0.079801	0.123463	-0.067499	-0.298011	-0.244730	-0.224361	-0.202530	-0.224361	-0.244730	-0.244730	-0.244730	-0.224361	0.170258	0.123463	0.039064	0.079801	0.170258	0.170258	0.170258	0.170258	0.170258	0.170258	0.170258
rp092704_25	rp092704_25	1.000000	0.174794	0.174794	0.174794	0.174794	0.174794	0.174794	0.174794	-0.183905	-0.207926	0.126752	0.126752	-0.130567	-0.100994	0.174794	-0.251250	-0.251250	-0.251250	-0.251250	0.174794	0.174794	0.174794	0.174794	0.174794	0.174794	0.174794	0.174794	0.174794	0.174794	0.174794	0.174794
rp092704_26	rp092704_26	1.000000	0.172214	0.172214	0.172214	0.172214	-0.099503	0.039512	0.172214	0.172214	-0.128639	-0.128639	-0.155825	0.001066	0.172214	0.172214	-0.266764	-0.247541	-0.247541	-0.247541	-0.247541	-0.284700	0.172214	0.172214	0.172214	0.172214	0.172214	0.172214	0.172214	0.172214	0.172214	0.172214
rp092704_28	rp092704_28	1.000000	0.164250	0.164250	0.164250	0.164250	0.164250	0.164250	0.076985	0.076985	0.076985	-0.195383	-0.216444	-0.236094	-0.271534	-0.271534	-0.254428	-0.254428	-0.254428	0.119106	0.164250	0.164250	0.164250	0.164250	0.164250	0.164250	0.164250	0.164250	0.164250	0.164250	0.164250	0.164250
rp092704_29	rp092704_29	1.000000	0.152324	0.152324	0.152324	0.152324	0.152324	0.152324	0.152324	0.152324	-0.137828	-0.181197	-0.200728	-0.235954	-0.251819	-0.251819	-0.251819	-0.251819	-0.251819	-0.266621	0.152324	0.152324	0.152324	0.152324	0.152324	0.152324	0.152324	0.152324	0.152324	0.152324	0.152324	0.152324
092903p2_07	092903p2_07	1.000000	0.182670	0.182670	0.182670	0.182670	0.182670	-0.072420	-0.105544	-0.136450	-0.165286	-0.192191	-0.192191	-0.192191	-0.192191	-0.192191	-0.192191	-0.192191	-0.192191	-0.217295	-0.217295	-0.217295	0.182670	0.182670	0.182670	0.182670	0.182670	0.182670	0.182670	0.182670	0.182670	0.182670
092903p2_09	092903p2_09	1.000000	0.176127	0.176127	0.176127	0.176127	0.176127	0.176127	-0.035596	-0.101764	-0.131562	-0.159366	-0.185307	-0.209511	-0.209511	-0.209511	-0.209511	-0.209511	-0.209511	-0.209511	-0.232095	-0.232095	0.176127	0.176127	0.176127	0.176127	0.176127	0.176127	0.176127	0.176127	0.176127	0.176127
092903p2_28	092903p2_28	1.000000	0.167833	0.167833	0.167833	0.167833	0.167833	0.167833	-0.176581	-0.221165	-0.199645	-0.199645	-0.221165	-0.221165	-0.221165	-0.199645	-0.199645	-0.199645	-0.199645	-0.176581	-0.176581	-0.176581	-0.151861	-0.151861	0.167833	0.167833	0.167833	0.167833	0.167833	0.167833	0.167833	0.167833
092903p2_29	092903p2_29	1.000000	0.165330	0.165330	0.165330	0.165330	0.119889	0.077491	-0.065545	-0.123497	-0.173947	-0.217866	-0.237645	-0.217866	-0.217866	-0.217866	-0.217866	-0.217866	-0.237645	-0.237645	-0.256100	0.165330	0.165330	0.165330	0.165330	0.165330	0.165330	0.165330	0.165330	0.165330	0.165330	0.165330
rp093004_00	rp093004_00	1.000000	0.195439	0.195439	0.195439	0.195439	0.195439	0.001210	0.044841	0.195439	0.195439	-0.205626	0.044841	-0.232484	-0.232484	0.195439	-0.205626	0.195439	-0.280925	-0.112922	0.195439	0.195439	0.044841	0.044841	0.141723	0.195439	0.195439	0.195439	0.195439	0.195439	0.195439	0.195439
rp093004_04	rp093004_04	1.000000	0.170535	0.170535	0.170535	-0.179424	0.001056	0.001056	-0.098533	-0.127385	0.170535	0.039127	0.039127	-0.245128	-0.245128	-0.264163	-0.264163	-0.245128	-0.245128	-0.224726	-0.245128	-0.202859	0.170535	0.170535	0.170535	0.170535	0.170535	0.170535	0.170535	0.170535	0.170535	0.170535
rp093004_08	rp093004_08	1.000000	0.155540	0.155540	0.155540	0.155540	0.155540	0.155540	0.155540	0.112790	0.155540	-0.089869	-0.116184	-0.140738	-0.140738	-0.185022	-0.204966	-0.240936	-0.257135	-0.272249	-0.257135	-0.257135	-0.257135	-0.257135	0.155540	0.155540	0.155540	0.155540	0.155540	0.155540	0.155540	0.155540
rp093004_12	rp093004_12	1.000000	0.163327	0.163327	0.163327	0.163327	0.163327	0.163327	0.037473	0.076553	0.163327	-0.194285	-0.215227	-0.234766	-0.252997	-0.252997	-0.252997	-0.252997	-0.252997	0.163327	0.163327	0.163327	0.163327	0.163327	0.163327	0.163327	0.163327	0.163327	0.163327	0.163327	0.163327	0.163327
rp093004_13	rp093004_13	1.000000	0.168717	0.168717	0.122345	-0.097482	-0.278918	0.168717	0.168717	0.168717	0.168717	0.038710	0.168717	0.168717	-0.222329	-0.222329	-0.242514	-0.222329	-0.222329	-0.222329	-0.222329	0.168717	0.168717	0.168717	0.168717	0.168717	0.168717	0.168717	0.168717	0.168717	0.168717	0.168717
rp093004_14	rp093004_14	1.000000	0.166613	0.166613	0.166613	0.166613	0.166613	0.038227	0.120819	-0.291630	-0.175297	-0.150757	0.078093	0.078093	0.078093	-0.239490	-0.258087	-0.258087	-0.258087	-0.239490	-0.239490	-0.258087	0.166613	0.166613	0.166613	0.001032	0.166613	0.166613	0.166613	0.166613	0.166613	0.166613
rp093004_17	rp093004_17	1.000000	0.154171	0.154171	0.154171	-0.203162	-0.162207	0.072261	0.072261	0.072261	0.072261	-0.283831	-0.183394	-0.183394	-0.221606	-0.238815	-0.254872	-0.254872	-0.254872	-0.254872	-0.254872	0.154171	0.154171	0.154171	0.154171	0.154171	0.154171	0.154171	0.154171	0.154171	0.154171	0.154171
rp093004_18	rp093004_18	1.000000	0.158637	0.158637	0.158637	0.074354	0.074354	-0.188706	0.158637	0.158637	0.158637	-0.188706	-0.209046	-0.245732	-0.245732	-0.262254	-0.262254	-0.262254	-0.262254	0.158637	0.158637	0.158637	0.158637	0.158637	0.158637	0.158637	0.158637	0.158637	0.158637	0.158637	0.158637	0.158637
rp093004_19	rp093004_19	1.000000	0.156951	0.156951	0.156951	-0.090684	0.156951	0.036011	-0.090684	-0.142015	-0.165132	-0.186700	-0.206825	-0.243121	-0.259467	-0.259467	-0.259467	-0.259467	-0.259467	-0.259467	0.156951	0.156951	0.156951	0.156951	0.156951	0.156951	0.156951	0.156951	0.156951	0.156951	0.156951	0.156951
rp093004_25	rp093004_25	1.000000	0.177537	0.177537	0.177537	-0.326849	0.040734	0.083213	0.083213	-0.255192	0.177537	0.177537	-0.035881	0.001099	0.001099	-0.275010	-0.255192	-0.255192	-0.233953	-0.233953	-0.211189	-0.186791	-0.186791	0.128741	0.128741	0.040734	0.177537	0.177537	0.177537	0.177537	0.177537	0.177537
rp093004_27	rp093004_27	1.000000	0.171995	0.171995	0.171995	-0.128476	-0.034761	0.171995	-0.068188	-0.068188	0.001065	-0.331195	-0.180959	0.171995	0.171995	0.080615	-0.247226	-0.247226	-0.247226	-0.247226	-0.247226	-0.226649	-0.226649	0.039462	0.171995	0.171995	0.171995	0.171995	0.171995	0.171995	0.171995	0.171995
rp093004_28	rp093004_28	1.000000	0.161368	0.161368	0.161368	0.161368	0.161368	0.161368	-0.063975	-0.032613	-0.093236	-0.093236	-0.212645	-0.212645	-0.249963	-0.266769	-0.266769	-0.266769	-0.266769	-0.266769	0.161368	0.161368	0.161368	0.161368	0.161368	0.161368	0.161368	0.161368	0.161368	0.161368	0.161368	0.161368
rp093004_29	rp093004_29	1.000000	0.162479	0.162479	0.162479	0.162479	-0.064415	0.162479	0.162479	0.162479	-0.093878	-0.093878	-0.193276	-0.170948	-0.214110	-0.251684	-0.251684	-0.251684	-0.251684	-0.233548	-0.233548	-0.233548	0.162479	0.162479	0.162479	0.162479	0.162479	0.162479	0.162479	0.162479	0.162479	0.162479
rp100103_06	rp100103_06	1.000000	0.159739	0.159739	0.159739	0.159739	0.159739	-0.063329	-0.063329	-0.092295	-0.144537	-0.168065	-0.190017	-0.210499	-0.210499	-0.229609	-0.247440	-0.264077	-0.264077	-0.264077	-0.279599	0.159739	0.159739	0.159739	0.159739	0.159739	0.159739	0.159739	0.159739	0.159739	0.159739	0.159739
rp100103_07	rp100103_07	1.000000	0.160898	0.160898	0.160898	0.160898	0.160898	0.160898	0.000996	-0.032518	-0.092964	-0.120187	-0.145586	-0.191396	-0.231275	-0.249235	-0.265992	-0.281627	-0.265992	-0.265992	-0.265992	0.160898	0.160898	0.160898	0.160898	0.160898	0.160898	0.160898	0.160898	0.160898	0.160898	0.160898
rp100103_08	rp100103_08	1.000000	0.159288	0.159288	0.159288	0.159288	0.159288	0.115508	0.115508	0.115508	-0.118984	-0.144129	-0.167590	-0.189480	-0.209904	-0.209904	-0.228961	-0.228961	-0.228961	-0.246741	-0.246741	-0.263331	-0.263331	0.159288	0.159288	0.159288	0.159288	0.159288	0.159288	0.159288	0.159288	0.159288
rp100103_09	rp100103_09	1.000000	0.170048	0.170048	0.170048	0.170048	0.170048	0.170048	0.170048	-0.034368	-0.067416	-0.127021	-0.153865	-0.178911	-0.202280	-0.202280	-0.224084	-0.224084	-0.244427	-0.244427	-0.244427	-0.263409	0.170048	0.170048	0.170048	0.170048	0.170048	0.170048	0.170048	0.170048	0.170048	0.170048
rp100103_10	rp100103_10	1.000000	0.152972	0.152972	0.152972	0.152972	0.152972	0.152972	0.152972	0.152972	-0.181967	-0.201582	-0.219883	-0.236958	-0.236958	-0.252890	-0.252890	-0.252890	-0.252890	-0.252890	0.152972	0.152972	0.035098	0.152972	0.152972	0.152972	0.152972	0.152972	0.152972	0.152972	0.152972	0.152972
rp100103_11	rp100103_11	1.000000	0.158796	0.158796	0.158796	0.158796	0.158796	0.158796	0.158796	0.158796	0.158796	0.158796	0.158796	0.158796	0.158796	0.158796	-0.262517	-0.262517	-0.277948	-0.277948	-0.277948	0.158796	0.158796	0.158796	0.158796	0.158796	0.158796	0.158796	0.158796	0.158796	0.158796	0.158796
rp100103_14	rp100103_14	1.000000	0.186950	0.186950	0.186950	0.186950	0.186950	0.186950	0.186950	0.135567	0.135567	-0.037783	-0.108017	-0.169158	-0.222385	-0.289590	-0.289590	-0.222385	-0.196694	0.042893	0.042893	0.186950	0.186950	0.186950	0.186950	0.186950	0.186950	0.186950	0.186950	0.186950	0.135567	0.186950
rp100103_15	rp100103_15	1.000000	0.159807	0.159807	0.159807	0.036666	0.036666	-0.032298	0.159807	-0.092334	-0.119372	-0.168137	-0.190098	-0.210589	-0.229707	-0.229707	-0.247545	-0.247545	-0.247545	-0.264189	-0.264189	-0.279718	0.159807	0.159807	0.159807	0.159807	0.159807	0.159807	0.159807	0.159807	0.159807	0.159807
rp100103_17	rp100103_17	1.000000	0.177304	0.177304	0.177304	0.177304	0.177304	0.128572	0.128572	0.001098	-0.035834	-0.102444	-0.160431	-0.186546	-0.186546	-0.210912	-0.210912	-0.210912	-0.210912	-0.210912	-0.233646	-0.233646	-0.233646	-0.254858	0.177304	0.177304	0.177304	0.177304	0.177304	0.177304	0.177304	0.177304
rp100103_18	rp100103_18	1.000000	0.158212	0.158212	0.158212	0.158212	0.158212	0.114728	0.114728	-0.143156	-0.188200	-0.208487	-0.227414	-0.227414	-0.245074	-0.227414	-0.227414	-0.227414	-0.227414	-0.227414	-0.227414	0.158212	0.158212	0.158212	0.158212	0.158212	0.158212	0.158212	0.158212	0.158212	0.158212	0.158212
rp100103_22	rp100103_22	1.000000	0.214405	0.214405	0.214405	0.214405	0.214405	0.001328	0.001328	0.001328	-0.085001	-0.160155	-0.194001	-0.225580	-0.225580	-0.225580	-0.225580	-0.194001	-0.194001	-0.160155	-0.123880	-0.085001	0.049193	0.049193	0.214405	0.214405	0.214405	0.214405	0.214405	0.214405	0.214405	0.214405
rp100103_24	rp100103_24	1.000000	0.164705	0.164705	0.164705	0.164705	0.164705	0.164705	0.164705	-0.065298	-0.123030	-0.173290	-0.195924	-0.195924	-0.217043	-0.217043	-0.217043	-0.217043	-0.236747	-0.236747	-0.236747	-0.236747	0.164705	0.164705	0.164705	0.164705	0.164705	0.164705	0.164705	0.164705	0.164705	0.164705
rp100103_29	rp100103_29	1.000000	0.169350	0.169350	0.169350	0.169350	0.169350	0.169350	0.169350	0.001049	-0.034227	-0.097848	-0.153234	-0.178177	-0.201450	-0.201450	-0.223165	-0.223165	-0.243425	-0.262328	-0.262328	-0.262328	0.169350	0.169350	0.169350	0.169350	0.169350	0.169350	0.169350	0.169350	0.169350	0.169350
rp100704_03	rp100704_03	1.000000	0.164302	0.164302	0.164302	0.077010	0.164302	0.164302	0.037697	0.077010	0.037697	-0.172866	-0.172866	-0.195445	-0.216512	-0.216512	-0.236168	-0.254508	-0.254508	-0.254508	-0.254508	-0.271620	0.164302	0.164302	0.164302	0.164302	0.164302	0.164302	0.164302	0.164302	0.164302	0.164302
rp100704_04	rp100704_04	1.000000	0.162180	0.162180	0.076015	0.076015	0.076015	0.076015	0.162180	0.162180	0.162180	-0.192920	-0.213715	-0.233117	-0.251220	-0.268111	-0.268111	-0.251220	-0.251220	-0.268111	0.162180	0.162180	0.162180	0.162180	0.162180	0.162180	0.162180	0.162180	0.162180	0.162180	0.117605	0.162180
rp100704_05	rp100704_05	1.000000	0.152444	0.152444	0.152444	0.152444	0.152444	0.152444	0.152444	0.152444	0.152444	-0.181340	-0.181340	-0.200886	-0.219124	-0.252017	-0.252017	-0.252017	-0.252017	-0.252017	-0.252017	0.152444	0.152444	0.152444	0.152444	0.152444	0.152444	0.152444	0.152444	0.152444	0.152444	0.152444
rp100704_06	rp100704_06	1.000000	0.166311	0.166311	0.166311	0.166311	0.038158	0.120601	0.166311	0.038158	0.038158	-0.174979	-0.197835	-0.239056	-0.239056	-0.257620	-0.257620	-0.257620	-0.257620	-0.257620	-0.150484	0.166311	0.166311	0.166311	0.166311	0.166311	0.166311	0.166311	0.166311	0.166311	0.166311	0.166311
rp100704_07	rp100704_07	1.000000	0.166237	0.166237	0.166237	-0.033597	0.166237	0.166237	0.166237	0.166237	-0.238950	0.166237	0.166237	-0.197747	-0.197747	-0.219062	-0.219062	-0.219062	-0.219062	-0.219062	-0.197747	-0.197747	-0.219062	0.166237	0.166237	0.166237	0.166237	0.166237	0.166237	0.166237	0.166237	0.166237
rp100704_08	rp100704_08	1.000000	0.151988	0.151988	0.151988	0.151988	0.151988	0.151988	0.151988	-0.137524	-0.159909	-0.180796	-0.200284	-0.235433	-0.251262	-0.251262	-0.251262	-0.251262	-0.251262	-0.251262	-0.180796	0.151988	0.151988	0.151988	0.151988	0.151988	0.151988	0.151988	0.151988	0.151988	0.151988	0.151988
rp100704_10	rp100704_10	1.000000	0.164440	0.164440	0.164440	0.164440	0.164440	-0.065193	-0.065193	0.164440	0.164440	-0.195609	-0.216694	-0.236367	-0.254722	-0.254722	-0.254722	-0.236367	-0.236367	-0.236367	0.164440	0.164440	0.164440	0.164440	0.164440	0.164440	0.164440	0.164440	0.164440	0.164440	0.037729	0.164440
rp100704_12	rp100704_12	1.000000	0.166864	0.166864	0.166864	0.166864	0.166864	0.166864	-0.175562	-0.198493	-0.198493	-0.219888	-0.239851	-0.239851	-0.258477	-0.258477	-0.258477	-0.258477	-0.258477	-0.096412	-0.124643	0.166864	0.166864	0.166864	0.166864	0.166864	0.166864	0.001033	0.001033	0.001033	0.078211	0.166864
rp100704_14	rp100704_14	1.000000	0.168506	0.168506	0.168506	0.038662	0.168506	0.168506	0.078980	0.168506	0.168506	0.001043	0.001043	-0.125870	-0.177289	-0.200445	-0.222051	-0.242211	-0.242211	-0.261020	-0.242211	-0.242211	-0.242211	-0.261020	0.168506	0.168506	0.168506	0.168506	0.168506	0.168506	0.168506	0.168506
rp100704_16	rp100704_16	1.000000	0.169782	0.169782	0.169782	0.169782	0.123117	0.123117	0.079578	0.169782	-0.153624	-0.201963	-0.223733	-0.223733	-0.244045	-0.244045	-0.223733	-0.223733	-0.223733	-0.201963	-0.223733	0.169782	0.169782	0.169782	0.169782	0.169782	0.169782	0.169782	0.169782	0.079578	0.169782	0.169782
rp100704_17	rp100704_17	1.000000	0.159647	0.159647	0.115768	-0.032265	0.159647	0.159647	0.159647	0.159647	0.159647	-0.210378	-0.210378	-0.229477	-0.229477	-0.247297	-0.247297	-0.229477	-0.229477	-0.229477	-0.229477	0.159647	0.159647	0.159647	0.159647	0.159647	0.159647	0.159647	0.159647	0.159647	0.159647	0.159647
rp100704_18	rp100704_18	1.000000	0.161693	0.161693	0.161693	0.161693	0.161693	0.037099	0.037099	-0.120781	-0.146306	-0.146306	-0.192342	-0.213074	-0.250467	-0.250467	-0.250467	-0.250467	-0.250467	-0.250467	-0.250467	0.161693	0.161693	0.161693	0.161693	0.161693	0.161693	0.161693	0.161693	0.161693	0.161693	0.161693
rp100704_19	rp100704_19	1.000000	0.158798	0.158798	0.158798	0.158798	0.158798	-0.091751	0.158798	0.158798	0.036434	-0.209259	-0.209259	-0.228257	-0.245982	-0.262521	-0.245982	-0.245982	-0.245982	-0.245982	0.158798	0.158798	0.158798	0.158798	0.158798	0.158798	0.158798	0.158798	0.158798	0.158798	0.158798	0.158798
rp100704_20	rp100704_20	1.000000	0.169957	0.169957	0.169957	0.169957	0.001052	0.123244	0.169957	0.038995	0.038995	-0.223963	-0.223963	-0.244296	-0.244296	-0.244296	-0.244296	-0.244296	-0.244296	-0.244296	0.169957	0.169957	0.169957	0.169957	0.169957	0.169957	0.169957	0.169957	0.169957	0.169957	0.038995	0.169957
rp100704_21	rp100704_21	1.000000	0.178753	0.178753	-0.103281	0.178753	0.178753	0.178753	0.129623	0.083783	-0.103281	-0.188070	-0.235555	-0.295510	-0.383764	-0.371482	-0.070867	-0.036127	-0.070867	-0.103281	-0.344209	-0.133524	0.083783	-0.070867	0.041013	0.083783	-0.312880	0.083783	0.083783	0.129623	0.129623	0.083783
rp100704_22	rp100704_22	1.000000	0.174812	0.174812	0.174812	0.174812	0.174812	0.081936	-0.101004	-0.101004	-0.101004	-0.035330	-0.207947	-0.230362	-0.251275	-0.251275	-0.251275	-0.251275	-0.230362	-0.230362	-0.207947	-0.069305	0.174812	0.174812	0.174812	0.174812	0.174812	0.174812	0.174812	0.174812	0.174812	0.174812
rp100704_24	rp100704_24	1.000000	0.156001	0.156001	0.156001	0.156001	0.113124	0.156001	-0.164132	-0.164132	-0.185570	-0.205573	-0.205573	-0.224236	-0.241650	-0.241650	-0.241650	-0.241650	-0.241650	-0.241650	0.156001	0.156001	0.156001	0.156001	0.156001	0.156001	0.156001	0.156001	0.156001	0.156001	0.156001	0.156001
rp100704_25	rp100704_25	1.000000	0.163995	0.163995	0.163995	0.163995	0.163995	0.001015	-0.033144	-0.094754	-0.094754	0.118921	-0.195080	-0.216108	-0.235727	-0.254033	-0.254033	-0.254033	-0.254033	-0.254033	-0.271113	0.163995	0.163995	0.163995	0.163995	0.163995	0.163995	0.163995	0.163995	0.163995	0.163995	0.163995
rp100704_26	rp100704_26	1.000000	0.175587	0.175587	0.175587	0.082299	0.040286	0.040286	0.040286	0.175587	0.175587	0.175587	-0.158877	-0.290276	-0.231383	-0.101452	-0.252390	-0.252390	-0.231383	-0.231383	-0.208869	-0.208869	0.175587	0.175587	0.175587	0.175587	0.175587	0.175587	0.175587	0.175587	0.175587	0.175587
rp100704_27	rp100704_27	1.000000	0.170364	0.170364	0.170364	0.039088	0.170364	0.170364	0.170364	0.170364	0.079851	-0.127258	-0.127258	-0.224500	-0.244882	-0.244882	-0.244882	-0.244882	-0.244882	-0.224500	-0.224500	0.123540	0.170364	0.170364	0.170364	0.170364	0.170364	0.170364	0.170364	0.170364	0.170364	0.170364
rp100704_28	rp100704_28	1.000000	0.164557	0.164557	0.164557	0.164557	0.164557	0.164557	0.164557	0.164557	0.164557	0.164557	0.164557	-0.173134	-0.195749	-0.216849	-0.236535	-0.236535	-0.236535	-0.216849	-0.216849	-0.216849	-0.216849	0.164557	0.164557	0.164557	0.119329	0.164557	0.164557	0.164557	0.164557	0.164557
rp100704_29	rp100704_29	1.000000	0.161304	0.161304	0.161304	0.161304	0.161304	0.161304	0.161304	0.161304	-0.093199	0.161304	-0.145953	-0.191878	-0.212561	-0.231858	-0.249863	-0.249863	-0.231858	-0.231858	-0.231858	-0.231858	0.161304	0.161304	0.161304	0.161304	0.161304	0.161304	0.161304	0.161304	0.161304	0.161304
rp100803_05	rp100803_05	1.000000	0.155099	0.155099	0.155099	0.155099	0.155099	-0.031346	-0.089614	0.155099	0.155099	0.155099	-0.204385	-0.240253	-0.256406	-0.271478	-0.271478	-0.256406	-0.256406	-0.256406	0.155099	0.155099	0.155099	0.155099	0.155099	0.155099	0.155099	0.155099	0.155099	0.155099	0.155099	0.155099
rp100803_06	rp100803_06	1.000000	0.154241	0.154241	0.154241	0.154241	0.154241	0.154241	0.154241	0.154241	0.154241	-0.139563	-0.162280	-0.203254	-0.221707	-0.238923	-0.269976	-0.269976	-0.283960	-0.283960	0.154241	0.154241	0.154241	0.154241	0.154241	0.154241	0.154241	0.154241	0.154241	0.154241	0.154241	0.154241
rp100803_08	rp100803_08	1.000000	0.163126	0.163126	0.163126	0.163126	0.163126	0.163126	0.163126	0.118291	0.037427	0.037427	-0.064672	-0.121851	-0.171629	-0.194046	-0.214963	-0.252687	-0.269676	-0.285528	-0.300318	-0.300318	0.163126	0.163126	0.163126	0.163126	0.163126	0.163126	0.163126	0.163126	0.163126	0.163126
rp100803_12	rp100803_12	1.000000	0.160416	0.160416	0.160416	0.160416	0.160416	0.160416	0.160416	0.160416	0.160416	-0.092686	-0.168777	-0.211391	-0.230583	-0.248489	-0.248489	-0.248489	-0.248489	-0.248489	-0.248489	0.160416	0.160416	0.075188	0.160416	0.160416	0.160416	0.160416	0.160416	0.160416	0.160416	0.160416
rp100803_14	rp100803_14	1.000000	0.151964	0.151964	0.151964	0.110197	0.151964	-0.060246	-0.087802	-0.113513	0.151964	0.151964	0.151964	-0.235395	-0.265989	-0.279767	-0.279767	-0.279767	-0.279767	-0.292622	0.151964	0.151964	0.151964	0.151964	0.151964	0.151964	0.151964	0.151964	0.151964	0.151964	0.151964	0.151964
rp100803_15	rp100803_15	1.000000	0.163850	0.163850	0.163850	0.163850	0.163850	0.163850	0.163850	0.163850	0.163850	0.163850	0.076798	-0.122392	-0.172390	-0.194907	-0.215916	-0.215916	-0.235518	-0.235518	-0.253808	-0.253808	-0.253808	-0.253808	0.163850	0.163850	0.118816	0.076798	0.163850	0.163850	0.163850	0.163850
rp100803_16	rp100803_16	1.000000	0.158545	0.158545	0.158545	0.074312	0.074312	0.036376	-0.032043	-0.062856	-0.143457	-0.166809	-0.208926	-0.227894	-0.245591	-0.262103	-0.277510	-0.291884	-0.291884	-0.291884	0.158545	0.158545	0.158545	0.158545	0.158545	0.158545	0.158545	0.158545	0.158545	0.158545	0.158545	0.158545
rp100803_17	rp100803_17	1.000000	0.160567	0.160567	0.160567	0.160567	0.160567	0.036840	0.000994	-0.032451	-0.092773	-0.145287	-0.168936	-0.211591	-0.230800	-0.248723	-0.281049	-0.295607	-0.295607	-0.295607	0.160567	0.160567	0.160567	0.160567	0.160567	0.160567	0.160567	0.160567	0.160567	0.160567	0.160567	0.160567
rp100803_19	rp100803_19	1.000000	0.152069	0.152069	0.152069	0.152069	0.152069	0.152069	0.110273	0.152069	0.152069	-0.060288	-0.113592	-0.137597	-0.159995	-0.218585	-0.266174	-0.279962	-0.279962	-0.279962	-0.279962	-0.279962	0.152069	0.152069	0.152069	0.152069	0.152069	0.152069	0.152069	0.152069	0.152069	0.152069
rp100803_22	rp100803_22	1.000000	0.173029	0.173029	0.173029	-0.034970	0.173029	0.173029	0.173029	0.001071	0.001071	-0.099974	-0.156563	-0.205826	-0.228012	-0.268027	-0.286047	-0.268027	-0.268027	-0.268027	-0.248713	0.081100	0.081100	0.081100	0.173029	0.173029	0.173029	0.173029	0.173029	0.173029	0.173029	0.173029
rp100803_26	rp100803_26	1.000000	0.163306	0.163306	0.163306	-0.033005	0.118422	0.118422	-0.033005	-0.064743	-0.121986	-0.171818	-0.194260	-0.215200	-0.234737	-0.252966	-0.269974	-0.285843	-0.285843	-0.285843	0.163306	0.163306	0.163306	0.163306	0.163306	0.163306	0.163306	0.163306	0.163306	0.163306	0.163306	0.163306
rp100803_27	rp100803_27	1.000000	0.156287	0.156287	0.156287	0.156287	0.156287	0.156287	0.156287	-0.031586	-0.116742	-0.141413	-0.185910	-0.205950	-0.224647	-0.242092	-0.273556	-0.273556	-0.287726	-0.287726	0.156287	0.156287	0.156287	0.156287	0.156287	0.156287	0.156287	0.156287	0.156287	0.156287	0.156287	0.156287
rp101303_00	rp101303_00	1.000000	0.149736	0.149736	0.149736	0.149736	0.149736	0.149736	0.149736	0.149736	-0.178118	-0.215231	-0.231945	-0.247539	-0.247539	-0.262090	-0.262090	-0.262090	-0.262090	0.149736	0.149736	0.149736	0.149736	0.149736	0.149736	0.149736	0.149736	0.149736	0.149736	0.149736	0.149736	0.149736
rp101303_02	rp101303_02	1.000000	0.147451	0.147451	0.147451	0.147451	0.147451	0.147451	0.147451	0.147451	0.147451	-0.175400	-0.194306	-0.211947	-0.228405	-0.243762	-0.258091	-0.258091	-0.258091	-0.258091	-0.271459	0.147451	0.147451	0.147451	0.147451	0.147451	0.147451	0.147451	0.147451	0.147451	0.147451	0.147451
rp101303_03	rp101303_03	1.000000	0.148264	0.148264	0.148264	0.148264	0.148264	0.148264	0.148264	-0.134154	-0.176366	-0.176366	-0.213114	-0.229664	-0.245106	-0.259513	-0.259513	-0.259513	-0.259513	-0.272955	0.148264	0.148264	0.148264	0.148264	0.148264	0.148264	0.148264	0.148264	0.148264	0.148264	0.148264	0.148264
rp101303_05	rp101303_05	1.000000	0.153138	0.153138	0.153138	0.153138	0.153138	0.153138	0.153138	0.153138	0.153138	-0.138565	-0.161120	-0.201801	-0.220121	-0.237215	-0.253164	-0.268045	-0.268045	-0.268045	-0.268045	0.153138	0.153138	0.153138	0.153138	0.111048	0.153138	0.153138	0.153138	0.153138	0.153138	0.153138
rp101303_10	rp101303_10	1.000000	0.153937	0.153937	0.153937	0.153937	0.153937	0.153937	0.153937	0.153937	0.153937	0.153937	0.153937	0.153937	-0.183115	-0.202853	-0.238452	-0.238452	-0.254484	-0.269443	-0.269443	-0.283400	0.153937	0.153937	0.153937	0.153937	0.153937	0.153937	0.153937	0.153937	0.153937	0.153937
rp101303_11	rp101303_11	1.000000	0.151975	0.151975	0.151975	0.151975	0.151975	0.151975	0.151975	0.151975	0.151975	-0.159896	-0.200267	-0.218449	-0.235413	-0.251241	-0.266009	-0.266009	-0.266009	-0.266009	0.151975	0.151975	0.151975	0.151975	0.151975	0.151975	0.151975	0.151975	0.151975	0.151975	0.151975	0.151975
rp101303_12	rp101303_12	1.000000	0.148762	0.148762	0.148762	0.148762	0.148762	0.148762	0.148762	-0.030066	-0.085952	-0.134605	-0.156516	-0.196034	-0.213831	-0.230436	-0.260385	-0.260385	-0.273873	-0.273873	-0.273873	-0.273873	0.148762	0.148762	0.148762	0.148762	0.148762	0.148762	0.148762	0.148762	0.148762	0.148762
rp101303_13	rp101303_13	1.000000	0.149006	0.149006	0.149006	0.149006	0.149006	0.149006	0.149006	0.149006	0.149006	0.149006	0.149006	-0.156773	-0.177250	-0.214182	-0.230815	-0.246333	-0.260813	-0.260813	-0.260813	-0.260813	-0.260813	0.149006	0.149006	0.149006	0.149006	0.149006	0.149006	0.149006	0.149006	0.149006
rp101303_14	rp101303_14	1.000000	0.149489	0.149489	0.149489	0.149489	0.149489	0.149489	0.149489	0.149489	0.149489	0.149489	0.149489	-0.135263	-0.157281	-0.196992	-0.214876	-0.231562	-0.261658	-0.275211	-0.275211	-0.275211	-0.275211	0.149489	0.149489	0.149489	0.149489	0.149489	0.149489	0.149489	0.149489	0.149489
rp101303_15	rp101303_15	1.000000	0.154176	0.154176	0.154176	0.154176	0.154176	0.154176	0.154176	0.154176	0.154176	-0.061123	-0.061123	-0.089081	-0.139504	-0.183399	-0.203168	-0.238822	-0.254880	-0.269861	-0.269861	-0.269861	-0.269861	-0.269861	0.154176	0.154176	0.154176	0.154176	0.154176	0.154176	0.154176	0.154176
rp101303_17	rp101303_17	1.000000	0.150487	0.150487	0.150487	0.150487	0.150487	0.150487	-0.086949	-0.136166	-0.179012	-0.198307	-0.216311	-0.233109	-0.233109	-0.248782	-0.263405	-0.263405	-0.263405	-0.263405	0.150487	0.150487	0.150487	0.150487	0.150487	0.150487	0.150487	0.150487	0.150487	0.150487	0.150487	0.150487
rp101303_18	rp101303_18	1.000000	0.153086	0.153086	0.153086	0.153086	0.000948	0.153086	-0.088451	-0.114351	-0.161065	-0.182103	-0.201732	-0.220046	-0.237134	-0.253078	-0.253078	-0.267954	-0.267954	-0.267954	-0.267954	0.153086	0.153086	0.153086	0.153086	0.153086	0.153086	0.153086	0.153086	-0.088451	0.153086	0.153086
rp101303_19	rp101303_19	1.000000	0.149103	0.149103	0.149103	0.149103	0.149103	0.149103	0.149103	-0.134914	-0.134914	-0.177365	-0.177365	-0.196483	-0.230965	-0.246494	-0.260983	-0.260983	-0.260983	-0.260983	-0.274501	0.149103	0.149103	0.149103	0.149103	0.149103	0.149103	0.149103	0.149103	0.149103	0.149103	0.149103
rp101303_20	rp101303_20	1.000000	0.151827	0.151827	0.151827	0.151827	0.151827	0.151827	0.151827	0.151827	-0.159740	-0.180605	-0.200073	-0.218237	-0.235184	-0.250997	-0.250997	-0.265750	-0.265750	-0.265750	0.151827	0.151827	0.151827	0.151827	0.151827	0.151827	0.151827	0.151827	0.151827	0.151827	0.151827	0.151827
rp101303_22	rp101303_22	1.000000	0.151753	0.151753	0.151753	0.151753	0.151753	0.151753	0.151753	0.151753	0.151753	0.151753	0.151753	-0.137311	-0.180517	-0.199975	-0.218130	-0.235069	-0.250874	-0.265620	-0.265620	-0.265620	-0.265620	0.151753	0.151753	0.151753	0.151753	0.151753	0.151753	0.151753	0.151753	0.151753
rp101303_23	rp101303_23	1.000000	0.148960	0.148960	0.148960	0.148960	0.148960	0.148960	0.148960	-0.111269	-0.134784	-0.156724	-0.177195	-0.214116	-0.230743	-0.246257	-0.260732	-0.274238	-0.260732	-0.260732	-0.274238	0.148960	0.148960	0.148960	0.148960	0.148960	0.148960	0.148960	0.148960	0.148960	0.148960	0.148960
rp101303_24	rp101303_24	1.000000	0.158008	0.158008	0.158008	0.158008	0.158008	0.158008	0.158008	-0.031934	-0.091294	-0.118028	-0.166243	-0.187957	-0.208217	-0.227121	-0.227121	-0.244758	-0.244758	-0.244758	-0.244758	-0.244758	-0.261214	0.158008	0.158008	0.158008	0.158008	0.158008	0.158008	0.158008	0.158008	0.158008
rp101303_28	rp101303_28	1.000000	0.154259	0.154259	0.154259	0.154259	0.000955	-0.061157	-0.061157	0.154259	0.154259	-0.162300	-0.183499	-0.203278	-0.238952	-0.255018	-0.270008	-0.270008	-0.270008	-0.270008	-0.270008	0.154259	0.154259	0.154259	0.154259	0.154259	0.154259	0.154259	0.154259	0.154259	0.154259	0.154259
rp101603_01	rp101603_01	1.000000	0.155245	0.155245	0.155245	0.155245	0.155245	0.155245	0.155245	0.155245	-0.061547	-0.089698	-0.140471	-0.184671	-0.204577	-0.223149	-0.256647	-0.271733	-0.285808	-0.285808	-0.285808	0.155245	0.155245	0.155245	0.155245	0.155245	0.155245	0.155245	0.155245	0.155245	0.155245	0.155245
rp101603_02	rp101603_02	1.000000	0.145246	0.145246	0.145246	0.145246	0.145246	0.145246	0.145246	-0.172776	-0.191400	-0.208776	-0.224989	-0.240116	-0.254230	-0.254230	-0.254230	-0.240116	-0.254230	-0.254230	0.145246	0.145246	0.145246	0.145246	0.145246	0.145246	0.145246	0.145246	0.145246	0.145246	0.145246	0.145246
rp101603_03	rp101603_03	1.000000	0.150874	0.150874	0.150874	0.150874	0.150874	0.150874	0.150874	0.150874	-0.087173	-0.112699	-0.158738	-0.179472	-0.216867	-0.233708	-0.249421	-0.264082	-0.264082	-0.264082	-0.264082	-0.264082	0.150874	0.150874	0.150874	0.150874	0.150874	0.150874	0.150874	0.150874	0.150874	0.150874
rp101603_05	rp101603_05	1.000000	0.149245	0.149245	0.149245	0.149245	0.149245	0.149245	-0.059169	-0.086232	-0.177534	-0.196671	-0.214525	-0.214525	-0.231185	-0.246728	-0.246728	-0.261231	-0.261231	-0.261231	-0.261231	0.149245	0.149245	0.149245	0.149245	0.149245	0.149245	0.149245	0.149245	0.149245	0.149245	0.149245
rp101603_06	rp101603_06	1.000000	0.151178	0.151178	0.151178	0.151178	0.151178	0.151178	-0.059935	-0.112926	-0.159058	-0.179834	-0.217304	-0.234179	-0.249924	-0.264615	-0.264615	-0.264615	-0.264615	-0.264615	0.151178	0.151178	0.151178	0.151178	0.151178	0.151178	0.151178	0.151178	0.151178	0.151178	0.151178	0.151178
rp101603_12	rp101603_12	1.000000	0.151952	0.151952	0.151952	0.151952	0.151952	0.151952	0.151952	0.151952	-0.137491	-0.159872	-0.180754	-0.218416	-0.251203	-0.265969	-0.265969	-0.265969	-0.265969	-0.279746	0.151952	0.151952	0.151952	0.151952	0.151952	0.151952	0.151952	0.151952	0.151952	0.151952	0.151952	0.110188
rp101603_13	rp101603_13	1.000000	0.149610	0.149610	0.149610	0.149610	0.149610	0.149610	0.149610	0.149610	-0.177968	-0.197151	-0.215050	-0.231750	-0.247331	-0.247331	-0.261869	-0.261869	-0.247331	-0.247331	0.149610	0.149610	0.149610	0.149610	0.149610	0.149610	0.149610	0.149610	0.149610	0.149610	0.149610	0.149610
rp101603_17	rp101603_17	1.000000	0.155852	0.155852	0.155852	0.155852	0.155852	0.155852	-0.061788	-0.061788	-0.116418	-0.163976	-0.205377	-0.224023	-0.241419	-0.257651	-0.272796	-0.272796	-0.272796	-0.272796	0.155852	0.155852	0.155852	0.155852	0.155852	0.155852	0.155852	0.155852	0.155852	0.155852	0.155852	0.155852
rp101603_24	rp101603_24	1.000000	0.178605	0.178605	0.178605	0.178605	0.178605	0.178605	0.178605	-0.036097	0.001106	-0.103195	-0.070808	0.178605	0.178605	-0.256727	0.129515	0.083713	-0.276663	-0.256727	-0.256727	-0.235360	-0.235360	0.178605	0.178605	0.178605	0.178605	0.178605	0.178605	0.178605	0.178605	0.178605
rp101603_26	rp101603_26	1.000000	0.157856	0.157856	0.157856	0.157856	0.157856	0.157856	0.157856	0.157856	0.157856	0.157856	0.157856	0.157856	-0.226903	-0.244524	-0.260964	-0.260964	-0.260964	-0.260964	-0.260964	0.000977	0.157856	0.157856	0.157856	0.157856	0.157856	0.157856	0.157856	0.157856	0.157856	0.157856
rp102003_06	rp102003_06	1.000000	0.153863	0.153863	0.153863	0.153863	0.153863	0.153863	-0.060999	-0.114932	-0.139220	-0.161882	-0.202755	-0.221163	-0.238337	-0.254362	-0.254362	-0.254362	-0.254362	-0.254362	-0.254362	0.153863	0.153863	0.153863	0.153863	0.153863	0.153863	0.153863	0.153863	0.153863	0.153863	0.153863
rp102003_07	rp102003_07	1.000000	0.151990	0.151990	0.151990	0.151990	0.151990	0.151990	0.151990	-0.137525	-0.180799	-0.200287	-0.200287	-0.218470	-0.235436	-0.235436	-0.251265	-0.251265	-0.251265	-0.251265	-0.251265	0.151990	0.151990	0.151990	0.151990	0.110215	0.110215	0.151990	0.151990	0.151990	0.151990	0.151990
rp102003_17	rp102003_17	1.000000	0.152014	0.152014	0.152014	0.152014	0.152014	0.152014	-0.137547	-0.159937	-0.180828	-0.200319	-0.218505	-0.235474	-0.251306	-0.251306	-0.251306	-0.251306	-0.251306	-0.251306	0.152014	0.152014	0.152014	0.152014	0.152014	0.152014	0.152014	-0.087831	0.152014	0.152014	0.152014	0.152014
rp102003_26	rp102003_26	1.000000	0.151970	0.151970	0.151970	0.151970	0.151970	-0.030714	-0.087806	-0.137507	-0.159890	-0.200261	-0.218441	-0.235405	-0.235405	-0.251232	-0.251232	-0.251232	-0.251232	-0.251232	-0.251232	0.151970	0.151970	0.151970	0.151970	0.151970	0.151970	0.151970	0.151970	0.151970	0.151970	0.151970
rp102003_27	rp102003_27	1.000000	0.152922	0.152922	0.152922	0.152922	0.152922	-0.030906	-0.114229	-0.138369	-0.181908	-0.219810	-0.219810	-0.236880	-0.252807	-0.252807	-0.252807	-0.252807	-0.252807	-0.252807	0.152922	0.152922	0.152922	0.152922	0.152922	0.152922	0.152922	0.152922	0.152922	0.152922	0.152922	0.152922
rp102104_20	rp102104_20	1.000000	0.173714	0.173714	0.173714	0.173714	-0.035108	0.173714	0.173714	0.173714	0.173714	0.173714	0.173714	0.173714	-0.228914	-0.228914	-0.228914	-0.228914	-0.228914	-0.206640	0.173714	0.173714	0.173714	0.173714	0.173714	0.173714	0.173714	0.173714	0.173714	0.173714	0.173714	0.173714
rp102104_22	rp102104_22	1.000000	0.168344	0.168344	0.168344	0.168344	0.168344	0.168344	0.168344	0.168344	0.168344	0.122075	0.038624	0.038624	-0.177118	-0.200252	-0.221838	-0.241977	-0.241977	-0.241977	-0.241977	-0.241977	-0.241977	0.168344	0.168344	0.168344	0.168344	0.168344	0.168344	0.168344	0.168344	0.168344
rp102104_27	rp102104_27	1.000000	0.200270	0.200270	0.200270	0.200270	0.200270	0.045950	0.145226	0.145226	0.145226	0.145226	-0.040476	-0.040476	-0.149597	-0.181211	-0.210709	-0.210709	-0.238231	-0.238231	-0.263910	-0.287869	-0.079398	-0.079398	-0.079398	0.200270	0.200270	0.200270	0.200270	0.200270	0.200270	0.200270
rp102403_00	rp102403_00	1.000000	0.163915	0.163915	0.163915	0.163915	0.163915	0.163915	0.163915	0.163915	0.163915	0.163915	0.163915	0.163915	-0.194985	-0.216002	-0.216002	-0.235612	-0.235612	-0.235612	-0.235612	-0.235612	0.163915	0.163915	0.163915	0.163915	0.163915	0.163915	0.163915	0.163915	0.163915	0.163915
rp102403_01	rp102403_01	1.000000	0.157169	0.157169	0.157169	0.157169	0.157169	0.157169	0.157169	0.157169	0.157169	0.157169	0.157169	-0.142212	-0.186959	-0.225915	-0.225915	-0.243458	-0.243458	-0.259827	-0.259827	-0.243458	-0.243458	0.157169	0.157169	0.157169	0.157169	0.157169	0.157169	0.157169	0.157169	0.036061
rp102403_02	rp102403_02	1.000000	0.157710	0.157710	0.157710	0.157710	0.114363	0.157710	0.157710	0.157710	0.157710	0.157710	-0.207825	-0.226692	-0.260722	-0.260722	-0.276047	-0.276047	-0.276047	0.157710	0.157710	0.157710	0.157710	0.157710	0.157710	0.157710	0.157710	0.157710	0.157710	0.157710	0.073920	0.157710
rp102403_03	rp102403_03	1.000000	0.170639	0.170639	0.170639	0.170639	0.170639	0.170639	0.170639	0.170639	0.170639	0.170639	-0.034487	0.170639	0.170639	0.170639	-0.202983	-0.224863	-0.245277	-0.245277	-0.264325	-0.264325	0.170639	0.170639	0.079980	0.170639	0.170639	0.170639	0.170639	0.170639	0.170639	0.170639
rp102403_04	rp102403_04	1.000000	0.163515	0.163515	0.163515	0.163515	0.163515	0.163515	0.163515	0.163515	0.163515	0.163515	0.163515	0.163515	-0.215475	-0.235037	-0.253289	-0.270319	-0.270319	-0.270319	0.163515	0.163515	0.163515	0.001012	0.163515	0.163515	0.163515	0.163515	0.163515	0.163515	0.163515	0.163515
rp102403_06	rp102403_06	1.000000	0.174605	0.174605	0.174605	0.081839	0.040061	0.174605	0.174605	-0.069223	-0.100884	-0.130425	-0.157988	-0.207700	-0.230089	0.126615	0.126615	0.126615	-0.288652	-0.288652	-0.288652	-0.288652	0.174605	0.174605	0.174605	0.174605	0.174605	0.174605	0.174605	0.174605	0.174605	0.174605
rp102403_10	rp102403_10	1.000000	0.163105	0.163105	0.163105	0.163105	0.163105	0.163105	0.163105	0.163105	0.163105	0.118276	0.163105	0.163105	0.163105	0.163105	-0.234448	-0.252654	-0.252654	-0.252654	-0.252654	-0.252654	0.163105	0.163105	0.163105	0.163105	0.163105	0.163105	0.163105	0.163105	0.163105	0.163105
rp102403_11	rp102403_11	1.000000	0.150743	0.150743	0.150743	0.150743	0.150743	0.150743	0.150743	0.150743	0.150743	0.150743	-0.179316	-0.198645	-0.216679	-0.233505	-0.263853	-0.263853	-0.263853	-0.249205	-0.249205	-0.249205	0.150743	0.150743	0.150743	0.150743	0.150743	0.150743	0.150743	0.150743	0.150743	0.000933
rp102403_13	rp102403_13	1.000000	0.164123	0.164123	0.164123	0.164123	0.164123	0.164123	0.076926	0.037656	0.164123	0.164123	0.164123	0.164123	0.164123	-0.287272	-0.287272	-0.271324	-0.271324	-0.271324	0.164123	0.164123	0.164123	0.164123	0.119014	0.164123	0.164123	0.164123	0.164123	0.164123	0.164123	0.164123
rp102403_16	rp102403_16	1.000000	0.174660	0.174660	0.174660	0.040074	-0.035300	0.174660	0.174660	-0.130467	-0.183764	-0.207766	-0.230162	-0.251057	-0.288744	0.081865	0.126655	0.126655	-0.288744	-0.288744	-0.100916	0.174660	0.174660	0.174660	0.174660	0.174660	0.174660	0.174660	0.174660	0.174660	0.174660	0.174660
rp102403_17	rp102403_17	1.000000	0.164516	0.164516	0.164516	0.164516	0.164516	0.119299	0.164516	0.077110	0.164516	0.164516	-0.148859	-0.173090	-0.195699	-0.236475	-0.254839	-0.271973	-0.287959	0.164516	0.164516	-0.271973	-0.271973	0.164516	0.164516	-0.148859	-0.065223	-0.065223	0.164516	0.164516	0.164516	0.164516
rp102403_19	rp102403_19	1.000000	0.161565	0.161565	0.161565	0.161565	0.161565	0.161565	0.161565	0.037069	0.117159	0.161565	0.161565	0.161565	0.161565	0.161565	-0.250268	-0.250268	-0.267095	-0.267095	-0.267095	-0.267095	0.161565	0.161565	0.161565	0.161565	0.161565	0.161565	0.161565	0.161565	0.161565	0.161565
rp102403_20	rp102403_20	1.000000	0.159855	0.159855	0.159855	0.159855	0.159855	0.159855	0.159855	0.159855	0.159855	0.159855	0.159855	0.159855	0.159855	-0.210652	-0.247620	-0.247620	-0.247620	-0.247620	-0.247620	-0.247620	0.159855	0.159855	0.159855	0.159855	0.159855	0.159855	0.159855	0.159855	0.159855	0.159855
rp102403_21	rp102403_21	1.000000	0.158233	0.158233	0.158233	0.158233	0.158233	0.158233	0.114743	0.158233	0.158233	0.158233	0.158233	-0.166480	-0.166480	-0.208514	-0.227444	-0.245107	-0.261587	-0.261587	-0.261587	-0.245107	-0.245107	0.158233	0.158233	0.158233	0.158233	0.158233	0.158233	0.158233	0.158233	0.000980
rp102403_22	rp102403_22	1.000000	0.155570	0.155570	0.155570	0.155570	0.155570	0.155570	0.155570	0.155570	0.155570	0.155570	0.155570	0.155570	-0.205006	-0.223617	-0.240983	-0.257185	-0.257185	-0.240983	-0.240983	-0.240983	-0.240983	0.155570	0.155570	0.155570	0.155570	0.035694	0.155570	0.155570	0.155570	0.155570
rp102403_23	rp102403_23	1.000000	0.157982	0.157982	0.157982	0.157982	0.157982	0.157982	0.157982	0.036247	0.157982	0.157982	0.157982	-0.244718	-0.244718	-0.261171	-0.276523	-0.261171	-0.261171	-0.261171	0.157982	0.157982	0.157982	0.157982	0.074047	0.157982	0.157982	0.157982	0.157982	0.157982	0.157982	0.157982
rp102403_24	rp102403_24	1.000000	0.159554	0.159554	0.159554	0.159554	0.159554	0.159554	0.159554	0.159554	0.159554	0.159554	0.159554	-0.229343	-0.263770	-0.263770	-0.279275	-0.279275	-0.279275	0.159554	0.159554	0.159554	0.159554	0.000988	0.159554	0.159554	-0.119183	0.159554	0.159554	0.159554	0.159554	0.159554
rp102403_25	rp102403_25	1.000000	0.165176	0.165176	0.165176	0.165176	0.037898	0.037898	0.165176	0.165176	-0.123382	-0.149457	-0.173785	-0.217663	-0.237424	-0.255862	-0.255862	-0.255862	-0.255862	-0.237424	-0.255862	-0.255862	0.165176	0.165176	0.165176	0.037898	0.077419	0.119777	0.165176	0.165176	0.165176	0.165176
rp102403_27	rp102403_27	1.000000	0.160874	0.160874	0.160874	0.160874	0.160874	0.160874	0.160874	0.116658	0.160874	-0.145564	-0.191367	-0.211994	-0.231240	-0.265952	-0.281585	-0.281585	-0.265952	0.160874	0.160874	0.160874	0.160874	0.160874	0.160874	-0.145564	-0.169259	-0.120169	0.160874	0.160874	0.160874	0.160874
rp102403_28	rp102403_28	1.000000	0.154340	0.154340	0.154340	0.154340	0.154340	0.154340	0.154340	0.154340	0.154340	-0.139652	-0.162384	-0.203384	-0.221849	-0.239077	-0.255151	-0.270149	-0.270149	-0.255151	-0.255151	0.154340	0.154340	0.154340	0.154340	0.111920	0.154340	0.154340	0.154340	0.154340	0.154340	0.154340
rp102403_29	rp102403_29	1.000000	0.168463	0.168463	0.168463	0.168463	0.168463	0.168463	0.038652	0.038652	0.122161	0.168463	0.122161	-0.200394	0.168463	0.168463	-0.260953	-0.278498	-0.278498	-0.260953	-0.260953	0.168463	0.168463	0.168463	0.168463	0.168463	0.168463	0.168463	0.168463	0.168463	0.168463	0.168463
rp102504_02	rp102504_02	1.000000	0.186396	0.186396	0.186396	0.186396	0.001154	0.186396	0.135165	0.135165	0.087365	0.087365	0.042766	0.001154	-0.073897	-0.107697	-0.139233	-0.196111	-0.221726	-0.245626	-0.267926	-0.267926	-0.288732	-0.288732	0.186396	0.186396	0.186396	0.186396	0.186396	0.186396	0.186396	0.186396
rp102504_05	rp102504_05	1.000000	0.165448	0.165448	0.165448	0.165448	-0.065592	-0.065592	-0.095593	-0.174072	-0.196808	-0.196808	-0.218022	-0.218022	-0.218022	-0.237816	-0.237816	-0.218022	-0.218022	-0.237816	-0.237816	0.165448	0.165448	0.165448	0.165448	0.165448	0.165448	0.165448	0.165448	0.165448	0.165448	0.165448
rp102504_06	rp102504_06	1.000000	0.168469	0.168469	0.168469	0.168469	0.168469	0.168469	0.001043	-0.034048	-0.097339	-0.125842	-0.152436	-0.200401	-0.222003	-0.242157	-0.260962	-0.260962	-0.278508	-0.278508	0.168469	0.168469	0.168469	0.168469	0.168469	0.168469	0.168469	0.168469	0.168469	0.168469	0.168469	0.168469
rp102504_09	rp102504_09	1.000000	0.153878	0.153878	0.153878	0.153878	0.153878	0.072124	0.153878	0.153878	0.153878	-0.139234	-0.183045	-0.221185	-0.238361	-0.254387	-0.269340	-0.269340	-0.269340	-0.283292	0.153878	0.153878	0.153878	0.153878	0.153878	0.153878	0.153878	0.153878	0.153878	0.153878	0.153878	0.153878
rp102504_13	rp102504_13	1.000000	0.171235	0.171235	0.171235	0.171235	0.171235	0.171235	0.171235	-0.098937	-0.127908	-0.154939	-0.154939	-0.154939	-0.154939	-0.180160	-0.203692	-0.203692	-0.225648	-0.246134	-0.246134	-0.246134	-0.246134	0.171235	0.171235	0.171235	0.171235	0.171235	0.171235	0.171235	0.171235	0.171235
rp102504_16	rp102504_16	1.000000	0.167827	0.167827	0.167827	0.167827	0.167827	0.167827	0.121700	-0.125362	-0.066535	-0.096968	-0.125362	-0.176574	-0.199638	-0.241235	-0.259968	-0.259968	-0.259968	-0.259968	-0.259968	-0.277447	0.001039	0.038506	0.167827	0.167827	0.167827	0.167827	0.167827	0.167827	0.167827	0.167827
rp102504_17	rp102504_17	1.000000	0.160614	0.160614	0.160614	0.160614	0.160614	0.116469	0.036851	-0.063676	-0.092800	-0.145329	-0.191058	-0.230867	-0.248795	-0.265523	-0.265523	-0.265523	-0.265523	-0.281130	0.160614	0.160614	0.160614	0.160614	0.160614	0.160614	0.160614	0.160614	0.160614	0.160614	0.160614	0.160614
rp102504_19	rp102504_19	1.000000	0.154537	0.154537	0.154537	0.154537	0.154537	0.035457	-0.061266	-0.115435	-0.139830	-0.162591	-0.203643	-0.222131	-0.255476	-0.270493	-0.270493	-0.270493	-0.270493	-0.284504	0.154537	0.154537	0.154537	0.154537	0.154537	0.154537	0.154537	0.154537	0.154537	0.154537	0.154537	0.154537
rp102504_20	rp102504_20	1.000000	0.172878	0.172878	0.172878	0.172878	0.172878	0.172878	0.172878	0.172878	0.172878	-0.156425	-0.181888	-0.181888	-0.181888	-0.205646	-0.205646	-0.205646	-0.205646	-0.205646	-0.205646	-0.205646	-0.205646	0.172878	0.172878	0.172878	0.172878	0.172878	0.172878	0.172878	0.172878	0.172878
rp102504_21	rp102504_21	1.000000	0.174912	0.174912	0.174912	0.174912	0.174912	0.174912	-0.069344	-0.035351	0.126838	0.126838	-0.208066	-0.208066	-0.208066	-0.230494	-0.230494	-0.230494	-0.208066	-0.208066	-0.208066	-0.230494	0.174912	0.174912	0.174912	0.174912	0.174912	0.174912	0.174912	0.174912	0.174912	0.174912
rp102504_26	rp102504_26	1.000000	0.157264	0.157264	0.157264	0.157264	0.157264	0.157264	-0.031784	0.157264	-0.165461	-0.187073	-0.207238	-0.207238	-0.226052	-0.243606	-0.259985	-0.259985	-0.259985	-0.259985	0.157264	0.157264	0.157264	0.157264	0.157264	0.157264	0.157264	0.157264	0.157264	0.157264	0.157264	0.157264
rp102504_27	rp102504_27	1.000000	0.179088	0.179088	0.179088	0.179088	0.179088	0.179088	0.179088	0.001109	-0.036195	-0.071000	-0.103475	-0.133774	-0.162045	-0.188423	-0.213034	-0.235997	-0.235997	-0.235997	-0.235997	-0.235997	-0.257422	0.179088	0.179088	0.179088	0.179088	0.179088	0.179088	0.179088	0.179088	0.179088
rp102504_29	rp102504_29	1.000000	0.157048	0.157048	0.157048	0.157048	0.157048	0.157048	0.157048	0.157048	0.157048	0.157048	0.157048	0.157048	0.157048	-0.186815	-0.225741	-0.243271	-0.259627	-0.243271	-0.243271	-0.243271	-0.259627	0.157048	0.157048	0.157048	0.157048	0.157048	0.157048	0.157048	0.157048	0.157048
rp102703_08	rp102703_08	1.000000	0.153877	0.153877	0.153877	0.153877	0.153877	0.153877	-0.114943	-0.161898	-0.183044	-0.202775	-0.221184	-0.221184	-0.238360	-0.254386	-0.254386	-0.254386	-0.254386	-0.254386	0.153877	0.153877	0.153877	0.153877	0.153877	0.153877	0.153877	0.153877	0.153877	0.153877	0.072124	0.153877
rp102703_12	rp102703_12	1.000000	0.152878	0.152878	0.152878	0.152878	0.152878	0.152878	0.152878	0.152878	0.152878	0.152878	-0.236812	-0.236812	-0.252734	-0.267590	-0.267590	-0.267590	-0.267590	0.152878	0.152878	0.152878	0.152878	0.152878	0.152878	0.152878	0.152878	0.152878	0.152878	0.152878	0.152878	0.152878
rp102703_25	rp102703_25	1.000000	0.151712	0.151712	0.151712	0.151712	0.151712	0.034809	0.034809	0.000939	-0.030662	-0.087657	-0.159620	-0.218072	-0.235006	-0.235006	-0.235006	-0.235006	-0.235006	-0.235006	-0.235006	-0.235006	-0.235006	-0.235006	-0.235006	-0.235006	0.151712	0.151712	0.151712	0.151712	0.151712	0.151712
rp102703_28	rp102703_28	1.000000	0.153282	0.153282	0.153282	0.153282	0.153282	0.153282	0.153282	0.153282	0.153282	0.153282	-0.201990	-0.220328	-0.237438	-0.268297	-0.268297	-0.268297	-0.268297	-0.268297	0.153282	0.153282	0.153282	0.153282	-0.030979	0.153282	0.153282	0.153282	0.153282	0.153282	0.153282	0.153282
rp102804_04	rp102804_04	1.000000	0.177828	0.177828	0.177828	0.177828	0.001101	-0.035940	-0.035940	-0.070500	-0.132833	-0.160905	-0.187097	-0.211535	-0.234336	-0.234336	-0.234336	-0.234336	-0.234336	-0.234336	-0.255610	0.177828	0.177828	0.177828	0.177828	0.177828	0.177828	0.177828	0.177828	0.177828	0.177828	0.177828
rp102804_06	rp102804_06	1.000000	0.166575	0.166575	0.166575	-0.150723	0.166575	0.166575	0.078075	0.001031	-0.066039	-0.096245	-0.150723	-0.175257	-0.175257	-0.198149	-0.219507	-0.239435	-0.258029	-0.275377	-0.291564	-0.291564	0.166575	0.166575	0.166575	0.166575	0.166575	0.166575	0.166575	0.166575	0.166575	0.166575
rp102804_12	rp102804_12	1.000000	0.224250	0.224250	0.224250	0.224250	0.224250	0.224250	0.162615	-0.045322	-0.088904	-0.129568	-0.129568	-0.129568	-0.167509	-0.167509	-0.167509	-0.167509	-0.129568	-0.129568	-0.045322	0.001388	0.105108	0.224250	0.224250	0.224250	0.224250	0.224250	0.224250	0.224250	0.224250	0.224250
rp102804_14	rp102804_14	1.000000	0.171439	0.171439	0.171439	0.171439	0.171439	0.039335	0.001062	-0.099055	-0.099055	-0.128061	-0.155124	-0.180375	-0.203935	-0.225917	-0.225917	-0.246427	-0.265563	-0.283419	-0.283419	0.171439	0.171439	0.171439	0.171439	0.171439	0.171439	0.171439	0.171439	0.171439	0.171439	0.171439
rp102804_15	rp102804_15	1.000000	0.164029	0.164029	0.164029	0.164029	0.164029	0.164029	-0.122525	-0.065030	-0.094774	-0.122525	-0.122525	-0.172578	-0.195120	-0.195120	-0.216152	-0.254085	-0.254085	-0.271169	-0.271169	-0.287108	0.164029	0.164029	0.164029	0.164029	0.164029	0.164029	0.164029	0.164029	0.164029	0.164029
rp102804_16	rp102804_16	1.000000	0.171514	0.171514	0.171514	0.171514	0.171514	0.171514	0.171514	0.039352	-0.034664	-0.067997	-0.128117	-0.155192	-0.180454	-0.180454	-0.204024	-0.226016	-0.226016	-0.246535	-0.265680	-0.265680	-0.265680	0.171514	0.171514	0.171514	0.171514	0.171514	0.171514	0.171514	0.171514	0.171514
rp102804_17	rp102804_17	1.000000	0.167623	0.167623	0.167623	-0.176359	-0.151671	-0.125210	0.038459	0.038459	-0.033877	-0.096850	-0.125210	-0.151671	-0.176359	-0.199395	-0.240941	-0.259652	-0.277109	-0.277109	-0.277109	-0.293398	0.167623	0.167623	0.167623	0.167623	0.167623	0.167623	0.167623	0.167623	0.167623	0.167623
rp102804_19	rp102804_19	1.000000	0.168029	0.168029	0.168029	0.168029	0.168029	0.121846	0.038552	0.168029	0.038552	-0.066615	-0.125513	-0.152038	-0.176786	-0.199878	-0.221423	-0.241525	-0.260281	-0.277781	-0.277781	-0.294108	0.168029	0.168029	0.168029	0.168029	0.168029	0.168029	0.168029	0.168029	0.168029	0.168029
rp102804_20	rp102804_20	1.000000	0.165746	0.165746	0.165746	0.165746	0.165746	0.165746	0.165746	0.165746	0.165746	-0.033498	-0.065710	-0.218414	-0.218414	-0.238243	-0.238243	-0.238243	-0.238243	-0.238243	-0.256744	0.165746	0.165746	0.165746	0.165746	0.165746	0.165746	0.165746	0.165746	0.165746	0.165746	0.165746
rp102804_22	rp102804_22	1.000000	0.177305	0.177305	0.177305	0.177305	0.177305	0.177305	-0.102444	-0.132442	-0.132442	-0.160432	-0.186547	-0.186547	-0.210913	-0.210913	-0.233647	-0.233647	-0.254859	-0.254859	-0.132442	-0.102444	0.177305	0.177305	0.177305	0.177305	0.177305	0.177305	0.177305	0.177305	0.177305	0.177305
rp102804_24	rp102804_24	1.000000	0.176946	0.176946	0.176946	0.176946	0.176946	0.176946	-0.132174	-0.070151	-0.070151	-0.102237	-0.132174	-0.160106	-0.186168	-0.210485	-0.210485	-0.233173	-0.233173	-0.233173	-0.233173	-0.233173	-0.233173	0.176946	0.176946	0.176946	0.176946	0.176946	0.176946	0.176946	0.176946	0.176946
rp102804_25	rp102804_25	1.000000	0.197421	0.092533	0.143160	0.143160	0.197421	0.197421	0.197421	0.197421	0.197421	-0.178633	-0.178633	-0.178633	-0.234841	-0.234841	0.197421	0.197421	-0.207711	-0.114067	0.197421	0.197421	0.197421	0.197421	0.197421	0.197421	0.197421	0.197421	0.092533	0.092533	0.092533	0.197421
rp102804_26	rp102804_26	1.000000	0.169289	0.169289	0.169289	-0.034214	-0.097812	-0.126454	-0.153178	0.169289	0.001048	0.001048	-0.097812	-0.126454	-0.178112	-0.201377	-0.243336	-0.262232	-0.279863	-0.279863	-0.279863	-0.296314	0.169289	0.169289	0.169289	0.169289	0.169289	0.169289	0.169289	0.169289	0.169289	0.169289
rp102804_27	rp102804_27	1.000000	0.181256	0.181256	0.181256	0.181256	0.181256	-0.104727	-0.299648	0.181256	-0.071860	-0.071860	-0.071860	-0.135394	-0.164007	-0.164007	-0.190704	-0.190704	-0.215613	-0.215613	-0.215613	-0.215613	-0.215613	-0.215613	0.181256	0.181256	0.181256	0.181256	0.181256	0.181256	0.181256	0.181256
rp110104_02	rp110104_02	1.000000	0.180338	0.180338	0.180338	0.180338	0.180338	0.180338	0.180338	0.180338	0.180338	0.180338	0.001117	-0.036447	-0.071496	-0.071496	-0.134708	-0.163176	-0.214521	-0.237644	-0.259219	-0.279348	-0.279348	0.180338	0.180338	0.180338	0.180338	0.180338	0.180338	0.180338	0.180338	0.180338
rp110104_06	rp110104_06	1.000000	0.156557	0.156557	0.113528	0.156557	0.073380	0.156557	-0.116944	-0.164717	-0.164717	-0.186232	-0.206306	-0.225036	-0.242511	-0.258816	-0.258816	-0.258816	-0.258816	-0.258816	0.156557	0.156557	0.156557	0.156557	0.156557	0.156557	0.156557	0.156557	0.156557	0.156557	0.156557	0.156557
rp110104_09	rp110104_09	1.000000	0.173380	0.173380	0.173380	0.173380	0.081265	0.081265	0.039780	0.001074	-0.035041	-0.100176	-0.129510	-0.182417	-0.228475	-0.268570	-0.268570	-0.286627	-0.286627	-0.286627	0.173380	0.173380	0.173380	0.173380	0.173380	0.173380	0.173380	0.173380	0.173380	0.173380	0.173380	0.173380
rp110104_16	rp110104_16	1.000000	0.169280	0.169280	0.169280	0.169280	0.169280	-0.067111	-0.153170	-0.178103	-0.178103	-0.178103	-0.178103	-0.201366	-0.223072	-0.223072	-0.223072	-0.223072	-0.243323	-0.243323	0.169280	0.169280	0.169280	0.169280	0.169280	0.169280	0.169280	0.169280	0.169280	0.169280	0.169280	0.169280
rp110104_18	rp110104_18	1.000000	0.154907	0.154907	0.154907	0.154907	0.035542	-0.061413	-0.115711	-0.140165	-0.162981	-0.184269	-0.204131	-0.239955	-0.256088	-0.271141	-0.271141	-0.271141	-0.271141	-0.285186	0.154907	0.154907	0.154907	0.154907	0.154907	0.154907	0.154907	0.154907	0.112331	0.112331	0.154907	0.154907
rp110104_19	rp110104_19	1.000000	0.187080	0.187080	0.187080	0.187080	0.135661	0.042923	0.001158	-0.169276	-0.169276	-0.169276	-0.169276	-0.169276	-0.196831	-0.196831	-0.196831	-0.196831	-0.196831	-0.196831	-0.196831	-0.222540	-0.246528	0.187080	0.187080	0.187080	0.187080	0.187080	0.187080	0.187080	0.187080	0.187080
rp110104_22	rp110104_22	1.000000	0.166744	0.166744	0.166744	0.001032	0.038258	0.166744	0.166744	0.166744	0.166744	0.166744	-0.175435	-0.175435	-0.198350	-0.198350	-0.219730	-0.219730	-0.239679	-0.239679	-0.239679	-0.239679	-0.239679	-0.239679	0.001032	0.166744	0.166744	0.166744	0.166744	0.166744	0.166744	0.166744
rp110104_26	rp110104_26	1.000000	0.169179	0.169179	0.169179	0.169179	0.169179	0.169179	-0.034192	-0.034192	-0.126373	-0.153079	0.169179	-0.177997	-0.201247	-0.222939	-0.222939	-0.222939	-0.222939	-0.222939	-0.222939	-0.222939	-0.222939	-0.243179	0.169179	0.169179	0.169179	0.169179	0.169179	0.169179	0.169179	0.169179
rp110104_28	rp110104_28	1.000000	0.161412	0.161412	0.161412	0.161412	0.075655	0.037034	-0.032622	-0.120570	-0.146051	-0.169825	-0.192006	-0.212703	-0.250031	-0.266841	-0.266841	-0.282526	-0.282526	-0.297161	0.161412	0.161412	0.161412	0.161412	0.161412	0.161412	0.161412	0.161412	0.117048	0.117048	0.161412	0.161412
rp110104_29	rp110104_29	1.000000	0.177678	0.177678	0.177678	0.177678	0.177678	0.177678	0.177678	0.128843	0.040766	-0.035910	-0.070441	-0.132721	-0.160769	-0.186939	-0.211356	-0.234138	-0.255395	-0.255395	-0.255395	-0.255395	0.177678	0.177678	0.177678	0.177678	0.177678	0.177678	0.177678	0.177678	0.177678	0.177678
rp110303_00	rp110303_00	1.000000	0.150085	0.150085	0.150085	0.150085	0.150085	0.150085	0.150085	0.150085	0.150085	0.150085	0.150085	-0.215732	-0.215732	-0.215732	-0.232485	-0.232485	-0.232485	-0.232485	-0.232485	-0.232485	-0.232485	-0.232485	0.150085	0.150085	0.150085	0.150085	0.150085	0.150085	0.150085	0.150085
rp110303_01	rp110303_01	1.000000	0.144149	0.144149	0.144149	0.144149	0.144149	0.144149	0.144149	0.144149	0.144149	0.144149	-0.207201	-0.207201	-0.207201	-0.223291	-0.223291	-0.223291	-0.238304	-0.238304	-0.238304	-0.238304	-0.238304	-0.252311	0.144149	0.144149	0.144149	0.144149	0.144149	0.144149	0.144149	0.144149
rp110303_03	rp110303_03	1.000000	0.150765	0.150765	0.150765	0.150765	0.150765	0.150765	0.150765	0.150765	0.150765	0.150765	0.150765	-0.233538	-0.233538	-0.233538	-0.233538	-0.233538	-0.233538	-0.233538	-0.233538	-0.233538	-0.233538	0.150765	0.150765	0.150765	0.150765	0.150765	0.150765	0.150765	0.150765	0.150765
rp110303_05	rp110303_05	1.000000	0.151885	0.151885	0.151885	0.151885	0.151885	0.151885	0.151885	-0.180674	-0.200148	-0.200148	-0.060215	-0.030697	-0.235273	-0.235273	-0.251092	-0.251092	-0.235273	-0.235273	-0.235273	-0.235273	-0.235273	0.151885	0.151885	0.151885	0.151885	0.151885	0.151885	0.151885	0.151885	0.151885
rp110303_06	rp110303_06	1.000000	0.167761	0.167761	0.167761	0.167761	0.167761	-0.033905	-0.033905	-0.033905	-0.066509	-0.096930	-0.125313	-0.151796	-0.151796	-0.176505	-0.199559	-0.221070	-0.221070	-0.241140	-0.241140	-0.259866	-0.259866	-0.277338	-0.293640	0.167761	0.167761	0.167761	0.167761	0.167761	0.167761	0.167761
rp110303_07	rp110303_07	1.000000	0.144470	0.144470	0.144470	0.144470	0.144470	0.144470	0.144470	0.144470	0.144470	-0.238834	-0.238834	-0.252873	-0.252873	-0.252873	-0.252873	-0.252873	-0.252873	-0.252873	0.144470	0.144470	0.144470	0.144470	0.144470	0.144470	0.144470	0.144470	0.144470	0.144470	0.144470	0.144470
rp110303_09	rp110303_09	1.000000	0.141781	0.141781	0.141781	0.141781	0.141781	-0.149171	-0.168655	0.141781	0.141781	-0.261021	-0.219623	-0.219623	-0.219623	-0.219623	-0.234389	-0.234389	-0.234389	-0.219623	-0.219623	-0.219623	-0.219623	-0.219623	0.141781	0.141781	0.141781	0.141781	0.141781	-0.028655	0.141781	0.141781
rp110303_10	rp110303_10	1.000000	0.153418	0.153418	0.153418	0.153418	0.153418	0.153418	-0.088643	-0.060823	0.153418	0.153418	0.153418	0.153418	-0.220524	-0.237649	-0.237649	-0.253627	-0.237649	-0.237649	-0.237649	-0.237649	-0.237649	-0.237649	0.153418	0.153418	0.153418	0.153418	0.153418	0.153418	0.153418	0.153418
rp110303_11	rp110303_11	1.000000	0.148092	0.148092	0.148092	0.148092	0.148092	0.148092	0.148092	0.148092	0.148092	0.148092	-0.244822	-0.244822	-0.244822	-0.244822	-0.244822	-0.244822	-0.244822	-0.244822	-0.244822	0.148092	0.148092	0.148092	0.148092	0.148092	0.148092	0.148092	0.148092	0.148092	0.148092	0.148092
rp110303_14	rp110303_14	1.000000	0.143649	0.143649	0.143649	0.143649	0.143649	0.143649	0.143649	0.143649	-0.222516	-0.222516	-0.222516	-0.237477	-0.237477	-0.237477	-0.237477	-0.222516	-0.222516	-0.222516	-0.222516	-0.237477	0.143649	0.143649	0.143649	0.143649	0.143649	0.143649	0.143649	0.143649	0.143649	0.143649
rp110303_17	rp110303_17	1.000000	0.172249	0.172249	0.172249	0.172249	0.001067	0.001067	-0.099523	-0.128666	-0.155857	-0.181227	-0.204898	-0.204898	-0.204898	-0.204898	-0.226985	-0.226985	-0.226985	-0.247592	-0.247592	-0.247592	-0.155857	0.172249	0.172249	0.172249	0.172249	0.172249	0.172249	0.172249	0.172249	0.172249
rp110303_20	rp110303_20	1.000000	0.152435	0.152435	0.152435	0.152435	0.152435	0.152435	0.152435	0.152435	-0.030808	0.152435	0.152435	-0.236126	-0.236126	-0.236126	-0.236126	-0.236126	-0.236126	-0.236126	-0.236126	-0.236126	-0.236126	0.152435	0.152435	0.152435	0.152435	0.152435	0.152435	0.152435	0.152435	0.152435
rp110303_24	rp110303_24	1.000000	0.154031	0.154031	0.154031	0.154031	0.154031	0.154031	0.154031	0.154031	0.154031	0.154031	0.154031	0.154031	-0.254640	-0.238598	-0.238598	-0.238598	-0.238598	-0.238598	-0.238598	-0.238598	-0.238598	0.154031	0.154031	0.154031	0.154031	0.154031	0.154031	0.154031	0.072196	0.154031
rp110303_26	rp110303_26	1.000000	0.152741	0.152741	0.152741	0.152741	0.152741	0.152741	0.152741	0.152741	0.152741	0.152741	0.152741	0.152741	-0.252508	-0.252508	-0.252508	-0.236600	-0.236600	-0.252508	-0.252508	-0.236600	0.152741	0.152741	0.152741	0.152741	0.152741	0.152741	0.152741	0.152741	0.152741	0.152741
rp110303_27	rp110303_27	1.000000	0.154299	0.154299	0.154299	0.154299	0.154299	0.154299	0.154299	0.154299	0.154299	0.154299	0.154299	-0.239014	-0.203331	-0.203331	-0.239014	-0.239014	-0.239014	-0.239014	-0.239014	-0.221790	-0.221790	0.154299	0.154299	0.154299	0.154299	0.154299	0.154299	0.154299	0.154299	0.154299
rp110404_05	rp110404_05	1.000000	0.162285	0.162285	0.162285	0.162285	0.162285	0.162285	0.162285	-0.146841	-0.170744	-0.193046	-0.193046	-0.213855	-0.213855	-0.213855	-0.213855	-0.213855	-0.233270	-0.233270	-0.251384	0.162285	0.162285	0.162285	0.162285	0.162285	0.162285	0.162285	0.162285	0.162285	0.162285	0.162285
rp110404_07	rp110404_07	1.000000	0.164825	0.164825	0.164825	0.164825	0.164825	0.164825	0.164825	0.037817	0.077255	-0.217202	-0.217202	-0.236920	-0.255319	-0.255319	-0.236920	-0.236920	-0.236920	0.164825	0.164825	0.164825	0.164825	0.164825	0.164825	0.164825	0.164825	0.164825	0.164825	0.164825	0.164825	0.164825
rp110404_12	rp110404_12	1.000000	0.152864	0.152864	0.071648	0.152864	0.152864	0.152864	-0.138316	-0.181838	-0.181838	-0.219727	-0.219727	-0.236790	-0.236790	-0.236790	-0.236790	-0.236790	-0.252710	-0.267565	0.152864	0.152864	0.152864	0.152864	0.152864	0.152864	0.152864	0.152864	0.152864	0.152864	0.152864	0.152864
rp110404_16	rp110404_16	1.000000	0.166642	0.166642	0.166642	0.166642	0.166642	0.166642	-0.066066	0.166642	0.166642	-0.175328	-0.198228	-0.219596	-0.239532	-0.239532	-0.239532	-0.219596	-0.198228	-0.198228	-0.198228	-0.198228	0.166642	0.166642	0.166642	0.166642	0.166642	0.166642	0.166642	0.166642	0.166642	0.166642
rp110404_21	rp110404_21	1.000000	0.155896	0.155896	0.155896	0.155896	0.155896	0.155896	0.155896	0.155896	0.155896	-0.164022	-0.164022	-0.205435	-0.224085	-0.241487	-0.241487	-0.241487	-0.224085	-0.241487	-0.241487	-0.224085	0.155896	0.155896	0.155896	0.155896	0.155896	0.155896	0.155896	0.155896	0.155896	0.155896
rp110404_23	rp110404_23	1.000000	0.162497	0.162497	0.162497	0.162497	0.001006	0.162497	0.162497	0.037283	0.162497	-0.233573	-0.214133	-0.233573	-0.233573	-0.233573	-0.251712	-0.251712	-0.251712	-0.251712	0.162497	0.162497	0.162497	0.162497	0.162497	0.162497	0.162497	0.162497	0.162497	0.076164	0.162497	0.162497
rp110904_00	rp110904_00	1.000000	0.152649	0.152649	0.152649	0.152649	0.152649	0.110694	0.035024	0.152649	0.152649	-0.201157	-0.201157	-0.219419	-0.236458	-0.252356	-0.252356	-0.252356	-0.252356	-0.252356	-0.252356	0.152649	0.152649	0.152649	0.152649	0.152649	0.152649	0.152649	0.152649	0.152649	0.152649	0.152649
rp110904_02	rp110904_02	1.000000	0.154987	0.154987	0.154987	0.154987	0.035560	0.035560	0.000960	-0.163065	-0.184364	-0.204237	-0.204237	-0.240079	-0.240079	-0.256221	-0.256221	-0.256221	-0.256221	-0.240079	-0.240079	0.154987	0.154987	0.154987	0.154987	0.154987	0.154987	0.154987	0.154987	0.154987	0.154987	0.154987
rp110904_08	rp110904_08	1.000000	0.163334	0.163334	0.163334	0.163334	0.163334	0.163334	0.163334	-0.064754	-0.064754	-0.147790	-0.194294	-0.215236	-0.215236	-0.234777	-0.234777	-0.234777	-0.234777	-0.234777	-0.234777	-0.234777	0.163334	0.163334	0.163334	0.163334	0.163334	0.163334	0.163334	0.163334	0.163334	0.163334
rp110904_11	rp110904_11	1.000000	0.149137	0.149137	0.149137	0.149137	0.108147	0.108147	-0.156910	-0.196528	-0.196528	-0.214370	-0.214370	-0.231017	-0.246549	-0.246549	-0.246549	-0.231017	-0.231017	-0.231017	-0.231017	0.149137	0.149137	0.149137	0.149137	0.149137	0.149137	0.149137	0.149137	0.149137	0.149137	0.149137
rp110904_16	rp110904_16	1.000000	0.150913	0.150913	0.150913	0.070734	0.150913	0.150913	-0.179518	-0.179518	-0.198868	-0.216923	-0.216923	-0.233768	-0.233768	-0.249486	-0.249486	-0.249486	-0.249486	-0.249486	0.150913	0.150913	0.150913	0.150913	0.150913	0.150913	0.150913	0.109435	0.150913	0.150913	0.150913	0.150913
rp110904_18	rp110904_18	1.000000	0.160778	0.160778	0.160778	0.160778	0.160778	0.160778	0.160778	-0.063741	-0.092895	-0.169158	-0.191253	-0.211868	-0.231103	-0.231103	-0.231103	-0.231103	-0.231103	-0.211868	-0.211868	-0.231103	-0.231103	0.160778	0.160778	0.160778	0.160778	0.160778	0.160778	0.160778	0.160778	0.160778
rp110904_21	rp110904_21	1.000000	0.151218	0.151218	0.151218	0.151218	0.151218	0.151218	0.151218	0.151218	-0.199270	-0.217361	-0.234241	-0.234241	-0.234241	-0.217361	-0.217361	-0.234241	-0.234241	-0.234241	-0.234241	0.151218	0.151218	0.151218	0.151218	0.151218	0.151218	0.151218	0.151218	0.151218	0.151218	0.151218
rp110904_23	rp110904_23	1.000000	0.158871	0.158871	0.158871	0.158871	0.158871	0.158871	0.000984	0.036451	0.158871	0.158871	0.074464	-0.188984	-0.209354	-0.228361	-0.246095	-0.246095	-0.262641	-0.246095	-0.246095	-0.246095	-0.246095	0.158871	0.158871	0.158871	0.158871	0.158871	0.158871	0.158871	0.158871	0.158871
rp110904_24	rp110904_24	1.000000	0.160291	0.160291	0.160291	0.116235	0.160291	-0.032396	-0.032396	-0.211226	-0.230402	0.160291	-0.230402	-0.248294	-0.248294	-0.248294	-0.248294	-0.248294	-0.230402	-0.230402	-0.211226	0.160291	0.160291	0.160291	0.160291	0.160291	0.160291	0.160291	0.036777	0.116235	0.160291	0.160291
rp110904_25	rp110904_25	1.000000	0.155936	0.155936	0.155936	0.155936	0.000966	-0.031516	0.155936	0.155936	-0.185494	-0.205488	-0.205488	-0.241549	-0.241549	-0.257790	-0.241549	-0.241549	-0.241549	-0.241549	-0.224143	0.155936	0.155936	0.155936	0.155936	0.155936	0.155936	0.155936	0.155936	0.155936	0.155936	0.155936
rp110904_28	rp110904_28	1.000000	0.167191	0.167191	0.167191	0.167191	0.167191	0.167191	0.167191	0.001035	0.001035	-0.066283	-0.151280	-0.175905	-0.198881	-0.220319	-0.220319	-0.240320	-0.240320	-0.240320	-0.240320	-0.240320	-0.220319	-0.220319	0.167191	0.167191	0.167191	0.167191	0.167191	0.167191	0.167191	0.167191
rp110904_29	rp110904_29	1.000000	0.165219	0.165219	0.165219	0.165219	0.119809	0.165219	0.165219	0.165219	0.165219	-0.033392	-0.196536	-0.196536	-0.217721	-0.217721	-0.237486	-0.237486	-0.237486	-0.217721	-0.217721	-0.217721	-0.196536	-0.196536	0.165219	0.165219	0.119809	0.165219	0.165219	0.165219	0.165219	0.165219
rp111203_05	rp111203_05	1.000000	0.162687	0.162687	0.162687	0.162687	0.162687	0.162687	-0.093998	-0.171167	-0.193524	-0.214384	-0.252007	-0.268951	0.117973	0.162687	0.162687	-0.252007	-0.252007	-0.268951	0.162687	0.162687	0.162687	0.162687	0.162687	0.162687	0.162687	0.162687	0.162687	0.162687	0.162687	0.162687
rp111203_06	rp111203_06	1.000000	0.178923	0.178923	0.178923	0.001108	0.041052	0.041052	-0.036161	-0.103379	-0.161895	-0.212837	-0.257184	-0.277156	0.178923	0.178923	0.129746	-0.257184	-0.257184	-0.277156	0.178923	0.178923	0.178923	0.178923	0.178923	0.178923	0.178923	0.178923	0.178923	0.178923	0.178923	0.178923
rp111203_17	rp111203_17	1.000000	0.175470	0.175470	0.175470	0.040260	-0.158771	-0.035463	-0.035463	0.175470	-0.131072	-0.184616	-0.231229	-0.271807	0.127242	0.175470	0.175470	-0.252221	-0.271807	-0.290082	0.175470	0.175470	0.175470	0.175470	0.175470	0.175470	0.175470	0.175470	0.175470	0.175470	0.175470	0.175470
rp111204_08	rp111204_08	1.000000	0.181770	0.181770	0.181770	0.041705	0.181770	0.181770	0.181770	0.001125	-0.036737	-0.105024	-0.135778	-0.164472	-0.191244	-0.216224	-0.239531	-0.239531	-0.239531	-0.239531	-0.216224	-0.216224	-0.216224	-0.216224	-0.105024	0.181770	0.181770	0.181770	0.181770	0.181770	0.181770	0.181770
rp111204_16	rp111204_16	1.000000	0.149806	0.149806	0.149806	0.149806	0.149806	0.149806	-0.157614	-0.157614	-0.178201	-0.197409	-0.215331	-0.232053	-0.247655	-0.247655	-0.247655	-0.247655	-0.247655	-0.262212	0.149806	0.149806	0.149806	0.149806	0.149806	0.149806	0.149806	0.149806	0.149806	0.149806	0.149806	0.149806
rp111204_18	rp111204_18	1.000000	0.192196	0.192196	0.192196	0.192196	0.139371	0.090084	0.044097	0.001190	0.001190	0.001190	-0.038844	-0.143566	-0.173906	-0.202214	-0.202214	-0.228626	-0.228626	-0.228626	-0.228626	-0.228626	-0.228626	-0.228626	-0.253270	0.192196	0.192196	0.192196	0.192196	0.192196	0.192196	0.192196
rp111204_22	rp111204_22	1.000000	0.156913	0.156913	0.156913	0.156913	0.156913	0.156913	0.156913	0.156913	0.156913	-0.186655	-0.206775	-0.225547	-0.243062	-0.243062	-0.243062	-0.243062	-0.243062	-0.243062	0.156913	0.156913	0.156913	0.156913	0.156913	0.156913	0.156913	0.156913	0.156913	0.156913	0.156913	0.156913
rp111204_24	rp111204_24	1.000000	0.154499	0.154499	0.154499	0.154499	0.154499	0.154499	0.154499	-0.115407	-0.203594	-0.203594	-0.222078	-0.239324	-0.239324	-0.239324	-0.239324	-0.239324	-0.239324	-0.239324	0.154499	0.154499	0.154499	0.154499	0.154499	0.154499	0.154499	0.154499	0.154499	0.154499	0.154499	0.154499
rp111204_26	rp111204_26	1.000000	0.171665	0.171665	0.171665	0.171665	0.171665	0.039386	0.171665	0.171665	-0.068057	0.171665	0.124483	-0.246751	-0.246751	-0.265913	-0.265913	-0.265913	-0.246751	-0.246751	0.124483	0.171665	-0.068057	0.039386	0.171665	0.171665	0.171665	0.171665	0.171665	0.171665	0.171665	0.171665
rp111204_29	rp111204_29	1.000000	0.160392	0.160392	0.160392	0.160392	0.160392	0.160392	0.160392	0.075177	0.160392	-0.168752	-0.190794	-0.230548	-0.248452	-0.265156	-0.265156	-0.248452	-0.248452	-0.248452	0.160392	0.160392	0.160392	0.160392	0.000993	0.160392	0.160392	0.160392	0.160392	0.160392	0.160392	0.160392
rp111504_00	rp111504_00	1.000000	0.153194	0.153194	0.153194	0.153194	0.153194	0.153194	0.153194	-0.138615	-0.161178	-0.182231	-0.201873	-0.201873	-0.220201	-0.237301	-0.237301	-0.253256	-0.253256	-0.253256	-0.253256	0.153194	0.153194	0.153194	0.153194	0.153194	0.153194	0.153194	0.153194	0.153194	0.153194	0.153194
rp111504_03	rp111504_03	1.000000	0.152752	0.152752	0.152752	0.152752	0.152752	0.152752	0.152752	-0.160713	-0.181705	-0.201291	-0.201291	-0.219566	-0.219566	-0.236616	-0.236616	-0.236616	-0.236616	-0.236616	-0.252525	0.152752	0.152752	0.152752	0.152752	0.152752	0.152752	0.152752	0.152752	0.152752	0.152752	0.152752
rp111504_04	rp111504_04	1.000000	0.158178	0.158178	0.158178	0.114703	0.074140	0.074140	0.158178	0.158178	-0.208442	-0.208442	-0.227366	-0.227366	-0.245022	-0.245022	-0.245022	-0.245022	-0.245022	-0.245022	0.158178	0.158178	0.158178	0.158178	0.158178	0.158178	0.158178	0.158178	0.158178	0.158178	0.158178	0.158178
rp111504_06	rp111504_06	1.000000	0.153180	0.153180	0.153180	0.153180	0.153180	0.153180	-0.088505	-0.161164	-0.182215	-0.182215	-0.201856	-0.220182	-0.237280	-0.253234	-0.253234	-0.253234	-0.268119	-0.268119	-0.138603	0.153180	0.153180	0.153180	0.153180	0.153180	0.153180	0.153180	0.153180	0.153180	0.153180	0.153180
rp111504_07	rp111504_07	1.000000	0.152752	0.152752	0.152752	0.152752	0.152752	0.152752	0.152752	-0.160714	-0.181705	-0.201292	-0.201292	-0.219566	-0.236617	-0.236617	-0.236617	-0.236617	-0.236617	-0.236617	-0.236617	0.152752	0.152752	0.152752	0.152752	0.152752	0.152752	0.152752	0.152752	0.152752	0.152752	0.152752
rp111504_09	rp111504_09	1.000000	0.156752	0.156752	0.156752	0.156752	0.156752	0.156752	-0.062145	-0.141835	-0.164922	-0.186464	-0.206563	-0.225316	-0.225316	-0.242813	-0.259138	-0.259138	-0.259138	-0.259138	0.156752	0.156752	0.156752	0.156752	0.156752	0.156752	0.156752	0.156752	0.156752	0.156752	0.156752	0.156752
rp111504_10	rp111504_10	1.000000	0.156659	0.156659	0.156659	0.156659	0.156659	0.156659	0.156659	-0.186352	-0.206440	-0.225181	-0.225181	-0.225181	-0.225181	-0.225181	-0.225181	-0.225181	-0.225181	-0.225181	0.156659	0.156659	0.156659	0.156659	0.156659	0.156659	0.156659	0.156659	0.156659	0.156659	0.156659	0.156659
rp111504_13	rp111504_13	1.000000	0.175737	0.175737	0.175737	0.175737	-0.035517	0.175737	0.175737	0.175737	0.175737	-0.069671	-0.101538	-0.131271	-0.159013	-0.184897	-0.184897	-0.209047	-0.209047	-0.209047	-0.231581	-0.231581	-0.231581	-0.231581	-0.252605	0.175737	0.175737	0.175737	0.175737	0.175737	0.175737	0.175737
rp111504_14	rp111504_14	1.000000	0.155588	0.155588	0.155588	0.155588	0.155588	0.155588	0.155588	-0.163697	-0.163697	-0.185079	-0.185079	-0.205028	-0.223642	-0.223642	-0.241009	-0.241009	-0.241009	-0.223642	-0.223642	-0.223642	0.155588	0.155588	0.155588	0.155588	0.155588	0.155588	0.155588	0.155588	0.155588	0.155588
rp111504_15	rp111504_15	1.000000	0.162429	0.162429	0.162429	0.162429	0.076132	0.162429	-0.121330	0.162429	0.162429	-0.146971	-0.170895	0.001006	-0.214044	-0.233476	-0.251607	-0.251607	-0.251607	-0.251607	-0.251607	-0.251607	0.162429	0.162429	0.162429	0.162429	0.162429	0.162429	0.162429	0.162429	0.162429	0.162429
rp111504_16	rp111504_16	1.000000	0.154758	0.154758	0.154758	0.154758	0.154758	0.112223	0.154758	0.154758	-0.162824	-0.162824	-0.184091	-0.203935	-0.222449	-0.239724	-0.239724	-0.239724	-0.239724	-0.239724	-0.239724	-0.239724	0.154758	0.154758	0.154758	0.154758	0.154758	0.154758	0.154758	0.154758	0.154758	0.154758
rp111504_17	rp111504_17	1.000000	0.157866	0.157866	0.157866	0.157866	0.157866	-0.091212	-0.091212	-0.166094	-0.187789	-0.208030	-0.208030	-0.226917	-0.226917	-0.244538	-0.244538	-0.244538	-0.244538	-0.260980	0.157866	0.157866	0.157866	0.157866	0.157866	0.157866	0.157866	0.157866	0.157866	0.157866	0.157866	0.157866
rp111504_18	rp111504_18	1.000000	0.181018	0.181018	0.181018	0.084845	0.084845	0.084845	0.084845	-0.036585	-0.071765	-0.071765	-0.104589	-0.135216	-0.163791	-0.190453	-0.238540	-0.260196	-0.260196	-0.260196	-0.260196	-0.260196	-0.280401	0.181018	0.181018	0.181018	0.181018	0.181018	0.181018	0.181018	0.181018	0.181018
rp111504_19	rp111504_19	1.000000	0.160678	0.160678	0.160678	0.160678	0.160678	0.075311	-0.032474	-0.092838	-0.145387	-0.169053	-0.191134	-0.211737	-0.230959	-0.265629	-0.265629	-0.265629	-0.265629	-0.281243	0.160678	0.160678	0.160678	0.160678	0.160678	0.160678	0.160678	0.160678	0.160678	0.160678	0.160678	0.160678
rp111504_22	rp111504_22	1.000000	0.163182	0.163182	0.163182	0.163182	-0.121893	0.163182	0.163182	0.163182	-0.032980	-0.032980	0.163182	0.163182	-0.234558	-0.234558	-0.252773	-0.269768	-0.252773	-0.252773	-0.252773	-0.252773	0.118332	0.163182	0.163182	0.163182	0.163182	0.163182	0.163182	0.163182	0.118332	0.163182
rp111504_23	rp111504_23	1.000000	0.156117	0.156117	0.156117	0.156117	0.156117	0.156117	0.156117	0.156117	0.156117	-0.185709	-0.185709	-0.205727	-0.224404	-0.241830	-0.241830	-0.241830	-0.241830	-0.241830	-0.241830	0.156117	0.156117	0.156117	0.156117	0.156117	0.156117	0.156117	0.156117	0.156117	0.156117	0.156117
rp111504_24	rp111504_24	1.000000	0.166514	0.166514	0.166514	0.166514	0.166514	0.001031	0.166514	0.166514	0.120748	-0.219427	-0.219427	-0.219427	-0.239348	-0.239348	-0.239348	-0.239348	-0.239348	0.166514	0.166514	0.166514	0.166514	0.166514	0.166514	0.166514	0.166514	0.166514	0.166514	0.166514	0.166514	0.166514
rp111504_25	rp111504_25	1.000000	0.164661	0.164661	0.164661	0.164661	0.119404	0.164661	0.164661	0.164661	0.164661	0.164661	0.164661	0.001020	-0.065280	-0.236684	-0.236684	-0.255064	-0.255064	-0.255064	-0.236684	-0.236684	-0.216984	0.164661	0.164661	0.164661	0.164661	0.164661	0.164661	0.164661	0.164661	0.164661
rp111504_26	rp111504_26	1.000000	0.163301	0.163301	0.163301	0.163301	0.163301	0.163301	0.037467	0.076540	0.076540	0.076540	0.118418	-0.234729	-0.234729	-0.234729	-0.252957	-0.252957	-0.252957	-0.252957	-0.234729	-0.252957	0.163301	0.163301	0.163301	0.163301	0.163301	0.163301	0.163301	0.163301	0.163301	0.163301
rp111504_27	rp111504_27	1.000000	0.154823	0.154823	0.154823	0.154823	0.154823	0.154823	0.154823	0.154823	-0.184169	-0.184169	-0.204021	-0.204021	-0.222543	-0.239825	-0.239825	-0.239825	-0.239825	-0.222543	-0.222543	-0.239825	0.072567	0.154823	0.154823	0.154823	0.154823	0.154823	0.154823	0.154823	0.154823	0.154823
rp111504_29	rp111504_29	1.000000	0.153646	0.153646	0.153646	0.153646	0.153646	0.153646	0.153646	0.153646	-0.139024	-0.139024	-0.161655	-0.182769	-0.202470	-0.220852	-0.254004	-0.254004	-0.254004	-0.254004	-0.254004	-0.254004	0.153646	0.153646	0.153646	0.153646	0.153646	0.153646	0.153646	0.153646	0.153646	0.153646
rp111804_12	rp111804_12	1.000000	0.178082	0.178082	0.178082	0.178082	0.178082	0.178082	-0.187364	-0.187364	-0.187364	-0.187364	-0.211837	-0.187364	-0.187364	-0.187364	-0.187364	-0.187364	-0.187364	-0.187364	-0.211837	0.178082	0.178082	0.178082	0.178082	0.178082	0.129137	0.178082	0.178082	0.178082	0.178082	0.178082
rp111804_23	rp111804_23	1.000000	0.160494	0.160494	0.160494	0.075225	0.160494	0.160494	0.160494	0.160494	0.160494	0.160494	-0.230695	-0.230695	-0.248610	-0.248610	-0.230695	-0.230695	-0.230695	-0.211494	-0.211494	0.160494	0.160494	0.160494	0.160494	0.160494	0.160494	0.160494	0.160494	0.160494	0.160494	0.160494
rp111804_24	rp111804_24	1.000000	0.163126	0.163126	0.163126	0.163126	0.163126	0.118291	0.163126	0.163126	0.163126	-0.171628	-0.214962	-0.214962	-0.234477	-0.234477	-0.234477	-0.234477	-0.214962	-0.214962	-0.214962	0.163126	0.163126	0.163126	0.163126	0.163126	0.163126	0.163126	0.163126	0.163126	0.163126	0.163126
rp112204_00	rp112204_00	1.000000	0.167000	0.167000	0.167000	0.167000	0.167000	0.167000	0.167000	0.167000	0.121100	0.167000	0.167000	0.167000	-0.258687	-0.258687	-0.258687	-0.240046	-0.240046	0.167000	0.167000	0.167000	0.167000	0.167000	0.167000	0.167000	0.167000	0.167000	0.167000	0.167000	0.167000	0.167000
rp112204_04	rp112204_04	1.000000	0.157206	0.157206	0.157206	0.157206	0.157206	0.157206	0.157206	0.157206	0.157206	0.157206	-0.225968	-0.243516	-0.259888	-0.259888	-0.259888	-0.243516	-0.243516	0.157206	0.157206	0.157206	0.157206	0.157206	0.157206	0.157206	0.157206	0.157206	0.157206	0.157206	0.157206	0.157206
rp112204_05	rp112204_05	1.000000	0.165310	0.165310	0.165310	-0.033410	0.001024	0.001024	0.165310	0.165310	-0.196643	-0.217840	-0.237616	0.165310	0.165310	-0.273285	-0.273285	-0.273285	-0.256069	-0.217840	0.165310	0.165310	0.165310	0.165310	0.165310	0.165310	0.165310	0.165310	0.165310	0.165310	0.165310	0.165310
rp112204_07	rp112204_07	1.000000	0.169783	0.169783	0.169783	0.169783	0.169783	0.169783	0.169783	0.169783	0.001051	0.169783	0.169783	0.169783	0.169783	-0.098098	-0.244047	-0.244047	-0.262998	-0.244047	-0.244047	-0.223735	-0.223735	0.169783	0.169783	0.169783	0.079579	0.169783	0.169783	0.169783	0.169783	0.169783
rp112204_08	rp112204_08	1.000000	0.160614	0.160614	0.160614	0.160614	0.160614	0.075281	0.036851	0.036851	-0.063676	-0.191058	-0.211653	-0.230868	-0.248796	-0.265524	-0.265524	-0.265524	-0.265524	-0.265524	0.160614	0.160614	0.160614	0.160614	0.160614	0.160614	0.160614	0.160614	0.160614	0.160614	0.160614	0.160614
rp112204_12	rp112204_12	1.000000	0.160539	0.160539	0.160539	0.160539	0.160539	0.160539	0.116415	0.116415	0.075246	-0.230760	-0.248679	-0.248679	-0.248679	-0.248679	-0.248679	-0.248679	-0.230760	0.160539	0.160539	0.160539	0.160539	0.160539	0.160539	0.160539	0.160539	0.160539	0.160539	0.160539	0.160539	0.160539
rp112204_13	rp112204_13	1.000000	0.155272	0.155272	0.155272	0.155272	0.155272	0.155272	-0.115984	-0.140496	-0.140496	-0.184703	-0.204613	-0.223189	-0.240521	-0.256692	-0.256692	-0.256692	-0.256692	-0.256692	0.155272	0.155272	0.155272	0.155272	0.155272	0.155272	0.155272	0.155272	0.155272	0.155272	0.155272	0.155272
rp112204_14	rp112204_14	1.000000	0.160175	0.160175	0.160175	0.160175	0.160175	0.116151	0.160175	0.160175	-0.119646	-0.144932	-0.190535	-0.211073	-0.248115	-0.264797	-0.264797	-0.264797	-0.248115	-0.248115	0.116151	0.160175	0.160175	0.160175	0.160175	0.160175	0.160175	0.160175	0.160175	0.160175	0.160175	0.160175
rp112204_18	rp112204_18	1.000000	0.163740	0.163740	0.163740	0.163740	0.163740	0.163740	-0.033093	-0.033093	-0.094607	-0.094607	-0.194777	-0.215772	-0.253638	-0.270691	-0.270691	-0.270691	-0.253638	-0.253638	0.163740	0.163740	0.163740	0.163740	0.163740	0.163740	0.163740	0.163740	0.163740	0.163740	0.163740	0.163740
rp112204_20	rp112204_20	1.000000	0.164934	0.164934	0.164934	0.164934	0.164934	0.164934	0.164934	0.164934	0.037842	0.037842	0.037842	0.164934	-0.237076	-0.255486	-0.255486	-0.237076	-0.237076	-0.237076	-0.217344	-0.217344	-0.237076	0.164934	0.164934	0.164934	0.164934	0.164934	0.164934	0.164934	0.164934	0.164934
rp112204_24	rp112204_24	1.000000	0.173927	0.173927	0.173927	0.173927	0.173927	0.001077	-0.100493	-0.068954	0.081521	0.081521	0.081521	-0.229196	-0.250004	-0.269418	-0.269418	-0.250004	-0.250004	-0.250004	-0.250004	-0.035152	0.173927	0.173927	0.173927	0.173927	0.173927	0.173927	0.173927	0.173927	0.173927	0.173927
rp112204_26	rp112204_26	1.000000	0.179460	0.179460	0.179460	0.130135	0.130135	0.179460	0.179460	-0.103689	-0.236486	0.179460	0.179460	0.084114	0.001111	-0.036270	-0.277987	-0.277987	-0.257956	-0.257956	-0.236486	0.179460	0.179460	0.001111	0.179460	0.179460	0.179460	0.179460	0.179460	0.179460	0.179460	0.179460
rp112204_27	rp112204_27	1.000000	0.167523	0.167523	0.167523	0.167523	0.167523	0.167523	0.167523	0.167523	0.167523	-0.125135	-0.220756	0.121479	0.078519	-0.259497	-0.259497	-0.259497	-0.240797	-0.240797	-0.220756	0.121479	0.167523	0.167523	0.167523	0.167523	0.167523	0.167523	0.167523	0.167523	0.167523	0.167523
rp112204_28	rp112204_28	1.000000	0.169230	0.169230	0.169230	0.169230	0.169230	0.122717	0.038828	-0.067092	-0.067092	-0.126411	0.169230	0.169230	-0.223006	-0.262142	-0.279767	-0.262142	-0.243252	-0.243252	-0.243252	0.169230	0.169230	0.169230	0.169230	0.169230	0.169230	0.169230	0.169230	0.169230	0.169230	0.169230
rp112904_11	rp112904_11	1.000000	0.155693	0.155693	0.155693	0.155693	0.155693	0.155693	-0.089957	-0.140877	-0.140877	-0.185205	-0.205168	-0.223794	-0.241173	-0.257388	-0.257388	-0.257388	-0.257388	-0.257388	0.155693	0.155693	0.155693	0.155693	0.155693	0.155693	0.155693	0.155693	0.155693	0.155693	0.155693	0.155693
rp112904_12	rp112904_12	1.000000	0.150992	0.150992	0.150992	0.150992	0.150992	0.150992	-0.087241	-0.136623	-0.158862	-0.179612	-0.198973	-0.233891	-0.249617	-0.264289	-0.264289	-0.264289	-0.264289	-0.264289	0.150992	0.150992	0.150992	0.150992	0.150992	0.150992	0.150992	0.150992	0.150992	0.150992	0.150992	0.150992
rp112904_22	rp112904_22	1.000000	0.167766	0.167766	0.167766	0.167766	0.167766	0.167766	0.167766	0.167766	0.167766	0.167766	-0.096933	-0.125317	-0.096933	-0.199565	-0.199565	-0.241147	-0.241147	-0.241147	-0.241147	-0.221077	-0.221077	-0.221077	0.167766	0.167766	0.167766	0.167766	0.167766	0.167766	0.167766	0.167766
rp112904_24	rp112904_24	1.000000	0.157691	0.157691	0.157691	0.157691	0.157691	0.036180	-0.031870	-0.091111	-0.142684	-0.165910	-0.207800	-0.226665	-0.260690	-0.276013	-0.276013	-0.260690	-0.260690	-0.260690	0.157691	0.157691	0.157691	0.157691	0.157691	0.157691	0.157691	0.157691	0.157691	0.157691	0.157691	0.157691
rp112904_28	rp112904_28	1.000000	0.174928	0.174928	0.174928	0.174928	0.174928	0.126850	0.126850	0.126850	0.040135	-0.069351	-0.130667	-0.158281	-0.184046	-0.208085	-0.230515	-0.230515	-0.230515	-0.208085	-0.208085	-0.208085	-0.230515	-0.230515	-0.251443	0.174928	0.174928	0.174928	0.174928	0.174928	0.174928	0.174928
rp112904_29	rp112904_29	1.000000	0.159422	0.159422	0.159422	0.159422	0.159422	0.159422	0.036577	-0.032220	-0.119084	-0.144250	-0.189639	-0.229153	-0.246948	-0.263552	-0.279043	-0.263552	-0.263552	-0.263552	0.159422	0.159422	0.159422	0.159422	0.159422	0.159422	0.159422	0.159422	0.159422	0.159422	0.159422	0.159422
rp120204_04	rp120204_04	1.000000	0.155471	0.155471	0.112740	0.155471	0.155471	0.155471	-0.089829	-0.116133	-0.140675	-0.184940	-0.223474	-0.240829	-0.257021	-0.257021	-0.257021	-0.257021	-0.257021	-0.272128	0.155471	0.155471	0.155471	0.155471	0.155471	0.112740	0.155471	0.155471	0.155471	0.155471	0.155471	0.155471
rp120204_12	rp120204_12	1.000000	0.153117	0.153117	0.153117	0.153117	0.153117	0.153117	-0.114374	0.153117	-0.138545	0.153117	0.153117	-0.182139	-0.201772	-0.237182	-0.237182	-0.253128	-0.253128	-0.268007	-0.268007	-0.253128	0.153117	0.153117	0.153117	0.153117	0.153117	0.153117	0.153117	0.153117	0.153117	0.153117
rp120204_18	rp120204_18	1.000000	0.165244	0.165244	0.165244	0.165244	0.165244	0.165244	0.165244	0.165244	0.165244	-0.095476	-0.149519	-0.173857	-0.196566	-0.217754	-0.237523	-0.255968	-0.255968	-0.237523	-0.237523	-0.237523	-0.237523	0.165244	-0.033397	-0.033397	0.165244	0.165244	0.165244	0.165244	0.165244	0.165244
rp120204_25	rp120204_25	1.000000	0.166634	0.166634	0.166634	0.166634	0.166634	0.166634	0.166634	0.120835	-0.096279	0.166634	0.166634	-0.150776	-0.175319	-0.198219	-0.219585	-0.239520	-0.239520	-0.219585	-0.219585	-0.219585	-0.219585	-0.219585	-0.219585	0.166634	0.166634	0.166634	0.120835	0.166634	0.166634	0.166634
rp120204_27	rp120204_27	1.000000	0.163097	0.163097	0.163097	0.163097	0.001010	-0.032963	-0.094235	-0.121829	-0.171598	-0.194011	-0.214924	-0.234436	-0.252641	-0.269628	-0.269628	-0.269628	-0.269628	-0.269628	0.163097	0.163097	0.163097	0.163097	0.076445	0.118270	0.118270	0.163097	0.163097	0.163097	0.163097	0.163097
rp120604_04	rp120604_04	1.000000	0.157234	0.157234	0.157234	0.114018	0.114018	-0.062336	-0.031778	0.036075	0.036075	-0.187037	-0.187037	-0.207197	-0.243559	-0.243559	-0.259934	-0.259934	-0.259934	-0.259934	-0.259934	-0.275213	0.157234	0.157234	0.157234	0.157234	0.157234	0.157234	0.157234	0.157234	0.157234	0.157234
rp120604_16	rp120604_16	1.000000	0.159782	0.159782	0.159782	0.074891	0.074891	0.074891	0.115866	-0.032293	-0.119353	-0.168110	-0.190068	-0.229671	-0.247506	-0.264147	-0.264147	-0.264147	-0.264147	-0.264147	-0.264147	0.159782	0.159782	0.159782	0.159782	0.159782	0.159782	0.159782	0.159782	0.159782	0.159782	0.159782
rp120604_19	rp120604_19	1.000000	0.193658	0.193658	0.193658	0.193658	0.193658	0.193658	-0.039139	0.193658	0.193658	0.193658	0.001199	-0.230365	-0.230365	-0.203751	-0.175228	-0.175228	-0.144657	-0.111893	-0.076776	0.193658	0.193658	0.193658	0.193658	0.193658	0.193658	0.193658	0.193658	0.193658	0.193658	0.193658
rp120604_28	rp120604_28	1.000000	0.164636	0.164636	0.164636	0.164636	0.164636	0.164636	0.164636	0.164636	-0.065270	-0.148968	-0.173217	-0.195842	-0.216952	-0.216952	-0.236648	-0.236648	-0.236648	-0.236648	-0.236648	-0.236648	0.119386	0.164636	0.164636	0.164636	0.164636	0.164636	0.164636	0.164636	0.164636	0.164636
rp120904_09	rp120904_09	1.000000	0.157401	0.157401	0.157401	0.000975	-0.031811	-0.062402	-0.117574	-0.142422	-0.165605	-0.187235	-0.207418	-0.226248	-0.243818	-0.260211	-0.260211	-0.260211	-0.243818	-0.260211	-0.260211	0.157401	0.157401	0.157401	0.157401	0.157401	0.157401	0.157401	0.157401	0.157401	0.157401	0.157401
rp120904_13	rp120904_13	1.000000	0.166217	0.166217	0.166217	0.077907	0.166217	0.166217	0.166217	0.166217	0.166217	-0.033593	-0.096037	-0.124160	-0.174880	-0.219035	-0.238920	-0.238920	-0.238920	-0.238920	-0.219035	-0.238920	-0.238920	-0.238920	0.166217	0.166217	0.166217	0.166217	0.166217	0.166217	0.166217	0.166217
rp120904_26	rp120904_26	1.000000	0.165488	0.165488	0.165488	0.077566	0.165488	0.001025	-0.065608	-0.095617	-0.149740	-0.174114	-0.196856	-0.237873	-0.256346	-0.256346	-0.256346	-0.256346	-0.256346	-0.256346	0.165488	0.165488	0.165488	0.165488	0.165488	0.165488	0.165488	0.165488	0.165488	0.165488	0.165488	0.165488
rp121304_02	rp121304_02	1.000000	0.155663	0.155663	0.155663	0.155663	-0.031460	-0.061713	-0.116276	-0.163776	-0.185168	-0.185168	-0.223750	-0.241126	-0.257338	-0.257338	-0.257338	-0.257338	-0.272464	-0.272464	0.155663	0.112879	0.112879	0.155663	0.155663	0.155663	0.155663	0.155663	0.155663	0.155663	0.155663	0.155663
rp121304_04	rp121304_04	1.000000	0.154111	0.154111	0.154111	0.154111	0.154111	0.035359	-0.031147	-0.089043	-0.115117	-0.162144	-0.183322	-0.203083	-0.238722	-0.254772	-0.254772	-0.254772	-0.254772	-0.254772	-0.254772	-0.269748	0.154111	0.154111	0.154111	0.154111	0.154111	0.154111	0.154111	0.154111	0.154111	0.154111
rp121304_06	rp121304_06	1.000000	0.157129	0.157129	0.157129	0.157129	0.157129	0.000973	-0.062294	-0.117372	-0.142176	-0.165319	-0.207060	-0.225858	-0.259762	-0.275031	-0.259762	-0.259762	-0.259762	-0.275031	0.157129	0.157129	0.157129	0.157129	0.157129	0.157129	0.157129	0.157129	0.157129	0.157129	0.157129	0.157129
rp121304_07	rp121304_07	1.000000	0.157369	0.157369	0.157369	0.157369	0.157369	0.157369	0.157369	0.114116	-0.165572	-0.187198	-0.207376	-0.226203	-0.226203	-0.226203	-0.226203	-0.226203	-0.226203	-0.226203	-0.226203	-0.226203	0.157369	0.157369	0.157369	0.157369	0.157369	0.157369	0.157369	0.157369	0.157369	0.157369
rp121304_08	rp121304_08	1.000000	0.161636	0.161636	0.161636	0.161636	0.161636	0.117211	0.117211	0.117211	0.001001	-0.093391	-0.146254	-0.192274	-0.232336	-0.250379	-0.267213	-0.267213	-0.267213	-0.267213	-0.267213	0.161636	0.161636	0.161636	0.161636	0.161636	0.161636	0.161636	0.161636	0.161636	0.161636	0.161636
rp121304_13	rp121304_13	1.000000	0.155290	0.155290	0.155290	0.112609	0.000962	0.000962	-0.140512	-0.163384	-0.184725	-0.204637	-0.204637	-0.240549	-0.256722	-0.256722	-0.256722	-0.256722	-0.256722	-0.271812	0.155290	0.155290	0.155290	0.155290	0.155290	0.155290	0.155290	0.155290	0.155290	0.155290	0.155290	0.155290
rp121304_15	rp121304_15	1.000000	0.155910	0.155910	0.155910	0.155910	0.155910	0.155910	-0.164036	-0.164036	-0.185462	-0.205453	-0.224105	-0.241508	-0.241508	-0.257746	-0.241508	-0.241508	-0.241508	-0.241508	0.155910	0.113058	0.113058	0.113058	0.155910	0.155910	0.155910	0.155910	0.155910	0.155910	0.155910	0.155910
rp121304_16	rp121304_16	1.000000	0.158276	0.158276	0.158276	0.114774	0.158276	0.158276	0.114774	0.036315	-0.062749	-0.118228	-0.143214	-0.188277	-0.208572	-0.245174	-0.261659	-0.277039	-0.261659	-0.261659	-0.261659	-0.261659	0.158276	0.158276	0.158276	0.158276	0.158276	0.158276	0.158276	0.158276	0.158276	0.158276
rp121304_17	rp121304_17	1.000000	0.156041	0.156041	0.156041	0.156041	0.156041	-0.031537	-0.061863	-0.141191	-0.164174	-0.185617	-0.205625	-0.224293	-0.257962	-0.257962	-0.257962	-0.257962	-0.257962	-0.273125	0.156041	0.156041	0.156041	0.156041	0.156041	0.156041	0.156041	0.156041	0.156041	0.156041	0.156041	0.156041
rp121304_18	rp121304_18	1.000000	0.165063	0.165063	0.165063	0.165063	0.165063	0.165063	0.165063	0.165063	0.165063	-0.123298	-0.149355	-0.149355	-0.173666	-0.217515	-0.237262	-0.255687	-0.255687	-0.255687	-0.255687	0.165063	0.165063	0.165063	0.165063	0.165063	0.165063	0.165063	0.165063	0.165063	0.165063	0.165063
rp121304_19	rp121304_19	1.000000	0.159089	0.159089	0.159089	0.159089	0.159089	0.159089	0.159089	0.159089	0.036501	0.159089	0.159089	-0.143949	-0.167381	-0.209642	-0.228674	-0.246432	-0.263001	-0.246432	-0.246432	-0.246432	-0.246432	0.159089	0.159089	0.159089	0.159089	0.159089	0.159089	0.159089	0.159089	0.159089
rp121304_20	rp121304_20	1.000000	0.154540	0.154540	0.154540	0.154540	0.154540	0.154540	0.154540	-0.139833	-0.162595	-0.183832	-0.203647	-0.222136	-0.222136	-0.239386	-0.255481	-0.255481	-0.255481	-0.270498	0.154540	0.154540	0.154540	0.154540	0.154540	0.154540	0.154540	0.154540	0.154540	0.154540	0.154540	0.154540
rp121304_22	rp121304_22	1.000000	0.158895	0.158895	0.158895	0.158895	0.158895	0.158895	0.158895	0.158895	-0.167177	-0.189013	-0.209386	-0.228396	-0.246132	-0.246132	-0.246132	-0.246132	-0.246132	-0.228396	0.158895	0.158895	0.074475	0.158895	0.158895	0.158895	0.158895	0.158895	0.158895	0.158895	0.158895	0.158895
rp121304_23	rp121304_23	1.000000	0.155289	0.155289	0.155289	0.155289	0.155289	0.155289	-0.115997	-0.163383	-0.163383	-0.184724	-0.184724	-0.204635	-0.223213	-0.240547	-0.256720	-0.240547	-0.240547	-0.240547	-0.256720	0.155289	0.155289	0.155289	0.155289	0.155289	0.155289	0.155289	0.155289	0.155289	0.155289	0.155289
rp121304_26	rp121304_26	1.000000	0.158598	0.158598	0.158598	0.158598	0.158598	0.158598	0.158598	-0.118469	-0.118469	-0.166865	-0.208996	-0.227970	-0.245673	-0.262191	-0.245673	-0.245673	-0.245673	-0.245673	0.158598	0.158598	0.158598	0.158598	0.158598	0.158598	0.158598	0.158598	0.158598	0.158598	0.158598	0.158598
rp121304_27	rp121304_27	1.000000	0.167622	0.167622	0.167622	0.167622	0.167622	0.167622	0.167622	0.038459	-0.066454	-0.125210	-0.151670	-0.176359	-0.199394	-0.199394	-0.220887	-0.240941	-0.240941	-0.259651	-0.259651	-0.259651	0.167622	0.167622	0.167622	0.167622	0.167622	0.167622	0.167622	0.167622	0.167622	0.167622
rp121304_28	rp121304_28	1.000000	0.162179	0.162179	0.162179	0.162179	0.162179	0.037210	-0.032777	-0.093705	-0.121143	-0.146745	-0.192919	-0.213714	-0.251219	-0.268110	-0.268110	-0.268110	-0.268110	-0.268110	0.162179	0.162179	0.162179	0.162179	0.162179	0.162179	0.162179	0.162179	0.162179	0.162179	0.162179	0.162179
rp121304_29	rp121304_29	1.000000	0.162201	0.162201	0.162201	0.162201	0.162201	0.162201	0.162201	0.037215	-0.064305	-0.093717	-0.121160	-0.170655	-0.213743	-0.251254	-0.268147	-0.268147	-0.268147	-0.268147	-0.268147	0.162201	0.162201	0.162201	0.162201	0.162201	0.162201	0.162201	0.162201	0.162201	0.162201	0.162201
rp121503_02	rp121503_02	1.000000	0.158631	0.158631	0.158631	0.036396	0.158631	0.158631	0.158631	0.158631	0.115032	-0.209039	-0.209039	-0.228017	-0.245724	-0.262245	-0.262245	-0.245724	-0.245724	-0.245724	0.158631	0.158631	0.158631	-0.118493	0.158631	0.158631	0.158631	0.158631	0.158631	0.158631	0.158631	0.158631
rp121503_12	rp121503_12	1.000000	0.157119	0.157119	0.157119	0.036049	0.157119	0.157119	0.157119	0.157119	0.157119	-0.090781	-0.165308	-0.186900	-0.207046	-0.225843	-0.243381	-0.259745	-0.243381	-0.243381	-0.243381	-0.243381	-0.259745	-0.090781	0.157119	0.157119	0.157119	0.157119	0.157119	0.157119	0.157119	0.157119
rp121503_15	rp121503_15	1.000000	0.154167	0.154167	0.154167	0.072259	0.154167	0.154167	0.154167	0.000955	-0.221600	-0.221600	-0.238809	-0.238809	-0.254865	-0.254865	-0.254865	-0.238809	-0.238809	-0.238809	0.111795	0.154167	0.154167	0.154167	0.154167	0.154167	0.154167	0.154167	0.154167	0.154167	0.154167	0.154167
rp121503_17	rp121503_17	1.000000	0.159924	0.115969	0.074958	0.074958	0.159924	0.159924	0.159924	0.159924	-0.210743	-0.210743	-0.229876	-0.247727	-0.264383	-0.264383	-0.264383	-0.247727	-0.247727	-0.247727	0.159924	0.159924	0.159924	0.159924	0.159924	0.159924	0.115969	0.074958	0.036693	0.159924	0.159924	0.159924
rp121503_22	rp121503_22	1.000000	0.158125	0.158125	0.158125	0.074114	0.158125	0.158125	0.158125	0.158125	-0.166366	-0.188097	-0.188097	-0.227289	-0.244939	-0.244939	-0.261408	-0.261408	-0.261408	-0.261408	0.158125	0.158125	0.158125	-0.031958	0.158125	0.158125	0.158125	0.158125	0.158125	0.158125	0.158125	0.158125
rp121503_27	rp121503_27	1.000000	0.164030	0.118947	0.076882	0.076882	0.118947	0.118947	0.164030	0.164030	-0.216153	-0.195121	-0.216153	-0.235777	-0.254087	-0.271170	-0.271170	-0.271170	-0.254087	-0.254087	0.164030	0.164030	0.164030	0.164030	0.164030	0.164030	0.118947	0.076882	0.037635	0.164030	0.164030	0.164030
rp121604_02	rp121604_02	1.000000	0.225631	0.225631	0.225631	0.225631	0.225631	0.225631	0.225631	0.051768	-0.089452	-0.089452	-0.130366	-0.089452	-0.089452	-0.089452	-0.089452	-0.045601	0.001397	0.051768	0.105755	0.225631	0.225631	0.225631	0.225631	0.225631	0.225631	0.225631	0.225631	0.225631	0.225631	0.225631
rp121604_04	rp121604_04	1.000000	0.155332	0.155332	0.155332	0.112639	0.155332	0.155332	0.155332	-0.140550	-0.140550	-0.184775	-0.204692	-0.223275	-0.240614	-0.256792	-0.256792	-0.256792	-0.256792	-0.256792	0.155332	0.155332	0.155332	0.155332	0.155332	0.155332	0.155332	0.155332	0.155332	0.155332	0.155332	0.155332
rp121604_05	rp121604_05	1.000000	0.175615	0.175615	0.175615	0.127347	-0.069623	-0.069623	-0.184768	0.175615	0.175615	0.127347	0.175615	0.175615	0.175615	-0.231419	-0.252429	-0.231419	-0.231419	-0.231419	-0.231419	-0.231419	-0.208902	0.175615	0.127347	0.127347	0.175615	0.175615	0.175615	0.175615	0.175615	0.175615
rp121604_06	rp121604_06	1.000000	0.166673	0.166673	0.166673	0.166673	0.166673	0.166673	-0.066078	-0.066078	-0.124500	-0.150811	-0.175360	-0.219636	-0.239576	-0.239576	-0.239576	-0.239576	-0.239576	-0.239576	-0.239576	0.166673	0.166673	0.166673	0.166673	0.166673	0.166673	0.166673	0.166673	0.166673	0.166673	0.166673
rp121604_07	rp121604_07	1.000000	0.163223	0.163223	0.163223	0.163223	0.163223	0.163223	0.163223	0.076504	0.076504	0.118361	0.163223	-0.252836	-0.252836	-0.252836	-0.252836	-0.252836	-0.252836	-0.234617	-0.171730	0.163223	0.163223	0.163223	0.163223	0.163223	0.163223	0.163223	0.163223	0.163223	0.163223	0.163223
rp121604_11	rp121604_11	1.000000	0.167857	0.167857	0.167857	0.167857	0.167857	0.167857	0.167857	0.167857	0.167857	0.078676	-0.241279	-0.260015	-0.241279	-0.241279	-0.221197	-0.199674	-0.199674	0.167857	0.167857	-0.176606	0.167857	0.167857	0.167857	0.167857	0.167857	0.167857	0.167857	0.167857	0.167857	0.167857
rp121604_13	rp121604_13	1.000000	0.171109	0.171109	0.171109	0.171109	0.039259	0.080200	0.171109	0.171109	0.171109	-0.203542	-0.203542	-0.225482	-0.225482	-0.225482	-0.225482	-0.225482	-0.225482	-0.225482	-0.225482	-0.203542	0.171109	0.171109	0.171109	0.171109	0.171109	0.080200	0.124080	0.171109	0.171109	0.171109
rp121604_18	rp121604_18	1.000000	0.161590	0.161590	0.161590	0.161590	0.161590	0.161590	0.161590	0.161590	0.161590	-0.064063	-0.146212	-0.146212	-0.146212	-0.192219	-0.212938	-0.212938	-0.232270	-0.232270	-0.232270	-0.232270	-0.232270	-0.232270	-0.250307	0.161590	0.161590	0.161590	0.161590	0.161590	0.161590	0.161590
rp121604_20	rp121604_20	1.000000	0.166872	0.166872	0.166872	0.166872	0.166872	0.166872	0.166872	-0.150992	-0.175570	-0.198502	-0.198502	-0.219899	-0.219899	-0.219899	-0.219899	-0.219899	-0.219899	-0.219899	0.166872	0.166872	0.166872	0.166872	0.166872	0.166872	0.166872	0.166872	0.166872	0.166872	0.166872	0.166872
rp121604_23	rp121604_23	1.000000	0.188637	0.188637	0.188637	0.188637	0.136790	0.188637	0.188637	-0.198469	-0.224392	-0.038124	0.088416	0.088416	-0.248579	-0.248579	-0.248579	-0.224392	-0.224392	-0.224392	-0.224392	-0.198469	-0.198469	0.188637	0.188637	0.188637	0.001168	0.088416	0.088416	0.136790	0.136790	0.188637
rp121604_24	rp121604_24	1.000000	0.160757	0.160757	0.160757	0.116573	0.160757	0.160757	0.000995	-0.145458	-0.191228	-0.211840	-0.211840	-0.231072	-0.231072	-0.249016	-0.249016	-0.249016	-0.231072	-0.231072	0.160757	0.160757	0.160757	0.160757	0.160757	0.160757	0.160757	0.160757	0.160757	0.160757	0.160757	0.160757
rp121604_25	rp121604_25	1.000000	0.163689	0.163689	0.163689	0.163689	-0.033082	0.163689	0.163689	0.163689	-0.094577	-0.148111	0.163689	0.163689	-0.235287	-0.235287	-0.235287	-0.235287	-0.235287	-0.235287	-0.215704	-0.215704	-0.215704	-0.194716	-0.172221	0.163689	0.163689	0.163689	0.163689	0.163689	0.163689	0.163689
rp121803_00	rp121803_00	1.000000	0.158531	0.158531	0.158531	0.158531	0.158531	0.158531	0.158531	0.158531	-0.118419	-0.166794	-0.208907	-0.227873	-0.245569	-0.245569	-0.245569	-0.245569	-0.227873	-0.227873	-0.227873	0.158531	0.158531	0.158531	0.158531	0.158531	0.158531	0.158531	0.158531	0.114959	0.158531	0.158531
rp121803_01	rp121803_01	1.000000	0.154456	0.154456	0.154456	0.154456	0.112004	0.154456	0.154456	-0.115375	-0.139757	-0.183732	-0.203537	-0.222015	-0.239256	-0.255343	-0.255343	-0.255343	-0.239256	-0.239256	-0.239256	0.154456	0.154456	0.154456	0.154456	0.154456	0.154456	0.154456	0.154456	0.154456	0.154456	0.154456
rp121803_02	rp121803_02	1.000000	0.154031	0.154031	0.154031	0.072195	0.154031	0.154031	0.154031	0.154031	0.154031	0.154031	-0.221404	-0.221404	-0.254640	-0.254640	-0.254640	-0.238598	-0.238598	-0.238598	-0.238598	0.154031	0.154031	0.154031	0.154031	0.154031	0.154031	0.154031	0.154031	0.154031	0.154031	0.154031
rp121803_03	rp121803_03	1.000000	0.162452	0.162452	0.162452	0.162452	0.162452	0.162452	0.162452	-0.032832	-0.032832	-0.121347	-0.193244	-0.032832	-0.251642	-0.268561	-0.268561	-0.268561	-0.251642	-0.251642	-0.251642	0.162452	0.162452	0.162452	0.162452	0.162452	0.162452	0.162452	0.162452	0.162452	0.162452	0.162452
rp121803_04	rp121803_04	1.000000	0.151631	0.151631	0.151631	0.151631	0.151631	0.151631	0.151631	-0.060114	0.151631	0.151631	-0.199814	-0.199814	-0.217954	-0.234880	-0.250672	-0.250672	-0.250672	-0.250672	-0.250672	-0.250672	0.151631	0.151631	0.151631	0.151631	0.151631	0.151631	0.151631	0.151631	0.151631	0.151631
rp121803_05	rp121803_05	1.000000	0.160942	0.160942	0.160942	0.160942	0.160942	0.160942	0.036926	0.075435	0.036926	0.160942	0.160942	-0.191448	-0.212084	-0.231339	-0.249303	-0.266065	-0.266065	-0.249303	-0.249303	-0.249303	0.160942	0.160942	0.160942	0.160942	0.160942	0.160942	0.160942	0.160942	0.160942	0.160942
rp121803_09	rp121803_09	1.000000	0.156125	0.156125	0.156125	0.156125	0.156125	0.156125	0.156125	0.156125	-0.090207	0.156125	0.113214	-0.185718	-0.205736	-0.224414	-0.258102	-0.273273	-0.258102	-0.258102	-0.258102	-0.258102	0.156125	0.156125	0.073177	0.156125	0.156125	0.156125	0.156125	0.156125	0.156125	0.156125
rp121803_12	rp121803_12	1.000000	0.157003	0.157003	0.157003	0.157003	0.157003	-0.117277	0.157003	0.157003	0.157003	0.157003	-0.186762	-0.225676	-0.225676	-0.243201	-0.243201	-0.243201	-0.225676	-0.225676	-0.225676	-0.225676	0.157003	0.157003	0.157003	0.157003	0.157003	0.157003	0.157003	0.157003	0.157003	0.157003
rp121803_13	rp121803_13	1.000000	0.156162	0.156162	0.156162	0.156162	0.000967	0.000967	0.156162	0.156162	-0.164301	-0.164301	-0.205785	-0.241899	-0.258163	-0.258163	-0.258163	-0.241899	-0.241899	-0.241899	-0.258163	0.156162	0.156162	0.156162	0.156162	0.156162	0.156162	0.156162	0.156162	0.156162	0.113241	0.156162
rp121803_14	rp121803_14	1.000000	0.151339	0.151339	0.151339	0.151339	0.151339	0.151339	0.151339	0.151339	0.151339	-0.217535	-0.217535	-0.234428	-0.234428	-0.250189	-0.234428	-0.234428	-0.234428	-0.234428	-0.234428	0.151339	0.151339	0.151339	0.151339	0.151339	0.151339	0.151339	0.151339	0.151339	0.151339	0.151339
rp121803_16	rp121803_16	1.000000	0.154924	0.154924	0.154924	0.154924	0.072614	0.154924	0.154924	0.072614	-0.162999	-0.162999	-0.184290	-0.222689	-0.222689	-0.239982	-0.256117	-0.256117	-0.239982	-0.239982	-0.239982	-0.239982	0.154924	0.154924	0.154924	0.154924	0.154924	0.154924	0.154924	0.154924	0.154924	0.154924
rp121803_19	rp121803_19	1.000000	0.168155	0.168155	0.168155	0.078816	0.168155	0.001041	0.168155	0.168155	-0.152152	-0.176920	-0.200028	-0.221589	-0.241707	-0.260477	-0.241707	-0.241707	-0.241707	-0.241707	-0.241707	0.168155	0.168155	0.168155	0.078816	0.038581	0.168155	0.168155	0.168155	0.168155	0.168155	0.168155
rp121803_20	rp121803_20	1.000000	0.152005	0.152005	0.152005	0.152005	0.152005	0.152005	0.152005	0.152005	0.152005	-0.180817	-0.200307	-0.235460	-0.251291	-0.266062	-0.251291	-0.251291	-0.251291	-0.251291	0.152005	0.152005	0.152005	0.152005	0.152005	0.152005	0.152005	0.152005	0.152005	0.152005	0.152005	0.152005
rp121803_21	rp121803_21	1.000000	0.161212	0.161212	0.161212	0.161212	0.161212	0.036988	0.000998	-0.120422	0.161212	0.161212	-0.212440	-0.231727	-0.249722	-0.266512	-0.266512	-0.249722	-0.249722	-0.249722	0.161212	0.161212	0.161212	0.161212	0.161212	0.161212	0.161212	0.161212	0.161212	0.161212	0.161212	0.161212
rp121803_22	rp121803_22	1.000000	0.156949	0.156949	0.156949	0.156949	0.156949	0.156949	0.156949	0.156949	0.156949	0.156949	-0.225600	-0.090683	-0.243119	-0.243119	-0.243119	-0.243119	-0.243119	-0.225600	-0.225600	-0.225600	0.156949	0.156949	0.156949	0.156949	0.156949	0.156949	0.156949	0.156949	0.156949	0.156949
rp121803_24	rp121803_24	1.000000	0.158283	0.158283	0.158283	0.158283	0.158283	0.158283	0.158283	0.158283	0.158283	0.158283	0.158283	0.114779	0.114779	-0.245185	-0.245185	-0.261670	-0.245185	-0.245185	-0.245185	-0.227517	-0.227517	0.158283	0.158283	0.158283	0.158283	0.158283	0.158283	0.158283	0.158283	0.158283
rp121803_27	rp121803_27	1.000000	0.175586	0.175586	0.175586	0.175586	0.082298	0.175586	0.175586	0.175586	-0.184737	0.040286	0.082298	0.175586	-0.252387	-0.252387	-0.271987	-0.271987	-0.271987	-0.271987	-0.271987	-0.158876	-0.158876	0.082298	0.082298	0.040286	0.127326	0.175586	0.175586	0.127326	0.127326	0.175586
rp121803_28	rp121803_28	1.000000	0.159148	0.159148	0.159148	0.159148	0.115406	0.074594	-0.063094	-0.032165	-0.144002	-0.167443	-0.189313	-0.209720	-0.228759	-0.246524	-0.263099	-0.263099	-0.263099	-0.263099	-0.278564	0.159148	0.159148	0.159148	0.159148	0.159148	0.159148	0.159148	0.159148	0.159148	0.159148	0.159148
rp121803_29	rp121803_29	1.000000	0.157136	0.157136	0.157136	0.113947	0.157136	0.157136	0.157136	0.157136	-0.165326	0.157136	0.157136	-0.207069	-0.225868	-0.243408	-0.259773	-0.259773	-0.243408	-0.243408	-0.243408	0.157136	0.157136	0.157136	0.157136	0.157136	0.157136	0.157136	0.157136	0.157136	0.157136	0.157136
rp122004_02	rp122004_02	1.000000	0.151495	0.151495	0.151495	0.151495	0.151495	0.151495	-0.113163	-0.113163	-0.159391	-0.180211	-0.199636	-0.217760	-0.250448	-0.250448	-0.250448	-0.250448	-0.250448	-0.250448	-0.250448	0.151495	0.151495	0.151495	0.151495	0.151495	0.151495	0.151495	0.151495	0.151495	0.151495	0.151495
rp122004_04	rp122004_04	1.000000	0.159356	0.159356	0.159356	0.036562	0.036562	0.159356	0.159356	-0.092074	-0.144191	-0.167662	-0.189561	-0.209994	-0.229059	-0.246847	-0.246847	-0.246847	-0.246847	-0.246847	-0.246847	-0.246847	0.159356	0.159356	0.159356	0.159356	0.159356	0.159356	0.159356	0.159356	0.159356	0.159356
rp122004_10	rp122004_10	1.000000	0.158885	0.158885	0.158885	0.158885	0.158885	0.158885	0.158885	-0.118683	-0.167166	-0.189001	-0.209373	-0.246117	-0.246117	-0.246117	-0.246117	-0.228381	-0.228381	-0.228381	0.158885	0.158885	0.158885	0.158885	0.158885	0.158885	0.158885	0.158885	0.158885	0.158885	0.158885	0.158885
rp122004_17	rp122004_17	1.000000	0.155661	0.155661	0.155661	0.155661	0.155661	0.155661	0.155661	0.155661	-0.205124	-0.223747	-0.241122	-0.241122	-0.241122	-0.241122	-0.241122	-0.241122	-0.241122	-0.241122	0.155661	0.072959	0.035714	0.155661	0.155661	0.155661	0.155661	0.155661	0.155661	0.155661	0.155661	0.155661
rp122004_20	rp122004_20	1.000000	0.157925	0.157925	0.157925	0.157925	0.157925	0.157925	0.157925	0.157925	0.157925	0.157925	-0.208109	-0.187859	-0.187859	-0.227002	-0.227002	-0.227002	-0.227002	-0.227002	-0.227002	-0.227002	-0.227002	0.157925	0.157925	0.157925	0.157925	0.157925	0.157925	0.157925	0.157925	0.157925
rp122203_01	rp122203_01	1.000000	0.196711	0.196711	0.196711	0.196711	0.196711	0.196711	0.196711	0.196711	0.196711	0.001218	0.001218	0.045133	0.045133	0.092200	-0.304710	-0.039756	-0.282753	-0.304710	-0.304710	0.196711	-0.113657	0.196711	0.196711	0.196711	0.092200	0.196711	0.092200	0.092200	0.092200	0.196711
rp122203_06	rp122203_06	1.000000	0.152972	0.152972	0.152972	0.152972	0.152972	0.035098	0.152972	0.152972	0.152972	0.152972	-0.181967	-0.201582	-0.219883	-0.236958	-0.252890	-0.252890	-0.252890	-0.252890	-0.252890	-0.236958	0.152972	0.152972	0.152972	0.152972	0.152972	0.152972	0.152972	0.152972	0.152972	0.152972
rp122203_07	rp122203_07	1.000000	0.168469	0.168469	0.168469	0.001043	0.038653	-0.097339	0.038653	0.078963	-0.152436	-0.177250	-0.200402	-0.222003	-0.242158	-0.278509	-0.294879	-0.294879	-0.278509	-0.278509	0.038653	0.038653	0.168469	0.168469	0.168469	0.168469	0.168469	0.168469	0.168469	0.168469	0.168469	0.168469
rp122203_08	rp122203_08	1.000000	0.151457	0.151457	0.151457	0.151457	-0.137044	-0.250385	0.151457	-0.137044	-0.180165	-0.180165	-0.199585	-0.217705	-0.234611	-0.250385	-0.250385	-0.250385	-0.250385	-0.250385	0.151457	0.151457	0.109829	0.151457	0.151457	0.151457	0.151457	0.151457	0.151457	0.151457	0.151457	0.151457
rp122203_09	rp122203_09	1.000000	0.156164	0.156164	0.156164	0.073195	-0.164303	-0.258166	0.156164	0.156164	0.156164	0.156164	0.113242	-0.205788	-0.224470	-0.241902	-0.258166	-0.258166	-0.258166	-0.241902	-0.241902	0.156164	0.156164	0.156164	0.156164	0.156164	0.156164	0.156164	0.156164	0.156164	0.073195	0.156164
rp122203_11	rp122203_11	1.000000	0.163494	0.163494	0.163494	-0.147935	0.076631	-0.286171	0.163494	0.163494	-0.033043	0.001012	-0.194483	-0.194483	-0.235006	-0.253256	-0.270283	-0.253256	-0.253256	-0.253256	0.163494	0.163494	0.163494	0.163494	0.163494	0.163494	0.163494	-0.033043	0.163494	0.163494	0.163494	0.163494
rp122203_12	rp122203_12	1.000000	0.160975	0.160975	0.160975	0.160975	0.160975	0.160975	0.160975	0.160975	0.160975	-0.296358	0.160975	-0.145656	0.160975	-0.249355	-0.249355	-0.249355	-0.249355	-0.266120	0.160975	0.160975	0.116731	0.116731	0.160975	0.160975	0.160975	0.160975	0.160975	0.160975	0.160975	0.160975
rp122203_13	rp122203_13	1.000000	0.189243	0.189243	0.189243	0.189243	0.189243	0.043420	0.189243	0.189243	-0.075026	-0.331241	0.189243	0.088700	0.137230	0.137230	-0.171233	-0.171233	-0.272018	-0.249378	-0.249378	-0.109342	0.189243	0.189243	-0.249378	0.189243	0.137230	0.137230	0.137230	0.088700	-0.109342	0.189243
rp122203_16	rp122203_16	1.000000	0.155561	0.155561	0.155561	0.112805	-0.031440	-0.061672	0.155561	0.155561	0.155561	0.155561	-0.204993	-0.223603	-0.240967	-0.257169	-0.257169	-0.257169	-0.257169	-0.257169	-0.257169	0.155561	0.155561	0.155561	0.155561	0.155561	0.155561	0.155561	0.155561	0.155561	0.155561	0.155561
rp122203_17	rp122203_17	1.000000	0.177111	0.177111	0.177111	0.177111	0.128432	-0.035795	-0.070216	-0.274349	-0.292794	0.177111	-0.186342	-0.186342	-0.233391	-0.233391	-0.233391	-0.233391	-0.210681	-0.186342	-0.186342	-0.160256	-0.102332	-0.035795	-0.035795	0.177111	0.177111	0.177111	0.177111	0.177111	0.177111	0.177111
rp122203_19	rp122203_19	1.000000	0.157759	0.157759	0.157759	0.073943	-0.062544	-0.142745	0.157759	0.157759	0.157759	0.114399	0.114399	-0.207889	-0.226763	-0.244372	-0.260803	-0.260803	-0.260803	-0.244372	-0.244372	-0.260803	0.157759	0.157759	0.157759	0.157759	0.157759	0.157759	0.157759	0.157759	0.157759	0.157759
rp122203_28	rp122203_28	1.000000	0.154114	0.154114	0.154114	0.154114	-0.139448	-0.162147	-0.183326	-0.162147	-0.139448	-0.139448	-0.183326	-0.203087	-0.203087	-0.238727	-0.254778	-0.238727	-0.238727	-0.238727	-0.238727	-0.238727	0.154114	0.154114	0.154114	0.154114	0.154114	0.154114	0.154114	0.154114	0.154114	0.154114
rp122203_29	rp122203_29	1.000000	0.159629	0.159629	0.159629	0.159629	-0.293879	0.000988	0.159629	0.159629	0.159629	0.036625	0.036625	-0.092231	-0.247269	-0.247269	-0.263894	-0.263894	-0.247269	-0.247269	-0.229451	-0.229451	0.159629	0.159629	0.159629	0.159629	0.159629	0.159629	0.159629	0.159629	0.074819	0.159629
rp122304_10	rp122304_10	1.000000	0.174884	0.174884	0.174884	0.174884	0.174884	0.174884	0.174884	0.001083	-0.069333	-0.101046	-0.183999	-0.208033	-0.208033	-0.230457	-0.251379	-0.251379	-0.270900	0.174884	0.174884	0.174884	0.174884	0.174884	0.174884	0.174884	0.174884	0.174884	0.174884	0.174884	0.174884	0.174884
rp122304_14	rp122304_14	1.000000	0.162465	0.162465	0.162465	0.162465	0.001006	0.117812	0.117812	-0.251663	0.076149	0.162465	0.162465	-0.193260	-0.214092	-0.233528	-0.251663	-0.251663	-0.251663	-0.251663	-0.251663	0.162465	0.162465	0.162465	0.162465	0.162465	0.162465	0.162465	0.162465	0.162465	0.162465	0.162465
rp122304_15	rp122304_15	1.000000	0.212734	0.212734	0.212734	-0.409643	-0.084339	0.212734	0.212734	0.212734	0.212734	-0.084339	-0.084339	0.154265	0.099710	-0.158907	-0.122915	-0.122915	-0.122915	-0.192489	-0.192489	0.099710	0.099710	0.099710	0.212734	0.212734	-0.122915	-0.042995	0.154265	-0.253057	0.212734	0.212734
rp122304_16	rp122304_16	1.000000	0.164970	0.164970	0.164970	0.164970	0.164970	0.164970	-0.149270	0.001021	0.037850	-0.173568	-0.173568	-0.173568	-0.196239	-0.217392	-0.217392	-0.237128	-0.255543	-0.255543	-0.255543	-0.255543	0.164970	0.164970	0.164970	0.164970	0.164970	0.164970	0.164970	0.164970	0.164970	0.164970
rp122304_20	rp122304_20	1.000000	0.176484	0.176484	0.176484	0.176484	-0.035668	-0.035668	0.040492	0.082719	-0.131829	-0.131829	-0.131829	-0.159689	-0.185683	-0.209936	-0.232565	-0.232565	-0.253679	-0.273378	-0.273378	-0.273378	0.176484	0.176484	0.176484	0.176484	0.176484	0.176484	0.176484	0.176484	0.176484	0.176484
rp122304_23	rp122304_23	1.000000	0.158790	0.158790	0.158790	0.158790	0.158790	0.074426	-0.062953	-0.062953	-0.143679	-0.167066	-0.209248	-0.245970	-0.245970	-0.262507	-0.262507	-0.262507	-0.262507	-0.262507	0.158790	0.158790	0.158790	0.158790	0.158790	0.158790	0.158790	0.158790	0.158790	0.158790	0.158790	0.158790
rp122304_24	rp122304_24	1.000000	0.160536	0.160536	0.160536	0.160536	0.160536	-0.211549	0.036833	0.036833	0.000994	-0.032445	-0.063645	-0.145258	-0.211549	-0.230755	-0.248674	-0.265394	-0.265394	-0.265394	-0.280994	-0.280994	-0.190965	0.160536	0.160536	0.160536	0.160536	0.160536	0.160536	0.160536	0.160536	0.160536
rp122304_27	rp122304_27	1.000000	0.183427	0.183427	0.183427	0.183427	0.183427	0.183427	0.183427	0.085974	-0.072720	-0.072720	-0.137015	-0.165971	-0.192987	-0.218195	-0.218195	-0.218195	-0.218195	-0.192987	-0.192987	-0.218195	-0.218195	0.183427	0.183427	0.183427	0.183427	0.183427	0.183427	0.183427	0.183427	0.183427
rp122304_28	rp122304_28	1.000000	0.159473	0.159473	0.159473	0.159473	0.159473	0.159473	0.159473	-0.032230	0.115642	0.115642	0.036589	0.036589	-0.263637	-0.263637	-0.263637	-0.263637	-0.279134	-0.279134	-0.279134	0.159473	0.159473	0.159473	0.159473	0.159473	0.159473	0.159473	0.159473	0.159473	0.159473	0.159473
rp122304_29	rp122304_29	1.000000	0.158948	0.158948	0.158948	0.158948	0.158948	0.158948	0.158948	0.158948	-0.143822	-0.167233	-0.167233	-0.189076	-0.209457	-0.228472	-0.246215	-0.246215	-0.246215	-0.246215	-0.262769	0.158948	0.158948	0.158948	0.158948	0.158948	0.158948	0.158948	0.158948	0.158948	0.158948	0.158948
rp122503_06	rp122503_06	1.000000	0.162728	0.162728	0.162728	0.162728	-0.064514	0.162728	0.162728	-0.121554	-0.121554	0.076272	0.076272	0.037336	-0.214438	-0.233906	-0.252071	-0.252071	-0.252071	-0.252071	-0.233906	-0.233906	-0.233906	-0.252071	0.162728	0.162728	0.162728	0.162728	0.162728	0.162728	0.162728	0.162728
rp122503_08	rp122503_08	1.000000	0.150228	0.150228	0.150228	0.150228	0.150228	0.150228	0.150228	0.150228	-0.135931	-0.135931	-0.178703	-0.197966	-0.215938	-0.232707	-0.262951	-0.262951	-0.262951	-0.262951	-0.262951	-0.197966	0.150228	0.150228	0.150228	0.150228	0.150228	0.150228	0.150228	0.150228	0.150228	0.150228
rp122503_10	rp122503_10	1.000000	0.196127	0.196127	0.196127	0.142222	0.142222	-0.361072	0.142222	0.196127	0.196127	-0.113319	-0.113319	-0.233302	-0.233302	0.196127	0.044999	0.044999	0.142222	-0.146502	-0.146502	-0.146502	-0.258450	0.196127	0.196127	0.196127	0.196127	0.196127	0.196127	-0.077755	-0.113319	0.196127
rp122503_11	rp122503_11	1.000000	0.164162	0.164162	0.164162	0.164162	0.001016	0.119042	0.164162	0.164162	-0.094850	-0.172718	-0.195278	-0.216327	-0.235967	-0.254291	-0.254291	-0.254291	-0.235967	-0.235967	-0.235967	0.164162	0.164162	0.164162	0.164162	0.164162	0.164162	0.164162	0.164162	0.119042	0.164162	0.164162
rp122503_13	rp122503_13	1.000000	0.157062	0.157062	0.157062	-0.259651	0.157062	0.157062	0.157062	0.113894	0.073616	0.157062	0.157062	0.113894	0.157062	-0.206972	-0.225762	-0.259651	-0.243294	-0.243294	-0.243294	-0.243294	-0.243294	0.157062	0.157062	0.157062	0.157062	0.157062	0.157062	0.157062	0.157062	0.157062
rp122503_14	rp122503_14	1.000000	0.156152	0.156152	0.156152	0.156152	0.156152	0.156152	0.113234	0.073190	0.156152	0.156152	0.156152	-0.205772	-0.224453	-0.241883	-0.258146	-0.258146	-0.241883	-0.241883	-0.241883	-0.241883	0.156152	0.156152	0.156152	0.156152	0.156152	0.156152	0.156152	0.156152	0.156152	0.156152
rp122503_15	rp122503_15	1.000000	0.177001	0.177001	0.177001	0.177001	0.177001	0.177001	0.177001	0.128353	0.082962	0.040611	-0.070173	-0.132215	-0.160157	-0.210551	-0.233246	-0.254422	-0.254422	-0.233246	-0.233246	-0.210551	-0.210551	0.177001	0.177001	0.177001	0.177001	0.177001	0.177001	0.177001	0.177001	0.177001
rp122503_18	rp122503_18	1.000000	0.153551	0.153551	0.153551	0.153551	0.153551	-0.088719	-0.088719	-0.114698	-0.138938	-0.161554	-0.202344	-0.220714	-0.237854	-0.253846	-0.268767	-0.253846	-0.253846	-0.253846	-0.268767	0.153551	0.153551	0.153551	0.153551	0.153551	0.153551	0.153551	0.153551	0.153551	0.153551	0.153551
rp122503_28	rp122503_28	1.000000	0.163498	0.163498	0.163498	0.163498	-0.033044	-0.033044	-0.286179	0.037513	0.163498	0.163498	0.163498	0.163498	0.163498	-0.270291	-0.286179	-0.286179	-0.286179	-0.270291	-0.094467	0.163498	0.163498	0.163498	0.163498	0.163498	0.163498	0.163498	0.163498	0.163498	0.076633	0.163498
rp122503_29	rp122503_29	1.000000	0.162758	0.162758	0.162758	0.162758	0.162758	0.162758	0.162758	0.162758	-0.121576	0.118024	0.118024	0.118024	-0.193608	-0.214477	-0.252116	-0.252116	-0.252116	-0.233948	-0.233948	-0.233948	-0.233948	0.162758	0.162758	0.162758	0.162758	0.162758	0.162758	0.162758	0.162758	0.162758
rp122804_01	rp122804_01	1.000000	0.151622	0.151622	0.151622	0.151622	0.151622	-0.060111	-0.113258	-0.159525	-0.180361	-0.199803	-0.217942	-0.234866	-0.250658	-0.265391	-0.250658	-0.250658	-0.250658	-0.265391	0.151622	0.151622	0.151622	0.151622	0.151622	0.151622	0.151622	0.151622	0.151622	0.151622	0.151622	0.151622
rp122804_02	rp122804_02	1.000000	0.167353	0.167353	0.167353	0.167353	0.167353	0.167353	0.167353	0.167353	0.038397	0.038397	-0.096694	-0.151427	-0.199074	-0.220532	-0.220532	-0.240554	-0.240554	-0.240554	-0.220532	-0.220532	-0.220532	-0.220532	-0.199074	0.167353	0.167353	0.167353	0.167353	0.167353	0.167353	0.167353
rp122804_03	rp122804_03	1.000000	0.144997	0.144997	0.144997	0.144997	0.144997	0.144997	0.144997	-0.131198	-0.152554	-0.191072	-0.191072	-0.224603	-0.239704	-0.253794	-0.266941	-0.253794	-0.253794	-0.253794	-0.266941	0.144997	0.144997	0.144997	0.144997	0.144997	0.144997	0.144997	0.144997	0.144997	0.144997	0.144997
rp122804_04	rp122804_04	1.000000	0.152343	0.152343	0.152343	0.152343	0.152343	0.152343	-0.060397	-0.088021	-0.113796	-0.160283	-0.181218	-0.218978	-0.235982	-0.251849	-0.266652	-0.266652	-0.266652	-0.266652	-0.266652	0.152343	0.152343	0.152343	0.152343	0.152343	0.152343	0.152343	0.152343	0.152343	0.152343	0.152343
rp122804_06	rp122804_06	1.000000	0.151460	0.151460	0.151460	0.151460	0.151460	0.109832	0.000938	-0.060047	-0.113137	-0.159355	-0.199590	-0.217709	-0.250390	-0.265108	-0.265108	-0.265108	-0.265108	-0.265108	-0.278841	0.151460	0.151460	0.151460	0.151460	0.151460	0.151460	0.151460	0.151460	0.151460	0.151460	0.151460
rp122804_07	rp122804_07	1.000000	0.148281	0.148281	0.148281	0.148281	0.148281	-0.058787	-0.110762	-0.156010	-0.176388	-0.195400	-0.213140	-0.245135	-0.259544	-0.259544	-0.259544	-0.259544	-0.259544	-0.272988	0.148281	0.148281	0.148281	0.148281	0.148281	0.148281	0.148281	0.148281	0.148281	0.148281	0.148281	0.148281
rp122804_08	rp122804_08	1.000000	0.153760	0.153760	0.153760	0.153760	0.153760	0.035278	0.035278	-0.088840	-0.114855	-0.182905	-0.221015	-0.254192	-0.269133	-0.283074	-0.269133	-0.269133	-0.269133	-0.283074	0.035278	0.153760	0.153760	0.153760	0.153760	0.153760	0.153760	0.153760	0.153760	0.153760	0.153760	0.153760
rp122804_10	rp122804_10	1.000000	0.157836	0.157836	0.157836	0.157836	0.157836	0.157836	0.157836	-0.031899	-0.062574	-0.117899	-0.166063	-0.187753	-0.226874	-0.244492	-0.244492	-0.244492	-0.244492	-0.260930	-0.260930	-0.260930	0.157836	0.157836	0.157836	0.157836	0.157836	0.157836	0.157836	0.157836	0.157836	0.157836
rp122804_11	rp122804_11	1.000000	0.160438	0.160438	0.160438	0.160438	0.160438	0.160438	0.160438	0.160438	0.036811	0.000993	0.160438	0.160438	-0.248522	-0.265232	-0.265232	-0.265232	-0.248522	-0.248522	-0.248522	0.160438	0.160438	0.160438	0.160438	0.160438	0.160438	0.160438	0.160438	0.160438	0.160438	0.160438
rp122804_12	rp122804_12	1.000000	0.149181	0.149181	0.149181	0.149181	0.149181	-0.086195	-0.134984	-0.156957	-0.177458	-0.196586	-0.231086	-0.246623	-0.261119	-0.261119	-0.246623	-0.246623	-0.246623	-0.261119	0.149181	0.149181	0.149181	0.149181	0.149181	0.149181	0.149181	0.149181	0.149181	0.149181	0.149181	0.149181
rp122804_14	rp122804_14	1.000000	0.150167	0.150167	0.150167	0.150167	0.150167	0.150167	0.150167	0.150167	0.150167	0.150167	-0.178630	-0.197885	-0.215850	-0.232612	-0.248252	-0.248252	-0.248252	-0.248252	-0.248252	-0.262844	0.150167	0.150167	0.150167	0.150167	0.150167	0.150167	0.150167	0.150167	0.150167	0.150167
rp122804_15	rp122804_15	1.000000	0.147570	0.147570	0.147570	0.147570	0.147570	0.147570	-0.133526	-0.155262	-0.194463	-0.212118	-0.228590	-0.243959	-0.258299	-0.258299	-0.243959	-0.243959	-0.243959	-0.243959	0.147570	0.147570	0.147570	0.147570	0.147570	0.147570	0.147570	0.147570	0.147570	0.147570	0.147570	0.147570
rp122804_17	rp122804_17	1.000000	0.150408	0.150408	0.150408	0.109068	0.109068	0.034509	-0.086903	-0.158247	-0.178917	-0.198203	-0.216197	-0.248650	-0.263266	-0.263266	-0.263266	-0.263266	-0.263266	-0.276903	0.150408	0.150408	0.150408	0.150408	0.150408	0.150408	0.150408	0.150408	0.150408	0.150408	0.150408	0.150408
rp122804_18	rp122804_18	1.000000	0.153598	0.153598	0.153598	0.153598	0.153598	-0.031043	-0.060894	-0.138981	-0.161604	-0.182712	-0.220782	-0.237927	-0.268850	-0.268850	-0.268850	-0.268850	-0.268850	-0.268850	0.000951	0.153598	0.153598	0.153598	0.153598	0.153598	0.153598	0.153598	0.153598	0.153598	0.153598	0.153598
rp122804_19	rp122804_19	1.000000	0.153325	0.153325	0.153325	0.153325	0.153325	0.153325	-0.030988	-0.030988	-0.060786	-0.114530	-0.138734	-0.182387	-0.220390	-0.253473	-0.268372	-0.268372	-0.268372	-0.268372	-0.268372	-0.282274	0.153325	0.153325	0.153325	0.153325	0.153325	0.153325	0.153325	0.153325	0.153325	0.153325
rp122804_20	rp122804_20	1.000000	0.196280	0.196280	0.196280	0.196280	0.196280	0.196280	0.196280	0.196280	0.196280	0.196280	0.196280	0.196280	-0.177601	-0.177601	-0.177601	-0.177601	-0.206510	-0.177601	-0.146616	-0.077816	-0.039669	0.001215	0.196280	0.196280	0.196280	0.196280	0.196280	0.196280	0.196280	0.196280
rp122804_21	rp122804_21	1.000000	0.148340	0.148340	0.148340	0.148340	0.148340	0.148340	0.148340	-0.156071	-0.176457	-0.195477	-0.213224	-0.229782	-0.245231	-0.245231	-0.259646	-0.259646	-0.259646	-0.259646	0.148340	0.148340	0.148340	0.148340	0.148340	0.148340	0.148340	0.148340	0.148340	0.148340	0.148340	0.148340
rp122804_23	rp122804_23	1.000000	0.144903	0.144903	0.144903	0.144903	0.144903	0.144903	-0.108239	-0.152456	-0.172369	-0.190949	-0.208284	-0.239550	-0.253631	-0.266769	-0.266769	-0.266769	-0.266769	-0.266769	0.144903	0.144903	0.144903	0.144903	0.144903	0.144903	0.144903	0.144903	0.144903	0.144903	0.144903	0.144903
rp122804_24	rp122804_24	1.000000	0.148686	0.148686	0.148686	0.148686	0.148686	0.148686	-0.134536	-0.176869	-0.195934	-0.213722	-0.230319	-0.230319	-0.245804	-0.245804	-0.245804	-0.245804	-0.245804	-0.245804	0.148686	0.148686	0.148686	0.148686	0.148686	0.148686	0.148686	0.148686	0.148686	0.148686	0.148686	0.148686
rp122804_25	rp122804_25	1.000000	0.156665	0.156665	0.156665	0.156665	0.156665	0.156665	0.156665	0.156665	0.156665	-0.164831	-0.164831	-0.225191	-0.225191	-0.242679	-0.242679	-0.242679	-0.242679	-0.242679	-0.242679	0.156665	0.156665	0.156665	0.156665	0.156665	0.156665	0.156665	0.156665	0.156665	0.156665	0.156665
rp122804_26	rp122804_26	1.000000	0.153497	0.153497	0.153497	0.153497	0.153497	0.111309	0.035218	-0.088688	-0.138890	-0.161498	-0.182592	-0.220637	-0.253758	-0.268674	-0.268674	-0.253758	-0.253758	-0.253758	-0.268674	0.153497	0.153497	0.153497	0.153497	0.153497	0.153497	0.153497	0.153497	0.153497	0.153497	0.153497
rp122804_27	rp122804_27	1.000000	0.148820	0.148820	0.148820	0.148820	0.148820	0.148820	-0.085986	-0.134657	-0.177028	-0.196110	-0.213914	-0.230526	-0.260487	-0.260487	-0.260487	-0.260487	-0.260487	-0.260487	0.148820	0.148820	0.148820	0.148820	0.148820	0.148820	0.148820	0.148820	0.148820	0.148820	0.148820	0.148820
rp122804_28	rp122804_28	1.000000	0.165748	0.165748	0.165748	0.165748	0.165748	0.165748	0.165748	0.165748	0.038029	-0.033498	-0.095766	-0.174387	-0.218417	-0.256747	-0.256747	-0.238246	-0.238246	-0.238246	-0.238246	-0.238246	0.165748	0.165748	0.165748	0.165748	0.165748	0.165748	0.165748	0.165748	0.165748	0.165748
rp122804_29	rp122804_29	1.000000	0.154537	0.154537	0.154537	0.154537	0.154537	0.154537	0.035457	-0.061266	-0.115435	-0.139830	-0.162591	-0.203643	-0.222131	-0.255476	-0.270493	-0.270493	-0.270493	-0.270493	-0.284504	0.154537	0.154537	0.154537	0.154537	0.154537	0.154537	0.154537	0.154537	0.154537	0.154537	0.154537
rp122903_04	rp122903_04	1.000000	0.148204	0.148204	0.148204	0.148204	0.148204	0.107471	0.148204	0.148204	-0.176296	-0.195299	-0.229572	-0.229572	-0.245008	-0.259409	-0.259409	-0.259409	-0.259409	-0.259409	0.148204	0.148204	0.148204	0.148204	0.148204	0.148204	0.148204	0.148204	0.148204	0.148204	0.148204	0.148204
rp122903_07	rp122903_07	1.000000	0.162012	0.162012	0.162012	0.162012	0.162012	0.162012	0.162012	0.075936	0.037172	-0.232876	-0.250961	-0.250961	-0.267834	-0.267834	-0.267834	-0.267834	-0.283577	0.162012	0.075936	0.001003	0.162012	0.162012	0.162012	0.162012	0.162012	0.075936	0.117483	0.162012	0.162012	0.162012
rp122903_09	rp122903_09	1.000000	0.164601	0.164601	0.164601	0.164601	0.164601	0.164601	0.164601	0.164601	0.164601	0.164601	0.164601	-0.195801	-0.216906	-0.216906	-0.216906	-0.216906	-0.216906	-0.216906	-0.195801	-0.195801	-0.195801	-0.195801	-0.195801	0.164601	0.164601	0.164601	0.164601	0.164601	0.164601	0.164601
rp122903_18	rp122903_18	1.000000	0.152281	0.152281	0.152281	0.152281	0.071375	0.110426	0.152281	0.152281	-0.160218	-0.181145	-0.218888	-0.235886	-0.251746	-0.266544	-0.266544	-0.251746	-0.251746	-0.266544	0.152281	0.152281	0.152281	0.152281	0.152281	0.152281	0.152281	0.152281	0.152281	0.152281	0.152281	0.152281
rp122903_28	rp122903_28	1.000000	0.170100	0.079727	0.123348	0.123348	-0.034378	0.170100	0.170100	0.170100	0.170100	0.170100	0.170100	-0.127060	-0.127060	-0.224152	-0.244502	-0.244502	-0.244502	-0.263489	-0.263489	-0.263489	0.170100	0.170100	0.170100	0.170100	0.170100	0.170100	0.170100	0.170100	0.170100	0.170100
rp010504_01	rp010504_01	1.000000	0.151769	0.151769	0.151769	0.151769	0.071135	0.151769	0.151769	0.151769	-0.250901	-0.250901	-0.250901	-0.265649	-0.250901	-0.250901	-0.250901	-0.250901	0.151769	0.151769	0.151769	0.151769	0.151769	0.151769	0.151769	0.151769	0.151769	0.151769	0.151769	0.151769	0.151769	0.151769
rp010504_02	rp010504_02	1.000000	0.155844	0.155844	0.155844	0.155844	-0.090044	-0.116411	-0.185383	-0.205366	-0.224010	-0.241406	-0.257637	-0.257637	-0.257637	-0.257637	-0.257637	0.155844	0.155844	0.155844	0.155844	0.155844	0.155844	0.155844	0.155844	0.155844	0.155844	0.155844	0.155844	0.155844	0.155844	0.155844
rp010504_03	rp010504_03	1.000000	0.147976	0.147976	0.147976	0.147976	-0.176024	-0.194998	-0.212701	-0.229218	-0.244630	-0.259009	-0.259009	-0.259009	-0.259009	-0.259009	0.147976	0.147976	0.147976	0.147976	0.147976	0.147976	0.147976	0.147976	0.147976	0.147976	0.147976	0.147976	0.147976	0.147976	0.147976	0.147976
rp010504_04	rp010504_04	1.000000	0.149555	0.149555	0.149555	0.149555	-0.157350	-0.177902	-0.197078	-0.231664	-0.247240	-0.261773	-0.261773	-0.261773	-0.261773	-0.261773	0.149555	0.149555	0.149555	0.149555	0.149555	0.149555	0.149555	0.149555	0.149555	0.149555	0.149555	0.149555	0.149555	0.149555	0.149555	0.149555
rp010504_07	rp010504_07	1.000000	0.151872	0.151872	0.151872	-0.087749	-0.137419	-0.180658	-0.200132	-0.218301	-0.235253	-0.251070	-0.265828	-0.265828	-0.265828	-0.265828	-0.279598	0.151872	0.151872	0.151872	0.151872	0.151872	0.151872	0.151872	0.110130	0.110130	0.151872	0.151872	0.151872	0.151872	-0.060210	0.151872
rp010504_09	rp010504_09	1.000000	0.152796	0.152796	0.152796	0.110800	0.071617	0.110800	0.110800	0.152796	-0.236685	-0.252599	-0.252599	-0.267446	-0.267446	-0.281300	-0.267446	-0.267446	0.152796	0.152796	0.152796	0.152796	0.152796	0.152796	0.152796	0.152796	0.110800	0.152796	0.152796	0.152796	0.152796	0.152796
rp010504_10	rp010504_10	1.000000	0.152939	0.152939	0.152939	-0.160910	-0.181928	-0.201538	-0.219835	-0.236906	-0.252834	-0.267696	-0.267696	-0.267696	-0.267696	0.152939	0.152939	0.152939	0.152939	0.152939	0.152939	0.152939	0.152939	0.152939	0.152939	0.152939	0.152939	0.152939	0.152939	-0.030910	0.152939	0.152939
rp010504_11	rp010504_11	1.000000	0.151492	0.151492	0.151492	-0.137075	-0.180207	-0.199632	-0.217755	-0.234665	-0.265164	-0.265164	-0.265164	-0.265164	-0.265164	0.151492	0.151492	0.151492	0.151492	0.151492	0.151492	0.151492	0.151492	0.151492	0.151492	0.151492	0.151492	-0.137075	0.151492	0.151492	0.151492	0.151492
rp010504_13	rp010504_13	1.000000	0.148718	0.148718	0.148718	0.148718	-0.176907	-0.195976	-0.213768	-0.230368	-0.245857	-0.260308	-0.260308	-0.260308	-0.260308	-0.273792	0.148718	0.148718	0.148718	0.148718	0.148718	0.148718	0.148718	0.148718	0.148718	0.148718	0.069705	0.148718	0.148718	0.148718	0.148718	0.148718
rp010504_15	rp010504_15	1.000000	0.150681	0.150681	0.150681	0.109266	-0.136341	-0.158534	-0.198562	-0.216589	-0.233408	-0.249102	-0.263744	-0.263744	-0.249102	-0.249102	-0.263744	0.150681	0.150681	0.150681	0.150681	0.150681	0.150681	0.150681	0.150681	0.150681	0.150681	0.150681	0.150681	0.150681	0.150681	0.150681
rp010504_17	rp010504_17	1.000000	0.158324	0.158324	0.158324	0.074208	0.036326	-0.143257	-0.166576	-0.166576	-0.208634	-0.227575	-0.261737	-0.277122	-0.277122	-0.277122	-0.277122	-0.277122	0.114809	0.158324	0.114809	0.158324	0.158324	0.158324	0.158324	0.114809	0.158324	0.158324	0.158324	0.158324	-0.062768	0.158324
rp010504_18	rp010504_18	1.000000	0.157402	0.157402	0.157402	0.157402	0.157402	0.000975	-0.062402	-0.117575	-0.165606	-0.187237	-0.226250	-0.260213	-0.275508	-0.275508	-0.260213	-0.260213	-0.260213	0.157402	0.157402	0.157402	0.157402	0.157402	0.157402	0.157402	0.157402	0.157402	0.157402	0.157402	0.157402	0.157402
rp010504_20	rp010504_20	1.000000	0.149555	0.149555	0.149555	0.149555	-0.157350	-0.177902	-0.197078	-0.231664	-0.247240	-0.261773	-0.261773	-0.261773	-0.261773	-0.261773	0.149555	0.149555	0.149555	0.149555	0.149555	0.149555	0.149555	0.149555	0.149555	0.149555	0.149555	0.149555	0.149555	0.149555	0.149555	0.149555
rp010504_21	rp010504_21	1.000000	0.150605	0.150605	0.150605	-0.136273	-0.179152	-0.198463	-0.216480	-0.248977	-0.263612	-0.263612	-0.263612	-0.263612	-0.263612	0.150605	0.150605	0.150605	0.150605	0.150605	0.150605	0.150605	0.150605	0.150605	0.150605	0.150605	0.150605	0.150605	0.150605	0.150605	0.150605	0.150605
rp010504_22	rp010504_22	1.000000	0.149006	0.149006	0.149006	-0.156773	-0.177250	-0.214182	-0.230815	-0.246333	-0.260813	-0.260813	-0.260813	-0.260813	-0.260813	0.149006	0.149006	0.149006	0.149006	0.149006	0.149006	0.149006	0.149006	0.149006	0.149006	0.149006	0.149006	0.149006	0.149006	0.149006	0.149006	0.149006
rp010504_23	rp010504_23	1.000000	0.148505	0.148505	0.148505	-0.134372	-0.176653	-0.195695	-0.213461	-0.230038	-0.259935	-0.259935	-0.259935	-0.259935	-0.259935	-0.259935	0.148505	0.148505	0.148505	0.148505	0.148505	0.148505	0.148505	0.148505	0.148505	0.148505	0.107688	0.148505	0.148505	0.148505	0.148505	0.148505
rp010504_24	rp010504_24	1.000000	0.152819	0.152819	0.152819	0.152819	-0.201380	-0.219663	-0.236721	-0.252637	-0.252637	-0.252637	-0.252637	-0.252637	-0.252637	0.152819	0.152819	0.152819	0.152819	0.152819	0.152819	0.152819	0.152819	0.071628	0.152819	0.152819	0.152819	0.152819	0.152819	0.152819	0.152819	0.152819
rp010504_25	rp010504_25	1.000000	0.150695	0.150695	0.150695	0.150695	-0.087069	-0.158549	-0.179258	-0.198581	-0.216609	-0.249124	-0.263768	-0.263768	-0.263768	-0.263768	-0.277431	0.150695	0.150695	0.150695	0.150695	0.150695	0.150695	0.150695	0.150695	0.150695	0.150695	0.150695	0.150695	0.150695	0.150695	0.150695
rp010504_26	rp010504_26	1.000000	0.161748	0.161748	0.161748	0.037111	-0.032690	-0.093456	-0.120822	-0.170179	-0.232497	-0.250552	-0.267398	-0.267398	-0.267398	-0.267398	-0.267398	0.161748	0.161748	0.161748	0.161748	0.161748	0.161748	0.161748	0.161748	0.161748	0.161748	0.161748	0.161748	0.161748	0.161748	0.161748
rp010504_27	rp010504_27	1.000000	0.152614	0.152614	0.152614	0.071531	-0.088178	-0.138090	-0.160569	-0.181542	-0.219368	-0.252298	-0.267128	-0.252298	-0.252298	-0.252298	-0.267128	-0.280965	0.152614	0.152614	0.152614	0.152614	0.152614	0.152614	0.152614	0.110668	0.152614	0.152614	0.152614	0.152614	0.152614	0.152614
rp010504_28	rp010504_28	1.000000	0.149750	0.149750	0.149750	0.149750	-0.111859	-0.157555	-0.178134	-0.197335	-0.231966	-0.247562	-0.262114	-0.262114	-0.262114	-0.262114	-0.275691	0.149750	0.149750	0.149750	0.149750	0.149750	0.149750	0.149750	0.149750	0.149750	0.149750	0.149750	0.149750	0.149750	0.149750	0.149750
rp010504_29	rp010504_29	1.000000	0.154212	0.154212	0.154212	0.154212	0.154212	0.154212	-0.115192	-0.162249	-0.203215	-0.221664	-0.238878	-0.269924	-0.269924	-0.269924	-0.254939	-0.254939	0.154212	0.154212	0.154212	0.154212	0.154212	0.154212	0.154212	0.154212	0.111827	0.154212	0.154212	0.154212	0.154212	0.154212
rp011305_02	rp011305_02	1.000000	0.160493	0.160493	0.160493	0.160493	0.160493	0.036823	0.000994	-0.119884	-0.190914	-0.230694	-0.248608	-0.248608	-0.265324	-0.265324	-0.265324	-0.265324	0.160493	0.160493	0.160493	0.160493	0.160493	0.160493	0.160493	0.160493	0.160493	0.160493	0.160493	0.160493	0.160493	0.160493
rp011305_04	rp011305_04	1.000000	0.162810	0.162810	0.162810	0.162810	0.076310	-0.032905	-0.121615	-0.171296	-0.214545	-0.252196	-0.252196	-0.269153	-0.252196	-0.252196	-0.269153	0.162810	0.162810	0.162810	0.162810	0.162810	0.162810	0.162810	0.162810	0.162810	0.162810	0.162810	0.162810	0.162810	0.162810	0.162810
rp011305_05	rp011305_05	1.000000	0.160473	0.160473	0.160473	0.116367	0.036819	-0.063620	-0.092719	-0.145201	-0.190890	-0.230664	-0.248576	-0.248576	-0.248576	-0.248576	-0.248576	-0.265289	-0.265289	0.160473	0.160473	0.160473	0.160473	0.160473	0.160473	0.160473	0.160473	0.160473	0.160473	0.160473	0.160473	0.160473
rp011305_06	rp011305_06	1.000000	0.159744	0.159744	0.159744	0.159744	0.159744	0.000989	-0.063331	-0.144541	-0.190022	-0.229616	-0.247447	-0.247447	-0.264084	-0.264084	-0.264084	-0.264084	0.159744	0.159744	0.159744	0.159744	0.159744	0.159744	0.159744	0.159744	0.159744	0.159744	0.159744	0.159744	0.159744	0.159744
rp011305_07	rp011305_07	1.000000	0.165073	0.165073	0.165073	0.165073	0.001022	-0.095377	-0.123305	-0.173676	-0.196362	-0.196362	-0.217527	-0.217527	-0.237276	-0.237276	-0.237276	-0.237276	-0.237276	-0.237276	0.165073	0.165073	0.165073	0.165073	0.165073	0.165073	0.165073	0.165073	0.165073	0.165073	0.165073	0.165073
rp011305_08	rp011305_08	1.000000	0.158052	0.158052	0.158052	0.074080	-0.031943	-0.062660	-0.118060	-0.166289	-0.188010	-0.208275	-0.244826	-0.261287	-0.261287	-0.261287	-0.261287	-0.261287	-0.261287	0.158052	0.158052	0.158052	0.158052	0.158052	0.158052	0.158052	0.158052	0.158052	0.158052	0.158052	0.158052	0.158052
rp011305_13	rp011305_13	1.000000	0.157984	0.157984	0.157984	0.036248	0.000978	-0.091281	-0.118010	-0.166218	-0.187929	-0.208186	-0.227086	-0.244721	-0.261174	-0.261174	-0.244721	-0.244721	-0.244721	-0.261174	0.157984	0.157984	0.157984	0.157984	0.157984	0.157984	0.157984	0.157984	0.157984	0.157984	0.157984	0.157984
rp011305_15	rp011305_15	1.000000	0.160031	0.160031	0.160031	0.160031	0.116047	0.000991	-0.063445	-0.144802	-0.190364	-0.230029	-0.247892	-0.264559	-0.264559	-0.264559	-0.264559	-0.264559	0.160031	0.160031	0.160031	0.160031	0.160031	0.160031	0.160031	0.160031	0.160031	0.160031	0.160031	0.160031	0.160031	0.160031
rp011305_16	rp011305_16	1.000000	0.164208	0.164208	0.164208	0.037676	0.001017	-0.065101	-0.122659	-0.172766	-0.195332	-0.236032	-0.254362	-0.254362	-0.254362	-0.254362	-0.254362	-0.271464	0.164208	0.164208	0.164208	0.164208	0.164208	0.164208	0.164208	0.164208	0.164208	0.164208	0.164208	0.164208	0.164208	0.164208
rp011305_19	rp011305_19	1.000000	0.161663	0.161663	0.161663	0.161663	0.037092	-0.146278	-0.170089	-0.192305	-0.213034	-0.213034	-0.232374	-0.232374	-0.232374	-0.250419	-0.250419	-0.250419	0.161663	0.161663	0.161663	0.161663	0.161663	0.161663	0.161663	0.161663	0.161663	0.161663	0.161663	0.161663	0.161663	0.161663
rp011305_20	rp011305_20	1.000000	0.160019	0.160019	0.160019	-0.032341	-0.119530	-0.168360	-0.190350	-0.210868	-0.230012	-0.230012	-0.247874	-0.247874	-0.230012	-0.230012	-0.230012	-0.230012	0.160019	0.160019	0.160019	0.160019	0.160019	0.160019	0.160019	0.160019	0.160019	0.160019	0.160019	0.160019	0.160019	0.160019
rp011305_21	rp011305_21	1.000000	0.156501	0.156501	0.156501	0.156501	0.156501	-0.164659	-0.164659	-0.186166	-0.206233	-0.224956	-0.242425	-0.242425	-0.242425	-0.242425	-0.242425	-0.242425	0.156501	0.156501	0.156501	0.156501	0.156501	0.156501	0.156501	0.156501	0.156501	0.156501	0.156501	0.156501	0.156501	0.156501
rp011305_22	rp011305_22	1.000000	0.160055	0.160055	0.160055	0.160055	-0.119557	-0.119557	-0.168398	-0.190393	-0.230064	-0.247930	-0.264599	-0.264599	-0.264599	-0.264599	0.160055	0.160055	0.160055	0.160055	0.160055	0.160055	0.160055	0.160055	0.160055	0.160055	0.160055	0.160055	0.160055	0.160055	0.160055	0.160055
011604p2_01	011604p2_01	1.000000	0.153884	0.153884	0.153884	0.153884	-0.161905	-0.161905	-0.183052	-0.202784	-0.221194	-0.238371	-0.254398	-0.254398	-0.254398	-0.254398	-0.254398	-0.254398	0.153884	0.000953	0.000953	0.153884	0.153884	0.153884	0.153884	0.153884	0.153884	0.153884	0.153884	0.153884	0.153884	0.153884
011604p2_02	011604p2_02	1.000000	0.155633	0.155633	0.155633	-0.061701	-0.089923	-0.140822	-0.163745	-0.185133	-0.223708	-0.241080	-0.257289	-0.272413	-0.272413	-0.272413	-0.272413	0.155633	0.155633	0.155633	0.155633	0.155633	0.155633	0.155633	0.155633	0.155633	0.155633	0.155633	0.155633	0.155633	0.155633	0.155633
011604p2_03	011604p2_03	1.000000	0.159978	0.159978	0.159978	-0.032332	-0.063424	-0.092433	-0.119500	-0.168317	-0.190302	-0.229953	-0.247811	-0.264472	-0.264472	-0.264472	-0.264472	-0.280018	0.159978	0.159978	0.159978	0.159978	0.159978	0.159978	0.159978	0.159978	0.159978	0.159978	0.159978	0.159978	0.159978	0.159978
011604p2_08	011604p2_08	1.000000	0.150642	0.150642	0.150642	0.070607	0.109238	0.150642	-0.158494	-0.179195	-0.198511	-0.216533	-0.233348	-0.249037	-0.263676	-0.263676	-0.263676	-0.263676	-0.277334	0.150642	0.150642	0.150642	0.150642	0.150642	0.150642	0.150642	0.150642	0.150642	0.150642	0.150642	0.070607	0.150642
011604p2_10	011604p2_10	1.000000	0.150542	0.150542	0.034540	-0.136215	-0.198379	-0.216389	-0.233193	-0.248872	-0.263501	-0.263501	-0.263501	-0.263501	-0.263501	0.150542	0.150542	0.150542	0.150542	0.150542	0.150542	0.150542	0.150542	0.150542	0.150542	0.150542	0.150542	0.150542	0.150542	0.150542	0.150542	0.150542
011604p2_12	011604p2_12	1.000000	0.158122	0.158122	0.158122	-0.062688	-0.062688	-0.118113	-0.143074	-0.166364	-0.208368	-0.227285	-0.244935	-0.261404	-0.261404	-0.261404	-0.261404	-0.276769	0.158122	0.158122	0.158122	0.158122	0.158122	0.158122	0.158122	0.158122	0.158122	0.158122	0.158122	0.158122	0.158122	0.158122
011604p2_13	011604p2_13	1.000000	0.147912	0.147912	0.147912	-0.110486	-0.212609	-0.229119	-0.258897	-0.258897	-0.272307	-0.272307	-0.272307	-0.272307	0.147912	0.147912	0.147912	0.147912	0.147912	0.147912	0.147912	0.147912	0.147912	0.147912	0.147912	0.147912	0.147912	0.147912	0.147912	0.147912	0.147912	0.147912
011604p2_17	011604p2_17	1.000000	0.154896	0.154896	0.154896	0.112323	-0.061409	-0.140155	-0.140155	-0.184256	-0.184256	-0.204117	-0.222648	-0.239938	-0.256071	-0.271123	-0.271123	-0.256071	-0.256071	0.154896	0.154896	0.154896	0.154896	0.154896	0.154896	0.154896	0.154896	0.154896	0.154896	0.154896	0.154896	0.154896
011604p2_18	011604p2_18	1.000000	0.156155	0.156155	0.156155	0.035828	0.000967	-0.090224	-0.141294	-0.164294	-0.185753	-0.205775	-0.241887	-0.273325	-0.287483	-0.287483	-0.287483	-0.287483	0.156155	0.156155	0.156155	0.156155	0.156155	0.156155	0.156155	0.156155	0.156155	0.156155	0.156155	0.156155	0.113236	0.156155
011604p2_20	011604p2_20	1.000000	0.149201	0.149201	0.149201	-0.214462	-0.214462	-0.231116	-0.246655	-0.246655	-0.261153	-0.261153	-0.261153	-0.246655	0.149201	0.149201	0.149201	0.149201	0.149201	0.149201	0.149201	0.149201	0.149201	0.149201	0.149201	0.149201	0.149201	0.149201	0.149201	0.149201	0.149201	0.149201
011604p2_22	011604p2_22	1.000000	0.152998	0.152998	0.152998	-0.160972	-0.181998	-0.201616	-0.219920	-0.236998	-0.252932	-0.252932	-0.252932	-0.252932	-0.267800	0.152998	0.152998	0.152998	0.152998	0.152998	0.152998	0.152998	0.152998	0.152998	0.152998	0.152998	0.152998	0.152998	0.152998	0.152998	0.152998	0.152998
011604p2_23	011604p2_23	1.000000	0.151015	0.151015	0.151015	-0.199003	-0.217069	-0.249654	-0.249654	-0.264329	-0.264329	-0.264329	-0.278021	0.151015	0.151015	0.151015	0.151015	0.151015	0.151015	0.151015	0.151015	0.151015	0.151015	0.151015	0.151015	0.151015	0.151015	0.151015	0.151015	0.151015	0.151015	0.151015
011604p2_24	011604p2_24	1.000000	0.149645	0.149645	0.149645	0.149645	-0.111781	-0.111781	-0.135404	-0.157445	-0.197197	-0.215100	-0.231804	-0.261931	-0.275499	-0.275499	-0.261931	-0.261931	-0.275499	0.149645	0.149645	0.149645	0.149645	0.149645	0.149645	0.149645	0.149645	0.034334	0.149645	0.149645	0.149645	0.149645
011604p2_26	011604p2_26	1.000000	0.148143	0.148143	0.148143	0.107426	-0.155865	-0.176223	-0.195219	-0.212942	-0.229478	-0.229478	-0.244907	-0.259303	-0.259303	-0.244907	-0.244907	-0.259303	0.148143	0.148143	0.148143	0.148143	0.148143	0.148143	0.148143	0.148143	0.148143	0.148143	0.148143	0.107426	0.148143	0.148143
011604p2_27	011604p2_27	1.000000	0.153814	0.153814	0.153814	0.035291	0.035291	-0.114895	-0.161831	-0.202691	-0.221092	-0.238262	-0.269228	-0.269228	-0.283173	-0.283173	-0.283173	0.153814	0.153814	0.153814	0.153814	0.153814	0.153814	0.153814	0.153814	0.153814	0.153814	0.153814	0.153814	0.153814	0.153814	0.153814
011604p2_28	011604p2_28	1.000000	0.148776	0.069733	0.069733	0.148776	0.148776	0.148776	-0.176976	-0.213852	-0.213852	-0.230459	-0.245953	-0.260411	-0.260411	-0.245953	-0.245953	-0.245953	-0.245953	0.148776	0.148776	0.148776	0.148776	0.148776	0.148776	0.148776	0.148776	0.148776	0.148776	0.148776	0.148776	0.148776
rp011705_00	rp011705_00	1.000000	0.156315	0.156315	0.156315	0.156315	0.156315	-0.090316	-0.141439	-0.164462	-0.185944	-0.205987	-0.242136	-0.258415	-0.273605	-0.258415	-0.258415	-0.273605	-0.205987	0.156315	0.156315	0.156315	0.156315	0.156315	0.156315	0.156315	0.156315	0.156315	0.156315	0.156315	0.035865	0.156315
rp011705_01	rp011705_01	1.000000	0.157240	0.157240	0.157240	0.157240	0.036077	-0.031779	-0.117455	-0.142276	-0.165436	-0.187045	-0.226018	-0.243569	-0.259946	-0.275225	-0.275225	-0.275225	-0.275225	0.157240	0.157240	0.157240	0.157240	0.157240	0.157240	0.157240	0.157240	0.157240	0.157240	0.157240	0.157240	0.157240
rp011705_02	rp011705_02	1.000000	0.163475	0.163475	0.163475	0.076622	0.118544	-0.033039	-0.122112	-0.147918	-0.194461	-0.215423	-0.253227	-0.270253	-0.286139	-0.270253	-0.270253	-0.286139	-0.286139	0.037508	0.037508	0.163475	0.163475	0.037508	0.163475	0.163475	0.163475	0.163475	0.163475	0.163475	-0.064810	0.163475
rp011705_04	rp011705_04	1.000000	0.151374	0.151374	0.151374	0.109769	0.151374	-0.030593	-0.087462	-0.136968	-0.180066	-0.217585	-0.250247	-0.264957	-0.264957	-0.264957	-0.264957	-0.264957	-0.278682	0.151374	0.151374	0.151374	0.151374	0.151374	0.151374	0.151374	0.151374	0.151374	0.151374	0.151374	0.151374	0.151374
rp011705_05	rp011705_05	1.000000	0.153469	0.153469	0.153469	0.153469	-0.031017	-0.060843	-0.114638	-0.161468	-0.182559	-0.202237	-0.220597	-0.253711	-0.268624	-0.268624	-0.268624	-0.268624	-0.282539	0.153469	0.153469	0.153469	0.153469	0.153469	0.153469	0.153469	0.153469	0.153469	0.153469	0.153469	0.153469	0.153469
rp011705_06	rp011705_06	1.000000	0.156985	0.156985	0.156985	0.156985	0.073580	0.000972	-0.062237	-0.117264	-0.165168	-0.186741	-0.243174	-0.259524	-0.274779	-0.274779	-0.259524	-0.274779	-0.274779	0.156985	0.156985	0.156985	0.156985	0.156985	0.156985	0.156985	0.156985	0.156985	0.156985	0.156985	0.156985	0.156985
rp011705_07	rp011705_07	1.000000	0.159298	0.159298	0.159298	0.159298	0.036549	0.000986	-0.063154	-0.118992	-0.167601	-0.189492	-0.228975	-0.263347	-0.278827	-0.278827	-0.278827	-0.278827	-0.278827	0.159298	0.159298	0.159298	0.000986	0.159298	0.159298	0.159298	0.159298	0.159298	0.159298	0.159298	0.159298	0.159298
rp011705_09	rp011705_09	1.000000	0.162062	0.162062	0.162062	0.162062	0.075960	0.001003	-0.064250	-0.121056	-0.170509	-0.213560	-0.251038	-0.283664	-0.283664	-0.283664	-0.283664	-0.283664	0.162062	0.162062	0.162062	0.162062	0.117519	0.037183	0.162062	0.162062	0.162062	0.162062	0.162062	0.162062	0.162062	0.162062
rp011705_10	rp011705_10	1.000000	0.159853	0.159853	0.159853	0.159853	0.036676	-0.063374	-0.119406	-0.168185	-0.190152	-0.229773	-0.247616	-0.264265	-0.279798	-0.264265	-0.264265	-0.279798	0.159853	0.159853	0.159853	0.159853	0.159853	0.159853	0.159853	0.159853	0.159853	0.159853	0.159853	0.159853	0.036676	0.159853
rp011705_11	rp011705_11	1.000000	0.157395	0.157395	0.157395	0.157395	-0.062400	-0.117570	-0.165599	-0.187229	-0.207410	-0.226240	-0.260202	-0.275496	-0.260202	-0.260202	-0.275496	0.157395	0.157395	0.157395	0.157395	0.157395	0.157395	0.157395	0.157395	0.157395	0.157395	0.157395	0.157395	0.157395	0.157395	0.157395
rp011705_12	rp011705_12	1.000000	0.165296	0.165296	0.165296	0.165296	0.037925	-0.065532	-0.149565	-0.173911	-0.196627	-0.237596	-0.273263	-0.289325	-0.289325	-0.289325	-0.289325	-0.289325	0.077475	0.077475	0.077475	0.001023	0.037925	0.077475	0.165296	0.165296	0.165296	0.165296	0.165296	0.165296	0.165296	0.165296
rp011705_13	rp011705_13	1.000000	0.156613	0.156613	0.156613	0.113568	-0.031652	-0.116986	-0.164776	-0.186298	-0.206379	-0.242597	-0.258908	-0.274127	-0.274127	-0.274127	-0.274127	0.156613	0.156613	0.156613	0.156613	0.156613	0.156613	0.156613	0.156613	0.156613	0.156613	0.156613	0.156613	0.156613	0.156613	0.156613
rp011705_14	rp011705_14	1.000000	0.152201	0.152201	0.152201	0.152201	0.034921	-0.030761	-0.087940	-0.137717	-0.181051	-0.218775	-0.251615	-0.266405	-0.266405	-0.266405	-0.266405	-0.266405	-0.280205	0.152201	0.152201	0.152201	0.152201	0.152201	0.152201	0.152201	0.152201	0.152201	0.152201	0.152201	0.152201	0.152201
rp011705_15	rp011705_15	1.000000	0.156613	0.156613	0.156613	0.156613	0.156613	-0.031652	-0.116986	-0.164776	-0.186298	-0.206379	-0.242597	-0.258908	-0.274127	-0.274127	-0.274127	-0.274127	0.113568	0.156613	0.156613	0.156613	0.156613	0.156613	0.156613	0.156613	0.156613	0.156613	0.156613	0.156613	0.156613	0.156613
rp011705_16	rp011705_16	1.000000	0.155403	0.155403	0.155403	0.155403	0.035656	-0.061610	-0.116082	-0.163503	-0.184860	-0.223377	-0.256909	-0.272010	-0.272010	-0.272010	-0.272010	-0.272010	0.155403	0.155403	0.155403	0.155403	0.155403	0.155403	0.155403	0.155403	0.155403	0.155403	0.155403	0.155403	0.155403	0.155403
rp011705_17	rp011705_17	1.000000	0.160784	0.160784	0.160784	0.036890	0.036890	-0.032495	-0.120102	-0.169165	-0.191260	-0.231112	-0.265804	-0.281428	-0.281428	-0.265804	-0.265804	-0.281428	0.160784	0.160784	0.160784	0.160784	0.000996	0.160784	0.160784	0.160784	0.160784	0.160784	0.160784	0.160784	0.160784	0.160784
rp011705_19	rp011705_19	1.000000	0.160313	0.160313	0.160313	0.160313	0.075140	0.036782	-0.032400	-0.092626	-0.145056	-0.190699	-0.248328	-0.265025	-0.280603	-0.280603	-0.280603	-0.280603	-0.280603	0.160313	0.160313	0.160313	0.116251	0.036782	0.160313	0.160313	0.160313	0.160313	0.160313	0.160313	0.160313	0.160313
rp011705_20	rp011705_20	1.000000	0.155867	0.155867	0.155867	0.073056	0.000965	-0.116428	-0.163991	-0.185411	-0.205396	-0.224043	-0.257675	-0.257675	-0.257675	-0.257675	-0.272821	-0.272821	0.155867	0.155867	0.155867	0.155867	0.155867	0.155867	0.155867	0.155867	0.155867	0.155867	0.155867	0.155867	0.155867	0.155867
rp011705_21	rp011705_21	1.000000	0.151124	0.151124	0.151124	0.151124	0.151124	-0.159001	-0.179769	-0.199146	-0.217226	-0.217226	-0.234095	-0.249834	-0.249834	-0.249834	-0.249834	-0.264519	0.151124	0.151124	0.151124	0.151124	0.151124	0.151124	0.151124	0.151124	0.151124	0.151124	0.151124	0.151124	0.151124	0.151124
rp011705_22	rp011705_22	1.000000	0.161617	0.161617	0.161617	0.161617	0.075751	0.161617	-0.093380	-0.120724	-0.170041	-0.212974	-0.250349	-0.267181	-0.282886	-0.282886	-0.282886	-0.282886	-0.282886	0.075751	0.075751	0.161617	0.161617	0.075751	0.161617	0.161617	0.161617	0.161617	0.161617	0.075751	0.001001	0.161617
rp011705_23	rp011705_23	1.000000	0.158765	0.158765	0.158765	0.074414	0.074414	-0.118593	-0.167040	-0.188858	-0.209215	-0.245931	-0.262466	-0.277894	-0.292288	-0.292288	-0.292288	0.158765	0.158765	0.158765	0.158765	0.158765	0.158765	0.036427	0.158765	0.158765	0.158765	0.158765	0.158765	0.000983	0.158765	0.158765
rp011705_24	rp011705_24	1.000000	0.156710	0.156710	0.156710	0.073451	-0.031672	-0.031672	-0.141796	-0.186414	-0.206507	-0.225255	-0.242748	-0.259069	-0.259069	-0.274297	-0.274297	-0.288505	0.156710	0.156710	0.156710	0.156710	0.156710	0.156710	0.156710	0.156710	0.156710	0.156710	0.156710	0.156710	0.156710	0.156710
rp011705_25	rp011705_25	1.000000	0.154464	0.154464	0.154464	0.154464	-0.031218	-0.139764	-0.162515	-0.183742	-0.203547	-0.222027	-0.255355	-0.255355	-0.255355	-0.255355	-0.255355	-0.270365	0.154464	0.154464	0.154464	0.154464	0.154464	0.154464	0.154464	0.154464	0.154464	0.154464	0.154464	0.154464	0.154464	0.154464
rp011705_26	rp011705_26	1.000000	0.158967	0.158967	0.158967	0.158967	0.036473	0.074509	0.074509	-0.118744	-0.167252	-0.209481	-0.246243	-0.262800	-0.278247	-0.262800	-0.262800	-0.262800	-0.278247	0.158967	0.158967	0.158967	0.074509	0.158967	0.158967	0.158967	0.158967	0.158967	0.158967	0.158967	0.158967	0.158967
rp011904_00	rp011904_00	1.000000	0.151252	0.151252	0.151252	0.151252	0.151252	0.151252	-0.159135	-0.179921	-0.199314	-0.217409	-0.234293	-0.250045	-0.264743	-0.264743	-0.264743	-0.264743	0.151252	0.151252	0.151252	0.151252	0.151252	0.151252	0.151252	0.151252	0.151252	0.151252	0.151252	0.151252	0.151252	0.151252
rp011904_12	rp011904_12	1.000000	0.153241	0.153241	0.153241	0.153241	0.153241	-0.114467	-0.182288	-0.201937	-0.220270	-0.237375	-0.237375	-0.253335	-0.253335	-0.253335	-0.253335	-0.253335	0.153241	0.153241	0.111123	-0.138658	0.153241	0.153241	0.153241	0.153241	0.153241	0.153241	0.153241	0.153241	0.153241	0.153241
rp011904_19	rp011904_19	1.000000	0.152877	0.152877	0.152877	0.071655	0.152877	0.152877	-0.114195	-0.181854	-0.201457	-0.219746	-0.219746	-0.236811	-0.252732	-0.267588	-0.252732	-0.252732	-0.267588	0.152877	0.152877	0.152877	0.152877	0.152877	0.152877	0.152877	0.152877	0.152877	0.152877	0.152877	0.152877	0.152877
rp011904_20	rp011904_20	1.000000	0.153621	0.153621	0.153621	0.153621	-0.088760	-0.161628	-0.202437	-0.220815	-0.220815	-0.237963	-0.253962	-0.253962	-0.253962	-0.253962	-0.253962	0.153621	0.153621	0.153621	0.153621	0.153621	0.153621	0.153621	0.153621	0.153621	0.153621	0.153621	0.153621	0.153621	0.153621	0.153621
rp011904_22	rp011904_22	1.000000	0.154076	0.154076	0.154076	0.154076	0.154076	-0.115091	-0.162107	-0.203037	-0.221469	-0.221469	-0.238668	-0.254715	-0.254715	-0.254715	-0.254715	-0.254715	0.154076	0.154076	0.154076	0.154076	0.154076	0.154076	0.154076	0.154076	0.154076	0.154076	0.154076	0.154076	0.111729	0.154076
rp011904_26	rp011904_26	1.000000	0.157619	0.157619	0.073877	0.114298	0.114298	-0.031856	-0.117738	-0.165835	-0.187495	-0.207706	-0.226562	-0.244156	-0.260572	-0.260572	-0.275889	-0.275889	-0.275889	0.157619	0.157619	0.157619	0.157619	0.157619	0.157619	0.157619	0.157619	0.157619	0.157619	0.157619	0.157619	0.157619
rp011904_28	rp011904_28	1.000000	0.152163	0.152163	0.152163	0.152163	0.152163	-0.087917	-0.137682	-0.160093	-0.181004	-0.200515	-0.218719	-0.235704	-0.251551	-0.266337	-0.266337	-0.266337	-0.280133	0.152163	0.152163	0.152163	0.152163	0.152163	0.152163	0.152163	0.152163	0.152163	0.152163	0.152163	0.152163	0.152163
rp012005_00	rp012005_00	1.000000	0.161057	0.161057	0.161057	0.000997	0.000997	-0.120305	-0.145730	-0.169452	-0.191585	-0.212236	-0.249482	-0.266255	-0.266255	-0.281906	-0.281906	-0.281906	-0.145730	0.161057	0.161057	0.161057	0.161057	0.161057	0.161057	-0.032550	0.161057	0.161057	0.161057	0.161057	0.161057	0.161057
rp012005_01	rp012005_01	1.000000	0.149868	0.149868	0.149868	0.149868	0.149868	-0.197492	-0.215421	-0.232150	-0.232150	-0.232150	-0.247758	-0.247758	-0.247758	-0.247758	-0.262322	0.149868	0.149868	0.149868	0.149868	0.149868	0.149868	0.149868	0.149868	0.149868	0.149868	0.149868	0.108677	0.149868	0.149868	0.149868
rp012005_02	rp012005_02	1.000000	0.159660	0.159660	0.159660	0.036632	-0.032268	-0.092249	-0.144465	-0.167981	-0.189922	-0.229495	-0.247317	-0.263945	-0.263945	-0.263945	-0.263945	-0.279460	0.159660	0.159660	0.159660	0.159660	0.159660	0.159660	0.159660	0.159660	0.159660	0.159660	0.159660	0.159660	0.159660	0.159660
rp012005_03	rp012005_03	1.000000	0.154820	0.154820	0.154820	0.154820	-0.089453	-0.162890	-0.184166	-0.204017	-0.222539	-0.239820	-0.239820	-0.255945	-0.255945	-0.255945	-0.270989	0.154820	0.154820	0.154820	0.154820	0.154820	0.154820	0.154820	0.154820	0.154820	0.154820	0.154820	0.154820	0.154820	0.154820	0.154820
rp012005_05	rp012005_05	1.000000	0.154743	0.154743	0.154743	0.154743	-0.031274	-0.115589	-0.162808	-0.184074	-0.203915	-0.222428	-0.239701	-0.255817	-0.255817	-0.255817	-0.255817	-0.255817	-0.255817	0.154743	0.154743	0.154743	0.154743	0.154743	0.154743	-0.031274	0.154743	0.154743	0.154743	0.154743	0.154743	0.154743
rp012005_07	rp012005_07	1.000000	0.153194	0.153194	0.153194	0.153194	-0.060734	-0.088513	-0.161179	-0.182232	-0.201875	-0.220202	-0.237302	-0.237302	-0.253257	-0.253257	-0.253257	-0.253257	-0.268144	0.153194	0.153194	0.153194	0.153194	0.153194	0.153194	0.153194	0.153194	0.153194	0.153194	0.153194	0.153194	0.153194
rp012005_09	rp012005_09	1.000000	0.164129	0.164129	0.164129	0.164129	0.164129	-0.065069	-0.148509	-0.172683	-0.195239	-0.216283	-0.254239	-0.254239	-0.254239	-0.254239	-0.254239	-0.271333	0.164129	0.164129	0.164129	0.164129	0.164129	0.164129	0.001016	-0.065069	0.164129	0.164129	0.164129	0.164129	0.164129	0.164129
rp012005_12	rp012005_12	1.000000	0.160516	0.160516	0.160516	0.160516	0.000994	-0.063637	-0.119901	-0.145240	-0.190941	-0.230725	-0.248643	-0.265360	-0.248643	-0.248643	-0.248643	-0.265360	-0.265360	0.160516	0.160516	0.160516	0.000994	0.160516	0.160516	0.160516	0.160516	0.160516	0.160516	0.160516	0.160516	0.160516
rp012005_13	rp012005_13	1.000000	0.160996	0.160996	0.160996	0.000997	0.000997	-0.063827	-0.120260	-0.169387	-0.191512	-0.212155	-0.249387	-0.266154	-0.281799	-0.281799	-0.281799	-0.281799	0.160996	0.160996	0.160996	0.160996	0.160996	0.075460	0.160996	0.160996	0.160996	0.160996	0.160996	0.160996	0.160996	0.160996
rp012005_15	rp012005_15	1.000000	0.159160	0.159160	0.159160	0.000985	-0.032167	-0.118889	-0.167456	-0.189328	-0.209736	-0.228777	-0.246543	-0.263120	-0.263120	-0.263120	-0.263120	-0.278586	0.159160	0.159160	0.159160	0.159160	0.159160	0.159160	0.159160	-0.063099	0.159160	0.159160	0.159160	0.159160	0.159160	0.159160
rp012005_16	rp012005_16	1.000000	0.160709	0.160709	0.160709	0.116538	0.075326	-0.063714	-0.120046	-0.145415	-0.191171	-0.211777	-0.248943	-0.265680	-0.265680	-0.265680	-0.248943	-0.248943	-0.265680	0.160709	0.160709	0.160709	0.160709	0.160709	0.160709	-0.063714	0.160709	0.160709	0.160709	0.160709	0.160709	0.160709
rp012005_17	rp012005_17	1.000000	0.157430	0.157430	0.157430	0.000975	0.000975	-0.062414	-0.117596	-0.165635	-0.207456	-0.243863	-0.260259	-0.275557	-0.260259	-0.260259	-0.275557	-0.275557	0.157430	0.157430	0.157430	0.157430	0.157430	0.157430	0.157430	0.157430	0.157430	0.157430	0.157430	0.157430	0.157430	0.157430
rp012005_18	rp012005_18	1.000000	0.159879	0.159879	0.159879	0.115936	0.036682	0.000990	-0.063384	-0.119425	-0.168212	-0.210683	-0.247656	-0.264307	-0.279843	-0.264307	-0.264307	-0.264307	-0.279843	0.159879	0.159879	0.159879	0.159879	0.159879	0.159879	0.159879	0.159879	0.159879	0.159879	0.115936	0.159879	0.159879
rp012005_19	rp012005_19	1.000000	0.163933	0.163933	0.163933	0.037612	0.037612	-0.033132	-0.094718	-0.148332	-0.195005	-0.235637	-0.271009	-0.286939	-0.286939	-0.271009	-0.271009	-0.286939	0.163933	0.163933	0.163933	0.163933	0.163933	0.163933	0.001015	-0.033132	0.163933	0.163933	0.163933	0.163933	0.163933	0.163933
rp012005_22	rp012005_22	1.000000	0.159877	0.159877	0.159877	0.159877	0.036682	-0.063384	-0.119424	-0.168210	-0.190181	-0.229808	-0.247654	-0.264305	-0.279840	-0.264305	-0.264305	-0.279840	0.159877	0.159877	0.159877	0.159877	-0.032312	0.159877	0.159877	0.159877	0.159877	0.159877	0.159877	0.159877	0.159877	0.159877
rp012005_23	rp012005_23	1.000000	0.156846	0.156846	0.156846	0.000971	-0.031699	-0.117160	-0.165021	-0.186575	-0.206686	-0.225451	-0.242958	-0.259294	-0.259294	-0.259294	-0.274535	-0.274535	0.156846	0.156846	0.156846	0.156846	0.156846	0.156846	0.156846	0.156846	0.156846	0.156846	0.156846	0.156846	0.156846	0.156846
rp012005_24	rp012005_24	1.000000	0.159614	0.159614	0.159614	0.074812	0.000988	-0.063279	-0.119228	-0.167933	-0.189868	-0.229430	-0.263870	-0.263870	-0.263870	-0.263870	-0.263870	-0.279380	0.159614	0.159614	0.159614	0.159614	0.159614	0.159614	0.159614	0.159614	0.159614	0.159614	0.159614	0.159614	0.159614	0.159614
rp012005_25	rp012005_25	1.000000	0.156121	0.156121	0.156121	0.156121	0.000967	-0.031553	-0.116618	-0.141263	-0.185713	-0.205731	-0.241835	-0.258094	-0.273265	-0.258094	-0.258094	-0.258094	-0.273265	0.156121	0.156121	0.156121	0.156121	0.156121	0.156121	0.156121	0.156121	0.156121	0.156121	0.156121	0.156121	0.156121
rp012005_26	rp012005_26	1.000000	0.156845	0.156845	0.156845	0.156845	0.113736	0.000971	-0.090622	-0.141918	-0.165020	-0.206685	-0.242956	-0.259291	-0.259291	-0.259291	-0.259291	-0.259291	-0.274533	0.156845	0.156845	0.156845	0.156845	0.156845	0.156845	0.156845	0.156845	0.156845	0.156845	0.156845	0.156845	0.156845
rp012005_28	rp012005_28	1.000000	0.160354	0.160354	0.160354	0.160354	0.075159	0.036791	-0.032408	-0.119780	-0.145093	-0.211309	-0.230493	-0.265092	-0.265092	-0.265092	-0.265092	-0.265092	-0.265092	0.160354	0.160354	0.160354	0.160354	0.160354	0.160354	0.160354	0.160354	0.160354	0.160354	0.160354	0.160354	0.160354
rp012005_29	rp012005_29	1.000000	0.159643	0.159643	0.159643	0.159643	0.074826	0.000988	-0.063291	-0.119249	-0.167964	-0.210373	-0.247292	-0.263918	-0.279431	-0.263918	-0.263918	-0.263918	-0.279431	0.159643	0.159643	0.159643	0.159643	0.159643	0.000988	0.159643	0.159643	0.159643	0.159643	0.159643	0.159643	0.159643
rp012204_00	rp012204_00	1.000000	0.151670	0.151670	0.151670	0.151670	-0.030653	-0.180419	-0.180419	-0.199866	-0.218011	-0.234941	-0.250737	-0.250737	-0.250737	-0.250737	-0.250737	-0.250737	0.151670	0.151670	0.151670	0.151670	0.151670	0.151670	0.151670	0.151670	0.151670	0.151670	0.151670	0.151670	0.151670	0.151670
rp012204_02	rp012204_02	1.000000	0.157423	0.157423	0.157423	0.157423	0.114156	0.114156	0.073785	0.073785	-0.226280	-0.243852	-0.243852	-0.260248	-0.275545	-0.260248	-0.260248	-0.260248	0.157423	0.157423	0.157423	0.157423	0.157423	0.157423	0.157423	0.157423	0.157423	0.157423	0.157423	0.157423	0.157423	0.157423
rp012204_03	rp012204_03	1.000000	0.149752	0.149752	0.149752	0.149752	-0.135501	-0.030266	-0.197338	-0.215254	-0.215254	-0.215254	-0.231970	-0.247566	-0.247566	-0.247566	-0.247566	-0.247566	-0.247566	0.149752	0.149752	0.149752	0.149752	0.149752	0.149752	0.149752	0.149752	0.149752	0.149752	0.149752	0.149752	0.149752
rp012204_04	rp012204_04	1.000000	0.152220	0.152220	0.152220	0.152220	0.152220	-0.160154	-0.181073	-0.200591	-0.218802	-0.218802	-0.235793	-0.251646	-0.266438	-0.251646	-0.251646	-0.266438	0.152220	0.152220	0.152220	0.152220	0.152220	0.152220	0.152220	0.152220	-0.030764	0.152220	0.152220	0.152220	0.152220	0.152220
rp012204_06	rp012204_06	1.000000	0.153923	0.153923	0.153923	0.153923	0.153923	-0.139275	-0.161946	-0.183099	-0.202835	-0.221250	-0.238431	-0.254462	-0.254462	-0.254462	-0.254462	-0.254462	0.153923	0.153923	0.153923	0.153923	0.153923	0.153923	0.153923	0.153923	0.153923	0.153923	0.153923	0.153923	0.153923	0.153923
rp012204_08	rp012204_08	1.000000	0.153354	0.153354	0.153354	0.153354	-0.060797	-0.138760	-0.182421	-0.182421	-0.202085	-0.220431	-0.237549	-0.253520	-0.268422	-0.268422	-0.268422	-0.268422	0.153354	0.153354	0.153354	0.153354	0.111205	0.153354	0.153354	0.153354	0.153354	0.153354	0.153354	0.153354	0.153354	0.153354
rp012204_09	rp012204_09	1.000000	0.151825	0.151825	0.151825	-0.030685	-0.113410	-0.159739	-0.180603	-0.200070	-0.218234	-0.235181	-0.250993	-0.265747	-0.250993	-0.250993	-0.250993	-0.265747	0.151825	0.151825	0.151825	0.151825	0.151825	0.151825	0.151825	0.151825	0.151825	0.151825	0.151825	0.151825	0.151825	0.151825
rp012204_10	rp012204_10	1.000000	0.151311	0.151311	0.151311	0.151311	-0.179991	-0.217495	-0.217495	-0.234385	-0.234385	-0.250143	-0.250143	-0.250143	-0.250143	-0.234385	0.151311	0.151311	0.151311	0.151311	0.151311	0.151311	0.151311	0.151311	0.151311	0.151311	0.151311	0.151311	0.151311	0.151311	0.151311	0.151311
rp012204_11	rp012204_11	1.000000	0.160225	0.160225	0.160225	0.160225	0.160225	-0.211139	-0.211139	-0.230308	-0.248193	-0.248193	-0.264880	-0.264880	-0.264880	-0.264880	0.160225	0.116187	0.036762	0.160225	0.160225	0.160225	0.160225	0.036762	0.116187	0.160225	0.160225	0.160225	0.160225	0.160225	0.116187	0.160225
rp012204_12	rp012204_12	1.000000	0.153807	0.153807	0.153807	-0.161823	-0.182960	-0.221082	-0.238251	-0.238251	-0.254269	-0.254269	-0.254269	-0.254269	-0.254269	0.153807	0.153807	0.153807	0.153807	0.153807	0.153807	0.153807	0.153807	0.072090	0.153807	0.153807	0.153807	0.153807	0.153807	0.153807	0.153807	0.153807
rp012204_13	rp012204_13	1.000000	0.152267	0.152267	0.152267	0.152267	0.110417	0.110417	0.152267	-0.218870	-0.235866	-0.235866	-0.235866	-0.251725	-0.251725	-0.251725	-0.251725	-0.266521	-0.137777	0.152267	0.152267	0.152267	0.152267	0.152267	0.152267	0.152267	0.152267	0.152267	0.152267	0.152267	0.152267	0.152267
rp012204_14	rp012204_14	1.000000	0.151843	0.151843	0.151843	0.151843	-0.159758	-0.200094	-0.218260	-0.218260	-0.235209	-0.251023	-0.251023	-0.251023	-0.251023	-0.251023	-0.251023	0.151843	0.151843	0.151843	0.151843	0.151843	0.151843	0.151843	0.151843	0.151843	0.151843	0.151843	-0.113423	-0.030688	0.151843	0.151843
rp012204_15	rp012204_15	1.000000	0.151725	0.151725	0.151725	0.151725	0.151725	-0.159633	-0.199938	-0.218090	-0.218090	-0.235026	-0.235026	-0.250828	-0.250828	-0.250828	-0.250828	-0.250828	0.151725	0.151725	0.151725	0.151725	0.151725	0.151725	0.151725	0.151725	0.151725	0.151725	0.000939	0.151725	0.151725	0.151725
rp012204_16	rp012204_16	1.000000	0.152284	0.152284	0.152284	0.152284	0.152284	-0.160221	-0.181148	-0.200674	-0.218893	-0.235891	-0.251751	-0.251751	-0.251751	-0.235891	-0.235891	-0.235891	0.152284	0.152284	0.152284	0.152284	0.152284	0.152284	0.152284	0.152284	0.152284	0.152284	0.152284	0.152284	0.152284	0.152284
rp012204_17	rp012204_17	1.000000	0.159211	0.159211	0.159211	0.000986	0.000986	-0.189389	-0.228850	-0.228850	-0.246622	-0.263203	-0.263203	-0.263203	-0.263203	-0.263203	-0.246622	0.159211	0.159211	0.159211	0.159211	0.159211	0.159211	0.074623	0.159211	0.159211	0.159211	0.000986	0.159211	0.159211	0.074623	0.159211
rp012204_18	rp012204_18	1.000000	0.157067	0.073619	0.036037	0.000973	0.000973	-0.142120	-0.186839	-0.206978	-0.225769	-0.243301	-0.259660	-0.274922	-0.289163	-0.274922	-0.289163	-0.289163	0.157067	0.157067	0.157067	0.157067	0.113898	0.073619	0.036037	0.157067	0.157067	0.157067	0.157067	0.157067	0.157067	0.157067
rp012204_20	rp012204_20	1.000000	0.150071	0.150071	0.150071	0.150071	0.150071	-0.197759	-0.197759	-0.215713	-0.215713	-0.232464	-0.248094	-0.248094	-0.248094	-0.232464	-0.232464	-0.232464	0.150071	0.150071	0.150071	0.150071	0.150071	0.150071	0.150071	0.150071	0.150071	0.150071	0.150071	0.150071	0.150071	0.150071
rp012204_22	rp012204_22	1.000000	0.155431	0.155431	0.155431	0.155431	0.155431	0.155431	0.155431	0.155431	-0.204822	-0.223417	-0.240766	-0.256954	-0.256954	-0.256954	-0.256954	-0.256954	0.155431	0.155431	0.155431	0.155431	0.155431	0.112711	0.155431	0.155431	0.155431	0.155431	0.155431	0.155431	0.155431	0.155431
rp012204_24	rp012204_24	1.000000	0.155159	0.155159	0.155159	0.155159	0.155159	0.155159	-0.204464	-0.223026	-0.223026	-0.240346	-0.240346	-0.256505	-0.256505	-0.256505	-0.256505	-0.256505	0.155159	0.155159	0.155159	0.155159	0.155159	0.155159	0.035599	0.155159	0.000961	0.155159	-0.140393	-0.089649	0.155159	0.155159
rp012204_26	rp012204_26	1.000000	0.151631	0.151631	0.151631	0.151631	0.151631	0.151631	-0.159534	-0.180372	-0.199814	-0.217954	-0.234880	-0.250672	-0.250672	-0.250672	-0.250672	-0.250672	-0.265407	0.151631	0.151631	0.151631	0.151631	0.151631	0.151631	0.151631	0.151631	0.151631	0.151631	-0.030645	0.151631	0.151631
rp012204_27	rp012204_27	1.000000	0.160629	0.160629	0.160629	-0.230889	-0.119986	0.075288	0.116481	-0.191076	-0.211672	-0.230889	-0.248819	-0.265548	-0.265548	-0.265548	-0.265548	-0.265548	0.160629	0.160629	0.160629	0.160629	0.036855	0.036855	0.160629	0.160629	0.160629	0.000995	0.160629	0.160629	0.160629	0.160629
rp012204_29	rp012204_29	1.000000	0.149852	0.149852	0.149852	-0.086582	-0.157662	-0.178256	-0.178256	-0.197470	-0.215398	-0.232124	-0.247731	-0.262293	-0.247731	-0.247731	-0.247731	-0.262293	0.149852	0.149852	0.149852	0.149852	0.149852	0.149852	0.149852	0.149852	0.149852	0.149852	0.149852	0.149852	0.149852	0.149852
rp012405_00	rp012405_00	1.000000	0.157693	0.157693	0.157693	0.157693	0.157693	0.157693	-0.117792	-0.165912	-0.187583	-0.207802	-0.226668	-0.244270	-0.260693	-0.260693	-0.260693	-0.260693	0.157693	0.157693	0.157693	0.157693	0.157693	0.157693	0.157693	0.157693	0.157693	0.157693	0.157693	0.157693	0.157693	0.157693
rp012405_01	rp012405_01	1.000000	0.158367	0.158367	0.158367	0.158367	0.158367	0.158367	0.158367	0.158367	0.158367	-0.208691	-0.166621	-0.261808	-0.277198	-0.277198	-0.277198	-0.277198	0.158367	0.158367	0.158367	0.158367	0.158367	0.158367	0.158367	0.158367	0.158367	0.158367	0.158367	-0.032007	0.158367	0.158367
rp012405_02	rp012405_02	1.000000	0.160977	0.160977	0.160977	0.160977	0.000997	-0.032534	-0.120245	-0.169367	-0.191489	-0.212130	-0.231388	-0.249357	-0.266122	-0.266122	-0.266122	-0.266122	-0.281765	0.160977	0.116732	0.160977	0.160977	0.160977	0.160977	0.160977	0.160977	0.116732	0.075451	0.160977	0.160977	0.160977
rp012405_03	rp012405_03	1.000000	0.149472	0.149472	0.149472	0.149472	0.149472	0.149472	0.149472	-0.196970	-0.214852	-0.214852	-0.231537	-0.247104	-0.261629	-0.275181	-0.275181	-0.275181	0.108390	0.149472	0.149472	0.149472	0.149472	0.149472	0.149472	0.149472	0.149472	0.149472	0.149472	0.149472	0.149472	0.149472
rp012405_04	rp012405_04	1.000000	0.159074	0.159074	0.159074	0.159074	0.159074	0.074559	-0.063065	-0.143936	-0.189226	-0.209623	-0.228654	-0.246410	-0.262977	-0.262977	-0.262977	-0.262977	-0.262977	0.159074	0.159074	0.159074	0.159074	-0.032150	0.159074	0.159074	0.159074	0.159074	0.159074	0.159074	0.159074	0.159074
rp012405_07	rp012405_07	1.000000	0.156606	0.156606	0.156606	0.156606	0.156606	-0.031651	-0.062087	-0.116981	-0.141703	-0.186290	-0.225106	-0.242587	-0.274115	-0.274115	-0.274115	-0.274115	-0.274115	0.156606	0.156606	0.156606	0.156606	0.156606	0.156606	0.156606	0.156606	0.156606	0.156606	0.156606	0.156606	0.156606
rp012405_09	rp012405_09	1.000000	0.154817	0.154817	0.154817	0.154817	0.154817	0.154817	0.154817	-0.162886	-0.184161	-0.204012	-0.222534	-0.239815	-0.239815	-0.239815	-0.255939	-0.255939	-0.255939	0.154817	0.154817	0.154817	0.154817	0.154817	0.154817	0.154817	0.154817	0.154817	0.154817	0.154817	0.154817	0.154817
rp012405_11	rp012405_11	1.000000	0.155082	0.155082	0.155082	0.155082	-0.031343	-0.140323	-0.163165	-0.184477	-0.204362	-0.222915	-0.240226	-0.256377	-0.256377	-0.256377	-0.271447	0.155082	0.155082	0.155082	0.155082	0.155082	0.155082	0.155082	0.155082	0.155082	0.155082	0.155082	-0.256377	0.155082	0.155082	0.155082
rp012405_14	rp012405_14	1.000000	0.162161	0.162161	0.162161	0.162161	0.117592	0.076006	-0.032774	-0.093694	-0.170614	-0.213691	-0.251192	-0.268081	-0.268081	-0.268081	-0.268081	-0.268081	0.162161	0.162161	0.162161	0.162161	0.162161	0.162161	0.162161	0.162161	0.162161	0.162161	0.162161	0.162161	0.162161	0.162161
rp012405_15	rp012405_15	1.000000	0.165926	0.165926	0.165926	0.077771	0.077771	-0.065782	-0.123943	-0.150136	-0.174575	-0.218652	-0.238503	-0.257024	-0.274305	-0.274305	-0.274305	-0.274305	-0.274305	-0.095870	0.165926	0.165926	0.001027	0.165926	0.165926	0.165926	0.165926	0.165926	-0.033535	0.165926	0.165926	0.165926
rp012405_19	rp012405_19	1.000000	0.154102	0.154102	0.154102	0.154102	0.154102	-0.089038	-0.162134	-0.203071	-0.203071	-0.221507	-0.238708	-0.238708	-0.254757	-0.238708	-0.238708	-0.238708	-0.238708	0.154102	0.154102	0.154102	0.154102	0.154102	0.154102	0.154102	0.154102	0.154102	0.154102	0.154102	0.154102	0.154102
rp012405_20	rp012405_20	1.000000	0.155431	0.155431	0.155431	0.155431	0.155431	0.155431	-0.163533	-0.184893	-0.204823	-0.204823	-0.223418	-0.240767	-0.256955	-0.256955	-0.256955	-0.256955	0.155431	0.155431	0.155431	0.155431	0.155431	0.155431	0.155431	0.155431	0.155431	0.155431	0.155431	0.155431	0.155431	0.155431
rp012405_21	rp012405_21	1.000000	0.156307	0.156307	0.156307	0.156307	0.156307	0.156307	-0.185934	-0.185934	-0.205976	-0.224676	-0.242123	-0.242123	-0.258402	-0.258402	-0.258402	-0.258402	0.156307	0.156307	0.156307	0.156307	0.156307	0.156307	0.156307	0.113346	0.156307	0.156307	-0.031590	0.156307	0.156307	0.156307
rp012405_22	rp012405_22	1.000000	0.156674	0.156674	0.156674	0.156674	0.156674	-0.062114	-0.164840	-0.186371	-0.206460	-0.225204	-0.242692	-0.242692	-0.259010	-0.259010	-0.259010	-0.259010	0.156674	0.156674	0.113612	0.156674	0.156674	0.156674	0.156674	0.156674	0.156674	0.156674	0.156674	0.156674	0.156674	0.156674
rp012405_23	rp012405_23	1.000000	0.152276	0.152276	0.152276	0.152276	0.152276	0.152276	-0.160213	-0.181140	-0.200665	-0.200665	-0.218883	-0.235880	-0.251739	-0.251739	-0.251739	-0.251739	-0.251739	0.152276	0.152276	0.152276	0.152276	0.152276	0.152276	0.152276	0.152276	0.152276	0.152276	0.152276	0.152276	0.152276
rp012405_24	rp012405_24	1.000000	0.175178	0.175178	0.175178	0.175178	0.082108	-0.035404	-0.158507	-0.208383	-0.230845	-0.251802	-0.271356	-0.289601	-0.069450	0.175178	0.175178	0.175178	0.175178	0.175178	0.175178	0.175178	0.175178	0.175178	0.175178	0.175178	0.175178	0.175178	0.175178	0.175178	0.175178	0.175178
rp012405_25	rp012405_25	1.000000	0.162928	0.162928	0.162928	0.162928	-0.032929	-0.064593	-0.121703	-0.171420	-0.193811	-0.214702	-0.234194	-0.252380	-0.269349	-0.269349	-0.269349	-0.269349	-0.269349	0.162928	0.162928	0.162928	0.001009	0.162928	0.162928	0.162928	0.162928	0.162928	0.001009	0.118148	0.162928	0.162928
rp012405_26	rp012405_26	1.000000	0.189935	0.189935	0.189935	0.089024	0.043578	-0.038387	-0.109742	-0.141877	-0.171860	-0.199835	-0.225937	-0.250291	-0.250291	-0.225937	-0.225937	-0.225937	-0.225937	-0.038387	0.189935	0.189935	0.189935	0.189935	0.189935	0.189935	0.189935	0.189935	0.189935	0.001176	0.189935	0.189935
rp012405_28	rp012405_28	1.000000	0.162807	0.162807	0.162807	0.162807	0.118059	0.118059	0.037354	-0.064545	-0.121612	-0.171292	-0.214541	-0.252192	-0.269148	-0.269148	-0.269148	-0.269148	-0.269148	0.162807	0.162807	0.162807	0.162807	0.162807	0.162807	0.162807	0.162807	0.162807	0.162807	0.162807	0.162807	0.162807
rp012604_00	rp012604_00	1.000000	0.150797	0.150797	0.150797	0.150797	-0.112641	-0.179380	-0.198715	-0.198715	-0.216756	-0.233588	-0.233588	-0.249293	-0.249293	-0.249293	-0.249293	-0.249293	0.150797	0.150797	0.150797	0.150797	0.150797	0.150797	0.150797	0.150797	0.150797	0.150797	0.150797	0.150797	0.150797	0.150797
rp012604_02	rp012604_02	1.000000	0.150572	0.150572	0.150572	0.150572	-0.158420	-0.198419	-0.198419	-0.216433	-0.216433	-0.233240	-0.248922	-0.248922	-0.248922	-0.248922	-0.263553	0.150572	0.150572	0.150572	0.150572	0.150572	0.150572	0.150572	0.150572	0.150572	0.150572	0.150572	0.150572	0.150572	0.150572	0.150572
rp012604_03	rp012604_03	1.000000	0.153373	0.153373	0.153373	0.071887	0.111219	0.111219	0.111219	0.153373	-0.220459	-0.237579	-0.253553	-0.268457	-0.268457	-0.282362	-0.282362	-0.282362	0.153373	0.153373	0.153373	0.153373	0.153373	0.153373	0.153373	0.153373	0.071887	0.153373	0.153373	0.153373	0.153373	0.153373
rp012604_04	rp012604_04	1.000000	0.151163	0.151163	0.151163	0.151163	-0.179815	-0.179815	-0.199198	-0.217282	-0.217282	-0.234155	-0.249899	-0.249899	-0.249899	-0.249899	-0.249899	0.151163	0.151163	0.151163	0.151163	0.151163	0.151163	0.151163	0.151163	0.151163	0.151163	0.151163	0.151163	0.151163	0.151163	0.151163
rp012604_06	rp012604_06	1.000000	0.157318	0.157318	0.157318	0.157318	0.157318	-0.062369	-0.142347	-0.165518	-0.187137	-0.207309	-0.226129	-0.243690	-0.260074	-0.260074	-0.260074	-0.260074	-0.260074	0.157318	0.157318	0.157318	0.157318	0.157318	0.157318	0.157318	0.157318	0.157318	0.157318	0.157318	-0.031795	0.157318
rp012604_07	rp012604_07	1.000000	0.149469	0.149469	0.149469	0.149469	0.149469	0.149469	-0.177800	-0.177800	-0.196965	-0.214847	-0.231531	-0.247098	-0.247098	-0.247098	-0.247098	-0.247098	-0.261623	0.149469	0.149469	0.149469	0.149469	0.149469	0.149469	0.149469	0.149469	0.149469	0.149469	0.149469	0.149469	0.149469
rp012604_09	rp012604_09	1.000000	0.148865	0.148865	0.148865	0.148865	0.148865	0.148865	-0.156624	-0.177082	-0.177082	-0.196170	-0.230596	-0.246100	-0.260566	-0.260566	-0.260566	-0.260566	-0.260566	0.148865	0.148865	0.148865	0.148865	0.148865	0.148865	0.148865	0.148865	0.148865	0.148865	0.148865	0.148865	0.148865
rp012604_11	rp012604_11	1.000000	0.150923	0.150923	0.150923	0.150923	-0.112735	-0.179530	-0.216937	-0.216937	-0.233783	-0.249502	-0.249502	-0.249502	-0.249502	-0.249502	-0.249502	0.150923	0.150923	0.150923	0.150923	0.150923	0.150923	0.150923	0.150923	0.150923	0.150923	0.150923	0.150923	0.150923	0.150923	0.150923
rp012604_12	rp012604_12	1.000000	0.150755	0.150755	0.150755	0.150755	0.150755	0.150755	-0.198660	-0.198660	-0.216696	-0.216696	-0.233523	-0.249224	-0.249224	-0.249224	-0.249224	-0.263874	0.150755	0.150755	0.150755	0.150755	0.150755	0.150755	0.150755	0.150755	0.150755	0.150755	0.150755	0.150755	0.150755	0.150755
rp012604_13	rp012604_13	1.000000	0.154746	0.154746	0.112214	0.154746	0.154746	-0.184077	-0.203919	-0.222432	-0.222432	-0.239705	-0.239705	-0.255822	-0.255822	-0.255822	-0.255822	0.154746	0.154746	0.154746	0.154746	0.154746	0.154746	0.154746	0.154746	0.154746	0.072531	0.154746	0.154746	0.154746	0.154746	0.154746
rp012604_14	rp012604_14	1.000000	0.154739	0.154739	0.154739	0.112209	0.072527	-0.184069	-0.203909	-0.203909	-0.222422	-0.239694	-0.255810	-0.255810	-0.255810	-0.255810	-0.255810	0.154739	0.154739	0.154739	0.154739	0.154739	0.154739	0.154739	0.154739	0.154739	0.154739	0.154739	0.154739	0.154739	0.154739	0.154739
rp012604_15	rp012604_15	1.000000	0.155101	0.155101	0.155101	0.155101	0.155101	-0.163185	-0.204387	-0.204387	-0.222942	-0.240255	-0.240255	-0.240255	-0.256408	-0.256408	-0.256408	0.155101	0.155101	0.155101	0.155101	0.155101	0.112471	0.155101	0.155101	0.155101	0.155101	0.155101	0.155101	0.155101	0.155101	0.155101
rp012604_16	rp012604_16	1.000000	0.154644	0.154644	0.154644	0.154644	0.112141	0.112141	-0.183957	-0.183957	-0.203785	-0.222286	-0.222286	-0.239548	-0.255654	-0.255654	-0.255654	-0.255654	-0.255654	0.154644	0.154644	0.154644	0.154644	0.154644	0.154644	0.154644	0.154644	0.154644	0.154644	0.154644	0.000958	0.154644
rp012604_17	rp012604_17	1.000000	0.157321	0.157321	0.157321	0.157321	-0.031795	-0.142350	-0.187141	-0.207313	-0.207313	-0.226134	-0.243695	-0.260080	-0.260080	-0.260080	-0.260080	-0.260080	0.157321	0.157321	0.157321	0.157321	0.157321	0.157321	0.157321	0.157321	0.157321	0.000974	0.114082	0.157321	0.157321	0.157321
rp012604_18	rp012604_18	1.000000	0.154201	0.154201	0.154201	0.154201	0.154201	0.154201	-0.162239	-0.183430	-0.203202	-0.221650	-0.238862	-0.238862	-0.254922	-0.254922	-0.254922	-0.254922	0.154201	0.154201	0.154201	0.154201	0.154201	0.154201	0.154201	0.154201	0.154201	0.154201	0.154201	0.154201	0.154201	0.154201
rp012604_19	rp012604_19	1.000000	0.153039	0.153039	0.153039	0.153039	0.153039	0.153039	0.153039	-0.182046	-0.182046	-0.201669	-0.219978	-0.237061	-0.252999	-0.252999	-0.252999	-0.252999	-0.252999	0.153039	0.153039	0.153039	0.153039	0.153039	0.153039	0.153039	0.153039	0.153039	0.153039	0.153039	0.153039	0.153039
rp012604_20	rp012604_20	1.000000	0.151885	0.151885	0.151885	0.151885	0.151885	-0.180674	-0.200149	-0.218320	-0.218320	-0.235274	-0.251092	-0.251092	-0.251092	-0.251092	-0.251092	0.151885	0.151885	0.151885	0.151885	0.151885	0.151885	0.151885	0.151885	0.151885	0.151885	0.151885	0.151885	0.151885	0.151885	0.151885
rp012604_21	rp012604_21	1.000000	0.150617	0.150617	0.150617	0.150617	0.150617	-0.179166	-0.198478	-0.216497	-0.216497	-0.233309	-0.248996	-0.248996	-0.248996	-0.248996	-0.248996	-0.248996	0.150617	0.150617	0.150617	0.150617	0.150617	0.150617	0.000933	0.150617	0.150617	0.150617	0.150617	0.150617	0.150617	0.150617
rp012604_22	rp012604_22	1.000000	0.152694	0.152694	0.152694	0.152694	0.152694	0.152694	-0.114058	-0.201215	-0.219482	-0.219482	-0.236527	-0.236527	-0.252429	-0.252429	-0.236527	-0.236527	-0.236527	0.152694	0.152694	0.152694	0.152694	0.152694	0.152694	0.152694	0.152694	0.152694	0.152694	0.152694	0.152694	0.152694
rp012604_23	rp012604_23	1.000000	0.154141	0.154141	0.154141	0.154141	0.154141	0.154141	-0.139472	-0.203121	-0.203121	-0.221562	-0.238768	-0.238768	-0.254821	-0.254821	-0.254821	-0.254821	0.154141	0.154141	0.154141	0.154141	0.154141	0.154141	0.154141	0.154141	0.154141	0.154141	0.154141	0.154141	0.154141	0.154141
rp012904_01	rp012904_01	1.000000	0.156931	0.156931	0.156931	0.156931	0.000972	0.156931	-0.062216	-0.117224	-0.165111	-0.206799	-0.259435	-0.259435	-0.274684	-0.274684	-0.274684	-0.288913	0.156931	0.156931	0.156931	0.156931	0.156931	0.156931	0.156931	0.156931	0.156931	0.156931	0.156931	0.156931	0.156931	0.156931
rp012904_04	rp012904_04	1.000000	0.157126	0.157126	0.157126	0.157126	0.113940	0.113940	0.113940	-0.186909	-0.207056	-0.207056	-0.225854	-0.243393	-0.259757	-0.275026	-0.259757	-0.259757	-0.259757	0.113940	0.157126	0.157126	0.157126	0.157126	0.157126	0.157126	0.157126	0.113940	0.113940	0.157126	0.157126	0.157126
rp012904_05	rp012904_05	1.000000	0.153265	0.153265	0.153265	0.000949	-0.030976	0.111140	0.153265	-0.182315	-0.201967	-0.220303	-0.237411	-0.237411	-0.253373	-0.268266	-0.268266	-0.268266	-0.268266	0.153265	0.153265	0.153265	0.153265	0.153265	0.153265	0.153265	0.153265	0.153265	0.153265	0.153265	0.153265	0.153265
rp012904_06	rp012904_06	1.000000	0.162333	0.162333	0.162333	0.162333	0.037246	0.162333	0.162333	-0.193103	-0.213918	-0.233338	-0.251459	-0.268365	-0.268365	-0.268365	-0.268365	-0.268365	-0.268365	0.162333	0.162333	0.162333	0.117716	0.117716	0.117716	0.117716	0.037246	-0.032808	-0.064358	0.117716	0.162333	0.162333
rp012904_09	rp012904_09	1.000000	0.162999	0.162999	0.162999	0.162999	0.162999	0.162999	0.162999	-0.171495	-0.171495	-0.193895	-0.214795	-0.234295	-0.252489	-0.269465	-0.285305	-0.269465	-0.269465	0.162999	0.162999	0.162999	0.162999	0.162999	0.162999	0.076399	0.076399	0.162999	0.162999	0.037398	0.037398	0.162999
rp012904_10	rp012904_10	1.000000	0.158090	0.158090	0.158090	0.158090	0.158090	0.158090	-0.143045	-0.188055	-0.227239	-0.244885	-0.261350	-0.276712	-0.276712	-0.276712	-0.276712	0.158090	0.158090	0.158090	0.158090	0.158090	0.158090	0.158090	0.158090	0.158090	0.074098	0.036272	0.036272	0.158090	0.158090	0.158090
rp012904_11	rp012904_11	1.000000	0.155679	0.155679	0.155679	0.155679	0.155679	0.155679	-0.205149	-0.205149	-0.223774	-0.241152	-0.257365	-0.257365	-0.272493	-0.272493	-0.272493	0.155679	0.155679	0.000964	0.000964	0.155679	0.155679	0.155679	0.155679	0.155679	0.155679	0.155679	0.155679	-0.116289	-0.163794	0.155679
rp012904_12	rp012904_12	1.000000	0.153616	0.153616	0.153616	0.153616	0.153616	0.153616	0.153616	-0.161622	-0.202430	-0.202430	-0.237955	-0.253953	-0.253953	-0.253953	-0.237955	-0.237955	-0.237955	0.153616	0.153616	0.153616	0.153616	0.153616	0.153616	0.153616	0.153616	0.153616	0.153616	0.153616	0.153616	0.153616
rp012904_14	rp012904_14	1.000000	0.167891	0.167891	0.167891	0.167891	0.078692	0.167891	0.038521	-0.176642	-0.221242	-0.241328	-0.241328	-0.260068	-0.277554	-0.277554	-0.277554	0.167891	0.121747	0.121747	0.038521	0.167891	0.167891	0.167891	0.167891	0.167891	0.167891	0.121747	0.167891	0.167891	0.167891	0.167891
rp012904_17	rp012904_17	1.000000	0.150167	0.150167	0.150167	0.150167	0.150167	0.150167	0.150167	-0.178630	-0.197885	-0.215850	-0.232612	-0.248252	-0.248252	-0.248252	-0.248252	-0.248252	-0.262844	0.150167	0.150167	0.150167	0.150167	0.150167	0.150167	0.150167	0.150167	0.150167	0.150167	0.150167	0.150167	0.150167
rp012904_19	rp012904_19	1.000000	0.161524	0.161524	0.161524	0.161524	0.161524	0.161524	0.117129	-0.169943	-0.192140	-0.212851	-0.232175	-0.250205	-0.267027	-0.282723	-0.267027	-0.267027	-0.282723	0.161524	0.161524	0.161524	0.161524	0.161524	0.075708	0.075708	0.075708	0.161524	0.161524	0.037060	-0.032645	0.161524
rp012904_20	rp012904_20	1.000000	0.155622	0.155622	0.155622	0.155622	0.155622	0.112849	-0.185119	-0.185119	-0.205073	-0.223691	-0.241062	-0.257270	-0.272392	-0.272392	-0.272392	-0.272392	0.155622	0.155622	0.155622	0.155622	0.155622	0.155622	0.155622	0.112849	0.072941	0.000964	0.155622	0.155622	0.155622	0.155622
rp012904_21	rp012904_21	1.000000	0.157396	0.157396	0.157396	0.157396	0.114136	0.157396	0.157396	-0.187229	-0.207411	-0.226241	-0.243810	-0.260202	-0.260202	-0.260202	-0.260202	-0.260202	0.157396	0.157396	0.000975	0.157396	0.157396	0.157396	0.157396	0.157396	0.157396	0.157396	0.157396	-0.117570	0.157396	0.157396
rp012904_25	rp012904_25	1.000000	0.150604	0.150604	0.150604	0.150604	0.150604	0.150604	0.150604	-0.179150	-0.179150	-0.198461	-0.233289	-0.248974	-0.263609	-0.263609	-0.263609	-0.263609	-0.277264	0.150604	0.150604	0.150604	0.150604	0.150604	0.150604	0.150604	0.150604	0.150604	0.109211	0.070589	0.150604	0.150604
rp013005_00	rp013005_00	1.000000	0.153798	0.153798	0.153798	0.153798	0.153798	0.153798	-0.182949	-0.202670	-0.221069	-0.221069	-0.238236	-0.254254	-0.254254	-0.269199	-0.269199	0.153798	0.153798	0.153798	0.153798	0.153798	0.153798	0.153798	0.153798	0.153798	0.153798	0.153798	0.153798	0.153798	0.153798	0.153798
rp013005_02	rp013005_02	1.000000	0.156133	0.156133	0.156133	0.156133	0.000967	-0.061899	-0.116627	-0.164271	-0.185728	-0.224426	-0.241854	-0.273287	-0.273287	-0.273287	-0.273287	-0.273287	0.156133	0.156133	0.156133	0.156133	0.156133	0.156133	0.156133	0.156133	0.156133	0.156133	0.156133	0.156133	0.156133	0.156133
rp013005_03	rp013005_03	1.000000	0.154146	0.154146	0.154146	-0.061111	-0.115143	-0.162180	-0.203128	-0.221569	-0.221569	-0.238776	-0.254830	-0.254830	-0.254830	-0.254830	-0.269808	0.154146	0.154146	0.154146	0.154146	0.154146	0.154146	0.154146	0.154146	0.154146	0.154146	0.154146	0.154146	0.154146	0.154146	0.154146
rp013005_04	rp013005_04	1.000000	0.152943	0.152943	0.152943	0.152943	0.000947	-0.060635	-0.114245	-0.160915	-0.181933	-0.201544	-0.236913	-0.252842	-0.267704	-0.267704	-0.267704	-0.267704	-0.281571	0.152943	0.152943	0.152943	0.152943	0.152943	0.152943	0.152943	0.152943	0.152943	0.152943	0.152943	0.152943	0.152943
rp013005_05	rp013005_05	1.000000	0.154426	0.154426	0.154426	0.154426	-0.089225	-0.115353	-0.162475	-0.203498	-0.203498	-0.221973	-0.239211	-0.255294	-0.255294	-0.255294	-0.255294	-0.270300	0.154426	0.154426	0.154426	0.154426	0.154426	0.154426	0.154426	0.154426	0.154426	0.154426	0.154426	0.154426	0.154426	0.154426
rp013005_06	rp013005_06	1.000000	0.152860	0.152860	0.152860	0.035072	0.000946	-0.060602	-0.114183	-0.160827	-0.181834	-0.219722	-0.252704	-0.267558	-0.267558	-0.267558	-0.267558	-0.267558	-0.281418	0.152860	0.152860	0.152860	0.152860	0.152860	0.152860	0.152860	0.152860	0.152860	0.152860	0.152860	0.152860	0.152860
rp013005_07	rp013005_07	1.000000	0.150619	0.150619	0.150619	0.150619	-0.059713	-0.112508	-0.158469	-0.179168	-0.216500	-0.233313	-0.248999	-0.263636	-0.263636	-0.263636	-0.263636	-0.277292	0.150619	0.150619	0.150619	0.150619	0.150619	0.150619	0.150619	0.150619	0.150619	0.150619	0.150619	0.150619	0.150619	0.150619
rp013005_08	rp013005_08	1.000000	0.159887	0.159887	0.159887	0.159887	0.000990	0.000990	-0.092380	-0.119432	-0.168221	-0.190193	-0.229822	-0.264321	-0.279858	-0.279858	-0.279858	-0.279858	-0.294354	0.159887	0.159887	0.159887	0.159887	0.159887	0.159887	0.159887	0.074940	0.159887	0.159887	0.159887	-0.032314	0.159887
rp013005_09	rp013005_09	1.000000	0.158201	0.158201	0.158201	0.158201	0.036297	0.000980	-0.031973	-0.091406	-0.143146	-0.188188	-0.227399	-0.261534	-0.276907	-0.291251	-0.276907	-0.276907	-0.291251	0.158201	0.158201	0.158201	0.158201	0.158201	0.158201	0.158201	0.114720	0.158201	0.158201	0.158201	0.158201	0.158201
rp013005_10	rp013005_10	1.000000	0.151765	0.151765	0.151765	0.151765	0.151765	-0.060167	-0.113364	-0.159675	-0.180531	-0.199990	-0.218147	-0.250893	-0.265641	-0.265641	-0.265641	-0.265641	-0.279401	0.151765	0.151765	0.151765	0.151765	0.151765	0.151765	0.151765	0.151765	0.151765	0.151765	0.151765	0.151765	0.151765
rp013005_11	rp013005_11	1.000000	0.153412	0.153412	0.153412	0.153412	-0.114595	-0.161408	-0.182490	-0.202161	-0.220514	-0.237639	-0.253616	-0.268524	-0.268524	-0.268524	-0.268524	0.153412	0.153412	0.071905	0.153412	0.153412	0.153412	0.153412	0.153412	0.153412	0.153412	0.153412	0.153412	0.153412	0.153412	0.153412
[truncated: 2,371 more rows]
