# Supplementary material for: High-throughput analysis of spatio-temporal dynamics in Dictyostelium
Source: Genome Biol. 2007 Jul 21;8(7):R144. doi: 10.1186/gb-2007-8-7-r144 (PMC2323234; doi:10.1186/gb-2007-8-7-r144)
Supplement: Additional data file 11 — A JTV file for Figure 3a [file gb-2007-8-7-r144-S11.jtv]

<DocumentConfig><UrlExtractor/><ArrayUrlExtractor urlTemplate=""/><MainView><ColorExtractor contrast="0.37"><ColorSet/></ColorExtractor><ArrayDrawer/><GlobalXMap><FixedMap type="Fixed" scale="5.0"/><FillMap type="Fill"/><NullMap type="Null"/></GlobalXMap><GlobalYMap current="Fill"><FixedMap type="Fixed"/><FillMap type="Fill"/><NullMap type="Null"/></GlobalYMap><ZoomXMap current="Fill"><FixedMap type="Fixed"/><FillMap type="Fill"/><NullMap type="Null"/></ZoomXMap><ZoomYMap><FixedMap type="Fixed"/><FillMap type="Fill"/><NullMap type="Null"/></ZoomYMap><TextViewParent><TextView><GeneSummary/></TextView><TextView><GeneSummary/></TextView><TextView><GeneSummary/></TextView><TextView><GeneSummary/></TextView></TextViewParent><ArrayNameView><ArraySummary included="0"/></ArrayNameView><Height value="0.1875"/><Height value="0.0625"/><Height value="0.75"/><Width value="0.1818181872367859"/><Width value="0.27272728085517883"/><Width value="0.27272728085517883"/><Width value="0.27272728085517883"/></MainView><GeneListMaker file="/Users/ssawai/Laptop_backup/Robot-data-analysis/Wavelet-clustering/wavelet-1d_080804_K_G4_list-nowave.txt"/></DocumentConfig>
