# Supplementary material for: High-throughput analysis of spatio-temporal dynamics in Dictyostelium
Source: Genome Biol. 2007 Jul 21;8(7):R144. doi: 10.1186/gb-2007-8-7-r144 (PMC2323234; doi:10.1186/gb-2007-8-7-r144)
Supplement: Additional data file 12 — Raw data for Figure 3a. [file gb-2007-8-7-r144-S12.txt]

intID	1.542	16.962	32.382	47.802	63.222	78.642	94.062	109.482	124.902	140.322	155.742	171.162	186.582	202.002	217.422	232.842	248.262	263.682	279.102	294.522	309.942	325.362	340.782	356.202	371.622	387.042	402.462	417.882	433.302	448.722
rp010504_00	3.221397	3.221397	3.221397	3.221397	3.221397	3.221397	3.221397	3.221397	3.221397	3.221397	3.221397	3.221397	3.221397	3.221397	-4.630444	-4.630444	-4.630444	-4.630444	-4.245053	-4.630444	-4.245053	-4.630444	-4.990027	3.221397	3.221397	3.221397	-1.861275	3.221397	3.221397	3.221397
rp010504_01	3.221397	3.221397	3.221397	3.221397	1.509895	3.221397	3.221397	3.221397	-5.32553	-5.32553	-5.32553	-5.638565	-5.32553	-5.32553	-5.32553	-5.32553	3.221397	3.221397	3.221397	3.221397	3.221397	3.221397	3.221397	3.221397	3.221397	3.221397	3.221397	3.221397	3.221397	3.221397
rp010504_02	3.221397	3.221397	3.221397	3.221397	-1.861275	-2.406301	-3.832	-4.245053	-4.630444	-4.990027	-5.32553	-5.32553	-5.32553	-5.32553	-5.32553	3.221397	3.221397	3.221397	3.221397	3.221397	3.221397	3.221397	3.221397	3.221397	3.221397	3.221397	3.221397	3.221397	3.221397	3.221397
rp010504_03	3.221397	3.221397	3.221397	3.221397	-3.832	-4.245053	-4.630444	-4.990027	-5.32553	-5.638565	-5.638565	-5.638565	-5.638565	-5.638565	3.221397	3.221397	3.221397	3.221397	3.221397	3.221397	3.221397	3.221397	3.221397	3.221397	3.221397	3.221397	3.221397	3.221397	3.221397	3.221397
rp010504_04	3.221397	3.221397	3.221397	3.221397	-3.389301	-3.832	-4.245053	-4.990027	-5.32553	-5.638565	-5.638565	-5.638565	-5.638565	-5.638565	3.221397	3.221397	3.221397	3.221397	3.221397	3.221397	3.221397	3.221397	3.221397	3.221397	3.221397	3.221397	3.221397	3.221397	3.221397	3.221397
rp010504_05	3.221397	3.221397	3.221397	3.221397	3.221397	3.221397	3.221397	3.221397	-1.861275	-2.914829	2.336	1.509895	-4.245053	-4.245053	-4.245053	-4.245053	-4.245053	-4.245053	-4.245053	-4.245053	-4.245053	-4.245053	0.0199459999999991	3.221397	3.221397	2.336	3.221397	3.221397	3.221397	3.221397
rp010504_06	3.221397	3.221397	3.221397	3.221397	0.0199459999999991	0.739112	2.336	3.221397	3.221397	-3.832	-4.245053	-4.630444	-5.32553	-5.32553	-5.32553	-5.32553	-4.990027	-4.990027	-5.32553	3.221397	3.221397	3.221397	3.221397	3.221397	3.221397	3.221397	3.221397	3.221397	3.221397	3.221397
rp010504_07	3.221397	3.221397	3.221397	-1.861275	-2.914829	-3.832	-4.245053	-4.630444	-4.990027	-5.32553	-5.638565	-5.638565	-5.638565	-5.638565	-5.930638	3.221397	3.221397	3.221397	3.221397	3.221397	3.221397	3.221397	2.336	2.336	3.221397	3.221397	3.221397	3.221397	-1.277131	3.221397
rp010504_08	3.221397	3.221397	3.221397	3.221397	3.221397	3.221397	3.221397	3.221397	-2.406301	-3.389301	-3.832	-4.630444	-5.32553	-5.930638	-5.930638	-5.638565	-5.638565	-5.638565	3.221397	3.221397	3.221397	3.221397	3.221397	3.221397	3.221397	3.221397	3.221397	3.221397	3.221397	3.221397
rp010504_09	3.221397	3.221397	3.221397	2.336	1.509895	2.336	2.336	3.221397	-4.990027	-5.32553	-5.32553	-5.638565	-5.638565	-5.930638	-5.638565	-5.638565	3.221397	3.221397	3.221397	3.221397	3.221397	3.221397	3.221397	3.221397	2.336	3.221397	3.221397	3.221397	3.221397	3.221397
rp010504_10	3.221397	3.221397	3.221397	-3.389301	-3.832	-4.245053	-4.630444	-4.990027	-5.32553	-5.638565	-5.638565	-5.638565	-5.638565	3.221397	3.221397	3.221397	3.221397	3.221397	3.221397	3.221397	3.221397	3.221397	3.221397	3.221397	3.221397	3.221397	3.221397	-0.651059999999999	3.221397	3.221397
rp010504_11	3.221397	3.221397	3.221397	-2.914829	-3.832	-4.245053	-4.630444	-4.990027	-5.638565	-5.638565	-5.638565	-5.638565	-5.638565	3.221397	3.221397	3.221397	3.221397	3.221397	3.221397	3.221397	3.221397	3.221397	3.221397	3.221397	3.221397	-2.914829	3.221397	3.221397	3.221397	3.221397
rp010504_12	3.221397	3.221397	3.221397	3.221397	3.221397	3.221397	3.221397	3.221397	3.221397	3.221397	3.221397	3.221397	3.221397	3.221397	3.221397	3.221397	3.221397	3.221397	3.221397	3.221397	2.336	3.221397	3.221397	3.221397	3.221397	3.221397	3.221397	3.221397	3.221397	3.221397
rp010504_13	3.221397	3.221397	3.221397	3.221397	-3.832	-4.245053	-4.630444	-4.990027	-5.32553	-5.638565	-5.638565	-5.638565	-5.638565	-5.930638	3.221397	3.221397	3.221397	3.221397	3.221397	3.221397	3.221397	3.221397	3.221397	3.221397	1.509895	3.221397	3.221397	3.221397	3.221397	3.221397
rp010504_14	3.221397	3.221397	3.221397	3.221397	3.221397	0.739112	-0.651059999999999	-1.277131	-2.406301	-2.914829	-3.832	-4.630444	-4.990027	-4.630444	-4.630444	-4.630444	-4.630444	-4.990027	3.221397	3.221397	3.221397	3.221397	3.221397	3.221397	3.221397	3.221397	3.221397	3.221397	3.221397	3.221397
rp010504_15	3.221397	3.221397	3.221397	2.336	-2.914829	-3.389301	-4.245053	-4.630444	-4.990027	-5.32553	-5.638565	-5.638565	-5.32553	-5.32553	-5.638565	3.221397	3.221397	3.221397	3.221397	3.221397	3.221397	3.221397	3.221397	3.221397	3.221397	3.221397	3.221397	3.221397	3.221397	3.221397
rp010504_16	3.221397	3.221397	3.221397	3.221397	3.221397	3.221397	3.221397	0.739112	0.0199459999999991	-0.651059999999999	-1.277131	-2.406301	-2.406301	-2.914829	3.221397	3.221397	-3.389301	-3.389301	-3.389301	-3.832	-3.832	-3.832	-3.832	-3.832	-3.832	-3.832	-3.389301	-3.389301	-3.389301	3.221397
rp010504_17	3.221397	3.221397	3.221397	1.509895	0.739112	-2.914829	-3.389301	-3.389301	-4.245053	-4.630444	-5.32553	-5.638565	-5.638565	-5.638565	-5.638565	-5.638565	2.336	3.221397	2.336	3.221397	3.221397	3.221397	3.221397	2.336	3.221397	3.221397	3.221397	3.221397	-1.277131	3.221397
rp010504_18	3.221397	3.221397	3.221397	3.221397	3.221397	0.0199459999999991	-1.277131	-2.406301	-3.389301	-3.832	-4.630444	-5.32553	-5.638565	-5.638565	-5.32553	-5.32553	-5.32553	3.221397	3.221397	3.221397	3.221397	3.221397	3.221397	3.221397	3.221397	3.221397	3.221397	3.221397	3.221397	3.221397
rp010504_19	3.221397	3.221397	3.221397	3.221397	3.221397	3.221397	3.221397	3.221397	3.221397	-3.832	-4.245053	-4.990027	-5.32553	-5.638565	-5.32553	-5.32553	-5.32553	-5.32553	3.221397	3.221397	3.221397	3.221397	3.221397	3.221397	2.336	3.221397	3.221397	3.221397	3.221397	3.221397
rp010504_20	3.221397	3.221397	3.221397	3.221397	-3.389301	-3.832	-4.245053	-4.990027	-5.32553	-5.638565	-5.638565	-5.638565	-5.638565	-5.638565	3.221397	3.221397	3.221397	3.221397	3.221397	3.221397	3.221397	3.221397	3.221397	3.221397	3.221397	3.221397	3.221397	3.221397	3.221397	3.221397
rp010504_21	3.221397	3.221397	3.221397	-2.914829	-3.832	-4.245053	-4.630444	-5.32553	-5.638565	-5.638565	-5.638565	-5.638565	-5.638565	3.221397	3.221397	3.221397	3.221397	3.221397	3.221397	3.221397	3.221397	3.221397	3.221397	3.221397	3.221397	3.221397	3.221397	3.221397	3.221397	3.221397
rp010504_22	3.221397	3.221397	3.221397	-3.389301	-3.832	-4.630444	-4.990027	-5.32553	-5.638565	-5.638565	-5.638565	-5.638565	-5.638565	3.221397	3.221397	3.221397	3.221397	3.221397	3.221397	3.221397	3.221397	3.221397	3.221397	3.221397	3.221397	3.221397	3.221397	3.221397	3.221397	3.221397
rp010504_23	3.221397	3.221397	3.221397	-2.914829	-3.832	-4.245053	-4.630444	-4.990027	-5.638565	-5.638565	-5.638565	-5.638565	-5.638565	-5.638565	3.221397	3.221397	3.221397	3.221397	3.221397	3.221397	3.221397	3.221397	3.221397	3.221397	2.336	3.221397	3.221397	3.221397	3.221397	3.221397
rp010504_24	3.221397	3.221397	3.221397	3.221397	-4.245053	-4.630444	-4.990027	-5.32553	-5.32553	-5.32553	-5.32553	-5.32553	-5.32553	3.221397	3.221397	3.221397	3.221397	3.221397	3.221397	3.221397	3.221397	1.509895	3.221397	3.221397	3.221397	3.221397	3.221397	3.221397	3.221397	3.221397
rp010504_25	3.221397	3.221397	3.221397	3.221397	-1.861275	-3.389301	-3.832	-4.245053	-4.630444	-5.32553	-5.638565	-5.638565	-5.638565	-5.638565	-5.930638	3.221397	3.221397	3.221397	3.221397	3.221397	3.221397	3.221397	3.221397	3.221397	3.221397	3.221397	3.221397	3.221397	3.221397	3.221397
rp010504_26	3.221397	3.221397	3.221397	0.739112	-0.651059999999999	-1.861275	-2.406301	-3.389301	-4.630444	-4.990027	-5.32553	-5.32553	-5.32553	-5.32553	-5.32553	3.221397	3.221397	3.221397	3.221397	3.221397	3.221397	3.221397	3.221397	3.221397	3.221397	3.221397	3.221397	3.221397	3.221397	3.221397
rp010504_27	3.221397	3.221397	3.221397	1.509895	-1.861275	-2.914829	-3.389301	-3.832	-4.630444	-5.32553	-5.638565	-5.32553	-5.32553	-5.32553	-5.638565	-5.930638	3.221397	3.221397	3.221397	3.221397	3.221397	3.221397	3.221397	2.336	3.221397	3.221397	3.221397	3.221397	3.221397	3.221397
rp010504_28	3.221397	3.221397	3.221397	3.221397	-2.406301	-3.389301	-3.832	-4.245053	-4.990027	-5.32553	-5.638565	-5.638565	-5.638565	-5.638565	-5.930638	3.221397	3.221397	3.221397	3.221397	3.221397	3.221397	3.221397	3.221397	3.221397	3.221397	3.221397	3.221397	3.221397	3.221397	3.221397
rp010504_29	3.221397	3.221397	3.221397	3.221397	3.221397	3.221397	-2.406301	-3.389301	-4.245053	-4.630444	-4.990027	-5.638565	-5.638565	-5.638565	-5.32553	-5.32553	3.221397	3.221397	3.221397	3.221397	3.221397	3.221397	3.221397	3.221397	2.336	3.221397	3.221397	3.221397	3.221397	3.221397
rp011305_00	3.221397	3.221397	3.221397	2.336	1.509895	0.0199459999999991	-0.651059999999999	-1.277131	-2.406301	-2.914829	-3.832	-4.245053	-4.630444	-4.630444	-4.630444	-4.990027	-4.990027	-4.990027	3.221397	3.221397	3.221397	3.221397	3.221397	3.221397	3.221397	3.221397	3.221397	3.221397	3.221397	3.221397
rp011305_01	3.221397	3.221397	3.221397	3.221397	0.0199459999999991	0.739112	3.221397	3.221397	3.221397	3.221397	3.221397	3.221397	3.221397	2.336	-0.651059999999999	-0.651059999999999	0.0199459999999991	-0.651059999999999	-1.277131	-1.277131	-1.861275	-1.861275	-2.914829	-3.389301	-3.389301	-3.832	3.221397	3.221397	3.221397	3.221397
rp011305_02	3.221397	3.221397	3.221397	3.221397	3.221397	0.739112	0.0199459999999991	-2.406301	-3.832	-4.630444	-4.990027	-4.990027	-5.32553	-5.32553	-5.32553	-5.32553	3.221397	3.221397	3.221397	3.221397	3.221397	3.221397	3.221397	3.221397	3.221397	3.221397	3.221397	3.221397	3.221397	3.221397
rp011305_03	3.221397	3.221397	3.221397	1.509895	0.739112	3.221397	3.221397	3.221397	3.221397	3.221397	3.221397	-3.832	0.0199459999999991	0.0199459999999991	-4.630444	-4.990027	-5.32553	-5.32553	-5.32553	-5.32553	3.221397	3.221397	3.221397	3.221397	3.221397	3.221397	3.221397	3.221397	3.221397	3.221397
rp011305_04	3.221397	3.221397	3.221397	3.221397	1.509895	-0.651059999999999	-2.406301	-3.389301	-4.245053	-4.990027	-4.990027	-5.32553	-4.990027	-4.990027	-5.32553	3.221397	3.221397	3.221397	3.221397	3.221397	3.221397	3.221397	3.221397	3.221397	3.221397	3.221397	3.221397	3.221397	3.221397	3.221397
rp011305_05	3.221397	3.221397	3.221397	2.336	0.739112	-1.277131	-1.861275	-2.914829	-3.832	-4.630444	-4.990027	-4.990027	-4.990027	-4.990027	-4.990027	-5.32553	-5.32553	3.221397	3.221397	3.221397	3.221397	3.221397	3.221397	3.221397	3.221397	3.221397	3.221397	3.221397	3.221397	3.221397
rp011305_06	3.221397	3.221397	3.221397	3.221397	3.221397	0.0199459999999991	-1.277131	-2.914829	-3.832	-4.630444	-4.990027	-4.990027	-5.32553	-5.32553	-5.32553	-5.32553	3.221397	3.221397	3.221397	3.221397	3.221397	3.221397	3.221397	3.221397	3.221397	3.221397	3.221397	3.221397	3.221397	3.221397
rp011305_07	3.221397	3.221397	3.221397	3.221397	0.0199459999999991	-1.861275	-2.406301	-3.389301	-3.832	-3.832	-4.245053	-4.245053	-4.630444	-4.630444	-4.630444	-4.630444	-4.630444	-4.630444	3.221397	3.221397	3.221397	3.221397	3.221397	3.221397	3.221397	3.221397	3.221397	3.221397	3.221397	3.221397
rp011305_08	3.221397	3.221397	3.221397	1.509895	-0.651059999999999	-1.277131	-2.406301	-3.389301	-3.832	-4.245053	-4.990027	-5.32553	-5.32553	-5.32553	-5.32553	-5.32553	-5.32553	3.221397	3.221397	3.221397	3.221397	3.221397	3.221397	3.221397	3.221397	3.221397	3.221397	3.221397	3.221397	3.221397
rp011305_09	3.221397	3.221397	3.221397	3.221397	3.221397	3.221397	3.221397	3.221397	3.221397	3.221397	3.221397	3.221397	3.221397	-0.651059999999999	-0.651059999999999	-1.277131	-1.861275	-1.861275	-1.861275	-1.861275	-2.406301	-2.406301	-2.406301	-2.406301	-2.914829	-2.914829	-3.389301	-3.389301	-3.389301	3.221397
rp011305_10	3.221397	3.221397	3.221397	3.221397	3.221397	3.221397	-3.832	-3.832	-4.245053	-4.245053	-4.630444	-4.630444	-4.990027	-4.990027	-4.990027	-4.990027	-4.990027	-4.990027	-4.990027	3.221397	3.221397	3.221397	3.221397	3.221397	2.336	3.221397	3.221397	3.221397	3.221397	3.221397
rp011305_11	3.221397	3.221397	3.221397	0.739112	3.221397	3.221397	3.221397	3.221397	3.221397	-4.245053	-3.832	-3.832	-3.389301	-2.914829	-2.914829	-3.389301	-2.914829	-2.914829	-2.914829	-2.406301	3.221397	3.221397	1.509895	3.221397	3.221397	3.221397	3.221397	3.221397	3.221397	3.221397
rp011305_12	3.221397	3.221397	3.221397	-0.651059999999999	3.221397	3.221397	1.509895	3.221397	3.221397	1.509895	-4.630444	-4.990027	-5.32553	-5.32553	-4.990027	-4.990027	-4.990027	-4.990027	3.221397	3.221397	3.221397	3.221397	3.221397	3.221397	3.221397	3.221397	3.221397	3.221397	3.221397	3.221397
rp011305_13	3.221397	3.221397	3.221397	0.739112	0.0199459999999991	-1.861275	-2.406301	-3.389301	-3.832	-4.245053	-4.630444	-4.990027	-5.32553	-5.32553	-4.990027	-4.990027	-4.990027	-5.32553	3.221397	3.221397	3.221397	3.221397	3.221397	3.221397	3.221397	3.221397	3.221397	3.221397	3.221397	3.221397
rp011305_14	3.221397	3.221397	3.221397	3.221397	1.509895	0.0199459999999991	-1.277131	-2.406301	-3.389301	-4.245053	-4.630444	-4.990027	-4.990027	-4.990027	-4.990027	-4.990027	-5.32553	-5.638565	3.221397	3.221397	3.221397	3.221397	3.221397	3.221397	3.221397	3.221397	3.221397	3.221397	3.221397	3.221397
rp011305_15	3.221397	3.221397	3.221397	3.221397	2.336	0.0199459999999991	-1.277131	-2.914829	-3.832	-4.630444	-4.990027	-5.32553	-5.32553	-5.32553	-5.32553	-5.32553	3.221397	3.221397	3.221397	3.221397	3.221397	3.221397	3.221397	3.221397	3.221397	3.221397	3.221397	3.221397	3.221397	3.221397
rp011305_16	3.221397	3.221397	3.221397	0.739112	0.0199459999999991	-1.277131	-2.406301	-3.389301	-3.832	-4.630444	-4.990027	-4.990027	-4.990027	-4.990027	-4.990027	-5.32553	3.221397	3.221397	3.221397	3.221397	3.221397	3.221397	3.221397	3.221397	3.221397	3.221397	3.221397	3.221397	3.221397	3.221397
rp011305_17	3.221397	3.221397	3.221397	3.221397	3.221397	-0.651059999999999	3.221397	3.221397	3.221397	3.221397	-4.245053	-4.245053	-4.245053	-4.245053	-3.832	-3.832	-3.832	-3.832	-4.245053	3.221397	3.221397	3.221397	3.221397	3.221397	3.221397	3.221397	3.221397	3.221397	3.221397	3.221397
rp011305_18	3.221397	3.221397	3.221397	3.221397	3.221397	3.221397	3.221397	-0.651059999999999	3.221397	3.221397	3.221397	3.221397	3.221397	0.0199459999999991	-2.406301	-2.914829	-2.406301	-2.914829	-2.914829	-3.389301	-2.914829	-3.389301	-3.389301	-2.914829	-2.914829	-2.914829	-3.389301	-3.389301	-3.389301	3.221397
rp011305_19	3.221397	3.221397	3.221397	3.221397	0.739112	-2.914829	-3.389301	-3.832	-4.245053	-4.245053	-4.630444	-4.630444	-4.630444	-4.990027	-4.990027	-4.990027	3.221397	3.221397	3.221397	3.221397	3.221397	3.221397	3.221397	3.221397	3.221397	3.221397	3.221397	3.221397	3.221397	3.221397
rp011305_20	3.221397	3.221397	3.221397	-0.651059999999999	-2.406301	-3.389301	-3.832	-4.245053	-4.630444	-4.630444	-4.990027	-4.990027	-4.630444	-4.630444	-4.630444	-4.630444	3.221397	3.221397	3.221397	3.221397	3.221397	3.221397	3.221397	3.221397	3.221397	3.221397	3.221397	3.221397	3.221397	3.221397
rp011305_21	3.221397	3.221397	3.221397	3.221397	3.221397	-3.389301	-3.389301	-3.832	-4.245053	-4.630444	-4.990027	-4.990027	-4.990027	-4.990027	-4.990027	-4.990027	3.221397	3.221397	3.221397	3.221397	3.221397	3.221397	3.221397	3.221397	3.221397	3.221397	3.221397	3.221397	3.221397	3.221397
rp011305_22	3.221397	3.221397	3.221397	3.221397	-2.406301	-2.406301	-3.389301	-3.832	-4.630444	-4.990027	-5.32553	-5.32553	-5.32553	-5.32553	3.221397	3.221397	3.221397	3.221397	3.221397	3.221397	3.221397	3.221397	3.221397	3.221397	3.221397	3.221397	3.221397	3.221397	3.221397	3.221397
rp011305_23	3.221397	3.221397	3.221397	2.336	3.221397	3.221397	-3.389301	-2.914829	-2.914829	-2.914829	-2.914829	3.221397	3.221397	3.221397	3.221397	3.221397	3.221397	3.221397	3.221397	3.221397	3.221397	2.336	3.221397	3.221397	3.221397	3.221397	3.221397	3.221397	3.221397	3.221397
rp011305_24	3.221397	3.221397	3.221397	3.221397	3.221397	3.221397	3.221397	3.221397	3.221397	1.509895	0.739112	-1.277131	-1.861275	-2.914829	-3.832	-4.245053	-4.245053	-4.630444	-4.630444	-4.630444	-4.990027	-4.990027	1.509895	1.509895	1.509895	3.221397	3.221397	3.221397	3.221397	3.221397
rp011305_25	3.221397	3.221397	3.221397	3.221397	3.221397	3.221397	3.221397	3.221397	3.221397	3.221397	-4.630444	-4.630444	-4.990027	-5.32553	-5.32553	-5.32553	-5.32553	-5.32553	3.221397	3.221397	3.221397	3.221397	3.221397	3.221397	2.336	3.221397	3.221397	3.221397	3.221397	3.221397
rp011305_26	3.221397	3.221397	3.221397	3.221397	0.739112	0.0199459999999991	-1.277131	-2.406301	-2.914829	-3.389301	-4.245053	-4.630444	-4.990027	-4.990027	-4.990027	-4.990027	-4.990027	-5.32553	-5.32553	3.221397	3.221397	3.221397	3.221397	3.221397	3.221397	3.221397	3.221397	3.221397	3.221397	3.221397
rp011305_27	3.221397	3.221397	3.221397	3.221397	3.221397	3.221397	2.336	1.509895	0.0199459999999991	-3.389301	-3.389301	-3.389301	-3.389301	-3.389301	-2.914829	-2.914829	-2.914829	-2.406301	-2.406301	-2.406301	-2.406301	-1.861275	-1.861275	-1.277131	0.0199459999999991	3.221397	3.221397	3.221397	3.221397	3.221397
rp011305_28	3.221397	3.221397	3.221397	3.221397	3.221397	3.221397	3.221397	3.221397	1.509895	2.336	-2.914829	-2.914829	-4.245053	-4.245053	-3.832	-3.832	-3.832	-3.832	-3.832	-3.832	-4.245053	-4.630444	-4.630444	3.221397	3.221397	3.221397	-1.277131	3.221397	3.221397	3.221397
rp011305_29	3.221397	3.221397	3.221397	3.221397	2.336	3.221397	3.221397	3.221397	-1.277131	3.221397	3.221397	3.221397	-2.406301	-2.406301	-2.406301	-2.406301	-2.914829	-2.914829	-3.389301	-3.389301	-3.832	-4.245053	-4.245053	-4.245053	3.221397	3.221397	3.221397	3.221397	3.221397	3.221397
011604p2_00	3.221397	3.221397	3.221397	-2.406301	-3.389301	-4.990027	-6.203151	0.739112	3.221397	3.221397	2.336	3.221397	-2.406301	-1.861275	-5.32553	-5.32553	-5.32553	-4.245053	-4.245053	-5.32553	3.221397	3.221397	3.221397	3.221397	3.221397	3.221397	3.221397	3.221397	3.221397	3.221397
011604p2_01	3.221397	3.221397	3.221397	3.221397	-3.389301	-3.389301	-3.832	-4.245053	-4.630444	-4.990027	-5.32553	-5.32553	-5.32553	-5.32553	-5.32553	-5.32553	3.221397	0.0199459999999991	0.0199459999999991	3.221397	3.221397	3.221397	3.221397	3.221397	3.221397	3.221397	3.221397	3.221397	3.221397	3.221397
011604p2_02	3.221397	3.221397	3.221397	-1.277131	-1.861275	-2.914829	-3.389301	-3.832	-4.630444	-4.990027	-5.32553	-5.638565	-5.638565	-5.638565	-5.638565	3.221397	3.221397	3.221397	3.221397	3.221397	3.221397	3.221397	3.221397	3.221397	3.221397	3.221397	3.221397	3.221397	3.221397	3.221397
011604p2_03	3.221397	3.221397	3.221397	-0.651059999999999	-1.277131	-1.861275	-2.406301	-3.389301	-3.832	-4.630444	-4.990027	-5.32553	-5.32553	-5.32553	-5.32553	-5.638565	3.221397	3.221397	3.221397	3.221397	3.221397	3.221397	3.221397	3.221397	3.221397	3.221397	3.221397	3.221397	3.221397	3.221397
011604p2_04	3.221397	3.221397	3.221397	3.221397	3.221397	0.0199459999999991	-0.651059999999999	-0.651059999999999	-1.861275	-3.389301	-4.245053	-4.630444	-5.32553	-5.638565	-5.930638	-5.638565	-5.638565	-5.638565	3.221397	3.221397	3.221397	3.221397	3.221397	3.221397	3.221397	3.221397	3.221397	3.221397	3.221397	3.221397
011604p2_05	3.221397	3.221397	3.221397	3.221397	0.739112	0.739112	2.336	2.336	1.509895	0.739112	2.336	2.336	1.509895	0.0199459999999991	-3.389301	-3.389301	-3.832	-4.245053	-4.990027	-4.990027	-4.990027	-4.990027	-4.990027	-4.630444	-4.630444	3.221397	3.221397	3.221397	3.221397	3.221397
011604p2_06	3.221397	3.221397	3.221397	3.221397	3.221397	-1.861275	-2.914829	-2.914829	-3.389301	-3.832	-4.630444	-4.990027	-5.32553	-5.638565	-5.638565	-5.638565	-5.638565	-5.638565	3.221397	3.221397	3.221397	3.221397	3.221397	3.221397	3.221397	3.221397	3.221397	3.221397	3.221397	3.221397
011604p2_07	3.221397	3.221397	3.221397	0.739112	3.221397	3.221397	3.221397	2.336	3.221397	3.221397	3.221397	-3.389301	-4.245053	-4.630444	-5.32553	-5.638565	-5.32553	-5.32553	-5.32553	3.221397	3.221397	3.221397	3.221397	3.221397	3.221397	3.221397	3.221397	3.221397	3.221397	3.221397
011604p2_08	3.221397	3.221397	3.221397	1.509895	2.336	3.221397	-3.389301	-3.832	-4.245053	-4.630444	-4.990027	-5.32553	-5.638565	-5.638565	-5.638565	-5.638565	-5.930638	3.221397	3.221397	3.221397	3.221397	3.221397	3.221397	3.221397	3.221397	3.221397	3.221397	3.221397	1.509895	3.221397
011604p2_09	3.221397	3.221397	3.221397	3.221397	3.221397	3.221397	3.221397	3.221397	3.221397	3.221397	3.221397	3.221397	3.221397	3.221397	3.221397	2.336	3.221397	3.221397	3.221397	3.221397	3.221397	1.509895	1.509895	-1.277131	-1.277131	-1.861275	0.739112	0.739112	2.336	3.221397
011604p2_10	3.221397	3.221397	0.739112	-2.914829	-4.245053	-4.630444	-4.990027	-5.32553	-5.638565	-5.638565	-5.638565	-5.638565	-5.638565	3.221397	3.221397	3.221397	3.221397	3.221397	3.221397	3.221397	3.221397	3.221397	3.221397	3.221397	3.221397	3.221397	3.221397	3.221397	3.221397	3.221397
011604p2_11	3.221397	3.221397	3.221397	3.221397	3.221397	3.221397	3.221397	3.221397	1.509895	-2.406301	3.221397	3.221397	3.221397	-1.277131	-1.277131	-1.861275	-0.651059999999999	-0.651059999999999	0.739112	-4.630444	-4.245053	-4.245053	-4.630444	-4.630444	-4.630444	-4.990027	-4.990027	-4.990027	3.221397	3.221397
011604p2_12	3.221397	3.221397	3.221397	-1.277131	-1.277131	-2.406301	-2.914829	-3.389301	-4.245053	-4.630444	-4.990027	-5.32553	-5.32553	-5.32553	-5.32553	-5.638565	3.221397	3.221397	3.221397	3.221397	3.221397	3.221397	3.221397	3.221397	3.221397	3.221397	3.221397	3.221397	3.221397	3.221397
011604p2_13	3.221397	3.221397	3.221397	-2.406301	-4.630444	-4.990027	-5.638565	-5.638565	-5.930638	-5.930638	-5.930638	-5.930638	3.221397	3.221397	3.221397	3.221397	3.221397	3.221397	3.221397	3.221397	3.221397	3.221397	3.221397	3.221397	3.221397	3.221397	3.221397	3.221397	3.221397	3.221397
011604p2_14	3.221397	3.221397	3.221397	3.221397	3.221397	3.221397	-1.277131	-1.861275	-2.914829	-3.389301	-4.245053	-4.630444	-5.32553	-5.638565	-5.930638	-5.638565	-5.638565	-5.638565	3.221397	3.221397	3.221397	3.221397	3.221397	3.221397	3.221397	3.221397	3.221397	3.221397	3.221397	3.221397
011604p2_15	3.221397	3.221397	3.221397	3.221397	3.221397	3.221397	-2.406301	3.221397	-1.277131	-0.651059999999999	-0.651059999999999	0.0199459999999991	0.0199459999999991	0.739112	-0.651059999999999	2.336	3.221397	3.221397	3.221397	-4.245053	-6.203151	0.0199459999999991	-3.389301	3.221397	3.221397	2.336	-4.245053	-4.245053	-4.245053	-3.832
011604p2_16	3.221397	3.221397	3.221397	3.221397	3.221397	-2.406301	-2.914829	-3.389301	-3.832	-4.245053	-4.630444	-4.990027	-5.32553	-5.638565	-5.638565	-5.638565	-5.638565	-5.638565	3.221397	3.221397	3.221397	3.221397	3.221397	3.221397	3.221397	3.221397	3.221397	3.221397	3.221397	3.221397
011604p2_17	3.221397	3.221397	3.221397	2.336	-1.277131	-2.914829	-2.914829	-3.832	-3.832	-4.245053	-4.630444	-4.990027	-5.32553	-5.638565	-5.638565	-5.32553	-5.32553	3.221397	3.221397	3.221397	3.221397	3.221397	3.221397	3.221397	3.221397	3.221397	3.221397	3.221397	3.221397	3.221397
011604p2_18	3.221397	3.221397	3.221397	0.739112	0.0199459999999991	-1.861275	-2.914829	-3.389301	-3.832	-4.245053	-4.990027	-5.638565	-5.930638	-5.930638	-5.930638	-5.930638	3.221397	3.221397	3.221397	3.221397	3.221397	3.221397	3.221397	3.221397	3.221397	3.221397	3.221397	3.221397	2.336	3.221397
011604p2_19	3.221397	3.221397	3.221397	3.221397	0.0199459999999991	0.739112	3.221397	3.221397	0.0199459999999991	3.221397	3.221397	3.221397	-2.914829	-3.832	-4.245053	-4.630444	-4.990027	-5.32553	-5.32553	-4.990027	-4.990027	-5.32553	3.221397	3.221397	3.221397	3.221397	3.221397	3.221397	3.221397	3.221397
011604p2_20	3.221397	3.221397	3.221397	-4.630444	-4.630444	-4.990027	-5.32553	-5.32553	-5.638565	-5.638565	-5.638565	-5.32553	3.221397	3.221397	3.221397	3.221397	3.221397	3.221397	3.221397	3.221397	3.221397	3.221397	3.221397	3.221397	3.221397	3.221397	3.221397	3.221397	3.221397	3.221397
011604p2_21	3.221397	3.221397	3.221397	3.221397	3.221397	3.221397	3.221397	-3.389301	-3.389301	-3.832	-4.245053	-4.630444	-4.990027	-4.990027	-4.990027	-4.990027	-4.990027	-4.990027	-0.651059999999999	3.221397	3.221397	3.221397	3.221397	3.221397	3.221397	3.221397	3.221397	3.221397	3.221397	3.221397
011604p2_22	3.221397	3.221397	3.221397	-3.389301	-3.832	-4.245053	-4.630444	-4.990027	-5.32553	-5.32553	-5.32553	-5.32553	-5.638565	3.221397	3.221397	3.221397	3.221397	3.221397	3.221397	3.221397	3.221397	3.221397	3.221397	3.221397	3.221397	3.221397	3.221397	3.221397	3.221397	3.221397
011604p2_23	3.221397	3.221397	3.221397	-4.245053	-4.630444	-5.32553	-5.32553	-5.638565	-5.638565	-5.638565	-5.930638	3.221397	3.221397	3.221397	3.221397	3.221397	3.221397	3.221397	3.221397	3.221397	3.221397	3.221397	3.221397	3.221397	3.221397	3.221397	3.221397	3.221397	3.221397	3.221397
011604p2_24	3.221397	3.221397	3.221397	3.221397	-2.406301	-2.406301	-2.914829	-3.389301	-4.245053	-4.630444	-4.990027	-5.638565	-5.930638	-5.930638	-5.638565	-5.638565	-5.930638	3.221397	3.221397	3.221397	3.221397	3.221397	3.221397	3.221397	3.221397	0.739112	3.221397	3.221397	3.221397	3.221397
011604p2_25	3.221397	3.221397	3.221397	3.221397	-1.277131	-0.651059999999999	-1.277131	-1.861275	-2.914829	-3.832	-4.245053	-4.990027	-5.638565	-5.930638	-5.930638	-5.638565	-5.638565	-5.930638	3.221397	3.221397	3.221397	3.221397	3.221397	3.221397	3.221397	3.221397	3.221397	3.221397	3.221397	3.221397
011604p2_26	3.221397	3.221397	3.221397	2.336	-3.389301	-3.832	-4.245053	-4.630444	-4.990027	-4.990027	-5.32553	-5.638565	-5.638565	-5.32553	-5.32553	-5.638565	3.221397	3.221397	3.221397	3.221397	3.221397	3.221397	3.221397	3.221397	3.221397	3.221397	3.221397	2.336	3.221397	3.221397
011604p2_27	3.221397	3.221397	3.221397	0.739112	0.739112	-2.406301	-3.389301	-4.245053	-4.630444	-4.990027	-5.638565	-5.638565	-5.930638	-5.930638	-5.930638	3.221397	3.221397	3.221397	3.221397	3.221397	3.221397	3.221397	3.221397	3.221397	3.221397	3.221397	3.221397	3.221397	3.221397	3.221397
011604p2_28	3.221397	1.509895	1.509895	3.221397	3.221397	3.221397	-3.832	-4.630444	-4.630444	-4.990027	-5.32553	-5.638565	-5.638565	-5.32553	-5.32553	-5.32553	-5.32553	3.221397	3.221397	3.221397	3.221397	3.221397	3.221397	3.221397	3.221397	3.221397	3.221397	3.221397	3.221397	3.221397
011604p2_29	3.221397	3.221397	3.221397	3.221397	3.221397	3.221397	3.221397	3.221397	3.221397	3.221397	3.221397	3.221397	3.221397	-3.832	-4.245053	-4.245053	-4.630444	-4.630444	-4.630444	-4.630444	-4.630444	-4.630444	-4.990027	3.221397	3.221397	3.221397	3.221397	3.221397	3.221397	3.221397
rp011705_00	3.221397	3.221397	3.221397	3.221397	3.221397	-1.861275	-2.914829	-3.389301	-3.832	-4.245053	-4.990027	-5.32553	-5.638565	-5.32553	-5.32553	-5.638565	-4.245053	3.221397	3.221397	3.221397	3.221397	3.221397	3.221397	3.221397	3.221397	3.221397	3.221397	3.221397	0.739112	3.221397
rp011705_01	3.221397	3.221397	3.221397	3.221397	0.739112	-0.651059999999999	-2.406301	-2.914829	-3.389301	-3.832	-4.630444	-4.990027	-5.32553	-5.638565	-5.638565	-5.638565	-5.638565	3.221397	3.221397	3.221397	3.221397	3.221397	3.221397	3.221397	3.221397	3.221397	3.221397	3.221397	3.221397	3.221397
rp011705_02	3.221397	3.221397	3.221397	1.509895	2.336	-0.651059999999999	-2.406301	-2.914829	-3.832	-4.245053	-4.990027	-5.32553	-5.638565	-5.32553	-5.32553	-5.638565	-5.638565	0.739112	0.739112	3.221397	3.221397	0.739112	3.221397	3.221397	3.221397	3.221397	3.221397	3.221397	-1.277131	3.221397
rp011705_03	3.221397	3.221397	3.221397	3.221397	3.221397	-1.277131	-1.277131	-2.406301	-3.389301	-4.245053	-4.990027	-5.32553	-5.638565	-5.638565	-5.32553	-5.32553	-5.32553	-5.638565	3.221397	3.221397	3.221397	0.0199459999999991	3.221397	3.221397	3.221397	3.221397	3.221397	3.221397	3.221397	3.221397
rp011705_04	3.221397	3.221397	3.221397	2.336	3.221397	-0.651059999999999	-1.861275	-2.914829	-3.832	-4.630444	-5.32553	-5.638565	-5.638565	-5.638565	-5.638565	-5.638565	-5.930638	3.221397	3.221397	3.221397	3.221397	3.221397	3.221397	3.221397	3.221397	3.221397	3.221397	3.221397	3.221397	3.221397
rp011705_05	3.221397	3.221397	3.221397	3.221397	-0.651059999999999	-1.277131	-2.406301	-3.389301	-3.832	-4.245053	-4.630444	-5.32553	-5.638565	-5.638565	-5.638565	-5.638565	-5.930638	3.221397	3.221397	3.221397	3.221397	3.221397	3.221397	3.221397	3.221397	3.221397	3.221397	3.221397	3.221397	3.221397
rp011705_06	3.221397	3.221397	3.221397	3.221397	1.509895	0.0199459999999991	-1.277131	-2.406301	-3.389301	-3.832	-4.990027	-5.32553	-5.638565	-5.638565	-5.32553	-5.638565	-5.638565	3.221397	3.221397	3.221397	3.221397	3.221397	3.221397	3.221397	3.221397	3.221397	3.221397	3.221397	3.221397	3.221397
rp011705_07	3.221397	3.221397	3.221397	3.221397	0.739112	0.0199459999999991	-1.277131	-2.406301	-3.389301	-3.832	-4.630444	-5.32553	-5.638565	-5.638565	-5.638565	-5.638565	-5.638565	3.221397	3.221397	3.221397	0.0199459999999991	3.221397	3.221397	3.221397	3.221397	3.221397	3.221397	3.221397	3.221397	3.221397
rp011705_08	3.221397	3.221397	3.221397	3.221397	3.221397	0.739112	3.221397	3.221397	3.221397	1.509895	1.509895	0.739112	-0.651059999999999	-2.406301	-3.832	-4.630444	-4.990027	-5.32553	-5.638565	-5.638565	-5.638565	-5.32553	-5.638565	3.221397	3.221397	3.221397	3.221397	3.221397	3.221397	3.221397
rp011705_09	3.221397	3.221397	3.221397	3.221397	1.509895	0.0199459999999991	-1.277131	-2.406301	-3.389301	-4.245053	-4.990027	-5.638565	-5.638565	-5.638565	-5.638565	-5.638565	3.221397	3.221397	3.221397	3.221397	2.336	0.739112	3.221397	3.221397	3.221397	3.221397	3.221397	3.221397	3.221397	3.221397
rp011705_10	3.221397	3.221397	3.221397	3.221397	0.739112	-1.277131	-2.406301	-3.389301	-3.832	-4.630444	-4.990027	-5.32553	-5.638565	-5.32553	-5.32553	-5.638565	3.221397	3.221397	3.221397	3.221397	3.221397	3.221397	3.221397	3.221397	3.221397	3.221397	3.221397	3.221397	0.739112	3.221397
rp011705_11	3.221397	3.221397	3.221397	3.221397	-1.277131	-2.406301	-3.389301	-3.832	-4.245053	-4.630444	-5.32553	-5.638565	-5.32553	-5.32553	-5.638565	3.221397	3.221397	3.221397	3.221397	3.221397	3.221397	3.221397	3.221397	3.221397	3.221397	3.221397	3.221397	3.221397	3.221397	3.221397
rp011705_12	3.221397	3.221397	3.221397	3.221397	0.739112	-1.277131	-2.914829	-3.389301	-3.832	-4.630444	-5.32553	-5.638565	-5.638565	-5.638565	-5.638565	-5.638565	1.509895	1.509895	1.509895	0.0199459999999991	0.739112	1.509895	3.221397	3.221397	3.221397	3.221397	3.221397	3.221397	3.221397	3.221397
rp011705_13	3.221397	3.221397	3.221397	2.336	-0.651059999999999	-2.406301	-3.389301	-3.832	-4.245053	-4.990027	-5.32553	-5.638565	-5.638565	-5.638565	-5.638565	3.221397	3.221397	3.221397	3.221397	3.221397	3.221397	3.221397	3.221397	3.221397	3.221397	3.221397	3.221397	3.221397	3.221397	3.221397
rp011705_14	3.221397	3.221397	3.221397	3.221397	0.739112	-0.651059999999999	-1.861275	-2.914829	-3.832	-4.630444	-5.32553	-5.638565	-5.638565	-5.638565	-5.638565	-5.638565	-5.930638	3.221397	3.221397	3.221397	3.221397	3.221397	3.221397	3.221397	3.221397	3.221397	3.221397	3.221397	3.221397	3.221397
rp011705_15	3.221397	3.221397	3.221397	3.221397	3.221397	-0.651059999999999	-2.406301	-3.389301	-3.832	-4.245053	-4.990027	-5.32553	-5.638565	-5.638565	-5.638565	-5.638565	2.336	3.221397	3.221397	3.221397	3.221397	3.221397	3.221397	3.221397	3.221397	3.221397	3.221397	3.221397	3.221397	3.221397
rp011705_16	3.221397	3.221397	3.221397	3.221397	0.739112	-1.277131	-2.406301	-3.389301	-3.832	-4.630444	-5.32553	-5.638565	-5.638565	-5.638565	-5.638565	-5.638565	3.221397	3.221397	3.221397	3.221397	3.221397	3.221397	3.221397	3.221397	3.221397	3.221397	3.221397	3.221397	3.221397	3.221397
rp011705_17	3.221397	3.221397	3.221397	0.739112	0.739112	-0.651059999999999	-2.406301	-3.389301	-3.832	-4.630444	-5.32553	-5.638565	-5.638565	-5.32553	-5.32553	-5.638565	3.221397	3.221397	3.221397	3.221397	0.0199459999999991	3.221397	3.221397	3.221397	3.221397	3.221397	3.221397	3.221397	3.221397	3.221397
rp011705_18	3.221397	-6.457414	-1.861275	3.221397	-5.930638	-2.914829	0.739112	0.739112	1.509895	1.509895	-2.406301	-1.277131	-2.406301	-2.914829	-2.914829	-2.914829	-4.990027	3.221397	3.221397	-1.861275	1.509895	2.336	2.336	-4.245053	-2.914829	-2.914829	-2.406301	-2.406301	-1.861275	-2.406301
rp011705_19	3.221397	3.221397	3.221397	3.221397	1.509895	0.739112	-0.651059999999999	-1.861275	-2.914829	-3.832	-4.990027	-5.32553	-5.638565	-5.638565	-5.638565	-5.638565	-5.638565	3.221397	3.221397	3.221397	2.336	0.739112	3.221397	3.221397	3.221397	3.221397	3.221397	3.221397	3.221397	3.221397
rp011705_20	3.221397	3.221397	3.221397	1.509895	0.0199459999999991	-2.406301	-3.389301	-3.832	-4.245053	-4.630444	-5.32553	-5.32553	-5.32553	-5.32553	-5.638565	-5.638565	3.221397	3.221397	3.221397	3.221397	3.221397	3.221397	3.221397	3.221397	3.221397	3.221397	3.221397	3.221397	3.221397	3.221397
rp011705_21	3.221397	3.221397	3.221397	3.221397	3.221397	-3.389301	-3.832	-4.245053	-4.630444	-4.630444	-4.990027	-5.32553	-5.32553	-5.32553	-5.32553	-5.638565	3.221397	3.221397	3.221397	3.221397	3.221397	3.221397	3.221397	3.221397	3.221397	3.221397	3.221397	3.221397	3.221397	3.221397
rp011705_22	3.221397	3.221397	3.221397	3.221397	1.509895	3.221397	-1.861275	-2.406301	-3.389301	-4.245053	-4.990027	-5.32553	-5.638565	-5.638565	-5.638565	-5.638565	-5.638565	1.509895	1.509895	3.221397	3.221397	1.509895	3.221397	3.221397	3.221397	3.221397	3.221397	1.509895	0.0199459999999991	3.221397
rp011705_23	3.221397	3.221397	3.221397	1.509895	1.509895	-2.406301	-3.389301	-3.832	-4.245053	-4.990027	-5.32553	-5.638565	-5.930638	-5.930638	-5.930638	3.221397	3.221397	3.221397	3.221397	3.221397	3.221397	0.739112	3.221397	3.221397	3.221397	3.221397	3.221397	0.0199459999999991	3.221397	3.221397
rp011705_24	3.221397	3.221397	3.221397	1.509895	-0.651059999999999	-0.651059999999999	-2.914829	-3.832	-4.245053	-4.630444	-4.990027	-5.32553	-5.32553	-5.638565	-5.638565	-5.930638	3.221397	3.221397	3.221397	3.221397	3.221397	3.221397	3.221397	3.221397	3.221397	3.221397	3.221397	3.221397	3.221397	3.221397
rp011705_25	3.221397	3.221397	3.221397	3.221397	-0.651059999999999	-2.914829	-3.389301	-3.832	-4.245053	-4.630444	-5.32553	-5.32553	-5.32553	-5.32553	-5.32553	-5.638565	3.221397	3.221397	3.221397	3.221397	3.221397	3.221397	3.221397	3.221397	3.221397	3.221397	3.221397	3.221397	3.221397	3.221397
rp011705_26	3.221397	3.221397	3.221397	3.221397	0.739112	1.509895	1.509895	-2.406301	-3.389301	-4.245053	-4.990027	-5.32553	-5.638565	-5.32553	-5.32553	-5.32553	-5.638565	3.221397	3.221397	3.221397	1.509895	3.221397	3.221397	3.221397	3.221397	3.221397	3.221397	3.221397	3.221397	3.221397
rp011705_27	3.221397	3.221397	3.221397	3.221397	3.221397	0.739112	-0.651059999999999	-2.406301	-3.389301	-3.832	-4.245053	-4.630444	-4.630444	-4.990027	-4.990027	-5.32553	-5.32553	-5.32553	-5.638565	3.221397	0.0199459999999991	3.221397	3.221397	3.221397	3.221397	3.221397	3.221397	3.221397	3.221397	3.221397
rp011705_28	3.221397	0.739112	3.221397	3.221397	3.221397	-4.630444	0.739112	0.739112	-0.651059999999999	0.739112	-5.930638	-4.990027	-5.32553	3.221397	3.221397	3.221397	3.221397	-3.832	-0.651059999999999	2.336	-4.245053	-3.832	0.0199459999999991	0.0199459999999991	-1.861275	-3.389301	-2.914829	-2.914829	-6.203151	3.221397
rp011705_29	3.221397	3.221397	3.221397	3.221397	3.221397	1.509895	1.509895	0.0199459999999991	-1.861275	-2.914829	-3.832	-4.630444	-5.32553	-5.638565	-5.638565	-5.32553	-5.32553	-5.638565	3.221397	3.221397	2.336	2.336	3.221397	3.221397	3.221397	3.221397	3.221397	3.221397	3.221397	3.221397
rp011904_00	3.221397	3.221397	3.221397	3.221397	3.221397	3.221397	-3.389301	-3.832	-4.245053	-4.630444	-4.990027	-5.32553	-5.638565	-5.638565	-5.638565	-5.638565	3.221397	3.221397	3.221397	3.221397	3.221397	3.221397	3.221397	3.221397	3.221397	3.221397	3.221397	3.221397	3.221397	3.221397
rp011904_01	3.221397	3.221397	3.221397	3.221397	3.221397	3.221397	-2.406301	-3.389301	-3.832	-4.245053	-4.630444	-4.990027	-5.32553	-5.638565	-5.638565	-5.638565	-5.638565	-5.638565	3.221397	0.739112	3.221397	3.221397	3.221397	3.221397	3.221397	3.221397	3.221397	3.221397	3.221397	3.221397
rp011904_02	3.221397	3.221397	3.221397	3.221397	3.221397	3.221397	3.221397	-2.914829	-3.832	-4.245053	-4.245053	-4.630444	-4.990027	-5.32553	-5.638565	-5.638565	-5.638565	0.739112	0.739112	3.221397	3.221397	3.221397	3.221397	3.221397	3.221397	3.221397	3.221397	3.221397	3.221397	3.221397
rp011904_03	3.221397	3.221397	3.221397	0.739112	0.0199459999999991	3.221397	-1.861275	-2.406301	-3.832	-4.245053	-4.630444	-4.630444	-4.990027	-5.32553	-5.638565	-5.638565	-5.638565	-5.638565	3.221397	3.221397	3.221397	3.221397	3.221397	3.221397	3.221397	3.221397	3.221397	3.221397	2.336	3.221397
rp011904_04	3.221397	3.221397	3.221397	3.221397	3.221397	3.221397	-1.861275	-2.406301	-3.389301	-3.832	-4.245053	-4.630444	-4.990027	-5.32553	-5.638565	-5.638565	-5.638565	-5.638565	-5.930638	3.221397	3.221397	3.221397	3.221397	3.221397	3.221397	3.221397	3.221397	3.221397	3.221397	3.221397
rp011904_05	3.221397	3.221397	3.221397	3.221397	3.221397	2.336	2.336	-0.651059999999999	-1.277131	-1.861275	-1.861275	-2.914829	-3.832	-4.245053	-4.990027	-5.32553	-5.32553	-5.32553	-5.32553	-5.32553	-5.638565	3.221397	3.221397	3.221397	3.221397	3.221397	3.221397	3.221397	3.221397	3.221397
rp011904_06	3.221397	3.221397	3.221397	3.221397	3.221397	-1.277131	-1.861275	-2.914829	-3.389301	-3.832	-4.245053	-4.990027	-4.990027	-5.32553	-5.638565	-5.32553	-5.32553	-5.638565	3.221397	3.221397	3.221397	3.221397	3.221397	3.221397	3.221397	3.221397	3.221397	3.221397	3.221397	3.221397
rp011904_07	3.221397	3.221397	3.221397	3.221397	-1.277131	3.221397	3.221397	-3.389301	-3.389301	-4.245053	-4.630444	-4.990027	-5.32553	-5.638565	-5.638565	-5.638565	-5.638565	-5.638565	3.221397	3.221397	3.221397	3.221397	3.221397	3.221397	3.221397	3.221397	3.221397	3.221397	3.221397	3.221397
rp011904_08	3.221397	3.221397	3.221397	3.221397	3.221397	3.221397	-2.406301	-2.406301	-2.914829	-3.832	-3.832	-4.630444	-4.990027	-5.32553	-5.638565	-5.638565	-5.638565	-5.638565	-5.638565	3.221397	3.221397	3.221397	3.221397	3.221397	3.221397	3.221397	3.221397	3.221397	3.221397	3.221397
rp011904_09	3.221397	3.221397	3.221397	3.221397	3.221397	3.221397	-2.406301	-2.406301	-3.389301	-3.832	-4.245053	-4.630444	-4.990027	-5.32553	-5.638565	-5.638565	-5.638565	-5.638565	-5.638565	3.221397	3.221397	3.221397	3.221397	3.221397	3.221397	3.221397	3.221397	3.221397	3.221397	3.221397
rp011904_10	3.221397	3.221397	3.221397	3.221397	3.221397	3.221397	-1.277131	-1.861275	-2.406301	-3.389301	-3.832	-4.245053	-4.630444	-5.32553	-5.638565	-5.638565	-5.638565	-5.638565	3.221397	3.221397	3.221397	3.221397	3.221397	3.221397	3.221397	3.221397	3.221397	3.221397	3.221397	3.221397
rp011904_11	3.221397	3.221397	3.221397	3.221397	3.221397	3.221397	3.221397	-3.832	-3.832	-4.245053	-4.630444	-4.990027	-5.32553	-5.638565	-5.638565	-5.638565	-5.638565	-5.638565	3.221397	1.509895	2.336	3.221397	3.221397	3.221397	3.221397	3.221397	3.221397	3.221397	3.221397	3.221397
rp011904_12	3.221397	3.221397	3.221397	3.221397	3.221397	-2.406301	-3.832	-4.245053	-4.630444	-4.990027	-4.990027	-5.32553	-5.32553	-5.32553	-5.32553	-5.32553	3.221397	3.221397	2.336	-2.914829	3.221397	3.221397	3.221397	3.221397	3.221397	3.221397	3.221397	3.221397	3.221397	3.221397
rp011904_13	3.221397	3.221397	3.221397	3.221397	-2.406301	-0.651059999999999	-0.651059999999999	-2.914829	-3.389301	-4.245053	-4.630444	-4.630444	-4.990027	-5.32553	-5.32553	-5.638565	-5.638565	-5.638565	3.221397	3.221397	3.221397	3.221397	3.221397	3.221397	3.221397	3.221397	3.221397	3.221397	2.336	3.221397
rp011904_14	3.221397	3.221397	3.221397	3.221397	3.221397	0.739112	-1.861275	-2.914829	-3.832	-4.245053	-4.630444	-4.630444	-4.990027	-5.32553	-5.32553	-5.32553	-5.32553	-5.32553	-5.32553	3.221397	3.221397	3.221397	3.221397	3.221397	3.221397	3.221397	3.221397	3.221397	3.221397	3.221397
rp011904_15	3.221397	3.221397	3.221397	3.221397	3.221397	3.221397	3.221397	3.221397	3.221397	3.221397	-3.389301	-3.832	-4.630444	-4.630444	-4.990027	-4.990027	-5.32553	-4.990027	-4.990027	-5.32553	3.221397	3.221397	3.221397	1.509895	3.221397	3.221397	3.221397	3.221397	3.221397	3.221397
rp011904_16	3.221397	3.221397	3.221397	3.221397	3.221397	3.221397	-2.406301	-3.389301	-3.832	-4.245053	-4.630444	-4.990027	-5.32553	-5.638565	-5.638565	-5.638565	-5.638565	-5.638565	3.221397	3.221397	3.221397	3.221397	3.221397	3.221397	3.221397	3.221397	3.221397	3.221397	3.221397	3.221397
rp011904_17	3.221397	3.221397	3.221397	3.221397	3.221397	3.221397	0.739112	0.739112	-2.914829	-3.389301	-3.832	-3.832	-4.245053	-4.630444	-4.990027	-4.990027	-5.32553	-5.32553	-5.32553	-5.32553	-4.990027	-4.245053	-4.245053	3.221397	3.221397	3.221397	3.221397	3.221397	3.221397	3.221397
rp011904_18	3.221397	3.221397	3.221397	3.221397	3.221397	0.0199459999999991	-2.406301	-2.914829	-3.832	-4.245053	-4.630444	-4.990027	-5.32553	-5.638565	-5.638565	-5.638565	-5.638565	-5.638565	3.221397	3.221397	3.221397	3.221397	3.221397	3.221397	3.221397	3.221397	3.221397	3.221397	3.221397	3.221397
rp011904_19	3.221397	3.221397	3.221397	1.509895	3.221397	3.221397	-2.406301	-3.832	-4.245053	-4.630444	-4.630444	-4.990027	-5.32553	-5.638565	-5.32553	-5.32553	-5.638565	3.221397	3.221397	3.221397	3.221397	3.221397	3.221397	3.221397	3.221397	3.221397	3.221397	3.221397	3.221397	3.221397
rp011904_20	3.221397	3.221397	3.221397	3.221397	-1.861275	-3.389301	-4.245053	-4.630444	-4.630444	-4.990027	-5.32553	-5.32553	-5.32553	-5.32553	-5.32553	3.221397	3.221397	3.221397	3.221397	3.221397	3.221397	3.221397	3.221397	3.221397	3.221397	3.221397	3.221397	3.221397	3.221397	3.221397
rp011904_21	3.221397	3.221397	3.221397	3.221397	1.509895	1.509895	0.739112	-0.651059999999999	-1.861275	-2.914829	-3.832	-4.630444	-5.32553	-5.638565	-5.638565	-5.638565	-5.638565	-5.930638	3.221397	3.221397	3.221397	3.221397	3.221397	3.221397	3.221397	3.221397	3.221397	3.221397	3.221397	3.221397
rp011904_22	3.221397	3.221397	3.221397	3.221397	3.221397	-2.406301	-3.389301	-4.245053	-4.630444	-4.630444	-4.990027	-5.32553	-5.32553	-5.32553	-5.32553	-5.32553	3.221397	3.221397	3.221397	3.221397	3.221397	3.221397	3.221397	3.221397	3.221397	3.221397	3.221397	3.221397	2.336	3.221397
rp011904_23	3.221397	3.221397	3.221397	1.509895	2.336	2.336	-3.389301	-3.832	-3.832	-4.245053	-4.630444	-4.990027	-5.32553	-5.638565	-5.638565	-5.32553	-5.32553	-5.638565	3.221397	3.221397	3.221397	3.221397	3.221397	3.221397	3.221397	3.221397	3.221397	3.221397	2.336	3.221397
rp011904_24	3.221397	3.221397	3.221397	3.221397	3.221397	3.221397	-2.914829	-3.832	-4.245053	-4.630444	-4.990027	-5.32553	-5.32553	-5.32553	-5.32553	-5.32553	-5.32553	-5.32553	3.221397	3.221397	3.221397	3.221397	3.221397	0.739112	3.221397	3.221397	3.221397	3.221397	3.221397	3.221397
rp011904_25	3.221397	3.221397	3.221397	3.221397	3.221397	3.221397	3.221397	-3.389301	-3.832	-4.245053	-4.630444	-4.990027	-5.32553	-5.32553	-5.638565	-5.32553	-5.32553	-5.32553	-5.32553	3.221397	3.221397	3.221397	3.221397	3.221397	3.221397	3.221397	3.221397	3.221397	3.221397	3.221397
rp011904_26	3.221397	3.221397	1.509895	2.336	2.336	-0.651059999999999	-2.406301	-3.389301	-3.832	-4.245053	-4.630444	-4.990027	-5.32553	-5.32553	-5.638565	-5.638565	-5.638565	3.221397	3.221397	3.221397	3.221397	3.221397	3.221397	3.221397	3.221397	3.221397	3.221397	3.221397	3.221397	3.221397
rp011904_27	3.221397	3.221397	3.221397	3.221397	0.739112	0.739112	-2.914829	-3.389301	-3.832	-4.245053	-4.630444	-4.990027	-5.32553	-5.32553	-5.32553	-5.32553	-5.638565	-5.930638	3.221397	3.221397	3.221397	3.221397	3.221397	3.221397	3.221397	3.221397	3.221397	3.221397	3.221397	3.221397
rp011904_28	3.221397	3.221397	3.221397	3.221397	3.221397	-1.861275	-2.914829	-3.389301	-3.832	-4.245053	-4.630444	-4.990027	-5.32553	-5.638565	-5.638565	-5.638565	-5.930638	3.221397	3.221397	3.221397	3.221397	3.221397	3.221397	3.221397	3.221397	3.221397	3.221397	3.221397	3.221397	3.221397
rp011904_29	3.221397	3.221397	3.221397	3.221397	3.221397	3.221397	-1.861275	-2.914829	-3.389301	-3.832	-4.245053	-4.630444	-4.990027	-5.32553	-5.638565	-5.32553	-5.32553	-5.638565	3.221397	3.221397	3.221397	3.221397	3.221397	3.221397	3.221397	3.221397	3.221397	3.221397	3.221397	3.221397
rp012005_00	3.221397	3.221397	3.221397	0.0199459999999991	0.0199459999999991	-2.406301	-2.914829	-3.389301	-3.832	-4.245053	-4.990027	-5.32553	-5.32553	-5.638565	-5.638565	-5.638565	-2.914829	3.221397	3.221397	3.221397	3.221397	3.221397	3.221397	-0.651059999999999	3.221397	3.221397	3.221397	3.221397	3.221397	3.221397
rp012005_01	3.221397	3.221397	3.221397	3.221397	3.221397	-4.245053	-4.630444	-4.990027	-4.990027	-4.990027	-5.32553	-5.32553	-5.32553	-5.32553	-5.638565	3.221397	3.221397	3.221397	3.221397	3.221397	3.221397	3.221397	3.221397	3.221397	3.221397	3.221397	2.336	3.221397	3.221397	3.221397
rp012005_02	3.221397	3.221397	3.221397	0.739112	-0.651059999999999	-1.861275	-2.914829	-3.389301	-3.832	-4.630444	-4.990027	-5.32553	-5.32553	-5.32553	-5.32553	-5.638565	3.221397	3.221397	3.221397	3.221397	3.221397	3.221397	3.221397	3.221397	3.221397	3.221397	3.221397	3.221397	3.221397	3.221397
rp012005_03	3.221397	3.221397	3.221397	3.221397	-1.861275	-3.389301	-3.832	-4.245053	-4.630444	-4.990027	-4.990027	-5.32553	-5.32553	-5.32553	-5.638565	3.221397	3.221397	3.221397	3.221397	3.221397	3.221397	3.221397	3.221397	3.221397	3.221397	3.221397	3.221397	3.221397	3.221397	3.221397
rp012005_04	3.221397	3.221397	3.221397	3.221397	0.739112	0.0199459999999991	-1.861275	-2.914829	-3.389301	-3.832	-4.245053	-4.630444	-4.990027	-4.990027	-4.990027	-4.630444	-4.630444	-4.630444	3.221397	3.221397	3.221397	3.221397	3.221397	3.221397	3.221397	3.221397	3.221397	3.221397	3.221397	3.221397
rp012005_05	3.221397	3.221397	3.221397	3.221397	-0.651059999999999	-2.406301	-3.389301	-3.832	-4.245053	-4.630444	-4.990027	-5.32553	-5.32553	-5.32553	-5.32553	-5.32553	-5.32553	3.221397	3.221397	3.221397	3.221397	3.221397	3.221397	-0.651059999999999	3.221397	3.221397	3.221397	3.221397	3.221397	3.221397
rp012005_06	3.221397	3.221397	3.221397	3.221397	1.509895	0.739112	-0.651059999999999	-1.861275	-2.914829	-3.832	-4.630444	-5.32553	-5.638565	-5.638565	-5.638565	-5.638565	-5.638565	-5.930638	3.221397	3.221397	3.221397	3.221397	3.221397	-0.651059999999999	3.221397	3.221397	3.221397	3.221397	3.221397	3.221397
rp012005_07	3.221397	3.221397	3.221397	3.221397	-1.277131	-1.861275	-3.389301	-3.832	-4.245053	-4.630444	-4.990027	-4.990027	-5.32553	-5.32553	-5.32553	-5.32553	-5.638565	3.221397	3.221397	3.221397	3.221397	3.221397	3.221397	3.221397	3.221397	3.221397	3.221397	3.221397	3.221397	3.221397
rp012005_08	3.221397	3.221397	3.221397	3.221397	3.221397	3.221397	3.221397	3.221397	0.0199459999999991	-0.651059999999999	-1.861275	-2.914829	-3.389301	-4.245053	-4.990027	-5.32553	-5.32553	-5.32553	-5.32553	-5.32553	-5.32553	3.221397	3.221397	3.221397	3.221397	3.221397	2.336	2.336	3.221397	3.221397
rp012005_09	3.221397	3.221397	3.221397	3.221397	3.221397	-1.277131	-2.914829	-3.389301	-3.832	-4.245053	-4.990027	-4.990027	-4.990027	-4.990027	-4.990027	-5.32553	3.221397	3.221397	3.221397	3.221397	3.221397	3.221397	0.0199459999999991	-1.277131	3.221397	3.221397	3.221397	3.221397	3.221397	3.221397
rp012005_10	3.221397	3.221397	3.221397	3.221397	0.739112	0.0199459999999991	-0.651059999999999	-0.651059999999999	-1.277131	-2.406301	-3.389301	-4.245053	-4.990027	-5.32553	-5.32553	-4.990027	-4.990027	-4.990027	-5.32553	3.221397	3.221397	3.221397	3.221397	-0.651059999999999	3.221397	3.221397	3.221397	3.221397	3.221397	3.221397
rp012005_11	3.221397	3.221397	3.221397	-0.651059999999999	-1.277131	-1.861275	-2.406301	-2.406301	-2.914829	-3.389301	-4.245053	-4.630444	-4.990027	-5.32553	-4.990027	-4.990027	-5.32553	-5.638565	3.221397	3.221397	3.221397	3.221397	3.221397	3.221397	3.221397	3.221397	3.221397	3.221397	3.221397	3.221397
rp012005_12	3.221397	3.221397	3.221397	3.221397	0.0199459999999991	-1.277131	-2.406301	-2.914829	-3.832	-4.630444	-4.990027	-5.32553	-4.990027	-4.990027	-4.990027	-5.32553	-5.32553	3.221397	3.221397	3.221397	0.0199459999999991	3.221397	3.221397	3.221397	3.221397	3.221397	3.221397	3.221397	3.221397	3.221397
rp012005_13	3.221397	3.221397	3.221397	0.0199459999999991	0.0199459999999991	-1.277131	-2.406301	-3.389301	-3.832	-4.245053	-4.990027	-5.32553	-5.638565	-5.638565	-5.638565	-5.638565	3.221397	3.221397	3.221397	3.221397	3.221397	1.509895	3.221397	3.221397	3.221397	3.221397	3.221397	3.221397	3.221397	3.221397
rp012005_14	3.221397	3.221397	3.221397	3.221397	3.221397	0.739112	-1.277131	-2.406301	-2.914829	-3.832	-4.630444	-4.990027	-5.32553	-5.638565	-5.32553	-5.32553	-5.32553	-5.638565	3.221397	3.221397	3.221397	3.221397	3.221397	3.221397	3.221397	3.221397	3.221397	3.221397	3.221397	3.221397
rp012005_15	3.221397	3.221397	3.221397	0.0199459999999991	-0.651059999999999	-2.406301	-3.389301	-3.832	-4.245053	-4.630444	-4.990027	-5.32553	-5.32553	-5.32553	-5.32553	-5.638565	3.221397	3.221397	3.221397	3.221397	3.221397	3.221397	3.221397	-1.277131	3.221397	3.221397	3.221397	3.221397	3.221397	3.221397
rp012005_16	3.221397	3.221397	3.221397	2.336	1.509895	-1.277131	-2.406301	-2.914829	-3.832	-4.245053	-4.990027	-5.32553	-5.32553	-5.32553	-4.990027	-4.990027	-5.32553	3.221397	3.221397	3.221397	3.221397	3.221397	3.221397	-1.277131	3.221397	3.221397	3.221397	3.221397	3.221397	3.221397
rp012005_17	3.221397	3.221397	3.221397	0.0199459999999991	0.0199459999999991	-1.277131	-2.406301	-3.389301	-4.245053	-4.990027	-5.32553	-5.638565	-5.32553	-5.32553	-5.638565	-5.638565	3.221397	3.221397	3.221397	3.221397	3.221397	3.221397	3.221397	3.221397	3.221397	3.221397	3.221397	3.221397	3.221397	3.221397
rp012005_18	3.221397	3.221397	3.221397	2.336	0.739112	0.0199459999999991	-1.277131	-2.406301	-3.389301	-4.245053	-4.990027	-5.32553	-5.638565	-5.32553	-5.32553	-5.32553	-5.638565	3.221397	3.221397	3.221397	3.221397	3.221397	3.221397	3.221397	3.221397	3.221397	3.221397	2.336	3.221397	3.221397
rp012005_19	3.221397	3.221397	3.221397	0.739112	0.739112	-0.651059999999999	-1.861275	-2.914829	-3.832	-4.630444	-5.32553	-5.638565	-5.638565	-5.32553	-5.32553	-5.638565	3.221397	3.221397	3.221397	3.221397	3.221397	3.221397	0.0199459999999991	-0.651059999999999	3.221397	3.221397	3.221397	3.221397	3.221397	3.221397
rp012005_20	3.221397	3.221397	3.221397	3.221397	3.221397	3.221397	3.221397	-1.861275	-2.406301	-3.389301	-3.832	-4.245053	-4.630444	-4.990027	-5.32553	-5.32553	-5.32553	-5.32553	-5.32553	3.221397	3.221397	3.221397	3.221397	-0.651059999999999	3.221397	3.221397	3.221397	3.221397	3.221397	3.221397
rp012005_21	3.221397	3.221397	3.221397	3.221397	3.221397	3.221397	3.221397	3.221397	3.221397	3.221397	3.221397	3.221397	3.221397	3.221397	2.336	2.336	3.221397	3.221397	3.221397	3.221397	3.221397	0.739112	3.221397	3.221397	3.221397	3.221397	3.221397	1.509895	2.336	3.221397
rp012005_22	3.221397	3.221397	3.221397	3.221397	0.739112	-1.277131	-2.406301	-3.389301	-3.832	-4.630444	-4.990027	-5.32553	-5.638565	-5.32553	-5.32553	-5.638565	3.221397	3.221397	3.221397	3.221397	-0.651059999999999	3.221397	3.221397	3.221397	3.221397	3.221397	3.221397	3.221397	3.221397	3.221397
rp012005_23	3.221397	3.221397	3.221397	0.0199459999999991	-0.651059999999999	-2.406301	-3.389301	-3.832	-4.245053	-4.630444	-4.990027	-5.32553	-5.32553	-5.32553	-5.638565	-5.638565	3.221397	3.221397	3.221397	3.221397	3.221397	3.221397	3.221397	3.221397	3.221397	3.221397	3.221397	3.221397	3.221397	3.221397
rp012005_24	3.221397	3.221397	3.221397	1.509895	0.0199459999999991	-1.277131	-2.406301	-3.389301	-3.832	-4.630444	-5.32553	-5.32553	-5.32553	-5.32553	-5.32553	-5.638565	3.221397	3.221397	3.221397	3.221397	3.221397	3.221397	3.221397	3.221397	3.221397	3.221397	3.221397	3.221397	3.221397	3.221397
rp012005_25	3.221397	3.221397	3.221397	3.221397	0.0199459999999991	-0.651059999999999	-2.406301	-2.914829	-3.832	-4.245053	-4.990027	-5.32553	-5.638565	-5.32553	-5.32553	-5.32553	-5.638565	3.221397	3.221397	3.221397	3.221397	3.221397	3.221397	3.221397	3.221397	3.221397	3.221397	3.221397	3.221397	3.221397
rp012005_26	3.221397	3.221397	3.221397	3.221397	2.336	0.0199459999999991	-1.861275	-2.914829	-3.389301	-4.245053	-4.990027	-5.32553	-5.32553	-5.32553	-5.32553	-5.32553	-5.638565	3.221397	3.221397	3.221397	3.221397	3.221397	3.221397	3.221397	3.221397	3.221397	3.221397	3.221397	3.221397	3.221397
rp012005_27	3.221397	3.221397	3.221397	3.221397	3.221397	-1.277131	-2.406301	-2.914829	-2.914829	-3.389301	-3.832	-4.245053	-4.245053	-4.630444	-4.630444	-4.630444	-4.630444	-4.630444	-4.245053	-4.245053	-4.245053	-4.245053	-3.832	-3.832	-3.832	-3.832	-3.832	3.221397	3.221397	3.221397
rp012005_28	3.221397	3.221397	3.221397	3.221397	1.509895	0.739112	-0.651059999999999	-2.406301	-2.914829	-4.245053	-4.630444	-5.32553	-5.32553	-5.32553	-5.32553	-5.32553	-5.32553	3.221397	3.221397	3.221397	3.221397	3.221397	3.221397	3.221397	3.221397	3.221397	3.221397	3.221397	3.221397	3.221397
rp012005_29	3.221397	3.221397	3.221397	3.221397	1.509895	0.0199459999999991	-1.277131	-2.406301	-3.389301	-4.245053	-4.990027	-5.32553	-5.638565	-5.32553	-5.32553	-5.32553	-5.638565	3.221397	3.221397	3.221397	3.221397	3.221397	0.0199459999999991	3.221397	3.221397	3.221397	3.221397	3.221397	3.221397	3.221397
rp012204_00	3.221397	3.221397	3.221397	3.221397	-0.651059999999999	-3.832	-3.832	-4.245053	-4.630444	-4.990027	-5.32553	-5.32553	-5.32553	-5.32553	-5.32553	-5.32553	3.221397	3.221397	3.221397	3.221397	3.221397	3.221397	3.221397	3.221397	3.221397	3.221397	3.221397	3.221397	3.221397	3.221397
rp012204_01	3.221397	3.221397	3.221397	3.221397	3.221397	3.221397	3.221397	3.221397	3.221397	-4.245053	-4.245053	-4.630444	-4.990027	-5.32553	-5.32553	-5.32553	-4.990027	-4.990027	-4.990027	3.221397	3.221397	3.221397	3.221397	3.221397	3.221397	3.221397	3.221397	3.221397	3.221397	3.221397
rp012204_02	3.221397	3.221397	3.221397	3.221397	2.336	2.336	1.509895	1.509895	-4.630444	-4.990027	-4.990027	-5.32553	-5.638565	-5.32553	-5.32553	-5.32553	3.221397	3.221397	3.221397	3.221397	3.221397	3.221397	3.221397	3.221397	3.221397	3.221397	3.221397	3.221397	3.221397	3.221397
rp012204_03	3.221397	3.221397	3.221397	3.221397	-2.914829	-0.651059999999999	-4.245053	-4.630444	-4.630444	-4.630444	-4.990027	-5.32553	-5.32553	-5.32553	-5.32553	-5.32553	-5.32553	3.221397	3.221397	3.221397	3.221397	3.221397	3.221397	3.221397	3.221397	3.221397	3.221397	3.221397	3.221397	3.221397
rp012204_04	3.221397	3.221397	3.221397	3.221397	3.221397	-3.389301	-3.832	-4.245053	-4.630444	-4.630444	-4.990027	-5.32553	-5.638565	-5.32553	-5.32553	-5.638565	3.221397	3.221397	3.221397	3.221397	3.221397	3.221397	3.221397	3.221397	-0.651059999999999	3.221397	3.221397	3.221397	3.221397	3.221397
rp012204_05	3.221397	3.221397	3.221397	3.221397	3.221397	0.739112	3.221397	3.221397	-4.245053	-4.630444	-4.630444	-4.990027	-5.32553	-5.32553	-5.32553	-5.32553	-5.32553	-5.32553	-5.32553	0.0199459999999991	3.221397	3.221397	3.221397	3.221397	3.221397	3.221397	3.221397	3.221397	3.221397	3.221397
rp012204_06	3.221397	3.221397	3.221397	3.221397	3.221397	-2.914829	-3.389301	-3.832	-4.245053	-4.630444	-4.990027	-5.32553	-5.32553	-5.32553	-5.32553	-5.32553	3.221397	3.221397	3.221397	3.221397	3.221397	3.221397	3.221397	3.221397	3.221397	3.221397	3.221397	3.221397	3.221397	3.221397
rp012204_07	3.221397	3.221397	3.221397	1.509895	0.739112	0.0199459999999991	-1.861275	-1.861275	-2.914829	-3.389301	-4.245053	-4.630444	-4.990027	-5.32553	-5.32553	-5.32553	-5.32553	-5.32553	3.221397	3.221397	3.221397	3.221397	3.221397	3.221397	3.221397	3.221397	3.221397	3.221397	3.221397	3.221397
rp012204_08	3.221397	3.221397	3.221397	3.221397	-1.277131	-2.914829	-3.832	-3.832	-4.245053	-4.630444	-4.990027	-5.32553	-5.638565	-5.638565	-5.638565	-5.638565	3.221397	3.221397	3.221397	3.221397	2.336	3.221397	3.221397	3.221397	3.221397	3.221397	3.221397	3.221397	3.221397	3.221397
rp012204_09	3.221397	3.221397	3.221397	-0.651059999999999	-2.406301	-3.389301	-3.832	-4.245053	-4.630444	-4.990027	-5.32553	-5.638565	-5.32553	-5.32553	-5.32553	-5.638565	3.221397	3.221397	3.221397	3.221397	3.221397	3.221397	3.221397	3.221397	3.221397	3.221397	3.221397	3.221397	3.221397	3.221397
rp012204_10	3.221397	3.221397	3.221397	3.221397	-3.832	-4.630444	-4.630444	-4.990027	-4.990027	-5.32553	-5.32553	-5.32553	-5.32553	-4.990027	3.221397	3.221397	3.221397	3.221397	3.221397	3.221397	3.221397	3.221397	3.221397	3.221397	3.221397	3.221397	3.221397	3.221397	3.221397	3.221397
rp012204_11	3.221397	3.221397	3.221397	3.221397	3.221397	-4.245053	-4.245053	-4.630444	-4.990027	-4.990027	-5.32553	-5.32553	-5.32553	-5.32553	3.221397	2.336	0.739112	3.221397	3.221397	3.221397	3.221397	0.739112	2.336	3.221397	3.221397	3.221397	3.221397	3.221397	2.336	3.221397
rp012204_12	3.221397	3.221397	3.221397	-3.389301	-3.832	-4.630444	-4.990027	-4.990027	-5.32553	-5.32553	-5.32553	-5.32553	-5.32553	3.221397	3.221397	3.221397	3.221397	3.221397	3.221397	3.221397	3.221397	1.509895	3.221397	3.221397	3.221397	3.221397	3.221397	3.221397	3.221397	3.221397
rp012204_13	3.221397	3.221397	3.221397	3.221397	2.336	2.336	3.221397	-4.630444	-4.990027	-4.990027	-4.990027	-5.32553	-5.32553	-5.32553	-5.32553	-5.638565	-2.914829	3.221397	3.221397	3.221397	3.221397	3.221397	3.221397	3.221397	3.221397	3.221397	3.221397	3.221397	3.221397	3.221397
rp012204_14	3.221397	3.221397	3.221397	3.221397	-3.389301	-4.245053	-4.630444	-4.630444	-4.990027	-5.32553	-5.32553	-5.32553	-5.32553	-5.32553	-5.32553	3.221397	3.221397	3.221397	3.221397	3.221397	3.221397	3.221397	3.221397	3.221397	3.221397	3.221397	-2.406301	-0.651059999999999	3.221397	3.221397
rp012204_15	3.221397	3.221397	3.221397	3.221397	3.221397	-3.389301	-4.245053	-4.630444	-4.630444	-4.990027	-4.990027	-5.32553	-5.32553	-5.32553	-5.32553	-5.32553	3.221397	3.221397	3.221397	3.221397	3.221397	3.221397	3.221397	3.221397	3.221397	3.221397	0.0199459999999991	3.221397	3.221397	3.221397
rp012204_16	3.221397	3.221397	3.221397	3.221397	3.221397	-3.389301	-3.832	-4.245053	-4.630444	-4.990027	-5.32553	-5.32553	-5.32553	-4.990027	-4.990027	-4.990027	3.221397	3.221397	3.221397	3.221397	3.221397	3.221397	3.221397	3.221397	3.221397	3.221397	3.221397	3.221397	3.221397	3.221397
rp012204_17	3.221397	3.221397	3.221397	0.0199459999999991	0.0199459999999991	-3.832	-4.630444	-4.630444	-4.990027	-5.32553	-5.32553	-5.32553	-5.32553	-5.32553	-4.990027	3.221397	3.221397	3.221397	3.221397	3.221397	3.221397	1.509895	3.221397	3.221397	3.221397	0.0199459999999991	3.221397	3.221397	1.509895	3.221397
rp012204_18	3.221397	1.509895	0.739112	0.0199459999999991	0.0199459999999991	-2.914829	-3.832	-4.245053	-4.630444	-4.990027	-5.32553	-5.638565	-5.930638	-5.638565	-5.930638	-5.930638	3.221397	3.221397	3.221397	3.221397	2.336	1.509895	0.739112	3.221397	3.221397	3.221397	3.221397	3.221397	3.221397	3.221397
rp012204_19	3.221397	0.739112	0.739112	-1.277131	-1.277131	-1.861275	3.221397	3.221397	2.336	3.221397	3.221397	-2.406301	3.221397	3.221397	3.221397	3.221397	3.221397	-2.914829	-2.914829	-3.389301	-3.389301	-3.389301	-3.389301	-3.389301	-3.389301	-3.389301	-3.832	-3.832	-3.832	3.221397
rp012204_20	3.221397	3.221397	3.221397	3.221397	3.221397	-4.245053	-4.245053	-4.630444	-4.630444	-4.990027	-5.32553	-5.32553	-5.32553	-4.990027	-4.990027	-4.990027	3.221397	3.221397	3.221397	3.221397	3.221397	3.221397	3.221397	3.221397	3.221397	3.221397	3.221397	3.221397	3.221397	3.221397
rp012204_21	3.221397	3.221397	3.221397	3.221397	3.221397	1.509895	3.221397	3.221397	3.221397	-4.245053	-4.630444	-4.990027	-5.32553	-5.32553	-5.32553	-5.32553	-5.32553	-5.32553	3.221397	3.221397	3.221397	3.221397	3.221397	3.221397	3.221397	3.221397	3.221397	3.221397	3.221397	3.221397
rp012204_22	3.221397	3.221397	3.221397	3.221397	3.221397	3.221397	3.221397	3.221397	-4.245053	-4.630444	-4.990027	-5.32553	-5.32553	-5.32553	-5.32553	-5.32553	3.221397	3.221397	3.221397	3.221397	3.221397	2.336	3.221397	3.221397	3.221397	3.221397	3.221397	3.221397	3.221397	3.221397
rp012204_23	3.221397	3.221397	3.221397	3.221397	0.0199459999999991	3.221397	3.221397	-2.406301	3.221397	3.221397	-4.990027	-4.990027	-5.32553	-5.32553	-5.638565	-5.32553	-5.638565	3.221397	3.221397	3.221397	3.221397	3.221397	3.221397	3.221397	3.221397	3.221397	3.221397	3.221397	3.221397	3.221397
rp012204_24	3.221397	3.221397	3.221397	3.221397	3.221397	3.221397	-4.245053	-4.630444	-4.630444	-4.990027	-4.990027	-5.32553	-5.32553	-5.32553	-5.32553	-5.32553	3.221397	3.221397	3.221397	3.221397	3.221397	3.221397	0.739112	3.221397	0.0199459999999991	3.221397	-2.914829	-1.861275	3.221397	3.221397
rp012204_25	3.221397	3.221397	3.221397	3.221397	3.221397	3.221397	3.221397	3.221397	-4.630444	-4.990027	-5.32553	-5.32553	-5.32553	-5.32553	-5.32553	-5.32553	-5.32553	3.221397	3.221397	0.739112	3.221397	3.221397	3.221397	3.221397	3.221397	3.221397	3.221397	3.221397	3.221397	3.221397
rp012204_26	3.221397	3.221397	3.221397	3.221397	3.221397	3.221397	-3.389301	-3.832	-4.245053	-4.630444	-4.990027	-5.32553	-5.32553	-5.32553	-5.32553	-5.32553	-5.638565	3.221397	3.221397	3.221397	3.221397	3.221397	3.221397	3.221397	3.221397	3.221397	3.221397	-0.651059999999999	3.221397	3.221397
rp012204_27	3.221397	3.221397	3.221397	-4.630444	-2.406301	1.509895	2.336	-3.832	-4.245053	-4.630444	-4.990027	-5.32553	-5.32553	-5.32553	-5.32553	-5.32553	3.221397	3.221397	3.221397	3.221397	0.739112	0.739112	3.221397	3.221397	3.221397	0.0199459999999991	3.221397	3.221397	3.221397	3.221397
rp012204_28	3.221397	3.221397	3.221397	0.0199459999999991	-0.651059999999999	3.221397	3.221397	3.221397	2.336	3.221397	3.221397	-4.630444	-4.990027	-4.990027	-4.990027	-5.32553	-5.32553	-5.638565	3.221397	3.221397	1.509895	0.739112	0.739112	3.221397	3.221397	3.221397	3.221397	3.221397	3.221397	3.221397
rp012204_29	3.221397	3.221397	3.221397	-1.861275	-3.389301	-3.832	-3.832	-4.245053	-4.630444	-4.990027	-5.32553	-5.638565	-5.32553	-5.32553	-5.32553	-5.638565	3.221397	3.221397	3.221397	3.221397	3.221397	3.221397	3.221397	3.221397	3.221397	3.221397	3.221397	3.221397	3.221397	3.221397
rp012405_00	3.221397	3.221397	3.221397	3.221397	3.221397	3.221397	-2.406301	-3.389301	-3.832	-4.245053	-4.630444	-4.990027	-5.32553	-5.32553	-5.32553	-5.32553	3.221397	3.221397	3.221397	3.221397	3.221397	3.221397	3.221397	3.221397	3.221397	3.221397	3.221397	3.221397	3.221397	3.221397
rp012405_01	3.221397	3.221397	3.221397	3.221397	3.221397	3.221397	3.221397	3.221397	3.221397	-4.245053	-3.389301	-5.32553	-5.638565	-5.638565	-5.638565	-5.638565	3.221397	3.221397	3.221397	3.221397	3.221397	3.221397	3.221397	3.221397	3.221397	3.221397	3.221397	-0.651059999999999	3.221397	3.221397
rp012405_02	3.221397	3.221397	3.221397	3.221397	0.0199459999999991	-0.651059999999999	-2.406301	-3.389301	-3.832	-4.245053	-4.630444	-4.990027	-5.32553	-5.32553	-5.32553	-5.32553	-5.638565	3.221397	2.336	3.221397	3.221397	3.221397	3.221397	3.221397	3.221397	2.336	1.509895	3.221397	3.221397	3.221397
rp012405_03	3.221397	3.221397	3.221397	3.221397	3.221397	3.221397	3.221397	-4.245053	-4.630444	-4.630444	-4.990027	-5.32553	-5.638565	-5.930638	-5.930638	-5.930638	2.336	3.221397	3.221397	3.221397	3.221397	3.221397	3.221397	3.221397	3.221397	3.221397	3.221397	3.221397	3.221397	3.221397
rp012405_04	3.221397	3.221397	3.221397	3.221397	3.221397	1.509895	-1.277131	-2.914829	-3.832	-4.245053	-4.630444	-4.990027	-5.32553	-5.32553	-5.32553	-5.32553	-5.32553	3.221397	3.221397	3.221397	3.221397	-0.651059999999999	3.221397	3.221397	3.221397	3.221397	3.221397	3.221397	3.221397	3.221397
rp012405_05	3.221397	3.221397	3.221397	3.221397	3.221397	3.221397	-1.277131	-2.406301	-2.914829	-3.832	-4.245053	-4.990027	-5.32553	-5.32553	-4.990027	-4.630444	-4.630444	-4.630444	-4.630444	-0.651059999999999	1.509895	3.221397	3.221397	1.509895	1.509895	-2.406301	0.0199459999999991	3.221397	3.221397	3.221397
rp012405_06	3.221397	3.221397	3.221397	3.221397	3.221397	3.221397	3.221397	3.221397	-0.651059999999999	-1.861275	-2.406301	-3.389301	-3.832	-4.245053	-4.630444	-4.990027	-5.32553	-5.32553	-5.32553	-5.32553	-5.32553	-5.32553	3.221397	3.221397	3.221397	3.221397	3.221397	1.509895	3.221397	3.221397
rp012405_07	3.221397	3.221397	3.221397	3.221397	3.221397	-0.651059999999999	-1.277131	-2.406301	-2.914829	-3.832	-4.630444	-4.990027	-5.638565	-5.638565	-5.638565	-5.638565	-5.638565	3.221397	3.221397	3.221397	3.221397	3.221397	3.221397	3.221397	3.221397	3.221397	3.221397	3.221397	3.221397	3.221397
rp012405_08	3.221397	3.221397	3.221397	3.221397	3.221397	3.221397	3.221397	2.336	0.0199459999999991	-1.277131	-2.914829	-3.832	-4.245053	-4.630444	-4.990027	-4.630444	-4.630444	-4.630444	-4.630444	3.221397	3.221397	3.221397	3.221397	3.221397	3.221397	3.221397	3.221397	3.221397	3.221397	3.221397
rp012405_09	3.221397	3.221397	3.221397	3.221397	3.221397	3.221397	3.221397	-3.389301	-3.832	-4.245053	-4.630444	-4.990027	-4.990027	-4.990027	-5.32553	-5.32553	-5.32553	3.221397	3.221397	3.221397	3.221397	3.221397	3.221397	3.221397	3.221397	3.221397	3.221397	3.221397	3.221397	3.221397
rp012405_10	3.221397	3.221397	3.221397	3.221397	3.221397	3.221397	3.221397	3.221397	-4.245053	-4.630444	-4.630444	-4.990027	-4.990027	-4.990027	-4.990027	-4.630444	-4.630444	-4.630444	-4.630444	-4.245053	-3.389301	2.336	2.336	3.221397	3.221397	3.221397	3.221397	3.221397	3.221397	3.221397
rp012405_11	3.221397	3.221397	3.221397	3.221397	-0.651059999999999	-2.914829	-3.389301	-3.832	-4.245053	-4.630444	-4.990027	-5.32553	-5.32553	-5.32553	-5.638565	3.221397	3.221397	3.221397	3.221397	3.221397	3.221397	3.221397	3.221397	3.221397	3.221397	3.221397	-5.32553	3.221397	3.221397	3.221397
rp012405_12	3.221397	3.221397	3.221397	3.221397	3.221397	3.221397	1.509895	0.0199459999999991	-1.277131	-1.861275	-2.914829	-3.832	-4.630444	-5.32553	-5.32553	-5.32553	-4.990027	-4.990027	-4.990027	3.221397	3.221397	3.221397	3.221397	3.221397	3.221397	3.221397	1.509895	3.221397	3.221397	3.221397
rp012405_13	3.221397	3.221397	3.221397	3.221397	3.221397	3.221397	3.221397	3.221397	1.509895	-4.245053	-4.245053	-4.245053	-4.630444	-4.630444	-4.630444	-4.630444	-4.630444	-4.630444	-4.630444	-4.630444	3.221397	3.221397	3.221397	3.221397	3.221397	3.221397	3.221397	3.221397	3.221397	3.221397
rp012405_14	3.221397	3.221397	3.221397	3.221397	2.336	1.509895	-0.651059999999999	-1.861275	-3.389301	-4.245053	-4.990027	-5.32553	-5.32553	-5.32553	-5.32553	-5.32553	3.221397	3.221397	3.221397	3.221397	3.221397	3.221397	3.221397	3.221397	3.221397	3.221397	3.221397	3.221397	3.221397	3.221397
rp012405_15	3.221397	3.221397	3.221397	1.509895	1.509895	-1.277131	-2.406301	-2.914829	-3.389301	-4.245053	-4.630444	-4.990027	-5.32553	-5.32553	-5.32553	-5.32553	-5.32553	-1.861275	3.221397	3.221397	0.0199459999999991	3.221397	3.221397	3.221397	3.221397	3.221397	-0.651059999999999	3.221397	3.221397	3.221397
rp012405_16	3.221397	3.221397	3.221397	3.221397	3.221397	-0.651059999999999	-1.277131	-2.406301	-3.389301	-3.832	-4.245053	-4.630444	-4.990027	-5.32553	-5.32553	-4.990027	-4.990027	-4.990027	3.221397	3.221397	3.221397	3.221397	3.221397	3.221397	3.221397	3.221397	3.221397	3.221397	3.221397	3.221397
rp012405_17	3.221397	3.221397	3.221397	3.221397	3.221397	3.221397	3.221397	3.221397	3.221397	3.221397	3.221397	0.739112	0.0199459999999991	0.0199459999999991	-0.651059999999999	-1.277131	-2.406301	-3.389301	-3.832	-4.245053	-4.630444	-4.990027	-5.32553	-5.32553	-5.32553	-5.32553	-5.32553	-5.32553	3.221397	3.221397
rp012405_18	3.221397	3.221397	3.221397	3.221397	3.221397	3.221397	2.336	0.739112	-0.651059999999999	-2.406301	-3.389301	-4.630444	-4.990027	-5.32553	-5.32553	-4.990027	-4.990027	-4.990027	3.221397	3.221397	3.221397	3.221397	3.221397	3.221397	3.221397	3.221397	3.221397	3.221397	3.221397	3.221397
rp012405_19	3.221397	3.221397	3.221397	3.221397	3.221397	-1.861275	-3.389301	-4.245053	-4.245053	-4.630444	-4.990027	-4.990027	-5.32553	-4.990027	-4.990027	-4.990027	-4.990027	3.221397	3.221397	3.221397	3.221397	3.221397	3.221397	3.221397	3.221397	3.221397	3.221397	3.221397	3.221397	3.221397
rp012405_20	3.221397	3.221397	3.221397	3.221397	3.221397	3.221397	-3.389301	-3.832	-4.245053	-4.245053	-4.630444	-4.990027	-5.32553	-5.32553	-5.32553	-5.32553	3.221397	3.221397	3.221397	3.221397	3.221397	3.221397	3.221397	3.221397	3.221397	3.221397	3.221397	3.221397	3.221397	3.221397
rp012405_21	3.221397	3.221397	3.221397	3.221397	3.221397	3.221397	-3.832	-3.832	-4.245053	-4.630444	-4.990027	-4.990027	-5.32553	-5.32553	-5.32553	-5.32553	3.221397	3.221397	3.221397	3.221397	3.221397	3.221397	3.221397	2.336	3.221397	3.221397	-0.651059999999999	3.221397	3.221397	3.221397
rp012405_22	3.221397	3.221397	3.221397	3.221397	3.221397	-1.277131	-3.389301	-3.832	-4.245053	-4.630444	-4.990027	-4.990027	-5.32553	-5.32553	-5.32553	-5.32553	3.221397	3.221397	2.336	3.221397	3.221397	3.221397	3.221397	3.221397	3.221397	3.221397	3.221397	3.221397	3.221397	3.221397
rp012405_23	3.221397	3.221397	3.221397	3.221397	3.221397	3.221397	-3.389301	-3.832	-4.245053	-4.245053	-4.630444	-4.990027	-5.32553	-5.32553	-5.32553	-5.32553	-5.32553	3.221397	3.221397	3.221397	3.221397	3.221397	3.221397	3.221397	3.221397	3.221397	3.221397	3.221397	3.221397	3.221397
rp012405_24	3.221397	3.221397	3.221397	3.221397	1.509895	-0.651059999999999	-2.914829	-3.832	-4.245053	-4.630444	-4.990027	-5.32553	-1.277131	3.221397	3.221397	3.221397	3.221397	3.221397	3.221397	3.221397	3.221397	3.221397	3.221397	3.221397	3.221397	3.221397	3.221397	3.221397	3.221397	3.221397
rp012405_25	3.221397	3.221397	3.221397	3.221397	-0.651059999999999	-1.277131	-2.406301	-3.389301	-3.832	-4.245053	-4.630444	-4.990027	-5.32553	-5.32553	-5.32553	-5.32553	-5.32553	3.221397	3.221397	3.221397	0.0199459999999991	3.221397	3.221397	3.221397	3.221397	3.221397	0.0199459999999991	2.336	3.221397	3.221397
rp012405_26	3.221397	3.221397	3.221397	1.509895	0.739112	-0.651059999999999	-1.861275	-2.406301	-2.914829	-3.389301	-3.832	-4.245053	-4.245053	-3.832	-3.832	-3.832	-3.832	-0.651059999999999	3.221397	3.221397	3.221397	3.221397	3.221397	3.221397	3.221397	3.221397	3.221397	0.0199459999999991	3.221397	3.221397
rp012405_27	3.221397	3.221397	3.221397	3.221397	3.221397	3.221397	-1.277131	-2.914829	-3.389301	-3.832	-4.245053	-4.630444	-4.990027	-5.32553	-5.32553	-5.32553	-5.32553	-5.32553	3.221397	3.221397	3.221397	3.221397	3.221397	3.221397	3.221397	3.221397	3.221397	3.221397	3.221397	3.221397
rp012405_28	3.221397	3.221397	3.221397	3.221397	2.336	2.336	0.739112	-1.277131	-2.406301	-3.389301	-4.245053	-4.990027	-5.32553	-5.32553	-5.32553	-5.32553	-5.32553	3.221397	3.221397	3.221397	3.221397	3.221397	3.221397	3.221397	3.221397	3.221397	3.221397	3.221397	3.221397	3.221397
rp012405_29	3.221397	3.221397	3.221397	3.221397	3.221397	3.221397	3.221397	3.221397	3.221397	3.221397	-4.245053	-4.630444	-4.630444	-4.990027	-4.990027	-4.630444	-4.630444	-4.630444	3.221397	3.221397	3.221397	3.221397	3.221397	3.221397	3.221397	3.221397	3.221397	3.221397	3.221397	3.221397
rp012604_00	3.221397	3.221397	3.221397	3.221397	-2.406301	-3.832	-4.245053	-4.245053	-4.630444	-4.990027	-4.990027	-5.32553	-5.32553	-5.32553	-5.32553	-5.32553	3.221397	3.221397	3.221397	3.221397	3.221397	3.221397	3.221397	3.221397	3.221397	3.221397	3.221397	3.221397	3.221397	3.221397
rp012604_01	3.221397	3.221397	3.221397	3.221397	3.221397	3.221397	3.221397	3.221397	-4.630444	-4.630444	-4.990027	-4.990027	-4.990027	-4.990027	-4.990027	-4.990027	-4.990027	-4.990027	-4.990027	-4.630444	-4.630444	-4.245053	-3.389301	3.221397	3.221397	3.221397	3.221397	3.221397	3.221397	3.221397
rp012604_02	3.221397	3.221397	3.221397	3.221397	-3.389301	-4.245053	-4.245053	-4.630444	-4.630444	-4.990027	-5.32553	-5.32553	-5.32553	-5.32553	-5.638565	3.221397	3.221397	3.221397	3.221397	3.221397	3.221397	3.221397	3.221397	3.221397	3.221397	3.221397	3.221397	3.221397	3.221397	3.221397
rp012604_03	3.221397	3.221397	3.221397	1.509895	2.336	2.336	2.336	3.221397	-4.630444	-4.990027	-5.32553	-5.638565	-5.638565	-5.930638	-5.930638	-5.930638	3.221397	3.221397	3.221397	3.221397	3.221397	3.221397	3.221397	3.221397	1.509895	3.221397	3.221397	3.221397	3.221397	3.221397
rp012604_04	3.221397	3.221397	3.221397	3.221397	-3.832	-3.832	-4.245053	-4.630444	-4.630444	-4.990027	-5.32553	-5.32553	-5.32553	-5.32553	-5.32553	3.221397	3.221397	3.221397	3.221397	3.221397	3.221397	3.221397	3.221397	3.221397	3.221397	3.221397	3.221397	3.221397	3.221397	3.221397
rp012604_05	3.221397	3.221397	3.221397	3.221397	1.509895	-0.651059999999999	-1.861275	-2.914829	-3.389301	-3.832	-3.832	-3.832	-4.245053	-4.630444	-4.990027	-4.990027	-4.990027	-5.32553	-5.638565	3.221397	3.221397	3.221397	3.221397	3.221397	3.221397	3.221397	3.221397	3.221397	3.221397	3.221397
rp012604_06	3.221397	3.221397	3.221397	3.221397	3.221397	-1.277131	-2.914829	-3.389301	-3.832	-4.245053	-4.630444	-4.990027	-5.32553	-5.32553	-5.32553	-5.32553	-5.32553	3.221397	3.221397	3.221397	3.221397	3.221397	3.221397	3.221397	3.221397	3.221397	3.221397	3.221397	-0.651059999999999	3.221397
rp012604_07	3.221397	3.221397	3.221397	3.221397	3.221397	3.221397	-3.832	-3.832	-4.245053	-4.630444	-4.990027	-5.32553	-5.32553	-5.32553	-5.32553	-5.32553	-5.638565	3.221397	3.221397	3.221397	3.221397	3.221397	3.221397	3.221397	3.221397	3.221397	3.221397	3.221397	3.221397	3.221397
rp012604_08	3.221397	3.221397	3.221397	3.221397	3.221397	3.221397	1.509895	0.0199459999999991	-2.914829	-3.389301	-4.245053	-4.630444	-5.32553	-5.32553	-5.638565	-5.638565	-5.32553	-5.638565	3.221397	3.221397	3.221397	3.221397	3.221397	3.221397	3.221397	3.221397	3.221397	3.221397	3.221397	3.221397
rp012604_09	3.221397	3.221397	3.221397	3.221397	3.221397	3.221397	-3.389301	-3.832	-3.832	-4.245053	-4.990027	-5.32553	-5.638565	-5.638565	-5.638565	-5.638565	-5.638565	3.221397	3.221397	3.221397	3.221397	3.221397	3.221397	3.221397	3.221397	3.221397	3.221397	3.221397	3.221397	3.221397
rp012604_10	3.221397	3.221397	3.221397	3.221397	3.221397	3.221397	3.221397	3.221397	3.221397	3.221397	3.221397	3.221397	3.221397	1.509895	3.221397	3.221397	3.221397	3.221397	3.221397	3.221397	3.221397	3.221397	3.221397	3.221397	3.221397	3.221397	3.221397	3.221397	3.221397	3.221397
rp012604_11	3.221397	3.221397	3.221397	3.221397	-2.406301	-3.832	-4.630444	-4.630444	-4.990027	-5.32553	-5.32553	-5.32553	-5.32553	-5.32553	-5.32553	3.221397	3.221397	3.221397	3.221397	3.221397	3.221397	3.221397	3.221397	3.221397	3.221397	3.221397	3.221397	3.221397	3.221397	3.221397
rp012604_12	3.221397	3.221397	3.221397	3.221397	3.221397	3.221397	-4.245053	-4.245053	-4.630444	-4.630444	-4.990027	-5.32553	-5.32553	-5.32553	-5.32553	-5.638565	3.221397	3.221397	3.221397	3.221397	3.221397	3.221397	3.221397	3.221397	3.221397	3.221397	3.221397	3.221397	3.221397	3.221397
rp012604_13	3.221397	3.221397	2.336	3.221397	3.221397	-3.832	-4.245053	-4.630444	-4.630444	-4.990027	-4.990027	-5.32553	-5.32553	-5.32553	-5.32553	3.221397	3.221397	3.221397	3.221397	3.221397	3.221397	3.221397	3.221397	3.221397	1.509895	3.221397	3.221397	3.221397	3.221397	3.221397
rp012604_14	3.221397	3.221397	3.221397	2.336	1.509895	-3.832	-4.245053	-4.245053	-4.630444	-4.990027	-5.32553	-5.32553	-5.32553	-5.32553	-5.32553	3.221397	3.221397	3.221397	3.221397	3.221397	3.221397	3.221397	3.221397	3.221397	3.221397	3.221397	3.221397	3.221397	3.221397	3.221397
rp012604_15	3.221397	3.221397	3.221397	3.221397	3.221397	-3.389301	-4.245053	-4.245053	-4.630444	-4.990027	-4.990027	-4.990027	-5.32553	-5.32553	-5.32553	3.221397	3.221397	3.221397	3.221397	3.221397	2.336	3.221397	3.221397	3.221397	3.221397	3.221397	3.221397	3.221397	3.221397	3.221397
rp012604_16	3.221397	3.221397	3.221397	3.221397	2.336	2.336	-3.832	-3.832	-4.245053	-4.630444	-4.630444	-4.990027	-5.32553	-5.32553	-5.32553	-5.32553	-5.32553	3.221397	3.221397	3.221397	3.221397	3.221397	3.221397	3.221397	3.221397	3.221397	3.221397	3.221397	0.0199459999999991	3.221397
rp012604_17	3.221397	3.221397	3.221397	3.221397	-0.651059999999999	-2.914829	-3.832	-4.245053	-4.245053	-4.630444	-4.990027	-5.32553	-5.32553	-5.32553	-5.32553	-5.32553	3.221397	3.221397	3.221397	3.221397	3.221397	3.221397	3.221397	3.221397	3.221397	0.0199459999999991	2.336	3.221397	3.221397	3.221397
rp012604_18	3.221397	3.221397	3.221397	3.221397	3.221397	3.221397	-3.389301	-3.832	-4.245053	-4.630444	-4.990027	-4.990027	-5.32553	-5.32553	-5.32553	-5.32553	3.221397	3.221397	3.221397	3.221397	3.221397	3.221397	3.221397	3.221397	3.221397	3.221397	3.221397	3.221397	3.221397	3.221397
rp012604_19	3.221397	3.221397	3.221397	3.221397	3.221397	3.221397	3.221397	-3.832	-3.832	-4.245053	-4.630444	-4.990027	-5.32553	-5.32553	-5.32553	-5.32553	-5.32553	3.221397	3.221397	3.221397	3.221397	3.221397	3.221397	3.221397	3.221397	3.221397	3.221397	3.221397	3.221397	3.221397
rp012604_20	3.221397	3.221397	3.221397	3.221397	3.221397	-3.832	-4.245053	-4.630444	-4.630444	-4.990027	-5.32553	-5.32553	-5.32553	-5.32553	-5.32553	3.221397	3.221397	3.221397	3.221397	3.221397	3.221397	3.221397	3.221397	3.221397	3.221397	3.221397	3.221397	3.221397	3.221397	3.221397
rp012604_21	3.221397	3.221397	3.221397	3.221397	3.221397	-3.832	-4.245053	-4.630444	-4.630444	-4.990027	-5.32553	-5.32553	-5.32553	-5.32553	-5.32553	-5.32553	3.221397	3.221397	3.221397	3.221397	3.221397	3.221397	0.0199459999999991	3.221397	3.221397	3.221397	3.221397	3.221397	3.221397	3.221397
rp012604_22	3.221397	3.221397	3.221397	3.221397	3.221397	3.221397	-2.406301	-4.245053	-4.630444	-4.630444	-4.990027	-4.990027	-5.32553	-5.32553	-4.990027	-4.990027	-4.990027	3.221397	3.221397	3.221397	3.221397	3.221397	3.221397	3.221397	3.221397	3.221397	3.221397	3.221397	3.221397	3.221397
rp012604_23	3.221397	3.221397	3.221397	3.221397	3.221397	3.221397	-2.914829	-4.245053	-4.245053	-4.630444	-4.990027	-4.990027	-5.32553	-5.32553	-5.32553	-5.32553	3.221397	3.221397	3.221397	3.221397	3.221397	3.221397	3.221397	3.221397	3.221397	3.221397	3.221397	3.221397	3.221397	3.221397
rp012604_24	3.221397	3.221397	3.221397	3.221397	1.509895	3.221397	3.221397	3.221397	3.221397	3.221397	-4.245053	-4.630444	-4.990027	-5.32553	-4.990027	-4.990027	-4.990027	-4.630444	-4.630444	-4.630444	3.221397	3.221397	3.221397	3.221397	3.221397	3.221397	3.221397	3.221397	3.221397	3.221397
rp012604_25	3.221397	3.221397	3.221397	3.221397	3.221397	3.221397	3.221397	3.221397	-1.277131	3.221397	2.336	1.509895	1.509895	1.509895	3.221397	3.221397	3.221397	3.221397	3.221397	3.221397	3.221397	3.221397	3.221397	3.221397	3.221397	2.336	2.336	0.739112	1.509895	1.509895
rp012604_26	3.221397	3.221397	3.221397	3.221397	3.221397	3.221397	3.221397	3.221397	-2.914829	-3.389301	2.336	-4.245053	-4.630444	-5.32553	-5.32553	-5.32553	-5.32553	-5.32553	-5.32553	3.221397	3.221397	3.221397	3.221397	3.221397	3.221397	3.221397	3.221397	3.221397	-0.651059999999999	3.221397
rp012604_27	3.221397	3.221397	3.221397	3.221397	3.221397	3.221397	3.221397	3.221397	-4.245053	-3.832	-4.630444	-4.990027	-5.32553	-5.638565	-5.638565	-5.638565	-5.638565	-5.930638	3.221397	3.221397	3.221397	3.221397	3.221397	3.221397	3.221397	3.221397	3.221397	3.221397	3.221397	3.221397
rp012604_28	3.221397	3.221397	3.221397	3.221397	3.221397	3.221397	3.221397	3.221397	3.221397	3.221397	3.221397	3.221397	-3.389301	-2.406301	-2.914829	-4.245053	-4.630444	-4.630444	-4.630444	-4.630444	-4.245053	-4.245053	-4.245053	3.221397	3.221397	3.221397	3.221397	3.221397	3.221397	3.221397
rp012604_29	3.221397	3.221397	3.221397	3.221397	3.221397	3.221397	3.221397	3.221397	3.221397	-2.914829	-3.389301	-3.832	-4.630444	-4.990027	-5.32553	-5.32553	-5.32553	-4.990027	-5.32553	-5.32553	3.221397	3.221397	3.221397	3.221397	3.221397	3.221397	3.221397	3.221397	3.221397	3.221397
rp012904_00	3.221397	3.221397	3.221397	3.221397	3.221397	1.509895	1.509895	3.221397	3.221397	3.221397	3.221397	3.221397	3.221397	-2.406301	-2.914829	-2.914829	-3.389301	-3.832	-3.832	-4.245053	-4.245053	-4.245053	-3.832	-3.832	0.0199459999999991	1.509895	2.336	0.0199459999999991	3.221397	3.221397
rp012904_01	3.221397	3.221397	3.221397	3.221397	0.0199459999999991	3.221397	-1.277131	-2.406301	-3.389301	-4.245053	-5.32553	-5.32553	-5.638565	-5.638565	-5.638565	-5.930638	3.221397	3.221397	3.221397	3.221397	3.221397	3.221397	3.221397	3.221397	3.221397	3.221397	3.221397	3.221397	3.221397	3.221397
rp012904_02	3.221397	3.221397	3.221397	2.336	1.509895	3.221397	3.221397	3.221397	3.221397	3.221397	3.221397	3.221397	-4.990027	-5.32553	-5.32553	-5.638565	-5.638565	-5.638565	3.221397	3.221397	3.221397	3.221397	3.221397	3.221397	3.221397	3.221397	2.336	-2.406301	3.221397	3.221397
rp012904_03	3.221397	3.221397	3.221397	3.221397	3.221397	3.221397	3.221397	3.221397	3.221397	-4.245053	-4.630444	-4.990027	-5.32553	-5.638565	-5.638565	-5.638565	-5.638565	-5.638565	3.221397	3.221397	3.221397	3.221397	2.336	2.336	3.221397	3.221397	3.221397	3.221397	3.221397	3.221397
rp012904_04	3.221397	3.221397	3.221397	3.221397	2.336	2.336	2.336	-3.832	-4.245053	-4.245053	-4.630444	-4.990027	-5.32553	-5.638565	-5.32553	-5.32553	-5.32553	2.336	3.221397	3.221397	3.221397	3.221397	3.221397	3.221397	3.221397	2.336	2.336	3.221397	3.221397	3.221397
rp012904_05	3.221397	3.221397	3.221397	0.0199459999999991	-0.651059999999999	2.336	3.221397	-3.832	-4.245053	-4.630444	-4.990027	-4.990027	-5.32553	-5.638565	-5.638565	-5.638565	-5.638565	3.221397	3.221397	3.221397	3.221397	3.221397	3.221397	3.221397	3.221397	3.221397	3.221397	3.221397	3.221397	3.221397
rp012904_06	3.221397	3.221397	3.221397	3.221397	0.739112	3.221397	3.221397	-3.832	-4.245053	-4.630444	-4.990027	-5.32553	-5.32553	-5.32553	-5.32553	-5.32553	-5.32553	3.221397	3.221397	3.221397	2.336	2.336	2.336	2.336	0.739112	-0.651059999999999	-1.277131	2.336	3.221397	3.221397
rp012904_07	3.221397	3.221397	3.221397	3.221397	2.336	3.221397	3.221397	3.221397	-3.832	-4.245053	-4.630444	-4.990027	-4.990027	-5.32553	-5.32553	-5.32553	-5.32553	-4.990027	0.739112	3.221397	3.221397	3.221397	3.221397	3.221397	3.221397	3.221397	3.221397	3.221397	3.221397	3.221397
rp012904_08	3.221397	3.221397	3.221397	3.221397	3.221397	3.221397	3.221397	1.509895	1.509895	1.509895	1.509895	-1.861275	-2.914829	-3.832	-4.630444	-4.990027	-5.32553	-4.990027	-4.630444	-4.245053	-4.245053	-4.245053	3.221397	3.221397	3.221397	3.221397	3.221397	3.221397	3.221397	3.221397
rp012904_09	3.221397	3.221397	3.221397	3.221397	3.221397	3.221397	3.221397	-3.389301	-3.389301	-3.832	-4.245053	-4.630444	-4.990027	-5.32553	-5.638565	-5.32553	-5.32553	3.221397	3.221397	3.221397	3.221397	3.221397	3.221397	1.509895	1.509895	3.221397	3.221397	0.739112	0.739112	3.221397
rp012904_10	3.221397	3.221397	3.221397	3.221397	3.221397	3.221397	-2.914829	-3.832	-4.630444	-4.990027	-5.32553	-5.638565	-5.638565	-5.638565	-5.638565	3.221397	3.221397	3.221397	3.221397	3.221397	3.221397	3.221397	3.221397	3.221397	1.509895	0.739112	0.739112	3.221397	3.221397	3.221397
rp012904_11	3.221397	3.221397	3.221397	3.221397	3.221397	3.221397	-4.245053	-4.245053	-4.630444	-4.990027	-5.32553	-5.32553	-5.638565	-5.638565	-5.638565	3.221397	3.221397	0.0199459999999991	0.0199459999999991	3.221397	3.221397	3.221397	3.221397	3.221397	3.221397	3.221397	3.221397	-2.406301	-3.389301	3.221397
rp012904_12	3.221397	3.221397	3.221397	3.221397	3.221397	3.221397	3.221397	-3.389301	-4.245053	-4.245053	-4.990027	-5.32553	-5.32553	-5.32553	-4.990027	-4.990027	-4.990027	3.221397	3.221397	3.221397	3.221397	3.221397	3.221397	3.221397	3.221397	3.221397	3.221397	3.221397	3.221397	3.221397
rp012904_13	3.221397	3.221397	3.221397	0.739112	0.0199459999999991	3.221397	3.221397	3.221397	3.221397	3.221397	3.221397	-4.245053	-4.630444	-5.32553	-5.32553	-5.32553	-5.32553	-5.32553	-5.32553	-5.32553	3.221397	3.221397	2.336	1.509895	1.509895	3.221397	3.221397	3.221397	3.221397	3.221397
rp012904_14	3.221397	3.221397	3.221397	3.221397	1.509895	3.221397	0.739112	-3.389301	-4.245053	-4.630444	-4.630444	-4.990027	-5.32553	-5.32553	-5.32553	3.221397	2.336	2.336	0.739112	3.221397	3.221397	3.221397	3.221397	3.221397	3.221397	2.336	3.221397	3.221397	3.221397	3.221397
rp012904_15	3.221397	3.221397	3.221397	3.221397	3.221397	3.221397	3.221397	3.221397	-3.832	-1.861275	-3.832	-4.245053	-4.990027	-5.32553	-5.638565	-5.638565	-5.638565	-5.638565	-5.638565	3.221397	3.221397	3.221397	3.221397	3.221397	3.221397	3.221397	3.221397	3.221397	3.221397	3.221397
rp012904_16	3.221397	3.221397	3.221397	3.221397	3.221397	3.221397	3.221397	-3.832	-3.832	-4.630444	-4.990027	-4.990027	-5.32553	-5.638565	-5.32553	-5.638565	-5.638565	-5.930638	3.221397	3.221397	2.336	2.336	2.336	2.336	0.0199459999999991	-0.651059999999999	-1.861275	2.336	2.336	3.221397
rp012904_17	3.221397	3.221397	3.221397	3.221397	3.221397	3.221397	3.221397	-3.832	-4.245053	-4.630444	-4.990027	-5.32553	-5.32553	-5.32553	-5.32553	-5.32553	-5.638565	3.221397	3.221397	3.221397	3.221397	3.221397	3.221397	3.221397	3.221397	3.221397	3.221397	3.221397	3.221397	3.221397
rp012904_18	3.221397	3.221397	3.221397	3.221397	3.221397	3.221397	3.221397	3.221397	-3.389301	-3.832	-4.630444	-4.990027	-4.990027	-5.32553	-4.990027	-4.990027	-4.990027	-4.990027	3.221397	3.221397	3.221397	3.221397	3.221397	3.221397	3.221397	3.221397	2.336	3.221397	3.221397	3.221397
rp012904_19	3.221397	3.221397	3.221397	3.221397	3.221397	3.221397	2.336	-3.389301	-3.832	-4.245053	-4.630444	-4.990027	-5.32553	-5.638565	-5.32553	-5.32553	-5.638565	3.221397	3.221397	3.221397	3.221397	3.221397	1.509895	1.509895	1.509895	3.221397	3.221397	0.739112	-0.651059999999999	3.221397
rp012904_20	3.221397	3.221397	3.221397	3.221397	3.221397	2.336	-3.832	-3.832	-4.245053	-4.630444	-4.990027	-5.32553	-5.638565	-5.638565	-5.638565	-5.638565	3.221397	3.221397	3.221397	3.221397	3.221397	3.221397	3.221397	2.336	1.509895	0.0199459999999991	3.221397	3.221397	3.221397	3.221397
rp012904_21	3.221397	3.221397	3.221397	3.221397	2.336	3.221397	3.221397	-3.832	-4.245053	-4.630444	-4.990027	-5.32553	-5.32553	-5.32553	-5.32553	-5.32553	3.221397	3.221397	0.0199459999999991	3.221397	3.221397	3.221397	3.221397	3.221397	3.221397	3.221397	3.221397	-2.406301	3.221397	3.221397
rp012904_22	3.221397	3.221397	3.221397	3.221397	-0.651059999999999	3.221397	3.221397	-2.406301	-2.914829	-3.389301	-3.832	-4.245053	-4.630444	-4.990027	-4.990027	-4.990027	-4.990027	-4.990027	-5.32553	-5.32553	3.221397	3.221397	3.221397	3.221397	3.221397	3.221397	3.221397	3.221397	3.221397	3.221397
rp012904_23	3.221397	3.221397	3.221397	3.221397	0.0199459999999991	3.221397	3.221397	3.221397	3.221397	3.221397	3.221397	3.221397	3.221397	3.221397	-4.630444	3.221397	3.221397	3.221397	3.221397	3.221397	0.0199459999999991	0.739112	1.509895	3.221397	3.221397	-1.277131	-1.277131	2.336	3.221397	3.221397
rp012904_24	3.221397	3.221397	3.221397	3.221397	0.0199459999999991	3.221397	3.221397	-3.389301	-3.832	-4.245053	-4.630444	-4.990027	-4.990027	-5.32553	-4.990027	-4.990027	-4.990027	-4.990027	3.221397	3.221397	3.221397	3.221397	3.221397	3.221397	3.221397	2.336	3.221397	3.221397	3.221397	3.221397
rp012904_25	3.221397	3.221397	3.221397	3.221397	3.221397	3.221397	3.221397	-3.832	-3.832	-4.245053	-4.990027	-5.32553	-5.638565	-5.638565	-5.638565	-5.638565	-5.930638	3.221397	3.221397	3.221397	3.221397	3.221397	3.221397	3.221397	3.221397	3.221397	2.336	1.509895	3.221397	3.221397
rp012904_26	3.221397	2.336	3.221397	3.221397	0.739112	3.221397	3.221397	-2.914829	-3.389301	-3.832	-4.630444	-4.990027	-5.32553	-5.638565	-5.638565	-5.32553	-5.638565	-5.638565	3.221397	3.221397	2.336	2.336	2.336	2.336	1.509895	-0.651059999999999	-1.861275	1.509895	3.221397	3.221397
rp012904_27	3.221397	3.221397	3.221397	3.221397	3.221397	1.509895	1.509895	3.221397	-2.406301	-3.389301	-3.832	-4.245053	-4.990027	-5.32553	-5.638565	-5.32553	-5.32553	-5.32553	-5.638565	3.221397	3.221397	3.221397	3.221397	3.221397	3.221397	3.221397	3.221397	3.221397	3.221397	3.221397
rp012904_28	3.221397	3.221397	3.221397	2.336	1.509895	3.221397	3.221397	3.221397	3.221397	3.221397	3.221397	3.221397	-4.630444	-4.630444	-4.990027	-4.990027	-4.990027	-4.630444	-4.630444	-4.630444	-4.630444	3.221397	3.221397	3.221397	3.221397	3.221397	2.336	2.336	3.221397	3.221397
rp012904_29	3.221397	3.221397	3.221397	3.221397	3.221397	0.0199459999999991	3.221397	3.221397	3.221397	3.221397	-3.389301	-3.832	-4.630444	-5.32553	-5.638565	-5.638565	-5.638565	-5.638565	-5.638565	-5.930638	3.221397	3.221397	1.509895	1.509895	1.509895	3.221397	3.221397	-1.861275	-1.861275	3.221397
rp013005_00	3.221397	3.221397	3.221397	3.221397	3.221397	3.221397	-3.832	-4.245053	-4.630444	-4.630444	-4.990027	-5.32553	-5.32553	-5.638565	-5.638565	3.221397	3.221397	3.221397	3.221397	3.221397	3.221397	3.221397	3.221397	3.221397	3.221397	3.221397	3.221397	3.221397	3.221397	3.221397
rp013005_01	3.221397	3.221397	3.221397	3.221397	3.221397	3.221397	-0.651059999999999	-1.277131	-1.861275	-2.914829	-3.389301	-3.832	-4.245053	-4.990027	-5.32553	-5.638565	-5.638565	-5.638565	-5.638565	-5.930638	3.221397	3.221397	3.221397	3.221397	3.221397	3.221397	3.221397	3.221397	3.221397	3.221397
rp013005_02	3.221397	3.221397	3.221397	3.221397	0.0199459999999991	-1.277131	-2.406301	-3.389301	-3.832	-4.630444	-4.990027	-5.638565	-5.638565	-5.638565	-5.638565	-5.638565	3.221397	3.221397	3.221397	3.221397	3.221397	3.221397	3.221397	3.221397	3.221397	3.221397	3.221397	3.221397	3.221397	3.221397
rp013005_03	3.221397	3.221397	3.221397	-1.277131	-2.406301	-3.389301	-4.245053	-4.630444	-4.630444	-4.990027	-5.32553	-5.32553	-5.32553	-5.32553	-5.638565	3.221397	3.221397	3.221397	3.221397	3.221397	3.221397	3.221397	3.221397	3.221397	3.221397	3.221397	3.221397	3.221397	3.221397	3.221397
rp013005_04	3.221397	3.221397	3.221397	3.221397	0.0199459999999991	-1.277131	-2.406301	-3.389301	-3.832	-4.245053	-4.990027	-5.32553	-5.638565	-5.638565	-5.638565	-5.638565	-5.930638	3.221397	3.221397	3.221397	3.221397	3.221397	3.221397	3.221397	3.221397	3.221397	3.221397	3.221397	3.221397	3.221397
rp013005_05	3.221397	3.221397	3.221397	3.221397	-1.861275	-2.406301	-3.389301	-4.245053	-4.245053	-4.630444	-4.990027	-5.32553	-5.32553	-5.32553	-5.32553	-5.638565	3.221397	3.221397	3.221397	3.221397	3.221397	3.221397	3.221397	3.221397	3.221397	3.221397	3.221397	3.221397	3.221397	3.221397
rp013005_06	3.221397	3.221397	3.221397	0.739112	0.0199459999999991	-1.277131	-2.406301	-3.389301	-3.832	-4.630444	-5.32553	-5.638565	-5.638565	-5.638565	-5.638565	-5.638565	-5.930638	3.221397	3.221397	3.221397	3.221397	3.221397	3.221397	3.221397	3.221397	3.221397	3.221397	3.221397	3.221397	3.221397
rp013005_07	3.221397	3.221397	3.221397	3.221397	-1.277131	-2.406301	-3.389301	-3.832	-4.630444	-4.990027	-5.32553	-5.638565	-5.638565	-5.638565	-5.638565	-5.930638	3.221397	3.221397	3.221397	3.221397	3.221397	3.221397	3.221397	3.221397	3.221397	3.221397	3.221397	3.221397	3.221397	3.221397
rp013005_08	3.221397	3.221397	3.221397	3.221397	0.0199459999999991	0.0199459999999991	-1.861275	-2.406301	-3.389301	-3.832	-4.630444	-5.32553	-5.638565	-5.638565	-5.638565	-5.638565	-5.930638	3.221397	3.221397	3.221397	3.221397	3.221397	3.221397	3.221397	1.509895	3.221397	3.221397	3.221397	-0.651059999999999	3.221397
rp013005_09	3.221397	3.221397	3.221397	3.221397	0.739112	0.0199459999999991	-0.651059999999999	-1.861275	-2.914829	-3.832	-4.630444	-5.32553	-5.638565	-5.930638	-5.638565	-5.638565	-5.930638	3.221397	3.221397	3.221397	3.221397	3.221397	3.221397	3.221397	2.336	3.221397	3.221397	3.221397	3.221397	3.221397
rp013005_10	3.221397	3.221397	3.221397	3.221397	3.221397	-1.277131	-2.406301	-3.389301	-3.832	-4.245053	-4.630444	-5.32553	-5.638565	-5.638565	-5.638565	-5.638565	-5.930638	3.221397	3.221397	3.221397	3.221397	3.221397	3.221397	3.221397	3.221397	3.221397	3.221397	3.221397	3.221397	3.221397
rp013005_11	3.221397	3.221397	3.221397	3.221397	-2.406301	-3.389301	-3.832	-4.245053	-4.630444	-4.990027	-5.32553	-5.638565	-5.638565	-5.638565	-5.638565	3.221397	3.221397	1.509895	3.221397	3.221397	3.221397	3.221397	3.221397	3.221397	3.221397	3.221397	3.221397	3.221397	3.221397	3.221397
rp013005_12	3.221397	3.221397	3.221397	3.221397	-0.651059999999999	-1.861275	-2.914829	-3.389301	-4.245053	-4.630444	-5.32553	-5.638565	-5.638565	-5.638565	-5.638565	-5.930638	3.221397	3.221397	3.221397	3.221397	3.221397	3.221397	3.221397	3.221397	3.221397	3.221397	3.221397	3.221397	3.221397	3.221397
rp013005_13	3.221397	3.221397	3.221397	3.221397	-0.651059999999999	-2.406301	-2.914829	-3.832	-4.245053	-4.630444	-5.32553	-5.638565	-5.638565	-5.638565	-5.638565	3.221397	3.221397	3.221397	1.509895	3.221397	3.221397	3.221397	3.221397	3.221397	3.221397	3.221397	3.221397	3.221397	3.221397	3.221397
rp013005_14	3.221397	3.221397	3.221397	3.221397	0.739112	-0.651059999999999	-1.861275	-2.914829	-3.832	-4.245053	-4.630444	-5.32553	-5.638565	-5.638565	-5.638565	-5.638565	-5.638565	3.221397	3.221397	3.221397	3.221397	3.221397	3.221397	3.221397	3.221397	3.221397	3.221397	3.221397	3.221397	3.221397
rp013005_15	3.221397	3.221397	3.221397	3.221397	3.221397	-1.861275	-3.389301	-3.832	-4.245053	-4.630444	-4.990027	-5.32553	-5.32553	-5.32553	-5.32553	-5.638565	3.221397	3.221397	3.221397	3.221397	0.739112	2.336	3.221397	3.221397	3.221397	3.221397	3.221397	3.221397	3.221397	3.221397
rp013005_16	3.221397	3.221397	3.221397	0.739112	0.0199459999999991	-1.277131	-2.406301	-3.389301	-3.832	-4.245053	-4.990027	-5.32553	-5.638565	-5.638565	-5.638565	-5.638565	-5.930638	3.221397	3.221397	3.221397	3.221397	3.221397	3.221397	3.221397	3.221397	3.221397	3.221397	3.221397	3.221397	3.221397
rp013005_17	3.221397	3.221397	3.221397	3.221397	-0.651059999999999	-1.277131	-2.406301	-3.389301	-3.832	-4.245053	-4.990027	-5.32553	-5.638565	-5.638565	-5.638565	-5.638565	-5.930638	3.221397	3.221397	3.221397	2.336	3.221397	3.221397	3.221397	3.221397	3.221397	3.221397	3.221397	3.221397	3.221397
rp013005_18	3.221397	3.221397	3.221397	2.336	1.509895	0.739112	-1.277131	-2.406301	-3.389301	-4.245053	-4.990027	-5.638565	-5.930638	-5.638565	-5.638565	-5.638565	-5.930638	3.221397	3.221397	3.221397	3.221397	3.221397	3.221397	3.221397	2.336	3.221397	3.221397	3.221397	3.221397	3.221397
rp013005_19	3.221397	3.221397	3.221397	3.221397	1.509895	0.739112	-1.277131	-2.406301	-3.389301	-4.245053	-4.990027	-5.32553	-5.638565	-5.638565	-5.638565	-5.638565	-5.930638	3.221397	3.221397	3.221397	3.221397	3.221397	3.221397	3.221397	3.221397	3.221397	3.221397	3.221397	3.221397	3.221397
rp013005_20	3.221397	3.221397	3.221397	3.221397	3.221397	-2.406301	-3.389301	-3.832	-4.245053	-4.630444	-5.32553	-5.32553	-5.638565	-5.638565	-5.638565	-5.638565	3.221397	3.221397	3.221397	3.221397	3.221397	3.221397	3.221397	3.221397	3.221397	2.336	3.221397	3.221397	3.221397	3.221397
rp013005_21	3.221397	3.221397	3.221397	3.221397	-1.277131	-2.406301	-3.389301	-3.832	-4.245053	-4.630444	-4.990027	-5.32553	-5.638565	-5.638565	-5.638565	-5.638565	3.221397	3.221397	3.221397	3.221397	3.221397	3.221397	3.221397	3.221397	3.221397	3.221397	3.221397	3.221397	3.221397	3.221397
rp013005_22	3.221397	3.221397	3.221397	3.221397	0.739112	-1.277131	-2.406301	-3.389301	-3.832	-4.630444	-4.990027	-5.638565	-5.638565	-5.638565	-5.638565	-5.638565	3.221397	3.221397	3.221397	3.221397	3.221397	3.221397	3.221397	3.221397	3.221397	3.221397	3.221397	3.221397	3.221397	3.221397
rp013005_23	3.221397	3.221397	3.221397	0.739112	-0.651059999999999	-1.861275	-2.914829	-3.832	-4.245053	-4.990027	-5.32553	-5.638565	-5.638565	-5.638565	-5.638565	-5.930638	3.221397	3.221397	3.221397	3.221397	3.221397	3.221397	3.221397	3.221397	3.221397	3.221397	3.221397	3.221397	3.221397	3.221397
rp013005_24	3.221397	3.221397	3.221397	3.221397	1.509895	0.0199459999999991	-1.277131	-2.406301	-3.389301	-4.245053	-4.990027	-5.638565	-5.638565	-5.638565	-5.638565	-5.638565	-5.930638	3.221397	3.221397	3.221397	3.221397	3.221397	3.221397	3.221397	3.221397	3.221397	3.221397	3.221397	3.221397	3.221397
rp013005_25	3.221397	3.221397	3.221397	3.221397	3.221397	-1.277131	-2.914829	-3.389301	-4.245053	-4.630444	-4.630444	-4.990027	-5.32553	-5.32553	-5.32553	-5.32553	-5.32553	3.221397	3.221397	3.221397	3.221397	3.221397	3.221397	3.221397	3.221397	3.221397	3.221397	3.221397	3.221397	3.221397
rp013005_26	3.221397	3.221397	3.221397	1.509895	0.739112	0.0199459999999991	-1.861275	-2.914829	-3.832	-4.630444	-5.32553	-5.638565	-5.638565	-5.638565	-5.638565	-5.638565	-5.930638	3.221397	3.221397	3.221397	3.221397	3.221397	3.221397	3.221397	3.221397	3.221397	3.221397	3.221397	3.221397	3.221397
rp013005_27	3.221397	3.221397	3.221397	3.221397	0.0199459999999991	-1.277131	-2.406301	-3.389301	-3.832	-4.245053	-4.630444	-5.32553	-5.32553	-5.32553	-5.32553	-5.32553	-5.638565	3.221397	3.221397	3.221397	2.336	3.221397	3.221397	3.221397	3.221397	3.221397	3.221397	3.221397	3.221397	3.221397
rp013005_28	3.221397	3.221397	3.221397	3.221397	3.221397	-4.990027	-2.406301	-5.930638	-2.914829	3.221397	3.221397	3.221397	2.336	1.509895	-4.245053	3.221397	3.221397	-3.832	0.0199459999999991	3.221397	3.221397	-6.694651	0.0199459999999991	3.221397	3.221397	3.221397	-5.32553	-3.389301	-3.389301	-5.638565
rp013005_29	3.221397	3.221397	3.221397	3.221397	0.0199459999999991	-0.651059999999999	-1.861275	-2.914829	-3.832	-4.630444	-5.32553	-5.638565	-5.638565	-5.638565	-5.638565	-5.638565	3.221397	3.221397	3.221397	3.221397	3.221397	3.221397	3.221397	3.221397	1.509895	3.221397	3.221397	3.221397	3.221397	3.221397
rp020204_00	3.221397	3.221397	3.221397	3.221397	3.221397	-3.389301	-3.832	-3.832	-4.630444	-4.990027	-5.32553	-5.638565	-5.32553	-5.32553	-5.638565	3.221397	3.221397	3.221397	3.221397	3.221397	3.221397	3.221397	3.221397	3.221397	3.221397	3.221397	3.221397	-0.651059999999999	3.221397	3.221397
rp020204_01	3.221397	3.221397	3.221397	3.221397	-3.389301	-3.389301	-3.389301	-3.389301	-4.630444	-4.990027	-5.32553	-5.638565	-5.638565	-5.638565	-5.638565	3.221397	3.221397	3.221397	3.221397	3.221397	3.221397	3.221397	3.221397	3.221397	3.221397	3.221397	3.221397	3.221397	3.221397	3.221397
rp020204_02	3.221397	3.221397	3.221397	3.221397	3.221397	2.336	3.221397	3.221397	-4.630444	-4.630444	-4.990027	-5.32553	-5.638565	-5.32553	-5.32553	-5.638565	3.221397	3.221397	3.221397	3.221397	3.221397	3.221397	3.221397	3.221397	3.221397	3.221397	3.221397	3.221397	3.221397	3.221397
rp020204_03	3.221397	3.221397	3.221397	3.221397	-1.277131	-3.389301	-4.245053	-4.245053	-4.990027	-4.990027	-4.990027	-4.990027	-4.990027	-5.32553	0.739112	1.509895	3.221397	3.221397	3.221397	3.221397	3.221397	3.221397	3.221397	3.221397	3.221397	3.221397	1.509895	2.336	3.221397	3.221397
rp020204_04	3.221397	3.221397	3.221397	3.221397	2.336	-2.914829	-3.389301	-4.630444	-4.630444	-4.630444	-4.990027	-5.32553	-5.638565	-5.638565	-5.638565	-5.638565	3.221397	3.221397	3.221397	3.221397	3.221397	3.221397	3.221397	3.221397	3.221397	-2.406301	-1.277131	-0.651059999999999	3.221397	3.221397
rp020204_05	3.221397	3.221397	3.221397	3.221397	3.221397	3.221397	3.221397	-4.245053	-4.245053	-4.245053	-4.630444	-4.990027	-5.32553	-5.32553	-5.32553	-5.32553	3.221397	3.221397	3.221397	3.221397	2.336	3.221397	3.221397	3.221397	3.221397	3.221397	3.221397	3.221397	3.221397	3.221397
rp020204_06	3.221397	3.221397	3.221397	3.221397	3.221397	3.221397	3.221397	-4.245053	-4.245053	-4.630444	-4.990027	-5.32553	-5.32553	-5.638565	-5.638565	-5.638565	-5.930638	3.221397	3.221397	3.221397	3.221397	3.221397	3.221397	3.221397	3.221397	3.221397	3.221397	3.221397	3.221397	3.221397
rp020204_07	3.221397	3.221397	3.221397	2.336	0.739112	3.221397	3.221397	-3.389301	3.221397	3.221397	3.221397	3.221397	-3.389301	-4.245053	-2.914829	0.739112	-2.914829	-3.389301	-1.861275	-2.914829	-3.832	-3.832	-4.245053	-4.245053	-4.245053	-4.245053	-4.245053	-4.630444	-4.245053	3.221397
rp020204_08	3.221397	3.221397	3.221397	1.509895	3.221397	3.221397	3.221397	-4.630444	-4.630444	-4.630444	-4.990027	-5.32553	-5.638565	-5.638565	-5.930638	-6.203151	3.221397	3.221397	3.221397	3.221397	3.221397	3.221397	3.221397	3.221397	3.221397	3.221397	3.221397	3.221397	1.509895	3.221397
rp020204_09	3.221397	3.221397	3.221397	3.221397	3.221397	3.221397	3.221397	3.221397	-4.245053	-4.630444	-4.990027	-5.32553	-5.638565	-5.638565	-5.638565	-5.638565	-5.930638	3.221397	3.221397	3.221397	3.221397	3.221397	3.221397	3.221397	3.221397	3.221397	3.221397	2.336	1.509895	3.221397
rp020204_10	3.221397	3.221397	3.221397	2.336	2.336	-3.389301	3.221397	3.221397	-4.630444	-4.630444	-4.990027	-5.32553	-5.32553	-5.32553	-5.32553	-5.32553	3.221397	3.221397	3.221397	3.221397	3.221397	3.221397	3.221397	3.221397	3.221397	3.221397	3.221397	0.0199459999999991	3.221397	3.221397
rp020204_11	3.221397	3.221397	3.221397	3.221397	3.221397	3.221397	2.336	3.221397	-4.630444	-4.990027	-5.32553	-5.638565	-5.638565	-5.638565	-5.638565	-5.638565	3.221397	3.221397	3.221397	3.221397	3.221397	3.221397	3.221397	3.221397	3.221397	3.221397	3.221397	3.221397	3.221397	3.221397
rp020204_12	3.221397	3.221397	3.221397	-1.861275	-1.861275	-2.406301	3.221397	3.221397	-3.389301	-3.832	-4.245053	-4.990027	-5.32553	-5.32553	-5.32553	-5.638565	3.221397	3.221397	3.221397	3.221397	3.221397	3.221397	3.221397	3.221397	3.221397	3.221397	3.221397	3.221397	3.221397	3.221397
rp020204_13	3.221397	3.221397	3.221397	3.221397	3.221397	1.509895	3.221397	3.221397	3.221397	-4.630444	-4.990027	-5.32553	-5.32553	-5.32553	-5.32553	-5.32553	3.221397	3.221397	3.221397	3.221397	3.221397	3.221397	3.221397	3.221397	3.221397	3.221397	3.221397	3.221397	3.221397	3.221397
rp020204_14	3.221397	3.221397	3.221397	3.221397	3.221397	3.221397	3.221397	3.221397	3.221397	3.221397	-3.389301	-3.832	-4.245053	-4.245053	-4.630444	-4.990027	-4.630444	-4.245053	-3.832	-3.389301	-3.389301	-3.389301	-3.832	-3.832	-1.861275	3.221397	3.221397	3.221397	3.221397	3.221397
rp020204_15	3.221397	3.221397	3.221397	3.221397	3.221397	3.221397	3.221397	3.221397	3.221397	-3.832	-3.832	-4.245053	-4.245053	-4.245053	-4.245053	-3.832	-3.832	-3.389301	-1.277131	-1.861275	0.739112	3.221397	3.221397	3.221397	3.221397	3.221397	3.221397	3.221397	3.221397	3.221397
rp020204_16	3.221397	3.221397	3.221397	1.509895	2.336	3.221397	3.221397	3.221397	3.221397	-4.245053	-4.630444	-4.990027	-5.32553	-5.638565	-5.638565	-5.32553	-5.32553	-5.638565	3.221397	3.221397	3.221397	3.221397	3.221397	3.221397	3.221397	3.221397	3.221397	3.221397	3.221397	3.221397
rp020204_18	3.221397	3.221397	3.221397	3.221397	3.221397	3.221397	3.221397	3.221397	-3.389301	-3.832	-4.245053	-4.630444	-4.990027	-5.32553	-5.32553	-5.32553	-5.32553	-5.638565	3.221397	3.221397	3.221397	3.221397	3.221397	3.221397	3.221397	3.221397	3.221397	3.221397	2.336	3.221397
rp020204_19	3.221397	3.221397	3.221397	0.0199459999999991	-0.651059999999999	3.221397	3.221397	3.221397	-4.245053	-4.630444	-4.990027	-4.990027	-5.32553	-5.32553	-5.32553	-5.32553	-5.930638	3.221397	3.221397	3.221397	3.221397	3.221397	3.221397	3.221397	3.221397	3.221397	3.221397	3.221397	0.0199459999999991	3.221397
rp020204_20	3.221397	3.221397	3.221397	3.221397	3.221397	3.221397	3.221397	3.221397	3.221397	-4.990027	-5.32553	-5.32553	-5.32553	-5.32553	-5.32553	3.221397	3.221397	3.221397	3.221397	3.221397	3.221397	3.221397	3.221397	3.221397	3.221397	3.221397	3.221397	-0.651059999999999	3.221397	3.221397
rp020204_21	3.221397	3.221397	3.221397	3.221397	3.221397	3.221397	3.221397	3.221397	3.221397	-4.245053	-4.630444	-4.630444	-4.990027	-4.630444	-4.630444	-4.630444	3.221397	3.221397	3.221397	3.221397	3.221397	3.221397	3.221397	3.221397	3.221397	3.221397	3.221397	3.221397	3.221397	3.221397
rp020204_22	3.221397	3.221397	3.221397	2.336	2.336	0.0199459999999991	0.0199459999999991	-2.406301	-2.406301	-3.832	-4.245053	-4.630444	-4.990027	-5.32553	-5.32553	-4.990027	-4.990027	-5.32553	3.221397	3.221397	3.221397	3.221397	3.221397	3.221397	-1.861275	3.221397	3.221397	3.221397	3.221397	3.221397
rp020204_23	3.221397	3.221397	3.221397	3.221397	3.221397	3.221397	3.221397	-3.389301	-3.832	-4.245053	-4.245053	-4.630444	-4.990027	-5.32553	-5.32553	-5.32553	-4.990027	-4.990027	-4.990027	3.221397	3.221397	3.221397	3.221397	3.221397	3.221397	3.221397	2.336	3.221397	3.221397	3.221397
rp020204_24	3.221397	3.221397	3.221397	3.221397	3.221397	3.221397	3.221397	-1.277131	3.221397	3.221397	-1.277131	-2.914829	-3.832	-4.245053	-4.990027	-5.32553	-5.32553	-5.32553	-4.990027	-4.990027	-5.32553	3.221397	3.221397	3.221397	3.221397	3.221397	3.221397	3.221397	3.221397	3.221397
rp020204_25	3.221397	3.221397	3.221397	3.221397	3.221397	3.221397	1.509895	-3.389301	-4.245053	-4.630444	-4.990027	-5.32553	-5.32553	-5.32553	-5.32553	3.221397	3.221397	3.221397	3.221397	-1.277131	-2.406301	3.221397	3.221397	3.221397	-3.389301	3.221397	3.221397	3.221397	3.221397	3.221397
rp020204_26	3.221397	3.221397	3.221397	3.221397	3.221397	3.221397	-0.651059999999999	-3.389301	-3.832	-4.245053	-4.990027	-5.32553	-5.32553	-5.32553	-5.32553	-5.32553	-5.32553	3.221397	3.221397	3.221397	3.221397	3.221397	3.221397	3.221397	3.221397	3.221397	3.221397	3.221397	3.221397	3.221397
rp020204_27	3.221397	3.221397	3.221397	3.221397	3.221397	0.739112	-0.651059999999999	-2.914829	-2.406301	-2.406301	-3.389301	-3.832	-4.630444	-4.630444	-4.630444	-4.630444	-4.245053	-4.245053	-4.245053	-4.245053	3.221397	3.221397	1.509895	3.221397	3.221397	3.221397	3.221397	3.221397	3.221397	3.221397
rp020204_28	3.221397	3.221397	3.221397	2.336	2.336	3.221397	3.221397	-2.914829	-3.389301	-3.832	-4.245053	-4.630444	-4.990027	-5.32553	-5.32553	-5.32553	-5.32553	-5.638565	3.221397	3.221397	3.221397	3.221397	3.221397	3.221397	3.221397	3.221397	3.221397	3.221397	1.509895	3.221397
rp020204_29	3.221397	3.221397	3.221397	3.221397	3.221397	3.221397	3.221397	-2.406301	-3.389301	-3.832	-4.245053	-4.990027	-5.32553	-5.32553	-5.638565	-5.638565	-5.638565	-5.930638	3.221397	3.221397	3.221397	3.221397	3.221397	3.221397	3.221397	3.221397	3.221397	3.221397	0.739112	3.221397
rp020305_00	3.221397	3.221397	3.221397	3.221397	3.221397	0.739112	-1.277131	-2.406301	-2.914829	-3.832	-4.245053	-4.245053	-4.630444	-4.990027	-4.990027	-4.990027	-5.32553	3.221397	3.221397	3.221397	3.221397	3.221397	3.221397	3.221397	3.221397	3.221397	3.221397	3.221397	3.221397	3.221397
rp020305_01	3.221397	3.221397	3.221397	2.336	-2.406301	-3.389301	-3.832	-4.245053	-4.245053	-4.990027	-5.32553	-5.32553	-5.32553	-5.32553	-5.32553	-5.638565	3.221397	3.221397	3.221397	3.221397	3.221397	3.221397	3.221397	3.221397	3.221397	3.221397	3.221397	3.221397	3.221397	3.221397
rp020305_02	3.221397	3.221397	3.221397	0.739112	0.0199459999999991	-1.277131	-2.406301	-3.389301	-3.832	-4.630444	-4.990027	-5.32553	-5.32553	-5.32553	-5.32553	-5.32553	-5.638565	3.221397	3.221397	3.221397	3.221397	2.336	3.221397	3.221397	3.221397	3.221397	3.221397	3.221397	3.221397	3.221397
rp020305_03	3.221397	3.221397	3.221397	3.221397	3.221397	0.739112	-0.651059999999999	-1.861275	-2.406301	-3.389301	-4.245053	-4.630444	-4.990027	-4.990027	-4.990027	-4.990027	-4.990027	-4.990027	3.221397	3.221397	3.221397	3.221397	3.221397	3.221397	3.221397	3.221397	3.221397	3.221397	3.221397	3.221397
rp020305_04	3.221397	3.221397	3.221397	3.221397	-0.651059999999999	-1.277131	-2.406301	-3.389301	-3.832	-4.630444	-5.32553	-5.32553	-5.32553	-5.32553	-5.32553	-5.638565	3.221397	3.221397	3.221397	3.221397	3.221397	3.221397	3.221397	3.221397	3.221397	3.221397	3.221397	3.221397	3.221397	3.221397
rp020305_05	3.221397	3.221397	3.221397	0.0199459999999991	-0.651059999999999	-1.861275	-2.914829	-3.389301	-3.832	-4.630444	-5.32553	-5.638565	-5.32553	-5.32553	-5.638565	-5.638565	3.221397	3.221397	3.221397	3.221397	3.221397	3.221397	3.221397	3.221397	3.221397	3.221397	3.221397	3.221397	3.221397	3.221397
rp020305_06	3.221397	3.221397	3.221397	3.221397	3.221397	-1.861275	-2.406301	-3.389301	-3.832	-4.630444	-4.990027	-5.32553	-5.32553	-4.990027	-4.990027	-4.990027	3.221397	3.221397	3.221397	3.221397	3.221397	3.221397	3.221397	3.221397	3.221397	3.221397	3.221397	3.221397	3.221397	3.221397
rp020305_07	3.221397	3.221397	3.221397	0.739112	-0.651059999999999	-2.406301	-2.914829	-3.389301	-4.245053	-4.630444	-5.32553	-5.638565	-5.32553	-5.32553	-5.32553	-5.638565	3.221397	3.221397	3.221397	3.221397	3.221397	3.221397	3.221397	3.221397	3.221397	3.221397	3.221397	3.221397	3.221397	3.221397
rp020305_08	3.221397	3.221397	3.221397	3.221397	0.739112	-0.651059999999999	-1.861275	-2.406301	-3.389301	-4.245053	-4.990027	-5.32553	-5.638565	-5.638565	-5.638565	-5.638565	-5.930638	3.221397	3.221397	3.221397	3.221397	-0.651059999999999	3.221397	3.221397	3.221397	3.221397	3.221397	3.221397	3.221397	3.221397
rp020305_09	3.221397	3.221397	3.221397	3.221397	0.739112	0.0199459999999991	-1.277131	-2.406301	-2.914829	-3.832	-4.990027	-5.32553	-5.638565	-5.638565	-5.638565	-5.638565	-5.638565	3.221397	3.221397	3.221397	3.221397	3.221397	3.221397	3.221397	3.221397	3.221397	3.221397	3.221397	3.221397	3.221397
rp020305_10	3.221397	3.221397	3.221397	3.221397	3.221397	-1.277131	-2.406301	-2.914829	-3.389301	-3.832	-4.245053	-4.630444	-4.990027	-5.32553	-5.32553	-5.32553	-5.32553	3.221397	3.221397	3.221397	3.221397	3.221397	2.336	3.221397	3.221397	3.221397	3.221397	3.221397	3.221397	3.221397
rp020305_11	3.221397	3.221397	3.221397	-1.861275	-2.406301	-3.389301	-3.832	-4.245053	-4.630444	-4.990027	-5.32553	-5.32553	-5.32553	-5.32553	-5.638565	3.221397	3.221397	3.221397	3.221397	3.221397	3.221397	3.221397	3.221397	3.221397	3.221397	3.221397	3.221397	3.221397	3.221397	3.221397
rp020305_12	3.221397	3.221397	3.221397	0.739112	0.0199459999999991	-1.277131	-2.914829	-3.389301	-4.245053	-4.630444	-4.990027	-5.32553	-5.32553	-5.32553	-5.32553	-5.638565	3.221397	3.221397	3.221397	3.221397	3.221397	2.336	3.221397	3.221397	3.221397	3.221397	3.221397	3.221397	3.221397	3.221397
rp020305_13	3.221397	3.221397	3.221397	0.0199459999999991	-1.277131	-2.406301	-3.389301	-3.832	-4.245053	-4.630444	-5.32553	-5.32553	-5.32553	-5.32553	-5.32553	-5.638565	3.221397	3.221397	3.221397	3.221397	3.221397	3.221397	3.221397	3.221397	3.221397	3.221397	3.221397	3.221397	3.221397	3.221397
rp020305_14	3.221397	3.221397	3.221397	0.739112	0.0199459999999991	-1.861275	-2.914829	-3.389301	-4.245053	-4.630444	-5.32553	-5.32553	-5.32553	-5.32553	-5.32553	-5.638565	3.221397	3.221397	3.221397	3.221397	3.221397	3.221397	3.221397	3.221397	3.221397	3.221397	3.221397	3.221397	3.221397	3.221397
rp020305_15	3.221397	3.221397	3.221397	3.221397	3.221397	-0.651059999999999	-1.861275	-2.914829	-3.389301	-3.832	-4.245053	-4.630444	-4.990027	-5.32553	-4.990027	-4.990027	-4.990027	-4.990027	3.221397	3.221397	3.221397	3.221397	3.221397	3.221397	3.221397	3.221397	3.221397	3.221397	3.221397	3.221397
rp020305_16	3.221397	3.221397	3.221397	1.509895	1.509895	2.336	0.0199459999999991	-1.277131	-2.406301	-3.389301	-3.832	-4.245053	-4.630444	-4.990027	-5.32553	-4.990027	-4.990027	-4.990027	3.221397	3.221397	3.221397	3.221397	3.221397	3.221397	3.221397	3.221397	3.221397	3.221397	3.221397	3.221397
rp020305_17	3.221397	3.221397	3.221397	3.221397	0.0199459999999991	-0.651059999999999	-2.406301	-2.914829	-3.832	-4.245053	-4.990027	-5.32553	-5.638565	-5.32553	-5.32553	-5.32553	-5.638565	3.221397	3.221397	3.221397	3.221397	3.221397	3.221397	3.221397	3.221397	3.221397	3.221397	3.221397	3.221397	3.221397
rp020305_18	3.221397	3.221397	3.221397	3.221397	0.739112	0.0199459999999991	-1.277131	-2.406301	-3.389301	-4.245053	-4.990027	-5.32553	-5.638565	-5.638565	-5.638565	-5.638565	-5.930638	3.221397	3.221397	3.221397	2.336	2.336	3.221397	3.221397	3.221397	3.221397	3.221397	3.221397	3.221397	3.221397
rp020305_19	3.221397	3.221397	3.221397	3.221397	1.509895	0.739112	-0.651059999999999	-1.861275	-2.914829	-3.832	-4.630444	-5.32553	-5.638565	-5.638565	-5.638565	-5.638565	-5.638565	3.221397	3.221397	3.221397	3.221397	3.221397	3.221397	3.221397	3.221397	3.221397	3.221397	3.221397	3.221397	3.221397
rp020305_20	3.221397	3.221397	3.221397	3.221397	3.221397	3.221397	3.221397	3.221397	3.221397	3.221397	3.221397	3.221397	3.221397	3.221397	3.221397	3.221397	2.336	3.221397	3.221397	3.221397	3.221397	3.221397	3.221397	3.221397	3.221397	3.221397	3.221397	3.221397	3.221397	3.221397
rp020305_21	3.221397	3.221397	3.221397	0.0199459999999991	-1.277131	-2.406301	-3.389301	-3.832	-4.245053	-4.630444	-4.990027	-5.32553	-5.32553	-5.32553	-5.32553	-5.638565	3.221397	3.221397	3.221397	3.221397	1.509895	3.221397	3.221397	3.221397	3.221397	3.221397	3.221397	3.221397	3.221397	3.221397
rp020305_22	3.221397	3.221397	3.221397	3.221397	3.221397	3.221397	3.221397	3.221397	3.221397	3.221397	3.221397	3.221397	3.221397	3.221397	3.221397	3.221397	3.221397	3.221397	3.221397	3.221397	3.221397	3.221397	3.221397	3.221397	3.221397	3.221397	3.221397	3.221397	3.221397	3.221397
rp020305_23	3.221397	3.221397	3.221397	1.509895	0.0199459999999991	-1.861275	-2.914829	-3.389301	-3.832	-4.245053	-4.990027	-5.32553	-5.32553	-5.32553	-5.32553	-5.32553	3.221397	3.221397	3.221397	3.221397	3.221397	3.221397	3.221397	3.221397	3.221397	3.221397	3.221397	3.221397	3.221397	3.221397
rp020305_24	3.221397	3.221397	3.221397	1.509895	0.0199459999999991	-1.277131	-1.861275	-2.914829	-3.832	-4.245053	-4.630444	-4.990027	-4.990027	-4.990027	-4.990027	-4.990027	-4.990027	3.221397	3.221397	3.221397	3.221397	3.221397	3.221397	3.221397	3.221397	3.221397	3.221397	3.221397	3.221397	3.221397
rp020305_25	3.221397	3.221397	3.221397	0.0199459999999991	-1.277131	-2.406301	-3.389301	-3.832	-4.245053	-4.990027	-5.32553	-5.32553	-5.32553	-5.32553	-5.638565	3.221397	3.221397	3.221397	3.221397	3.221397	3.221397	3.221397	3.221397	3.221397	3.221397	3.221397	3.221397	3.221397	3.221397	3.221397
rp020305_26	3.221397	3.221397	3.221397	3.221397	0.739112	-0.651059999999999	-1.861275	-2.914829	-3.389301	-4.245053	-4.990027	-5.32553	-5.32553	-5.32553	-5.32553	-5.32553	-5.638565	3.221397	3.221397	3.221397	3.221397	3.221397	3.221397	3.221397	3.221397	3.221397	3.221397	3.221397	3.221397	3.221397
rp020305_27	3.221397	3.221397	3.221397	0.0199459999999991	-1.277131	-2.406301	-2.914829	-3.832	-4.630444	-4.990027	-5.32553	-5.638565	-5.32553	-5.32553	-5.638565	-5.638565	3.221397	3.221397	3.221397	3.221397	3.221397	3.221397	3.221397	3.221397	3.221397	3.221397	3.221397	3.221397	3.221397	3.221397
rp020305_28	3.221397	3.221397	3.221397	1.509895	0.739112	-1.277131	-2.406301	-3.389301	-4.630444	-4.990027	-5.638565	-5.638565	-5.638565	-5.638565	-5.638565	3.221397	3.221397	3.221397	3.221397	3.221397	3.221397	3.221397	3.221397	3.221397	3.221397	3.221397	3.221397	3.221397	3.221397	3.221397
rp020305_29	3.221397	3.221397	3.221397	3.221397	1.509895	0.739112	0.0199459999999991	-1.277131	-2.406301	-3.389301	-3.832	-4.630444	-5.32553	-5.638565	-5.32553	-4.990027	-4.990027	-5.32553	3.221397	3.221397	3.221397	3.221397	3.221397	3.221397	3.221397	3.221397	3.221397	3.221397	3.221397	3.221397
rp020504_00	3.221397	3.221397	3.221397	3.221397	3.221397	3.221397	-3.832	-3.832	-4.245053	-4.630444	-4.990027	-5.32553	-5.32553	-5.32553	-5.32553	-5.32553	-5.32553	3.221397	3.221397	3.221397	3.221397	3.221397	3.221397	3.221397	3.221397	3.221397	3.221397	3.221397	3.221397	3.221397
rp020504_01	3.221397	3.221397	3.221397	3.221397	3.221397	3.221397	-3.832	3.221397	3.221397	-4.630444	-5.32553	-5.638565	-5.930638	-5.930638	-5.930638	-5.930638	3.221397	3.221397	3.221397	3.221397	3.221397	0.739112	0.739112	0.739112	3.221397	3.221397	3.221397	3.221397	3.221397	3.221397
rp020504_02	3.221397	3.221397	3.221397	3.221397	3.221397	3.221397	3.221397	-3.389301	-3.832	-4.245053	-4.630444	-4.990027	-5.32553	-5.32553	-5.32553	-5.32553	-5.32553	3.221397	3.221397	3.221397	3.221397	0.739112	0.739112	0.739112	3.221397	3.221397	3.221397	3.221397	3.221397	3.221397
rp020504_03	3.221397	3.221397	3.221397	3.221397	3.221397	3.221397	3.221397	-2.914829	-2.914829	-3.832	-4.245053	-4.990027	-5.32553	-5.638565	-5.638565	-5.638565	-5.638565	-5.638565	3.221397	3.221397	3.221397	3.221397	3.221397	3.221397	3.221397	3.221397	3.221397	3.221397	3.221397	3.221397
rp020504_04	3.221397	3.221397	3.221397	3.221397	3.221397	3.221397	-2.914829	-3.389301	-3.832	-4.245053	-4.630444	-4.990027	-5.32553	-5.638565	-5.638565	-5.638565	-5.638565	3.221397	3.221397	3.221397	3.221397	3.221397	3.221397	3.221397	3.221397	3.221397	3.221397	3.221397	3.221397	3.221397
rp020504_05	3.221397	3.221397	3.221397	3.221397	3.221397	3.221397	3.221397	-3.832	-4.245053	-4.245053	-4.630444	-4.990027	-5.32553	-5.638565	-5.32553	-5.32553	-5.32553	-5.638565	3.221397	3.221397	3.221397	-0.651059999999999	0.739112	0.739112	3.221397	3.221397	1.509895	3.221397	3.221397	3.221397
rp020504_06	3.221397	3.221397	3.221397	3.221397	3.221397	1.509895	1.509895	-2.914829	-3.832	-3.832	3.221397	-4.630444	-4.990027	-5.32553	-5.32553	-5.32553	-5.32553	-5.32553	-5.32553	3.221397	3.221397	3.221397	1.509895	1.509895	3.221397	3.221397	3.221397	3.221397	3.221397	3.221397
rp020504_07	3.221397	3.221397	3.221397	0.0199459999999991	0.0199459999999991	-1.861275	-2.406301	-3.389301	-3.832	-4.245053	-4.630444	-5.32553	-5.638565	-5.638565	-5.638565	-5.638565	-5.638565	3.221397	3.221397	3.221397	2.336	1.509895	1.509895	3.221397	3.221397	3.221397	-1.277131	3.221397	-1.861275	3.221397
rp020504_08	3.221397	3.221397	3.221397	3.221397	3.221397	3.221397	-3.832	-4.630444	-4.630444	-4.990027	-5.32553	-5.32553	-5.638565	-5.638565	-5.638565	3.221397	3.221397	2.336	3.221397	3.221397	3.221397	0.739112	0.739112	0.739112	2.336	3.221397	3.221397	3.221397	3.221397	3.221397
rp020504_09	3.221397	1.509895	2.336	2.336	2.336	0.739112	0.739112	-2.914829	3.221397	3.221397	3.221397	-4.990027	-5.32553	-5.638565	-5.638565	-5.638565	-5.638565	-5.638565	3.221397	3.221397	3.221397	3.221397	3.221397	3.221397	3.221397	3.221397	3.221397	3.221397	3.221397	3.221397
rp020504_10	3.221397	3.221397	2.336	3.221397	3.221397	3.221397	3.221397	-4.245053	-4.245053	-4.630444	-4.990027	-5.32553	-5.32553	-5.32553	-5.638565	-5.638565	3.221397	3.221397	3.221397	3.221397	3.221397	3.221397	3.221397	3.221397	3.221397	3.221397	3.221397	3.221397	3.221397	3.221397
rp020504_11	3.221397	3.221397	3.221397	3.221397	3.221397	3.221397	3.221397	3.221397	-3.389301	-4.245053	-4.630444	-4.990027	-5.32553	-5.32553	-5.32553	-5.32553	-5.32553	-5.32553	3.221397	3.221397	-0.651059999999999	0.739112	0.739112	0.739112	3.221397	3.221397	3.221397	3.221397	3.221397	3.221397
rp020504_12	3.221397	3.221397	3.221397	3.221397	-1.861275	-0.651059999999999	-0.651059999999999	-2.914829	-3.389301	-3.832	-4.245053	-4.630444	-4.990027	-5.32553	-5.32553	-5.32553	-4.990027	-5.32553	3.221397	3.221397	3.221397	3.221397	1.509895	0.739112	3.221397	3.221397	3.221397	3.221397	3.221397	3.221397
rp020504_13	3.221397	3.221397	3.221397	3.221397	3.221397	3.221397	-3.832	-3.832	-3.832	-4.245053	-4.245053	-4.630444	-4.990027	-5.32553	-4.990027	-4.990027	-4.990027	3.221397	3.221397	3.221397	3.221397	3.221397	3.221397	3.221397	3.221397	3.221397	3.221397	3.221397	3.221397	3.221397
rp020504_14	3.221397	3.221397	3.221397	3.221397	3.221397	3.221397	-3.389301	-4.245053	-4.630444	-4.630444	-4.990027	-5.32553	-5.32553	-5.32553	-5.32553	-5.32553	-5.32553	3.221397	3.221397	3.221397	2.336	3.221397	3.221397	3.221397	3.221397	3.221397	1.509895	3.221397	3.221397	3.221397
rp020504_15	3.221397	3.221397	3.221397	3.221397	-0.651059999999999	-1.277131	-3.389301	-3.832	-4.245053	-4.630444	-4.990027	-4.990027	-5.32553	-5.638565	-5.638565	-5.638565	-5.638565	3.221397	3.221397	3.221397	3.221397	3.221397	0.739112	0.739112	3.221397	3.221397	3.221397	3.221397	3.221397	3.221397
rp020504_16	3.221397	3.221397	3.221397	3.221397	3.221397	3.221397	2.336	0.0199459999999991	-1.277131	-2.406301	-2.914829	-3.389301	-3.832	-4.245053	-4.630444	-5.32553	-5.638565	-5.638565	-5.638565	-5.638565	3.221397	3.221397	0.739112	1.509895	3.221397	3.221397	3.221397	3.221397	3.221397	3.221397
rp020504_17	3.221397	3.221397	3.221397	0.0199459999999991	3.221397	3.221397	0.739112	-3.389301	-3.832	-4.245053	-4.630444	-4.990027	-5.32553	-5.32553	-5.32553	-5.32553	-4.990027	-5.32553	3.221397	3.221397	1.509895	1.509895	1.509895	3.221397	3.221397	3.221397	3.221397	3.221397	3.221397	3.221397
rp020504_18	3.221397	3.221397	3.221397	3.221397	3.221397	3.221397	-3.389301	-3.832	-4.245053	-4.630444	-5.32553	-5.638565	-5.930638	-5.930638	-6.203151	3.221397	3.221397	2.336	3.221397	3.221397	3.221397	1.509895	0.739112	0.739112	3.221397	3.221397	3.221397	3.221397	3.221397	3.221397
rp020504_19	3.221397	3.221397	3.221397	-6.916	-1.861275	-2.406301	-2.406301	-3.389301	-3.832	-4.245053	-4.630444	-4.990027	-5.638565	-5.638565	-5.638565	-5.638565	-5.638565	-5.930638	3.221397	3.221397	3.221397	3.221397	3.221397	3.221397	3.221397	3.221397	3.221397	3.221397	3.221397	3.221397
rp020504_20	3.221397	3.221397	3.221397	3.221397	3.221397	3.221397	3.221397	3.221397	3.221397	3.221397	-4.630444	-4.990027	-5.32553	-5.32553	-5.32553	-4.990027	-4.990027	-4.990027	-4.990027	3.221397	3.221397	3.221397	3.221397	3.221397	3.221397	3.221397	3.221397	3.221397	3.221397	3.221397
rp020504_21	3.221397	3.221397	3.221397	3.221397	0.739112	0.0199459999999991	-0.651059999999999	3.221397	3.221397	3.221397	3.221397	3.221397	3.221397	-5.32553	-1.861275	3.221397	3.221397	3.221397	3.221397	3.221397	3.221397	1.509895	1.509895	1.509895	0.739112	3.221397	3.221397	3.221397	3.221397	3.221397
rp020504_22	3.221397	3.221397	3.221397	3.221397	0.0199459999999991	0.0199459999999991	3.221397	-3.389301	-4.245053	-4.245053	-4.245053	-4.630444	-4.990027	-4.990027	-4.990027	-4.990027	-4.990027	3.221397	3.221397	3.221397	3.221397	0.739112	1.509895	0.739112	3.221397	3.221397	3.221397	3.221397	3.221397	3.221397
rp020504_23	3.221397	3.221397	3.221397	-2.406301	3.221397	3.221397	3.221397	3.221397	3.221397	-4.245053	-4.990027	-4.990027	-5.32553	-5.32553	-5.32553	-5.32553	3.221397	3.221397	3.221397	3.221397	3.221397	3.221397	3.221397	3.221397	3.221397	2.336	3.221397	3.221397	3.221397	3.221397
rp020504_24	3.221397	3.221397	3.221397	3.221397	3.221397	0.739112	3.221397	3.221397	3.221397	-2.914829	-3.389301	-4.245053	-4.630444	-4.990027	-4.990027	-4.990027	-4.990027	-4.990027	-4.990027	-4.990027	-4.990027	3.221397	3.221397	3.221397	3.221397	3.221397	3.221397	3.221397	3.221397	3.221397
rp020504_25	3.221397	3.221397	3.221397	3.221397	3.221397	-2.406301	-2.406301	-3.389301	-3.832	-4.245053	-4.630444	-4.990027	-5.32553	-5.638565	-5.32553	-5.32553	-5.32553	-5.638565	3.221397	3.221397	3.221397	-0.651059999999999	0.739112	0.739112	3.221397	3.221397	3.221397	3.221397	3.221397	3.221397
rp020504_26	3.221397	3.221397	3.221397	3.221397	3.221397	3.221397	-2.914829	-2.914829	-3.389301	-3.832	-4.245053	-4.630444	-5.32553	-5.32553	-5.32553	-5.32553	-5.32553	-5.32553	3.221397	3.221397	3.221397	3.221397	1.509895	2.336	3.221397	3.221397	3.221397	3.221397	3.221397	3.221397
rp020504_27	3.221397	3.221397	3.221397	3.221397	3.221397	3.221397	0.739112	-3.832	-4.245053	-4.630444	-4.630444	-4.990027	-5.32553	-5.32553	-5.32553	-5.32553	-5.32553	3.221397	3.221397	3.221397	0.739112	1.509895	1.509895	3.221397	3.221397	0.739112	0.0199459999999991	3.221397	-2.914829	3.221397
rp020504_28	3.221397	3.221397	3.221397	3.221397	3.221397	3.221397	-0.651059999999999	3.221397	3.221397	3.221397	-3.832	-4.630444	-4.990027	-5.638565	-5.638565	-5.32553	-5.32553	-5.32553	3.221397	3.221397	3.221397	0.739112	0.739112	1.509895	3.221397	3.221397	3.221397	3.221397	3.221397	3.221397
rp020504_29	3.221397	3.221397	3.221397	3.221397	3.221397	3.221397	3.221397	-2.406301	-3.389301	-3.832	-4.245053	-4.990027	-5.638565	-5.638565	-5.638565	-5.638565	-5.638565	-5.930638	3.221397	3.221397	3.221397	3.221397	3.221397	3.221397	3.221397	3.221397	3.221397	3.221397	3.221397	3.221397
rp020705_00	3.221397	3.221397	3.221397	3.221397	0.739112	-1.861275	-2.914829	-3.389301	-3.832	-4.245053	-4.245053	-4.990027	-5.32553	-5.32553	-5.32553	-5.32553	-5.638565	3.221397	3.221397	3.221397	3.221397	3.221397	3.221397	3.221397	3.221397	3.221397	3.221397	3.221397	3.221397	3.221397
rp020705_01	3.221397	3.221397	3.221397	0.739112	-1.277131	-2.406301	-2.914829	-3.389301	-4.245053	-4.630444	-4.990027	-5.32553	-5.32553	-5.32553	-5.32553	-5.638565	3.221397	3.221397	3.221397	3.221397	3.221397	3.221397	3.221397	3.221397	3.221397	3.221397	3.221397	3.221397	3.221397	3.221397
rp020705_02	3.221397	3.221397	3.221397	0.0199459999999991	-0.651059999999999	-2.406301	-2.914829	-3.389301	-3.832	-4.630444	-4.630444	-4.990027	-4.990027	-4.990027	-4.990027	-4.990027	-4.990027	3.221397	3.221397	3.221397	3.221397	3.221397	3.221397	3.221397	3.221397	3.221397	3.221397	3.221397	3.221397	3.221397
rp020705_03	3.221397	3.221397	3.221397	-1.277131	-1.861275	-2.406301	-3.389301	-3.832	-4.630444	-4.990027	-5.32553	-5.32553	-5.32553	-5.32553	-5.32553	3.221397	3.221397	3.221397	3.221397	3.221397	3.221397	3.221397	3.221397	3.221397	3.221397	2.336	3.221397	3.221397	3.221397	3.221397
rp020705_04	3.221397	3.221397	3.221397	3.221397	3.221397	0.0199459999999991	3.221397	3.221397	1.509895	3.221397	3.221397	3.221397	3.221397	3.221397	3.221397	3.221397	3.221397	-0.651059999999999	3.221397	3.221397	3.221397	3.221397	3.221397	3.221397	3.221397	3.221397	3.221397	3.221397	3.221397	3.221397
rp020705_05	3.221397	3.221397	3.221397	0.0199459999999991	-1.861275	-2.914829	-3.389301	-3.832	-4.245053	-4.630444	-4.990027	-4.990027	-4.990027	-4.990027	-4.990027	-4.990027	-4.990027	3.221397	3.221397	3.221397	3.221397	-4.245053	3.221397	3.221397	3.221397	3.221397	3.221397	3.221397	3.221397	3.221397
rp020705_06	3.221397	3.221397	3.221397	3.221397	3.221397	3.221397	2.336	1.509895	-0.651059999999999	-2.406301	-3.389301	-3.832	-4.245053	-4.630444	-4.990027	-4.990027	-4.990027	-4.990027	-4.990027	3.221397	3.221397	3.221397	3.221397	3.221397	3.221397	3.221397	3.221397	3.221397	3.221397	3.221397
rp020705_07	3.221397	3.221397	3.221397	0.0199459999999991	3.221397	3.221397	3.221397	-1.861275	-2.914829	-3.389301	-3.832	-4.245053	-4.990027	-5.32553	-5.32553	-5.32553	-5.32553	-5.638565	-5.930638	3.221397	3.221397	3.221397	3.221397	3.221397	3.221397	1.509895	3.221397	3.221397	3.221397	3.221397
rp020705_08	3.221397	3.221397	3.221397	3.221397	3.221397	3.221397	3.221397	3.221397	3.221397	0.739112	-0.651059999999999	-1.861275	-2.914829	-3.832	-4.630444	-4.990027	-4.990027	-4.990027	-4.990027	-4.990027	-4.990027	3.221397	3.221397	3.221397	3.221397	2.336	3.221397	3.221397	3.221397	3.221397
rp020705_09	3.221397	3.221397	3.221397	3.221397	3.221397	3.221397	3.221397	3.221397	0.0199459999999991	-2.406301	-3.389301	-3.832	-4.630444	-4.990027	-4.990027	-4.990027	-4.990027	-4.990027	-4.990027	-4.990027	3.221397	3.221397	3.221397	3.221397	3.221397	3.221397	3.221397	3.221397	3.221397	3.221397
rp020705_10	3.221397	3.221397	3.221397	3.221397	-1.277131	-2.914829	-3.389301	-3.832	-4.245053	-4.245053	-4.630444	-4.990027	-4.990027	-4.990027	-4.990027	-4.990027	-4.990027	3.221397	3.221397	3.221397	3.221397	3.221397	3.221397	3.221397	3.221397	3.221397	3.221397	3.221397	3.221397	3.221397
rp020705_11	3.221397	3.221397	3.221397	-1.861275	-2.406301	-2.914829	-3.389301	-3.832	-4.245053	-4.630444	-4.990027	-4.990027	-4.990027	-4.990027	-4.990027	3.221397	3.221397	3.221397	3.221397	3.221397	3.221397	3.221397	2.336	3.221397	3.221397	3.221397	3.221397	3.221397	3.221397	3.221397
rp020705_12	3.221397	3.221397	3.221397	0.0199459999999991	-0.651059999999999	-1.277131	-2.914829	-3.389301	-3.832	-4.245053	-4.630444	-4.990027	-5.32553	-4.990027	-4.990027	-5.32553	-5.32553	3.221397	3.221397	3.221397	3.221397	3.221397	3.221397	3.221397	3.221397	3.221397	3.221397	3.221397	3.221397	3.221397
rp020705_13	3.221397	3.221397	3.221397	-0.651059999999999	-1.277131	-2.914829	-3.389301	-3.832	-4.245053	-4.630444	-4.990027	-5.32553	-4.990027	-4.990027	-5.32553	-5.32553	3.221397	3.221397	3.221397	3.221397	3.221397	3.221397	3.221397	3.221397	3.221397	3.221397	3.221397	3.221397	3.221397	3.221397
rp020705_14	3.221397	3.221397	3.221397	-2.406301	-2.914829	-3.389301	-4.630444	-4.990027	-5.32553	-5.638565	-5.638565	-5.638565	-5.638565	-5.638565	3.221397	3.221397	3.221397	3.221397	3.221397	3.221397	3.221397	3.221397	3.221397	3.221397	3.221397	2.336	1.509895	3.221397	3.221397	3.221397
rp020705_15	3.221397	3.221397	3.221397	3.221397	-2.406301	-2.406301	-1.861275	0.739112	-4.630444	-4.245053	3.221397	3.221397	3.221397	3.221397	-1.277131	0.0199459999999991	0.739112	0.739112	2.336	3.221397	3.221397	0.739112	-1.277131	0.0199459999999991	-3.832	-3.832	-1.861275	-2.406301	-2.406301	3.221397
rp020705_16	3.221397	3.221397	3.221397	3.221397	3.221397	3.221397	3.221397	3.221397	1.509895	-0.651059999999999	-1.861275	-2.406301	-3.389301	-4.245053	-4.630444	-4.990027	-4.990027	-4.990027	-4.990027	-5.32553	-5.930638	3.221397	3.221397	3.221397	3.221397	3.221397	3.221397	3.221397	3.221397	3.221397
rp020705_17	3.221397	3.221397	3.221397	0.0199459999999991	-0.651059999999999	-1.861275	-2.914829	-3.832	-4.245053	-4.990027	-5.32553	-5.32553	-5.32553	-5.32553	-5.32553	-5.638565	3.221397	3.221397	3.221397	3.221397	3.221397	3.221397	3.221397	3.221397	3.221397	1.509895	3.221397	3.221397	3.221397	3.221397
rp020705_18	3.221397	3.221397	3.221397	3.221397	3.221397	0.0199459999999991	-0.651059999999999	-1.277131	0.0199459999999991	0.0199459999999991	-0.651059999999999	0.0199459999999991	3.221397	3.221397	3.221397	-1.861275	3.221397	3.221397	3.221397	0.739112	3.221397	3.221397	3.221397	3.221397	3.221397	3.221397	3.221397	3.221397	-1.277131	0.739112
rp020705_19	3.221397	3.221397	3.221397	3.221397	3.221397	3.221397	3.221397	-1.861275	-2.914829	-3.832	-4.630444	-4.990027	-4.990027	-4.990027	-4.990027	-4.990027	-5.32553	3.221397	3.221397	3.221397	3.221397	3.221397	3.221397	3.221397	3.221397	3.221397	3.221397	2.336	3.221397	3.221397
rp020705_20	3.221397	3.221397	3.221397	1.509895	0.0199459999999991	-1.277131	-2.406301	-2.914829	-3.389301	-3.832	-4.630444	-4.990027	-5.32553	-5.32553	-5.32553	-5.32553	-5.32553	3.221397	3.221397	3.221397	3.221397	3.221397	3.221397	3.221397	3.221397	3.221397	3.221397	3.221397	3.221397	3.221397
rp020705_21	3.221397	3.221397	3.221397	0.739112	-1.277131	-2.406301	-2.914829	-3.389301	-3.832	-4.245053	-4.990027	-5.32553	-5.32553	-5.32553	-5.32553	-5.638565	3.221397	3.221397	3.221397	3.221397	3.221397	3.221397	3.221397	3.221397	3.221397	3.221397	3.221397	3.221397	3.221397	3.221397
rp020705_22	3.221397	3.221397	3.221397	3.221397	0.739112	-0.651059999999999	-1.861275	-2.406301	-3.389301	-3.832	-4.245053	-4.630444	-4.990027	-5.32553	-4.990027	-4.990027	-4.990027	-4.990027	3.221397	3.221397	3.221397	3.221397	3.221397	3.221397	3.221397	3.221397	3.221397	3.221397	3.221397	3.221397
rp020705_23	3.221397	3.221397	3.221397	0.739112	-0.651059999999999	-1.861275	-2.914829	-3.389301	-3.832	-4.245053	-4.990027	-5.32553	-5.32553	-5.32553	-5.32553	-5.32553	3.221397	3.221397	3.221397	3.221397	3.221397	3.221397	3.221397	3.221397	3.221397	2.336	3.221397	3.221397	3.221397	3.221397
rp020705_24	3.221397	3.221397	3.221397	0.739112	1.509895	3.221397	3.221397	-1.277131	-1.277131	-1.861275	-2.914829	-3.389301	-4.630444	-4.990027	-5.32553	-5.32553	-5.32553	-4.990027	-4.990027	-4.990027	-4.990027	3.221397	3.221397	3.221397	3.221397	1.509895	1.509895	3.221397	3.221397	3.221397
rp020705_25	3.221397	3.221397	3.221397	2.336	3.221397	3.221397	-2.914829	-3.389301	-3.832	-4.245053	-4.630444	-4.990027	-5.32553	-5.638565	-5.638565	-5.638565	-5.638565	3.221397	3.221397	3.221397	3.221397	3.221397	3.221397	3.221397	3.221397	3.221397	3.221397	3.221397	3.221397	3.221397
rp020705_26	3.221397	3.221397	3.221397	-1.861275	3.221397	3.221397	1.509895	1.509895	3.221397	3.221397	3.221397	3.221397	2.336	2.336	3.221397	3.221397	3.221397	3.221397	3.221397	3.221397	-1.277131	-1.277131	3.221397	3.221397	1.509895	1.509895	1.509895	0.739112	3.221397	3.221397
rp020705_27	3.221397	3.221397	3.221397	0.739112	-0.651059999999999	-1.861275	-2.406301	-3.389301	-3.832	-4.245053	-4.990027	-4.990027	-4.990027	-4.990027	-4.990027	-4.990027	-5.32553	3.221397	3.221397	3.221397	3.221397	3.221397	3.221397	3.221397	3.221397	0.739112	3.221397	3.221397	3.221397	3.221397
rp020705_28	3.221397	3.221397	3.221397	3.221397	3.221397	3.221397	3.221397	3.221397	3.221397	3.221397	3.221397	-2.406301	-2.406301	3.221397	-2.914829	-3.389301	3.221397	-2.914829	-1.861275	3.221397	3.221397	3.221397	3.221397	3.221397	3.221397	3.221397	3.221397	3.221397	3.221397	3.221397
rp020705_29	3.221397	3.221397	3.221397	3.221397	3.221397	3.221397	3.221397	-0.651059999999999	-1.861275	-2.914829	-3.389301	-4.245053	-4.630444	-4.630444	-4.990027	-4.990027	-4.990027	-5.32553	3.221397	3.221397	3.221397	3.221397	3.221397	3.221397	3.221397	3.221397	3.221397	3.221397	3.221397	3.221397
rp020904_00	3.221397	3.221397	3.221397	3.221397	-2.914829	-3.832	-4.245053	-4.630444	-4.990027	-4.990027	-5.32553	-5.638565	-5.638565	-5.638565	3.221397	3.221397	3.221397	3.221397	3.221397	3.221397	3.221397	-2.914829	3.221397	3.221397	3.221397	3.221397	3.221397	3.221397	3.221397	3.221397
rp020904_01	3.221397	3.221397	3.221397	3.221397	-4.245053	-4.630444	-4.630444	-4.990027	-5.32553	-5.32553	-5.32553	-5.32553	-5.638565	3.221397	3.221397	3.221397	3.221397	3.221397	3.221397	3.221397	3.221397	3.221397	3.221397	3.221397	3.221397	3.221397	3.221397	3.221397	3.221397	3.221397
rp020904_02	3.221397	3.221397	3.221397	2.336	2.336	-4.245053	-4.630444	-4.630444	-4.990027	-5.32553	-5.32553	-5.32553	-5.638565	-5.638565	3.221397	3.221397	3.221397	3.221397	3.221397	3.221397	0.739112	3.221397	3.221397	3.221397	3.221397	3.221397	3.221397	3.221397	3.221397	3.221397
rp020904_03	3.221397	1.509895	1.509895	2.336	-2.914829	-4.245053	-4.245053	-4.630444	-4.990027	-5.32553	-5.32553	-5.638565	-5.638565	-5.638565	-5.930638	3.221397	3.221397	3.221397	3.221397	3.221397	3.221397	3.221397	3.221397	3.221397	1.509895	2.336	3.221397	3.221397	3.221397	3.221397
rp020904_04	3.221397	3.221397	3.221397	-1.861275	-2.914829	-3.832	-4.245053	-4.630444	-4.990027	-5.32553	-5.32553	-5.638565	-5.638565	-5.638565	-5.930638	3.221397	3.221397	3.221397	3.221397	3.221397	3.221397	3.221397	3.221397	3.221397	3.221397	3.221397	3.221397	3.221397	3.221397	3.221397
rp020904_05	3.221397	3.221397	3.221397	-2.914829	-3.389301	-4.245053	-4.630444	-4.630444	-4.990027	-4.990027	-5.32553	-5.32553	-5.32553	-5.32553	-5.32553	3.221397	3.221397	3.221397	3.221397	-2.406301	-0.651059999999999	1.509895	3.221397	3.221397	3.221397	1.509895	3.221397	3.221397	3.221397	3.221397
rp020904_06	3.221397	3.221397	3.221397	0.0199459999999991	0.0199459999999991	0.739112	-3.389301	-3.832	-4.245053	-4.630444	-4.990027	-5.32553	-5.32553	-5.638565	-5.638565	-5.638565	-5.930638	3.221397	3.221397	3.221397	3.221397	3.221397	3.221397	3.221397	3.221397	3.221397	3.221397	3.221397	3.221397	3.221397
rp020904_07	3.221397	3.221397	3.221397	3.221397	-0.651059999999999	0.0199459999999991	-3.389301	-4.245053	-4.245053	-4.630444	-4.990027	-5.638565	-5.638565	-5.638565	-5.638565	-5.638565	3.221397	3.221397	3.221397	3.221397	3.221397	3.221397	3.221397	3.221397	3.221397	3.221397	3.221397	3.221397	3.221397	3.221397
rp020904_08	3.221397	3.221397	3.221397	3.221397	1.509895	3.221397	3.221397	-2.914829	-1.861275	-1.861275	-3.389301	-3.832	-3.832	-4.245053	-4.630444	-4.990027	-4.990027	-4.990027	-5.32553	-5.32553	-5.32553	-5.32553	3.221397	3.221397	3.221397	3.221397	3.221397	3.221397	3.221397	3.221397
rp020904_09	3.221397	3.221397	3.221397	1.509895	-1.861275	-2.914829	-3.832	-4.245053	-4.630444	-4.630444	-4.990027	-5.32553	-5.638565	-5.638565	-5.638565	-5.930638	3.221397	3.221397	3.221397	3.221397	3.221397	3.221397	3.221397	3.221397	0.739112	3.221397	3.221397	3.221397	3.221397	3.221397
rp020904_10	3.221397	3.221397	3.221397	-3.832	-4.245053	-4.630444	-4.990027	-4.990027	-5.32553	-5.32553	-5.32553	-5.638565	3.221397	3.221397	3.221397	3.221397	3.221397	3.221397	3.221397	3.221397	3.221397	-2.406301	3.221397	3.221397	3.221397	3.221397	3.221397	3.221397	3.221397	3.221397
rp020904_11	3.221397	3.221397	3.221397	3.221397	-4.245053	-4.630444	-4.990027	-4.990027	-5.32553	-5.32553	-5.32553	-5.32553	3.221397	3.221397	3.221397	3.221397	3.221397	3.221397	3.221397	3.221397	3.221397	3.221397	1.509895	3.221397	3.221397	3.221397	3.221397	3.221397	3.221397	3.221397
rp020904_12	3.221397	3.221397	3.221397	3.221397	0.739112	-4.245053	-4.630444	-4.630444	-4.990027	-5.32553	-5.32553	-5.32553	-5.638565	-5.638565	3.221397	3.221397	2.336	3.221397	3.221397	3.221397	3.221397	3.221397	3.221397	3.221397	3.221397	3.221397	3.221397	3.221397	3.221397	3.221397
rp020904_13	3.221397	3.221397	3.221397	3.221397	-3.832	-4.245053	-4.630444	-4.630444	-4.990027	-5.32553	-5.32553	-5.32553	-5.638565	-5.638565	3.221397	3.221397	3.221397	3.221397	3.221397	3.221397	3.221397	3.221397	1.509895	3.221397	3.221397	0.739112	3.221397	3.221397	3.221397	3.221397
rp020904_14	3.221397	3.221397	3.221397	3.221397	3.221397	3.221397	-0.651059999999999	-1.277131	-3.832	-4.245053	-4.245053	-4.630444	-4.990027	-5.32553	-5.32553	-5.32553	-5.638565	-5.638565	3.221397	3.221397	3.221397	3.221397	3.221397	3.221397	3.221397	3.221397	3.221397	3.221397	3.221397	3.221397
rp020904_15	3.221397	3.221397	3.221397	-3.389301	-3.389301	-4.990027	-3.389301	3.221397	3.221397	-6.457414	1.509895	1.509895	-0.651059999999999	-0.651059999999999	0.739112	3.221397	3.221397	3.221397	-3.389301	3.221397	-1.861275	-1.861275	-1.861275	-1.861275	-2.406301	-4.630444	-4.630444	-4.630444	-4.630444	-4.630444
rp020904_16	3.221397	3.221397	3.221397	0.0199459999999991	-0.651059999999999	-2.914829	-3.832	-4.245053	-4.245053	-4.630444	-4.990027	-5.32553	-5.638565	-5.638565	-5.638565	-5.930638	3.221397	3.221397	3.221397	3.221397	3.221397	3.221397	3.221397	3.221397	3.221397	3.221397	3.221397	3.221397	3.221397	3.221397
rp020904_17	3.221397	3.221397	3.221397	-2.914829	-1.861275	-1.861275	3.221397	3.221397	-1.861275	-4.990027	-4.990027	-5.32553	3.221397	3.221397	3.221397	3.221397	3.221397	3.221397	3.221397	3.221397	3.221397	3.221397	3.221397	3.221397	3.221397	3.221397	3.221397	3.221397	3.221397	3.221397
rp020904_18	3.221397	3.221397	3.221397	3.221397	3.221397	-2.914829	-3.832	-4.245053	-4.630444	-4.990027	-4.990027	-5.32553	-5.32553	-5.638565	-5.638565	3.221397	3.221397	3.221397	3.221397	3.221397	3.221397	3.221397	3.221397	3.221397	3.221397	3.221397	3.221397	3.221397	3.221397	3.221397
rp020904_19	3.221397	3.221397	3.221397	3.221397	-1.861275	-2.914829	-3.389301	-3.832	-4.245053	-4.630444	-5.32553	-5.638565	-5.638565	-5.638565	-5.638565	-5.930638	3.221397	3.221397	3.221397	3.221397	3.221397	3.221397	3.221397	3.221397	0.0199459999999991	3.221397	3.221397	3.221397	3.221397	3.221397
rp020904_20	3.221397	3.221397	3.221397	3.221397	-4.245053	-4.630444	-4.990027	-5.32553	-5.32553	-5.32553	-5.32553	-5.32553	3.221397	3.221397	3.221397	3.221397	3.221397	3.221397	3.221397	3.221397	3.221397	-2.914829	3.221397	3.221397	3.221397	3.221397	3.221397	3.221397	3.221397	3.221397
rp020904_21	3.221397	3.221397	3.221397	3.221397	3.221397	-4.245053	-4.630444	-4.990027	-4.990027	-5.32553	-5.32553	-5.32553	-5.638565	3.221397	3.221397	3.221397	3.221397	3.221397	3.221397	3.221397	3.221397	3.221397	3.221397	3.221397	3.221397	3.221397	3.221397	3.221397	3.221397	3.221397
rp020904_22	3.221397	3.221397	3.221397	-2.914829	-3.389301	-3.832	-4.245053	-4.630444	-4.990027	-5.32553	-5.638565	-5.638565	-5.638565	-5.930638	3.221397	3.221397	3.221397	3.221397	3.221397	3.221397	3.221397	3.221397	3.221397	3.221397	3.221397	3.221397	3.221397	3.221397	3.221397	3.221397
rp020904_23	3.221397	3.221397	3.221397	-3.389301	-3.389301	-4.245053	-4.630444	-4.990027	-4.990027	-5.32553	-5.32553	-5.32553	-5.32553	-5.638565	3.221397	3.221397	3.221397	3.221397	3.221397	3.221397	3.221397	3.221397	3.221397	3.221397	3.221397	0.0199459999999991	3.221397	3.221397	3.221397	3.221397
rp020904_24	3.221397	3.221397	3.221397	-2.406301	-3.389301	-3.832	-4.245053	-4.630444	-4.990027	-5.32553	-5.32553	-5.638565	-5.638565	-5.638565	3.221397	3.221397	3.221397	3.221397	3.221397	3.221397	3.221397	3.221397	3.221397	3.221397	3.221397	3.221397	3.221397	3.221397	3.221397	3.221397
rp020904_25	3.221397	3.221397	0.739112	-2.914829	-2.914829	-3.832	-4.245053	-4.630444	-4.990027	-5.32553	-5.32553	-5.32553	-5.638565	-5.638565	3.221397	3.221397	3.221397	3.221397	3.221397	3.221397	3.221397	1.509895	3.221397	3.221397	3.221397	3.221397	1.509895	3.221397	3.221397	3.221397
rp020904_26	3.221397	3.221397	3.221397	3.221397	3.221397	-1.277131	-2.914829	-2.914829	-3.832	-4.245053	-4.630444	-4.990027	-5.32553	-5.638565	-5.32553	-5.32553	-5.32553	3.221397	3.221397	3.221397	3.221397	3.221397	3.221397	3.221397	3.221397	3.221397	3.221397	3.221397	3.221397	3.221397
rp020904_27	3.221397	3.221397	3.221397	-1.277131	-0.651059999999999	-3.389301	-3.389301	-3.832	-4.245053	-4.630444	-4.990027	-5.32553	-5.638565	-5.32553	-5.32553	-5.638565	3.221397	3.221397	3.221397	3.221397	3.221397	3.221397	3.221397	3.221397	3.221397	3.221397	3.221397	3.221397	3.221397	3.221397
rp020904_28	3.221397	3.221397	3.221397	3.221397	3.221397	-0.651059999999999	0.0199459999999991	-3.832	-4.245053	-4.630444	-4.990027	-5.32553	-5.32553	-5.638565	-5.638565	-5.638565	3.221397	3.221397	3.221397	3.221397	3.221397	3.221397	3.221397	3.221397	3.221397	3.221397	3.221397	3.221397	3.221397	3.221397
rp020904_29	3.221397	3.221397	3.221397	3.221397	3.221397	-2.914829	-3.389301	-3.832	-4.245053	-4.630444	-4.990027	-5.32553	-5.638565	-5.638565	-5.638565	-5.638565	3.221397	3.221397	3.221397	3.221397	3.221397	3.221397	3.221397	3.221397	3.221397	3.221397	3.221397	3.221397	3.221397	3.221397
rp021005_00	3.221397	3.221397	3.221397	3.221397	3.221397	3.221397	3.221397	3.221397	3.221397	3.221397	3.221397	-4.630444	-4.990027	-5.32553	-5.638565	-5.638565	-5.32553	-5.32553	-5.32553	3.221397	3.221397	3.221397	3.221397	3.221397	3.221397	3.221397	3.221397	3.221397	3.221397	3.221397
rp021005_01	3.221397	3.221397	3.221397	3.221397	3.221397	3.221397	3.221397	-3.832	-4.245053	-4.630444	-4.990027	-4.990027	-5.32553	-5.32553	-5.32553	3.221397	3.221397	3.221397	3.221397	3.221397	3.221397	3.221397	3.221397	3.221397	3.221397	3.221397	3.221397	3.221397	3.221397	3.221397
rp021005_02	3.221397	3.221397	3.221397	3.221397	1.509895	-2.914829	-3.832	-3.832	-4.245053	-4.630444	-4.990027	-5.32553	-5.638565	-5.638565	-5.638565	-5.930638	3.221397	3.221397	1.509895	3.221397	3.221397	3.221397	3.221397	3.221397	3.221397	3.221397	3.221397	3.221397	3.221397	3.221397
rp021005_03	3.221397	3.221397	3.221397	3.221397	0.739112	3.221397	3.221397	-3.832	-3.832	-4.245053	-4.630444	-4.990027	-5.32553	-5.638565	-5.638565	-5.638565	-5.638565	-5.930638	3.221397	-1.861275	3.221397	3.221397	3.221397	3.221397	3.221397	3.221397	3.221397	3.221397	3.221397	3.221397
rp021005_04	3.221397	3.221397	3.221397	3.221397	1.509895	3.221397	3.221397	3.221397	3.221397	3.221397	-4.990027	3.221397	3.221397	3.221397	-5.32553	-4.990027	-4.630444	-4.630444	-4.990027	-4.990027	-5.32553	3.221397	2.336	1.509895	3.221397	3.221397	3.221397	3.221397	3.221397	3.221397
rp021005_05	3.221397	3.221397	3.221397	3.221397	3.221397	3.221397	-2.914829	-3.389301	-3.832	-4.245053	-4.990027	-5.32553	-5.32553	-5.32553	-5.32553	-5.32553	3.221397	3.221397	3.221397	3.221397	2.336	3.221397	3.221397	3.221397	3.221397	3.221397	3.221397	3.221397	3.221397	3.221397
rp021005_06	3.221397	3.221397	3.221397	3.221397	3.221397	3.221397	3.221397	-4.245053	-4.630444	-4.990027	-5.32553	-5.32553	-5.32553	-5.32553	-5.32553	3.221397	3.221397	3.221397	3.221397	3.221397	3.221397	3.221397	3.221397	3.221397	3.221397	3.221397	3.221397	3.221397	3.221397	3.221397
rp021005_07	3.221397	3.221397	3.221397	3.221397	3.221397	3.221397	3.221397	3.221397	3.221397	-3.389301	-3.832	-3.832	-3.832	-3.832	-3.832	-3.832	-3.832	-3.832	-3.389301	-3.832	-3.832	3.221397	3.221397	3.221397	3.221397	3.221397	3.221397	3.221397	3.221397	3.221397
rp021005_08	3.221397	3.221397	3.221397	3.221397	3.221397	3.221397	3.221397	2.336	3.221397	3.221397	3.221397	3.221397	3.221397	3.221397	3.221397	3.221397	3.221397	3.221397	3.221397	3.221397	3.221397	3.221397	3.221397	3.221397	3.221397	3.221397	3.221397	3.221397	3.221397	3.221397
rp021005_09	3.221397	3.221397	3.221397	3.221397	3.221397	0.0199459999999991	-1.277131	-1.861275	-2.914829	-3.389301	-3.832	-4.245053	-4.630444	-4.630444	-4.630444	-4.630444	-4.245053	-4.245053	-4.630444	-4.630444	3.221397	3.221397	3.221397	3.221397	3.221397	3.221397	3.221397	3.221397	3.221397	3.221397
rp021005_10	3.221397	3.221397	3.221397	3.221397	2.336	3.221397	3.221397	3.221397	3.221397	3.221397	3.221397	3.221397	3.221397	3.221397	3.221397	3.221397	3.221397	3.221397	3.221397	3.221397	3.221397	3.221397	3.221397	3.221397	3.221397	0.739112	3.221397	3.221397	0.739112	3.221397
rp021005_11	3.221397	3.221397	3.221397	2.336	1.509895	3.221397	3.221397	3.221397	3.221397	3.221397	3.221397	3.221397	3.221397	3.221397	2.336	3.221397	3.221397	3.221397	3.221397	3.221397	3.221397	3.221397	3.221397	3.221397	3.221397	3.221397	1.509895	3.221397	3.221397	3.221397
rp021005_12	3.221397	3.221397	3.221397	3.221397	3.221397	-1.861275	-2.406301	-3.832	-4.630444	-4.630444	-4.245053	-3.832	-2.914829	-2.406301	3.221397	3.221397	3.221397	3.221397	3.221397	3.221397	3.221397	3.221397	3.221397	3.221397	3.221397	3.221397	3.221397	3.221397	3.221397	3.221397
rp021005_13	3.221397	3.221397	3.221397	3.221397	3.221397	3.221397	-2.406301	-2.914829	-3.389301	-4.245053	-4.630444	-5.32553	-5.638565	-5.32553	-5.32553	-5.32553	-5.32553	3.221397	3.221397	3.221397	3.221397	3.221397	3.221397	3.221397	3.221397	3.221397	3.221397	3.221397	3.221397	3.221397
rp021005_14	3.221397	3.221397	3.221397	3.221397	-2.406301	-2.406301	-2.914829	-3.389301	-4.245053	-4.990027	-5.32553	-5.638565	-5.638565	-5.638565	-5.638565	3.221397	3.221397	3.221397	3.221397	3.221397	3.221397	3.221397	3.221397	3.221397	3.221397	3.221397	3.221397	3.221397	3.221397	3.221397
rp021005_15	3.221397	3.221397	3.221397	1.509895	-1.277131	-3.389301	-3.832	-4.245053	-4.630444	-4.990027	-5.32553	-5.32553	-5.32553	-5.32553	-5.32553	-5.638565	3.221397	3.221397	3.221397	3.221397	3.221397	3.221397	3.221397	3.221397	3.221397	3.221397	3.221397	3.221397	3.221397	3.221397
rp021005_16	3.221397	3.221397	3.221397	3.221397	3.221397	3.221397	2.336	1.509895	0.0199459999999991	-1.277131	-1.861275	-1.861275	-1.861275	-1.861275	-1.861275	-1.277131	-0.651059999999999	0.0199459999999991	0.0199459999999991	0.0199459999999991	-0.651059999999999	0.0199459999999991	0.0199459999999991	-1.861275	-1.277131	3.221397	3.221397	-1.277131	0.739112	1.509895
rp021005_17	3.221397	3.221397	3.221397	3.221397	3.221397	-1.277131	-2.406301	-3.389301	-3.832	-4.245053	-4.630444	-4.990027	-5.32553	-5.32553	-5.32553	-5.32553	3.221397	3.221397	3.221397	3.221397	3.221397	3.221397	3.221397	3.221397	3.221397	3.221397	3.221397	3.221397	3.221397	3.221397
rp021005_18	3.221397	3.221397	3.221397	3.221397	3.221397	-3.832	-4.245053	-4.990027	-5.638565	-5.930638	-5.930638	-5.930638	3.221397	3.221397	3.221397	3.221397	3.221397	3.221397	3.221397	3.221397	3.221397	3.221397	3.221397	3.221397	3.221397	3.221397	3.221397	3.221397	3.221397	3.221397
rp021005_19	3.221397	3.221397	3.221397	3.221397	3.221397	0.739112	-0.651059999999999	-1.277131	-2.406301	-2.914829	-3.832	-4.630444	-4.990027	-5.638565	-5.638565	-5.638565	-5.930638	3.221397	3.221397	3.221397	3.221397	3.221397	3.221397	3.221397	3.221397	3.221397	3.221397	3.221397	3.221397	3.221397
rp021005_20	3.221397	3.221397	3.221397	3.221397	3.221397	-0.651059999999999	-2.406301	-3.389301	-3.832	-4.630444	-4.630444	-4.990027	-5.32553	-5.32553	-5.32553	-5.32553	3.221397	3.221397	3.221397	3.221397	3.221397	3.221397	3.221397	3.221397	3.221397	3.221397	3.221397	3.221397	3.221397	3.221397
rp021005_21	3.221397	3.221397	3.221397	3.221397	3.221397	3.221397	3.221397	3.221397	3.221397	3.221397	3.221397	3.221397	2.336	2.336	1.509895	0.0199459999999991	0.0199459999999991	0.0199459999999991	0.739112	3.221397	3.221397	3.221397	3.221397	3.221397	3.221397	3.221397	3.221397	3.221397	3.221397	3.221397
rp021005_22	3.221397	3.221397	3.221397	3.221397	3.221397	3.221397	3.221397	3.221397	3.221397	3.221397	3.221397	3.221397	3.221397	3.221397	3.221397	3.221397	3.221397	3.221397	1.509895	-1.277131	3.221397	3.221397	3.221397	3.221397	3.221397	1.509895	3.221397	3.221397	3.221397	3.221397
rp021005_23	3.221397	3.221397	3.221397	3.221397	-2.914829	3.221397	-0.651059999999999	3.221397	3.221397	0.739112	0.739112	2.336	3.221397	3.221397	3.221397	-2.914829	-4.630444	3.221397	3.221397	3.221397	0.0199459999999991	3.221397	3.221397	3.221397	3.221397	3.221397	3.221397	-1.277131	-1.277131	3.221397
rp021005_24	3.221397	3.221397	3.221397	3.221397	0.0199459999999991	3.221397	-2.914829	-2.914829	-2.914829	-3.832	-4.245053	-4.990027	-5.32553	-5.638565	-5.638565	-5.32553	-5.638565	-5.638565	3.221397	3.221397	3.221397	3.221397	3.221397	3.221397	3.221397	3.221397	3.221397	3.221397	3.221397	3.221397
rp021005_25	3.221397	3.221397	3.221397	3.221397	3.221397	3.221397	3.221397	3.221397	-2.914829	-3.389301	-3.389301	-3.389301	-3.389301	-3.832	-3.832	-3.832	-4.245053	-4.245053	-4.245053	-4.630444	-4.990027	-5.32553	3.221397	3.221397	3.221397	3.221397	3.221397	3.221397	3.221397	3.221397
rp021005_26	3.221397	3.221397	3.221397	0.0199459999999991	3.221397	3.221397	3.221397	3.221397	-3.389301	-3.389301	-4.245053	-4.245053	-4.990027	-4.990027	-4.990027	-4.990027	-4.990027	-4.990027	3.221397	3.221397	3.221397	3.221397	3.221397	3.221397	3.221397	3.221397	3.221397	3.221397	3.221397	3.221397
rp021005_27	3.221397	0.739112	-3.389301	2.336	3.221397	-1.277131	-1.277131	-5.32553	-5.930638	-2.406301	3.221397	3.221397	3.221397	0.0199459999999991	0.0199459999999991	-3.389301	3.221397	3.221397	-4.245053	3.221397	-2.914829	-1.861275	-1.861275	1.509895	1.509895	-5.32553	1.509895	-3.832	3.221397	0.739112
rp021005_28	0.739112	2.336	3.221397	3.221397	3.221397	3.221397	3.221397	3.221397	3.221397	-4.990027	-4.990027	-4.990027	3.221397	3.221397	3.221397	3.221397	3.221397	3.221397	3.221397	3.221397	3.221397	3.221397	3.221397	3.221397	3.221397	3.221397	3.221397	3.221397	3.221397	3.221397
rp021005_29	3.221397	3.221397	3.221397	-2.406301	3.221397	3.221397	0.739112	3.221397	3.221397	3.221397	3.221397	3.221397	3.221397	3.221397	3.221397	3.221397	3.221397	3.221397	3.221397	3.221397	3.221397	3.221397	3.221397	3.221397	3.221397	3.221397	3.221397	3.221397	3.221397	3.221397
rp021204_00	3.221397	3.221397	3.221397	3.221397	3.221397	3.221397	3.221397	3.221397	3.221397	3.221397	-4.245053	-4.245053	-4.630444	-4.990027	3.221397	3.221397	-4.990027	-5.32553	-5.32553	-5.32553	3.221397	3.221397	3.221397	3.221397	3.221397	3.221397	3.221397	3.221397	3.221397	3.221397
rp021204_01	3.221397	3.221397	3.221397	-2.914829	-3.389301	-3.389301	-3.832	-4.245053	-4.990027	-5.32553	-5.32553	-5.638565	-5.638565	-5.930638	3.221397	3.221397	3.221397	3.221397	3.221397	3.221397	3.221397	3.221397	3.221397	3.221397	3.221397	1.509895	3.221397	3.221397	3.221397	3.221397
rp021204_02	3.221397	3.221397	3.221397	-0.651059999999999	-2.406301	-3.389301	-4.245053	-4.630444	-4.630444	-4.990027	-5.32553	-5.638565	-5.638565	-5.638565	-5.638565	3.221397	3.221397	3.221397	3.221397	3.221397	3.221397	3.221397	3.221397	3.221397	3.221397	3.221397	3.221397	3.221397	3.221397	3.221397
rp021204_03	3.221397	3.221397	0.739112	-1.277131	-2.406301	-3.832	-4.245053	-4.245053	-4.630444	-5.32553	-5.638565	-5.638565	-5.930638	-5.930638	3.221397	3.221397	3.221397	3.221397	3.221397	3.221397	3.221397	3.221397	3.221397	3.221397	3.221397	3.221397	3.221397	3.221397	3.221397	3.221397
rp021204_04	3.221397	3.221397	3.221397	-2.406301	-1.277131	-0.651059999999999	-2.406301	-2.914829	-2.914829	-3.832	-4.245053	-4.245053	-4.630444	-4.990027	-5.32553	-5.32553	-5.32553	-5.32553	3.221397	3.221397	3.221397	3.221397	3.221397	3.221397	2.336	3.221397	3.221397	3.221397	3.221397	3.221397
rp021204_05	3.221397	3.221397	3.221397	0.0199459999999991	-2.406301	-3.389301	-3.832	-4.245053	-4.630444	-4.990027	-5.638565	-5.638565	-5.638565	-5.638565	3.221397	3.221397	3.221397	3.221397	3.221397	3.221397	-0.651059999999999	3.221397	3.221397	3.221397	3.221397	3.221397	3.221397	3.221397	3.221397	3.221397
rp021204_06	3.221397	3.221397	3.221397	3.221397	-2.406301	-2.914829	-3.832	-4.245053	-4.630444	-4.990027	-5.32553	-5.638565	-5.638565	-5.638565	-5.638565	3.221397	3.221397	3.221397	3.221397	3.221397	3.221397	3.221397	3.221397	3.221397	3.221397	3.221397	3.221397	3.221397	3.221397	3.221397
rp021204_07	3.221397	3.221397	3.221397	-1.861275	-2.406301	-2.914829	-3.832	-4.245053	-4.630444	-4.990027	-5.32553	-5.638565	-5.638565	-5.638565	-5.638565	3.221397	3.221397	3.221397	3.221397	3.221397	3.221397	3.221397	3.221397	3.221397	3.221397	3.221397	3.221397	3.221397	3.221397	3.221397
rp021204_08	3.221397	3.221397	3.221397	2.336	-1.277131	-1.861275	-3.832	-4.245053	-4.630444	-5.32553	-5.638565	-5.930638	-5.638565	-5.638565	3.221397	3.221397	3.221397	3.221397	3.221397	3.221397	3.221397	3.221397	3.221397	3.221397	3.221397	3.221397	1.509895	2.336	3.221397	3.221397
rp021204_09	3.221397	3.221397	3.221397	-1.861275	-2.914829	-3.832	-4.245053	-4.630444	-4.990027	-5.32553	-5.638565	-5.638565	-5.638565	-5.638565	1.509895	3.221397	3.221397	3.221397	3.221397	3.221397	3.221397	3.221397	3.221397	3.221397	3.221397	3.221397	3.221397	0.739112	3.221397	3.221397
rp021204_10	3.221397	3.221397	3.221397	-1.861275	-2.406301	-4.245053	-4.630444	-4.990027	-5.32553	-5.32553	-5.638565	-5.638565	-5.638565	-5.930638	3.221397	3.221397	3.221397	3.221397	3.221397	3.221397	3.221397	3.221397	3.221397	3.221397	3.221397	3.221397	1.509895	3.221397	3.221397	3.221397
rp021204_11	3.221397	3.221397	3.221397	-4.245053	-4.990027	-5.32553	-5.32553	-5.638565	-5.638565	-5.930638	-5.930638	3.221397	3.221397	3.221397	3.221397	3.221397	3.221397	3.221397	3.221397	3.221397	3.221397	3.221397	3.221397	3.221397	3.221397	3.221397	3.221397	3.221397	3.221397	1.509895
rp021204_12	3.221397	3.221397	3.221397	3.221397	-0.651059999999999	-3.832	-4.245053	-4.630444	-4.990027	-5.32553	-5.638565	-5.638565	-5.638565	-5.638565	3.221397	3.221397	3.221397	3.221397	3.221397	3.221397	3.221397	3.221397	3.221397	3.221397	3.221397	3.221397	3.221397	3.221397	3.221397	3.221397
rp021204_13	3.221397	3.221397	3.221397	0.0199459999999991	-1.861275	-4.245053	-4.630444	-4.630444	-4.990027	-5.32553	-5.638565	-5.638565	-5.638565	-5.930638	3.221397	3.221397	3.221397	3.221397	3.221397	3.221397	3.221397	3.221397	3.221397	3.221397	3.221397	3.221397	3.221397	3.221397	3.221397	3.221397
rp021204_14	3.221397	3.221397	3.221397	0.739112	-2.914829	-3.832	-4.245053	-4.630444	-4.990027	-4.990027	-5.32553	-5.638565	-5.638565	-5.638565	3.221397	3.221397	3.221397	3.221397	3.221397	3.221397	3.221397	3.221397	3.221397	3.221397	2.336	3.221397	3.221397	3.221397	3.221397	3.221397
rp021204_15	3.221397	3.221397	3.221397	-2.914829	-2.914829	-3.832	-4.245053	-4.630444	-4.990027	-5.32553	-5.638565	-5.638565	-5.638565	-5.638565	3.221397	3.221397	3.221397	3.221397	3.221397	3.221397	3.221397	3.221397	3.221397	3.221397	3.221397	3.221397	3.221397	3.221397	3.221397	3.221397
rp021204_16	3.221397	3.221397	3.221397	3.221397	-2.406301	-2.914829	-3.832	-4.245053	-4.630444	-4.990027	-5.32553	-5.638565	-5.638565	-5.638565	-5.638565	-5.638565	3.221397	3.221397	3.221397	3.221397	3.221397	3.221397	3.221397	3.221397	3.221397	3.221397	3.221397	3.221397	3.221397	3.221397
rp021204_17	3.221397	3.221397	3.221397	-2.406301	-2.406301	-3.389301	-4.245053	-4.630444	-4.990027	-4.990027	-5.32553	-5.638565	-5.638565	-5.638565	3.221397	3.221397	3.221397	3.221397	3.221397	3.221397	3.221397	3.221397	3.221397	3.221397	3.221397	3.221397	3.221397	3.221397	3.221397	3.221397
rp021204_18	3.221397	3.221397	3.221397	-2.914829	-2.914829	-3.832	-4.245053	-4.630444	-4.990027	-4.990027	-5.32553	-5.638565	-5.638565	-5.638565	-5.638565	3.221397	3.221397	3.221397	3.221397	3.221397	3.221397	3.221397	3.221397	3.221397	3.221397	3.221397	2.336	2.336	3.221397	3.221397
rp021204_19	3.221397	3.221397	3.221397	-1.277131	0.739112	-3.389301	-3.832	-4.245053	-4.630444	-4.990027	-5.32553	-5.638565	-5.638565	-5.32553	-5.32553	3.221397	3.221397	3.221397	3.221397	3.221397	3.221397	3.221397	3.221397	3.221397	3.221397	3.221397	3.221397	1.509895	3.221397	3.221397
rp021204_20	3.221397	3.221397	3.221397	-1.861275	-3.389301	-3.832	-4.245053	-4.630444	-5.32553	-5.638565	-5.638565	-5.638565	-5.638565	-5.638565	3.221397	3.221397	3.221397	3.221397	3.221397	3.221397	3.221397	3.221397	3.221397	3.221397	3.221397	3.221397	1.509895	3.221397	3.221397	3.221397
rp021204_21	3.221397	3.221397	3.221397	-2.914829	-4.245053	-4.245053	-4.630444	-4.990027	-5.32553	-5.638565	-5.638565	-5.638565	-5.930638	3.221397	3.221397	3.221397	3.221397	3.221397	3.221397	3.221397	3.221397	3.221397	3.221397	3.221397	3.221397	3.221397	3.221397	3.221397	3.221397	1.509895
rp021204_22	3.221397	3.221397	3.221397	3.221397	0.0199459999999991	-3.389301	-4.245053	-4.630444	-4.630444	-4.990027	-5.32553	-5.638565	-5.638565	-5.638565	-5.638565	3.221397	3.221397	3.221397	3.221397	3.221397	3.221397	3.221397	3.221397	3.221397	3.221397	3.221397	3.221397	3.221397	3.221397	3.221397
rp021204_23	3.221397	3.221397	3.221397	3.221397	-2.914829	-4.245053	-4.630444	-4.630444	-4.990027	-5.32553	-5.638565	-5.638565	-5.638565	-5.930638	3.221397	3.221397	3.221397	3.221397	3.221397	3.221397	3.221397	3.221397	3.221397	3.221397	3.221397	3.221397	3.221397	3.221397	3.221397	3.221397
rp021204_24	3.221397	3.221397	3.221397	3.221397	3.221397	3.221397	3.221397	3.221397	3.221397	3.221397	3.221397	3.221397	3.221397	3.221397	2.336	3.221397	3.221397	3.221397	3.221397	3.221397	3.221397	2.336	3.221397	3.221397	-2.406301	3.221397	3.221397	3.221397	3.221397	3.221397
rp021204_25	3.221397	3.221397	3.221397	-2.406301	-2.406301	-2.914829	-3.832	-4.245053	-4.630444	-4.990027	-5.32553	-5.32553	-5.638565	-5.32553	-5.32553	-5.32553	3.221397	3.221397	3.221397	3.221397	3.221397	3.221397	3.221397	3.221397	3.221397	3.221397	3.221397	3.221397	3.221397	3.221397
rp021204_26	3.221397	3.221397	3.221397	0.0199459999999991	3.221397	-1.277131	-2.914829	-3.832	-4.245053	-4.630444	-4.990027	-5.32553	-5.638565	-5.638565	-5.930638	-5.930638	3.221397	3.221397	3.221397	3.221397	3.221397	3.221397	3.221397	3.221397	3.221397	3.221397	3.221397	3.221397	3.221397	3.221397
rp021204_27	3.221397	3.221397	3.221397	1.509895	3.221397	-2.914829	-2.914829	3.221397	3.221397	-4.245053	-4.630444	-4.990027	-5.32553	-5.32553	-5.32553	-5.32553	-5.32553	-5.32553	3.221397	3.221397	3.221397	3.221397	3.221397	3.221397	3.221397	3.221397	3.221397	3.221397	3.221397	3.221397
rp021204_28	3.221397	3.221397	3.221397	0.739112	-1.861275	-2.914829	-3.832	-4.245053	-4.630444	-4.990027	-5.32553	-5.638565	-5.638565	-5.638565	-5.638565	3.221397	3.221397	3.221397	3.221397	3.221397	3.221397	3.221397	3.221397	3.221397	3.221397	3.221397	1.509895	3.221397	3.221397	3.221397
rp021204_29	3.221397	3.221397	3.221397	3.221397	-1.861275	-1.861275	-3.389301	-3.832	-4.245053	-4.630444	-4.990027	-5.32553	-5.638565	-5.638565	-5.638565	-5.638565	3.221397	3.221397	3.221397	3.221397	3.221397	3.221397	3.221397	3.221397	3.221397	3.221397	3.221397	0.739112	3.221397	3.221397
rp021705_00	3.221397	3.221397	3.221397	3.221397	3.221397	3.221397	3.221397	1.509895	1.509895	1.509895	-1.861275	-2.406301	-2.914829	-3.389301	-4.245053	-4.630444	-4.990027	-4.990027	-4.990027	3.221397	3.221397	3.221397	3.221397	3.221397	3.221397	3.221397	3.221397	3.221397	3.221397	3.221397
rp021705_01	3.221397	3.221397	3.221397	3.221397	3.221397	3.221397	3.221397	3.221397	3.221397	3.221397	-0.651059999999999	0.0199459999999991	1.509895	1.509895	-4.630444	-4.990027	-5.32553	3.221397	3.221397	3.221397	-1.277131	-1.277131	3.221397	3.221397	3.221397	3.221397	3.221397	3.221397	3.221397	3.221397
rp021705_02	3.221397	3.221397	3.221397	3.221397	3.221397	3.221397	3.221397	3.221397	3.221397	0.0199459999999991	2.336	-2.406301	-2.914829	-2.914829	-2.914829	-3.832	3.221397	3.221397	-3.389301	-1.861275	-1.861275	-2.406301	-2.406301	-3.832	-3.832	-3.389301	-2.914829	-1.861275	-1.277131	3.221397
rp021705_03	3.221397	3.221397	3.221397	3.221397	1.509895	-3.389301	-3.832	-4.245053	-4.245053	-4.630444	-4.990027	-5.32553	-5.32553	-5.32553	-5.638565	3.221397	3.221397	3.221397	3.221397	3.221397	3.221397	3.221397	3.221397	3.221397	3.221397	3.221397	3.221397	3.221397	3.221397	3.221397
rp021705_04	3.221397	3.221397	3.221397	3.221397	3.221397	3.221397	3.221397	3.221397	1.509895	3.221397	3.221397	0.0199459999999991	-0.651059999999999	-1.277131	-2.406301	-3.389301	-4.245053	-4.630444	-4.990027	-5.32553	-5.32553	-5.32553	1.509895	1.509895	3.221397	3.221397	3.221397	3.221397	3.221397	3.221397
rp021705_05	3.221397	3.221397	3.221397	3.221397	0.739112	-0.651059999999999	-1.861275	-2.406301	-3.389301	-4.245053	-4.630444	-4.990027	-5.32553	-5.32553	-5.32553	3.221397	3.221397	3.221397	3.221397	3.221397	3.221397	3.221397	3.221397	3.221397	3.221397	3.221397	3.221397	3.221397	3.221397	3.221397
rp021705_06	3.221397	3.221397	3.221397	3.221397	3.221397	1.509895	0.739112	-0.651059999999999	-1.861275	-2.914829	-3.389301	-4.245053	-4.245053	-4.245053	-4.245053	-4.630444	-4.630444	-4.990027	3.221397	3.221397	3.221397	-2.406301	3.221397	3.221397	3.221397	3.221397	3.221397	3.221397	3.221397	3.221397
rp021705_07	3.221397	3.221397	3.221397	3.221397	3.221397	3.221397	3.221397	3.221397	-2.406301	-2.914829	-3.389301	-4.245053	-4.990027	-5.32553	-5.32553	-5.32553	-5.32553	-5.32553	3.221397	3.221397	2.336	3.221397	3.221397	3.221397	3.221397	3.221397	3.221397	3.221397	3.221397	3.221397
rp021705_08	3.221397	3.221397	3.221397	3.221397	0.739112	0.0199459999999991	-0.651059999999999	-2.406301	-3.389301	-3.832	-4.630444	-5.32553	-5.638565	-5.638565	-5.32553	-5.32553	-5.638565	3.221397	3.221397	3.221397	3.221397	3.221397	3.221397	3.221397	3.221397	3.221397	3.221397	3.221397	3.221397	3.221397
rp021705_09	3.221397	3.221397	3.221397	3.221397	3.221397	3.221397	3.221397	3.221397	-3.832	-4.630444	-4.990027	-4.990027	-4.630444	-4.630444	-4.630444	-4.245053	-4.245053	-4.630444	3.221397	3.221397	3.221397	3.221397	3.221397	3.221397	3.221397	3.221397	3.221397	3.221397	3.221397	3.221397
rp021705_10	3.221397	3.221397	3.221397	3.221397	3.221397	3.221397	3.221397	3.221397	3.221397	-1.277131	3.221397	3.221397	-3.389301	-3.832	-4.245053	-4.630444	-4.990027	-4.990027	0.739112	-2.406301	-4.630444	3.221397	3.221397	3.221397	3.221397	3.221397	3.221397	3.221397	3.221397	3.221397
rp021705_11	3.221397	3.221397	3.221397	-0.651059999999999	3.221397	-2.406301	-2.914829	-3.389301	-3.389301	-3.832	3.221397	3.221397	3.221397	3.221397	3.221397	-5.638565	3.221397	3.221397	3.221397	3.221397	3.221397	3.221397	-1.277131	0.0199459999999991	1.509895	3.221397	3.221397	3.221397	3.221397	3.221397
rp021705_12	3.221397	3.221397	3.221397	3.221397	3.221397	-2.406301	-2.914829	-3.389301	-3.389301	-3.832	-4.245053	-4.630444	-4.990027	-4.990027	-5.32553	-5.32553	3.221397	3.221397	3.221397	3.221397	3.221397	3.221397	3.221397	3.221397	3.221397	3.221397	3.221397	3.221397	3.221397	3.221397
rp021705_13	3.221397	0.739112	1.509895	3.221397	3.221397	2.336	-2.914829	-3.832	1.509895	-7.495014	1.509895	-5.32553	-1.861275	-1.861275	-2.406301	-1.861275	-3.389301	0.739112	3.221397	3.221397	0.0199459999999991	-5.638565	-0.651059999999999	0.739112	3.221397	-2.914829	3.221397	3.221397	3.221397	-5.32553
rp021705_14	3.221397	3.221397	1.509895	1.509895	0.739112	-0.651059999999999	-2.406301	-2.914829	-3.832	-4.245053	-4.990027	-5.32553	-5.638565	-5.32553	-5.32553	-5.32553	-5.638565	-4.630444	3.221397	3.221397	3.221397	3.221397	3.221397	3.221397	3.221397	3.221397	3.221397	3.221397	3.221397	3.221397
rp021705_15	3.221397	3.221397	3.221397	3.221397	3.221397	-4.245053	-4.245053	-4.630444	-4.630444	-4.630444	-4.630444	-4.630444	-4.990027	-4.990027	3.221397	3.221397	3.221397	3.221397	3.221397	3.221397	3.221397	-1.861275	-1.277131	0.739112	3.221397	3.221397	3.221397	3.221397	3.221397	3.221397
rp021705_16	3.221397	3.221397	3.221397	2.336	2.336	2.336	3.221397	3.221397	3.221397	-3.389301	-3.832	-4.630444	-5.32553	-5.638565	-5.638565	-5.638565	-5.638565	1.509895	0.0199459999999991	0.0199459999999991	0.739112	-2.406301	3.221397	3.221397	3.221397	3.221397	3.221397	3.221397	3.221397	3.221397
rp021705_17	3.221397	3.221397	3.221397	3.221397	1.509895	-1.277131	-1.861275	-2.914829	-3.389301	-3.832	-4.245053	-4.245053	-4.245053	-4.245053	-4.245053	-4.245053	-3.832	-3.832	3.221397	3.221397	3.221397	3.221397	3.221397	3.221397	3.221397	3.221397	3.221397	3.221397	3.221397	3.221397
rp021705_18	3.221397	3.221397	3.221397	3.221397	3.221397	3.221397	3.221397	3.221397	3.221397	3.221397	3.221397	3.221397	3.221397	3.221397	3.221397	3.221397	3.221397	3.221397	3.221397	3.221397	3.221397	1.509895	3.221397	3.221397	3.221397	3.221397	3.221397	3.221397	3.221397	3.221397
rp021705_19	3.221397	3.221397	3.221397	1.509895	0.739112	0.0199459999999991	-0.651059999999999	-2.406301	-2.914829	-3.832	-4.245053	-4.990027	-5.32553	-5.638565	-5.32553	-5.32553	-5.32553	-5.638565	3.221397	3.221397	3.221397	3.221397	3.221397	3.221397	3.221397	3.221397	3.221397	3.221397	3.221397	3.221397
rp021705_20	3.221397	3.221397	3.221397	3.221397	3.221397	3.221397	3.221397	3.221397	3.221397	-1.277131	-1.277131	-1.277131	-1.277131	-1.277131	-1.277131	-1.861275	-1.861275	-3.389301	-4.245053	-4.630444	-4.630444	-4.990027	-4.630444	-4.990027	3.221397	3.221397	3.221397	3.221397	3.221397	3.221397
rp021705_21	3.221397	3.221397	3.221397	3.221397	-1.861275	-3.832	-4.245053	-1.861275	-2.406301	-5.32553	2.336	2.336	1.509895	0.739112	0.739112	-0.651059999999999	-3.832	3.221397	3.221397	-4.630444	-4.630444	-4.630444	-4.245053	-4.245053	3.221397	3.221397	3.221397	3.221397	3.221397	3.221397
rp021705_22	3.221397	3.221397	3.221397	-1.861275	-1.861275	-1.277131	-1.277131	-1.861275	-2.406301	-2.914829	-3.389301	-3.389301	-3.389301	-2.914829	-2.406301	-1.861275	-1.277131	0.0199459999999991	3.221397	3.221397	3.221397	-0.651059999999999	3.221397	3.221397	3.221397	3.221397	3.221397	3.221397	3.221397	3.221397
rp021705_23	3.221397	3.221397	3.221397	3.221397	0.739112	0.0199459999999991	-1.277131	-1.861275	-2.406301	-3.389301	-3.832	-4.245053	-4.245053	-3.832	-3.832	-3.389301	-3.389301	-3.832	-3.832	3.221397	3.221397	3.221397	3.221397	3.221397	3.221397	3.221397	3.221397	3.221397	3.221397	3.221397
rp021705_24	3.221397	3.221397	3.221397	2.336	-1.861275	-1.861275	-2.914829	-3.389301	-4.245053	-4.630444	-4.990027	-5.32553	-5.32553	-5.638565	-5.638565	3.221397	3.221397	3.221397	3.221397	3.221397	3.221397	3.221397	3.221397	3.221397	3.221397	3.221397	3.221397	3.221397	3.221397	3.221397
rp021705_25	3.221397	3.221397	3.221397	3.221397	3.221397	3.221397	3.221397	2.336	-3.389301	-3.832	-3.832	-4.245053	-3.832	-3.832	-3.832	-3.832	3.221397	3.221397	3.221397	3.221397	3.221397	-1.861275	-1.277131	3.221397	3.221397	3.221397	3.221397	3.221397	3.221397	3.221397
rp021705_26	3.221397	3.221397	3.221397	3.221397	3.221397	0.739112	3.221397	3.221397	3.221397	3.221397	3.221397	3.221397	3.221397	3.221397	3.221397	3.221397	3.221397	3.221397	1.509895	3.221397	3.221397	-2.406301	3.221397	3.221397	3.221397	3.221397	3.221397	3.221397	3.221397	3.221397
rp021705_27	3.221397	3.221397	3.221397	3.221397	3.221397	3.221397	3.221397	3.221397	3.221397	3.221397	-1.861275	-2.406301	-1.861275	-1.861275	-1.277131	-1.277131	-1.277131	-1.277131	-1.277131	3.221397	3.221397	3.221397	3.221397	3.221397	3.221397	3.221397	3.221397	3.221397	3.221397	3.221397
rp021705_28	3.221397	3.221397	3.221397	3.221397	-1.861275	-2.914829	-2.914829	-3.389301	-3.832	-4.245053	-4.245053	-4.630444	-4.630444	-4.245053	-4.245053	-4.245053	3.221397	3.221397	3.221397	3.221397	3.221397	3.221397	3.221397	3.221397	3.221397	3.221397	3.221397	3.221397	3.221397	3.221397
rp021705_29	3.221397	3.221397	3.221397	3.221397	3.221397	-0.651059999999999	-2.406301	-3.389301	-4.245053	-4.990027	-4.990027	-4.990027	-4.990027	-4.630444	-4.630444	-4.630444	3.221397	3.221397	3.221397	3.221397	3.221397	3.221397	3.221397	3.221397	3.221397	3.221397	3.221397	3.221397	3.221397	3.221397
rp022105_00	3.221397	3.221397	3.221397	3.221397	3.221397	3.221397	3.221397	-3.389301	-3.832	-3.832	-4.245053	-4.630444	-4.990027	-4.990027	-4.990027	-4.990027	-4.990027	3.221397	3.221397	3.221397	3.221397	3.221397	3.221397	3.221397	3.221397	3.221397	3.221397	3.221397	3.221397	3.221397
rp022105_01	3.221397	3.221397	3.221397	3.221397	3.221397	3.221397	3.221397	3.221397	3.221397	1.509895	3.221397	3.221397	3.221397	1.509895	3.221397	-1.277131	-1.277131	-1.277131	3.221397	3.221397	3.221397	-1.277131	-0.651059999999999	3.221397	3.221397	-2.406301	-2.914829	-2.406301	-1.277131	3.221397
rp022105_02	3.221397	2.336	3.221397	3.221397	3.221397	3.221397	3.221397	3.221397	3.221397	3.221397	3.221397	3.221397	3.221397	3.221397	3.221397	3.221397	3.221397	0.739112	0.739112	3.221397	3.221397	3.221397	3.221397	3.221397	3.221397	3.221397	0.0199459999999991	2.336	3.221397	3.221397
rp022105_03	3.221397	3.221397	3.221397	3.221397	3.221397	0.739112	-0.651059999999999	-1.861275	-2.914829	-3.389301	-4.245053	-4.990027	-5.32553	-5.638565	-5.638565	-5.32553	-5.32553	3.221397	3.221397	3.221397	3.221397	3.221397	3.221397	3.221397	3.221397	3.221397	3.221397	3.221397	3.221397	3.221397
rp022105_04	3.221397	3.221397	1.509895	1.509895	3.221397	3.221397	-1.861275	0.0199459999999991	0.0199459999999991	0.739112	0.739112	3.221397	3.221397	3.221397	3.221397	3.221397	3.221397	3.221397	3.221397	3.221397	3.221397	3.221397	3.221397	3.221397	3.221397	3.221397	2.336	3.221397	3.221397	3.221397
rp022105_05	3.221397	3.221397	3.221397	3.221397	2.336	1.509895	3.221397	3.221397	3.221397	-2.914829	-3.389301	-4.245053	-4.990027	-5.32553	-5.638565	-5.638565	-5.32553	-5.32553	-5.32553	3.221397	3.221397	3.221397	3.221397	3.221397	3.221397	3.221397	3.221397	3.221397	3.221397	3.221397
rp022105_06	3.221397	3.221397	3.221397	3.221397	3.221397	3.221397	3.221397	3.221397	3.221397	-3.832	3.221397	3.221397	-1.861275	3.221397	3.221397	3.221397	3.221397	3.221397	3.221397	3.221397	3.221397	-1.861275	3.221397	3.221397	-1.277131	3.221397	-4.990027	-4.990027	-4.990027	-4.990027
rp022105_07	3.221397	3.221397	3.221397	3.221397	1.509895	0.739112	-1.277131	-2.406301	-2.914829	-3.832	-4.630444	-5.32553	-5.638565	-5.930638	-5.638565	-5.638565	-5.930638	3.221397	3.221397	3.221397	3.221397	3.221397	3.221397	3.221397	3.221397	3.221397	3.221397	3.221397	3.221397	3.221397
rp022105_08	3.221397	3.221397	3.221397	3.221397	3.221397	3.221397	3.221397	3.221397	-1.277131	-2.406301	-3.389301	-4.245053	-4.990027	-5.32553	-5.638565	-5.638565	-5.638565	-5.638565	-5.638565	3.221397	3.221397	3.221397	3.221397	3.221397	3.221397	3.221397	3.221397	3.221397	3.221397	3.221397
rp022105_09	3.221397	3.221397	3.221397	3.221397	0.739112	0.0199459999999991	-1.277131	-2.406301	-2.914829	-3.832	-4.990027	-5.32553	-5.638565	-5.638565	-5.638565	-5.638565	3.221397	3.221397	3.221397	3.221397	3.221397	3.221397	3.221397	3.221397	3.221397	3.221397	3.221397	3.221397	1.509895	3.221397
rp022105_10	3.221397	3.221397	3.221397	3.221397	3.221397	3.221397	3.221397	3.221397	0.739112	-3.389301	-3.389301	-3.832	-4.630444	-4.990027	-5.32553	-5.32553	-5.32553	-5.32553	3.221397	3.221397	3.221397	-3.389301	3.221397	3.221397	2.336	3.221397	3.221397	3.221397	0.0199459999999991	3.221397
rp022105_11	3.221397	3.221397	3.221397	3.221397	3.221397	3.221397	3.221397	3.221397	3.221397	3.221397	3.221397	3.221397	3.221397	3.221397	3.221397	3.221397	3.221397	3.221397	3.221397	3.221397	3.221397	3.221397	3.221397	3.221397	3.221397	3.221397	3.221397	3.221397	3.221397	3.221397
rp022105_12	3.221397	3.221397	3.221397	3.221397	3.221397	3.221397	3.221397	3.221397	3.221397	3.221397	3.221397	3.221397	3.221397	3.221397	3.221397	3.221397	2.336	3.221397	0.0199459999999991	0.0199459999999991	-1.277131	-2.914829	-3.832	-4.245053	-3.832	-3.832	-4.245053	-4.245053	-4.245053	-4.245053
rp022105_13	3.221397	3.221397	3.221397	0.739112	3.221397	-3.389301	-3.832	-4.245053	-4.630444	-4.990027	-5.32553	-5.638565	-5.638565	-5.638565	-5.930638	3.221397	3.221397	3.221397	3.221397	3.221397	3.221397	3.221397	3.221397	3.221397	3.221397	3.221397	3.221397	3.221397	3.221397	3.221397
rp022105_14	3.221397	3.221397	3.221397	3.221397	3.221397	3.221397	1.509895	0.739112	-1.277131	-2.406301	-3.389301	-3.832	-4.630444	-4.990027	-5.32553	-5.32553	-4.990027	-4.990027	3.221397	3.221397	3.221397	3.221397	3.221397	3.221397	3.221397	3.221397	3.221397	3.221397	3.221397	3.221397
rp022105_15	3.221397	2.336	2.336	-3.832	-2.914829	-3.389301	-1.861275	-7.315222	-7.315222	-2.914829	-0.651059999999999	-0.651059999999999	-0.651059999999999	-0.651059999999999	-0.651059999999999	3.221397	-2.406301	3.221397	3.221397	-4.630444	-3.832	3.221397	2.336	-4.245053	-0.651059999999999	-4.990027	-3.832	-3.389301	-4.990027	-4.630444
rp022105_16	3.221397	3.221397	3.221397	3.221397	3.221397	-0.651059999999999	0.0199459999999991	1.509895	0.739112	0.739112	3.221397	3.221397	3.221397	3.221397	3.221397	3.221397	3.221397	3.221397	3.221397	3.221397	3.221397	3.221397	3.221397	3.221397	3.221397	3.221397	3.221397	3.221397	3.221397	-0.651059999999999
rp022105_17	3.221397	3.221397	3.221397	3.221397	3.221397	3.221397	3.221397	3.221397	0.739112	-3.389301	-3.832	-3.832	-4.245053	-4.245053	-4.245053	0.739112	1.509895	-4.630444	-4.630444	-4.630444	-4.630444	-4.630444	-4.630444	-4.630444	-4.630444	-4.630444	-4.630444	-4.630444	-4.245053	-4.245053
rp022105_18	3.221397	3.221397	3.221397	3.221397	3.221397	3.221397	3.221397	3.221397	3.221397	3.221397	2.336	3.221397	-3.389301	-3.832	-4.245053	-4.245053	-4.245053	-3.832	-3.832	-3.832	-3.832	-3.832	-3.832	-3.832	-3.832	-4.630444	-4.630444	-4.630444	-4.630444	3.221397
rp022105_19	3.221397	3.221397	3.221397	3.221397	3.221397	3.221397	3.221397	3.221397	3.221397	3.221397	-0.651059999999999	-2.406301	-3.389301	-4.245053	-4.990027	-4.990027	-5.32553	-5.32553	-5.32553	-5.32553	-5.32553	3.221397	3.221397	3.221397	3.221397	3.221397	3.221397	3.221397	2.336	3.221397
rp022105_20	3.221397	3.221397	3.221397	3.221397	3.221397	3.221397	3.221397	3.221397	-0.651059999999999	-1.861275	-2.914829	-3.389301	-4.245053	-4.990027	-5.638565	-5.638565	-5.638565	-5.638565	-5.930638	3.221397	3.221397	-2.914829	3.221397	3.221397	2.336	3.221397	3.221397	3.221397	0.0199459999999991	3.221397
rp022105_21	3.221397	3.221397	3.221397	3.221397	3.221397	3.221397	3.221397	3.221397	3.221397	-2.914829	-3.832	-4.245053	-4.630444	-4.990027	-5.32553	-5.638565	-5.32553	-5.32553	-5.32553	3.221397	3.221397	3.221397	3.221397	3.221397	3.221397	3.221397	3.221397	3.221397	3.221397	3.221397
rp022105_22	3.221397	3.221397	3.221397	3.221397	3.221397	3.221397	3.221397	3.221397	3.221397	3.221397	3.221397	3.221397	3.221397	3.221397	3.221397	3.221397	3.221397	3.221397	3.221397	3.221397	3.221397	3.221397	3.221397	3.221397	3.221397	3.221397	3.221397	3.221397	3.221397	3.221397
rp022105_23	3.221397	3.221397	3.221397	3.221397	3.221397	1.509895	-1.277131	-1.277131	-2.406301	-3.389301	-4.630444	-4.990027	-5.638565	-5.638565	-5.930638	-5.930638	-5.930638	3.221397	3.221397	3.221397	3.221397	3.221397	3.221397	3.221397	3.221397	3.221397	3.221397	3.221397	3.221397	3.221397
rp022105_24	3.221397	3.221397	3.221397	3.221397	3.221397	3.221397	3.221397	3.221397	3.221397	-0.651059999999999	-0.651059999999999	3.221397	3.221397	-3.389301	-0.651059999999999	1.509895	1.509895	2.336	0.0199459999999991	-1.861275	-2.406301	-2.914829	-3.389301	-3.832	-3.832	-4.245053	-4.245053	-4.245053	-4.990027	-5.638565
rp022105_25	3.221397	3.221397	3.221397	3.221397	0.739112	0.739112	-1.861275	0.739112	3.221397	-4.630444	3.221397	3.221397	3.221397	-3.389301	-3.389301	-3.832	-4.245053	-1.861275	-1.861275	-4.245053	-4.245053	-3.832	-4.245053	-4.245053	3.221397	3.221397	3.221397	1.509895	-3.832	3.221397
rp022105_26	3.221397	3.221397	3.221397	3.221397	3.221397	3.221397	-1.277131	3.221397	3.221397	-3.389301	-4.245053	-4.630444	-4.990027	-5.32553	-5.32553	-4.990027	-4.990027	-4.990027	-4.990027	-5.32553	3.221397	3.221397	3.221397	3.221397	3.221397	3.221397	3.221397	3.221397	3.221397	3.221397
rp022105_27	3.221397	3.221397	3.221397	3.221397	3.221397	3.221397	-1.277131	-1.861275	-2.914829	-3.389301	-4.245053	-4.990027	-5.32553	-5.638565	-5.638565	-5.930638	-5.930638	3.221397	3.221397	3.221397	3.221397	3.221397	3.221397	3.221397	3.221397	3.221397	3.221397	3.221397	3.221397	3.221397
rp022105_28	3.221397	3.221397	3.221397	3.221397	3.221397	3.221397	3.221397	3.221397	3.221397	3.221397	3.221397	3.221397	0.739112	-0.651059999999999	-1.861275	-2.914829	-4.630444	-4.990027	-5.32553	-4.990027	-4.630444	-4.630444	-4.990027	-5.638565	3.221397	3.221397	3.221397	3.221397	3.221397	3.221397
rp022105_29	3.221397	3.221397	3.221397	3.221397	3.221397	2.336	1.509895	0.0199459999999991	-1.861275	-2.914829	-4.245053	-4.990027	-5.32553	-5.638565	-5.930638	-5.638565	-5.638565	-5.638565	3.221397	3.221397	3.221397	3.221397	3.221397	3.221397	3.221397	3.221397	3.221397	3.221397	3.221397	3.221397
rp022604_00	3.221397	3.221397	3.221397	3.221397	3.221397	3.221397	3.221397	-0.651059999999999	3.221397	3.221397	3.221397	3.221397	3.221397	3.221397	0.0199459999999991	-3.832	3.221397	-2.914829	-7.315222	3.221397	3.221397	-2.914829	-3.389301	3.221397	3.221397	-3.832	-3.389301	-3.389301	-3.389301	-2.914829
rp022604_01	3.221397	3.221397	3.221397	3.221397	3.221397	-1.277131	-2.406301	-2.914829	-3.389301	-3.832	-4.630444	-4.990027	-5.638565	-5.638565	-5.638565	-5.638565	-5.638565	-5.930638	3.221397	3.221397	3.221397	3.221397	3.221397	3.221397	3.221397	3.221397	3.221397	3.221397	3.221397	3.221397
rp022604_02	3.221397	3.221397	3.221397	3.221397	3.221397	-0.651059999999999	-1.861275	-2.914829	-3.832	-3.832	-4.630444	-4.990027	-5.32553	-5.638565	-5.638565	-5.638565	-5.638565	-5.930638	3.221397	3.221397	3.221397	3.221397	3.221397	3.221397	3.221397	3.221397	-0.651059999999999	3.221397	3.221397	3.221397
rp022604_03	3.221397	3.221397	3.221397	3.221397	3.221397	3.221397	1.509895	1.509895	1.509895	2.336	-2.406301	-2.406301	-2.914829	-3.389301	-4.245053	-4.245053	-4.245053	-4.630444	-4.630444	-4.630444	-4.630444	-4.630444	-4.630444	3.221397	3.221397	2.336	3.221397	3.221397	3.221397	3.221397
rp022604_04	3.221397	3.221397	3.221397	1.509895	1.509895	-1.861275	-2.914829	-3.832	-4.245053	-4.630444	-4.990027	-5.638565	-5.930638	-5.638565	-5.638565	-5.638565	-5.930638	3.221397	3.221397	3.221397	3.221397	3.221397	3.221397	3.221397	3.221397	3.221397	3.221397	3.221397	3.221397	3.221397
rp022604_05	3.221397	3.221397	3.221397	3.221397	3.221397	-3.389301	-3.832	-4.630444	-4.630444	-4.990027	-5.32553	-5.32553	-5.638565	-5.638565	-5.638565	-5.638565	3.221397	3.221397	3.221397	3.221397	3.221397	3.221397	3.221397	3.221397	0.0199459999999991	0.0199459999999991	3.221397	3.221397	3.221397	3.221397
rp022604_06	3.221397	3.221397	3.221397	3.221397	3.221397	3.221397	-4.990027	3.221397	-0.651059999999999	-2.406301	-2.406301	-3.389301	-3.832	-4.630444	-5.32553	-5.638565	-5.638565	-5.638565	-5.638565	1.509895	1.509895	3.221397	3.221397	3.221397	3.221397	3.221397	3.221397	3.221397	3.221397	3.221397
rp022604_07	3.221397	3.221397	3.221397	3.221397	3.221397	-2.406301	-3.389301	-3.832	-4.245053	-4.630444	-4.990027	-5.32553	-5.638565	-5.638565	-5.638565	-5.638565	-5.930638	3.221397	3.221397	3.221397	3.221397	3.221397	3.221397	3.221397	3.221397	3.221397	3.221397	3.221397	3.221397	3.221397
rp022604_08	3.221397	3.221397	3.221397	3.221397	3.221397	-1.861275	-2.914829	-3.832	-3.832	-4.245053	-4.630444	-4.990027	-5.638565	-5.638565	-5.638565	-5.638565	-5.638565	3.221397	3.221397	3.221397	3.221397	3.221397	3.221397	3.221397	3.221397	3.221397	3.221397	3.221397	3.221397	3.221397
rp022604_09	3.221397	3.221397	3.221397	3.221397	3.221397	-2.406301	-2.406301	-3.389301	-3.832	-4.245053	-4.630444	-4.990027	-5.32553	-5.638565	-5.638565	-5.638565	-5.638565	-5.930638	3.221397	3.221397	3.221397	3.221397	3.221397	1.509895	0.739112	3.221397	3.221397	3.221397	3.221397	3.221397
rp022604_10	3.221397	3.221397	3.221397	3.221397	3.221397	-2.914829	-3.389301	-4.245053	-4.630444	-4.990027	-5.638565	-5.638565	-5.638565	-5.638565	-5.638565	3.221397	3.221397	3.221397	3.221397	3.221397	3.221397	3.221397	3.221397	3.221397	3.221397	3.221397	3.221397	3.221397	3.221397	3.221397
rp022604_11	3.221397	3.221397	3.221397	3.221397	3.221397	-3.832	-4.245053	-4.245053	-4.630444	-5.32553	-5.638565	-5.930638	-5.930638	-5.930638	-5.930638	3.221397	3.221397	3.221397	3.221397	3.221397	3.221397	3.221397	3.221397	3.221397	3.221397	3.221397	-4.245053	3.221397	3.221397	3.221397
rp022604_12	3.221397	3.221397	3.221397	2.336	-2.406301	-3.389301	-3.389301	-3.832	-4.245053	-4.630444	-5.32553	-5.638565	-5.638565	-5.638565	-5.638565	-5.638565	3.221397	3.221397	3.221397	3.221397	3.221397	3.221397	3.221397	3.221397	3.221397	-1.277131	-1.277131	3.221397	3.221397	3.221397
rp022604_13	3.221397	3.221397	3.221397	3.221397	2.336	-2.914829	-3.389301	-3.832	-4.245053	-4.630444	-4.990027	-5.32553	-5.638565	-5.638565	-5.638565	-5.638565	3.221397	3.221397	3.221397	3.221397	3.221397	3.221397	3.221397	3.221397	3.221397	3.221397	3.221397	3.221397	3.221397	3.221397
rp022604_14	3.221397	3.221397	3.221397	3.221397	-2.914829	-4.245053	-4.630444	-4.630444	-4.990027	-5.32553	-5.32553	-5.32553	-5.32553	-5.32553	3.221397	3.221397	3.221397	3.221397	3.221397	3.221397	3.221397	3.221397	3.221397	3.221397	3.221397	3.221397	3.221397	3.221397	3.221397	3.221397
rp022604_15	3.221397	3.221397	3.221397	3.221397	-0.651059999999999	-1.277131	-2.406301	-3.389301	-3.832	-4.245053	-4.630444	-5.32553	-5.638565	-5.638565	-5.638565	-5.638565	-5.638565	3.221397	3.221397	3.221397	3.221397	3.221397	3.221397	3.221397	-0.651059999999999	0.0199459999999991	3.221397	3.221397	3.221397	3.221397
rp022604_16	3.221397	3.221397	3.221397	3.221397	3.221397	3.221397	-1.861275	-2.914829	-3.832	-4.245053	-4.630444	-4.990027	-5.638565	-5.638565	-5.638565	-5.32553	-5.32553	3.221397	3.221397	3.221397	3.221397	3.221397	3.221397	3.221397	3.221397	3.221397	3.221397	3.221397	3.221397	3.221397
rp022604_17	3.221397	3.221397	3.221397	3.221397	-1.861275	-1.861275	-2.406301	-3.389301	-3.832	-4.245053	-4.630444	-5.32553	-5.638565	-5.638565	-5.638565	-5.638565	-5.638565	-5.930638	3.221397	3.221397	3.221397	3.221397	3.221397	3.221397	3.221397	3.221397	3.221397	3.221397	3.221397	3.221397
rp022604_18	3.221397	3.221397	3.221397	3.221397	0.739112	-1.277131	-2.406301	-2.914829	-3.832	-4.245053	-4.990027	-5.32553	-5.638565	-5.638565	-5.638565	-5.638565	-5.930638	3.221397	3.221397	3.221397	3.221397	3.221397	3.221397	3.221397	3.221397	3.221397	3.221397	2.336	3.221397	3.221397
rp022604_19	3.221397	3.221397	3.221397	3.221397	1.509895	-0.651059999999999	-1.861275	-2.406301	-3.389301	-3.832	-4.630444	-4.990027	-5.32553	-5.638565	-5.638565	-5.638565	-5.638565	3.221397	3.221397	3.221397	3.221397	3.221397	3.221397	0.739112	3.221397	3.221397	3.221397	3.221397	3.221397	3.221397
rp022604_20	3.221397	3.221397	3.221397	3.221397	-3.389301	-3.389301	-3.832	-4.245053	-4.630444	-4.630444	-4.990027	-5.32553	-5.32553	-5.32553	-5.32553	-5.638565	3.221397	-1.277131	-0.651059999999999	3.221397	3.221397	3.221397	3.221397	3.221397	3.221397	3.221397	3.221397	3.221397	3.221397	3.221397
rp022604_21	3.221397	3.221397	3.221397	3.221397	3.221397	-2.914829	-3.832	-3.832	-4.245053	-4.990027	-5.32553	-5.638565	-5.638565	-5.32553	-5.32553	-5.638565	3.221397	3.221397	3.221397	3.221397	3.221397	3.221397	3.221397	3.221397	3.221397	3.221397	3.221397	3.221397	3.221397	3.221397
rp022604_22	3.221397	3.221397	3.221397	3.221397	-0.651059999999999	-2.406301	-2.914829	-3.832	-4.245053	-4.630444	-5.32553	-5.638565	-5.638565	-5.638565	-5.638565	-5.638565	3.221397	3.221397	3.221397	3.221397	3.221397	3.221397	3.221397	3.221397	3.221397	3.221397	-1.277131	3.221397	3.221397	3.221397
rp022604_23	3.221397	3.221397	3.221397	0.739112	-0.651059999999999	-2.406301	-3.832	-3.832	-3.832	-4.630444	-4.990027	-5.32553	-5.638565	-5.638565	-5.638565	-5.638565	-5.638565	3.221397	3.221397	3.221397	3.221397	3.221397	3.221397	3.221397	3.221397	3.221397	3.221397	3.221397	3.221397	3.221397
rp022604_24	3.221397	3.221397	3.221397	3.221397	3.221397	3.221397	3.221397	3.221397	3.221397	3.221397	3.221397	0.739112	0.739112	-4.245053	-4.630444	-4.630444	-4.990027	-4.990027	-4.990027	-4.990027	-4.990027	-4.990027	-4.990027	3.221397	3.221397	3.221397	3.221397	3.221397	3.221397	3.221397
rp022604_25	3.221397	3.221397	3.221397	3.221397	3.221397	3.221397	3.221397	-3.389301	-3.832	-4.245053	-4.630444	-4.990027	-5.32553	-5.32553	-5.638565	-5.32553	-5.638565	3.221397	3.221397	3.221397	3.221397	3.221397	3.221397	3.221397	3.221397	3.221397	3.221397	3.221397	3.221397	3.221397
rp022604_26	3.221397	3.221397	3.221397	3.221397	3.221397	3.221397	3.221397	-2.914829	-3.832	-4.245053	-4.630444	-4.990027	-5.32553	-5.638565	-5.32553	-5.32553	-5.32553	-5.638565	3.221397	3.221397	3.221397	3.221397	3.221397	3.221397	3.221397	3.221397	3.221397	3.221397	3.221397	3.221397
rp022604_27	3.221397	3.221397	3.221397	3.221397	3.221397	3.221397	3.221397	3.221397	3.221397	-0.651059999999999	0.0199459999999991	-0.651059999999999	-0.651059999999999	-2.406301	-3.389301	-3.832	-4.630444	-4.990027	-5.32553	-5.638565	-5.32553	-5.32553	-5.32553	-5.32553	3.221397	3.221397	3.221397	3.221397	3.221397	3.221397
rp022604_28	3.221397	3.221397	3.221397	3.221397	3.221397	3.221397	3.221397	-2.914829	-3.832	-4.245053	-4.630444	-4.990027	-5.32553	-5.32553	-5.32553	-5.32553	-4.990027	-4.990027	3.221397	3.221397	3.221397	3.221397	3.221397	3.221397	3.221397	3.221397	3.221397	1.509895	3.221397	3.221397
rp022604_29	3.221397	3.221397	3.221397	3.221397	3.221397	3.221397	3.221397	3.221397	3.221397	3.221397	-3.389301	-4.245053	-4.245053	-4.245053	-4.630444	-4.630444	-4.990027	-4.990027	-4.990027	-4.990027	-4.990027	-4.990027	-4.990027	-4.990027	0.0199459999999991	-4.990027	3.221397	3.221397	3.221397	3.221397
rp030104_00	3.221397	3.221397	3.221397	2.336	1.509895	0.0199459999999991	-1.277131	-2.406301	-2.914829	-3.832	-4.245053	0.0199459999999991	-1.277131	-5.638565	-5.638565	-5.638565	-5.638565	3.221397	3.221397	3.221397	3.221397	3.221397	3.221397	3.221397	3.221397	3.221397	3.221397	3.221397	3.221397	3.221397
rp030104_01	3.221397	3.221397	3.221397	3.221397	3.221397	3.221397	3.221397	3.221397	3.221397	3.221397	3.221397	3.221397	3.221397	3.221397	3.221397	0.0199459999999991	-3.389301	-3.389301	-3.832	-4.245053	-4.630444	-4.990027	-4.990027	-4.990027	-4.990027	-5.32553	-5.32553	-5.32553	2.336	3.221397
rp030104_02	3.221397	3.221397	3.221397	2.336	-1.277131	-1.277131	3.221397	3.221397	3.221397	3.221397	3.221397	3.221397	3.221397	3.221397	-4.245053	3.221397	3.221397	-5.32553	-5.638565	-5.638565	-5.638565	3.221397	3.221397	3.221397	3.221397	3.221397	3.221397	3.221397	3.221397	3.221397
rp030104_03	3.221397	3.221397	3.221397	3.221397	3.221397	3.221397	3.221397	3.221397	3.221397	3.221397	3.221397	0.739112	3.221397	-0.651059999999999	0.0199459999999991	3.221397	-3.832	0.0199459999999991	0.739112	1.509895	2.336	-4.990027	-5.32553	-4.630444	-4.630444	3.221397	3.221397	-4.990027	-4.990027	3.221397
rp030104_04	3.221397	3.221397	3.221397	3.221397	3.221397	-1.277131	-1.861275	-2.914829	-3.389301	-3.832	-4.245053	3.221397	3.221397	-5.32553	-5.638565	-5.32553	-5.32553	-5.32553	-5.638565	3.221397	3.221397	3.221397	3.221397	3.221397	3.221397	3.221397	3.221397	3.221397	3.221397	3.221397
rp030104_05	3.221397	3.221397	3.221397	3.221397	-1.861275	-1.861275	-2.406301	1.509895	1.509895	-4.630444	-4.990027	3.221397	3.221397	-5.638565	-5.638565	-5.638565	-5.930638	3.221397	3.221397	3.221397	3.221397	3.221397	3.221397	3.221397	3.221397	3.221397	0.739112	3.221397	3.221397	3.221397
rp030104_06	3.221397	3.221397	3.221397	3.221397	3.221397	3.221397	-3.389301	-2.406301	3.221397	-3.832	3.221397	3.221397	-4.990027	-5.638565	-5.638565	-5.638565	-5.638565	-5.638565	-5.638565	3.221397	3.221397	3.221397	3.221397	3.221397	3.221397	2.336	1.509895	3.221397	3.221397	3.221397
rp030104_07	3.221397	3.221397	3.221397	3.221397	3.221397	2.336	3.221397	3.221397	0.0199459999999991	-4.245053	-4.630444	3.221397	3.221397	-4.990027	-5.32553	-5.32553	-5.32553	-5.32553	-5.32553	3.221397	3.221397	3.221397	3.221397	-1.277131	3.221397	3.221397	3.221397	3.221397	3.221397	3.221397
rp030104_08	3.221397	3.221397	3.221397	3.221397	3.221397	3.221397	0.0199459999999991	3.221397	3.221397	-2.914829	-3.832	-2.914829	-2.406301	-4.990027	-5.638565	-5.638565	-5.32553	-5.32553	-5.32553	-5.32553	3.221397	3.221397	3.221397	3.221397	3.221397	3.221397	3.221397	3.221397	3.221397	3.221397
rp030104_09	3.221397	3.221397	3.221397	3.221397	-1.277131	-1.861275	-2.914829	-3.389301	-4.245053	-4.630444	-4.990027	3.221397	3.221397	-5.638565	-5.638565	-5.638565	-5.638565	3.221397	3.221397	3.221397	3.221397	3.221397	3.221397	3.221397	3.221397	2.336	-0.651059999999999	3.221397	3.221397	3.221397
rp030104_10	3.221397	3.221397	3.221397	3.221397	3.221397	-1.861275	-2.914829	-3.389301	-3.389301	-4.630444	-5.32553	3.221397	3.221397	-5.638565	-5.638565	-5.638565	3.221397	3.221397	3.221397	3.221397	3.221397	3.221397	3.221397	3.221397	3.221397	3.221397	3.221397	3.221397	3.221397	3.221397
rp030104_11	3.221397	3.221397	3.221397	2.336	3.221397	2.336	2.336	3.221397	3.221397	3.221397	3.221397	3.221397	3.221397	3.221397	3.221397	3.221397	3.221397	3.221397	0.739112	-0.651059999999999	-5.930638	-6.457414	2.336	3.221397	3.221397	-3.389301	-3.389301	-3.389301	-3.389301	3.221397
rp030104_12	3.221397	3.221397	3.221397	3.221397	1.509895	0.739112	0.739112	-3.832	-4.245053	-4.630444	-4.990027	3.221397	3.221397	-5.638565	-5.638565	-5.638565	-5.638565	3.221397	3.221397	3.221397	3.221397	3.221397	3.221397	3.221397	3.221397	3.221397	3.221397	3.221397	3.221397	3.221397
rp030104_13	3.221397	3.221397	3.221397	3.221397	-1.861275	-1.861275	-3.389301	-4.245053	-4.245053	-4.630444	-5.32553	-1.861275	-1.861275	-5.638565	-5.638565	-5.638565	3.221397	3.221397	3.221397	3.221397	3.221397	3.221397	3.221397	3.221397	3.221397	3.221397	3.221397	3.221397	3.221397	3.221397
rp030104_14	3.221397	3.221397	3.221397	3.221397	-1.277131	-1.861275	-2.406301	-3.389301	-3.832	-4.245053	-4.990027	3.221397	3.221397	3.221397	-5.638565	-5.32553	-5.32553	-5.638565	3.221397	3.221397	3.221397	3.221397	3.221397	3.221397	3.221397	3.221397	3.221397	3.221397	3.221397	3.221397
rp030104_15	3.221397	3.221397	3.221397	-1.277131	-3.832	3.221397	3.221397	3.221397	-4.245053	-1.277131	-0.651059999999999	-1.277131	3.221397	3.221397	3.221397	3.221397	3.221397	2.336	3.221397	3.221397	3.221397	3.221397	-2.914829	-4.990027	-4.245053	0.739112	0.739112	0.0199459999999991	1.509895	3.221397
rp030104_16	3.221397	3.221397	3.221397	3.221397	3.221397	-1.861275	0.0199459999999991	-3.832	-4.245053	-4.630444	-4.630444	3.221397	3.221397	-5.638565	-5.638565	-5.32553	-5.638565	-5.638565	3.221397	3.221397	3.221397	3.221397	3.221397	3.221397	3.221397	2.336	1.509895	3.221397	3.221397	3.221397
rp030104_17	3.221397	3.221397	3.221397	3.221397	0.0199459999999991	0.0199459999999991	0.739112	0.0199459999999991	3.221397	2.336	-1.861275	-1.861275	3.221397	3.221397	-4.245053	-4.630444	-4.630444	1.509895	-4.630444	-4.630444	-4.990027	-4.990027	-4.990027	-4.990027	-0.651059999999999	3.221397	3.221397	3.221397	3.221397	3.221397
rp030104_18	3.221397	3.221397	3.221397	3.221397	3.221397	3.221397	3.221397	3.221397	-2.914829	-3.832	-4.245053	-2.406301	3.221397	-5.638565	-5.638565	-5.638565	-5.32553	-5.32553	-5.638565	3.221397	3.221397	3.221397	3.221397	3.221397	3.221397	0.0199459999999991	3.221397	3.221397	3.221397	3.221397
rp030104_19	3.221397	3.221397	3.221397	3.221397	-0.651059999999999	-1.861275	-2.406301	-3.389301	-3.832	-4.630444	-4.990027	-1.861275	3.221397	-5.638565	-5.638565	-5.32553	-5.638565	3.221397	3.221397	3.221397	3.221397	3.221397	3.221397	3.221397	3.221397	3.221397	0.0199459999999991	3.221397	3.221397	3.221397
rp030104_20	3.221397	3.221397	3.221397	3.221397	3.221397	3.221397	-3.389301	-3.832	-4.630444	-4.990027	-4.990027	3.221397	3.221397	-5.638565	-5.32553	-5.638565	3.221397	3.221397	3.221397	3.221397	3.221397	3.221397	3.221397	3.221397	3.221397	1.509895	3.221397	3.221397	3.221397	3.221397
rp030104_21	3.221397	3.221397	3.221397	3.221397	3.221397	3.221397	3.221397	3.221397	3.221397	3.221397	-4.245053	-2.406301	3.221397	3.221397	-5.638565	-5.930638	-5.930638	-5.930638	3.221397	3.221397	3.221397	3.221397	3.221397	3.221397	3.221397	3.221397	3.221397	3.221397	3.221397	3.221397
rp030104_22	3.221397	3.221397	2.336	2.336	-2.914829	3.221397	3.221397	2.336	0.0199459999999991	3.221397	3.221397	3.221397	3.221397	3.221397	-4.630444	-1.861275	-4.990027	-4.990027	-4.990027	-4.990027	-4.990027	-4.990027	-4.990027	-4.990027	-4.990027	-4.630444	3.221397	3.221397	3.221397	3.221397
rp030104_23	3.221397	3.221397	3.221397	3.221397	1.509895	2.336	2.336	-3.389301	-4.245053	-4.630444	-4.990027	-1.861275	-1.861275	-5.638565	-5.638565	-5.638565	-5.638565	3.221397	3.221397	3.221397	3.221397	3.221397	3.221397	3.221397	3.221397	3.221397	3.221397	3.221397	3.221397	3.221397
rp030104_24	3.221397	3.221397	3.221397	3.221397	-0.651059999999999	-1.861275	-1.861275	-2.914829	-3.832	-4.245053	-4.630444	3.221397	3.221397	-5.638565	-5.32553	-5.32553	-5.32553	-5.32553	3.221397	3.221397	3.221397	3.221397	3.221397	3.221397	3.221397	3.221397	3.221397	3.221397	3.221397	3.221397
rp030104_25	3.221397	3.221397	0.0199459999999991	3.221397	0.739112	0.739112	0.739112	0.0199459999999991	-1.861275	-3.832	-4.630444	3.221397	3.221397	-5.32553	-5.638565	-5.32553	-5.32553	-5.32553	3.221397	3.221397	3.221397	3.221397	3.221397	3.221397	3.221397	-1.277131	0.0199459999999991	3.221397	3.221397	3.221397
rp030104_26	3.221397	3.221397	3.221397	3.221397	0.739112	3.221397	3.221397	3.221397	1.509895	-3.832	-4.245053	-2.406301	-2.406301	-5.638565	-5.638565	-5.32553	-5.32553	-5.32553	3.221397	3.221397	3.221397	3.221397	3.221397	3.221397	3.221397	2.336	0.739112	1.509895	3.221397	3.221397
rp030104_27	3.221397	3.221397	3.221397	3.221397	3.221397	-1.861275	-1.861275	-3.832	-4.245053	-4.630444	-4.990027	3.221397	3.221397	-5.638565	-5.638565	-5.638565	-5.638565	3.221397	3.221397	3.221397	3.221397	3.221397	3.221397	3.221397	3.221397	3.221397	3.221397	3.221397	3.221397	3.221397
rp030104_28	3.221397	3.221397	3.221397	3.221397	3.221397	3.221397	3.221397	3.221397	3.221397	3.221397	3.221397	3.221397	3.221397	3.221397	-2.914829	-3.389301	-3.832	-3.832	-4.245053	-4.245053	-4.245053	-4.630444	-4.630444	-4.630444	-4.630444	-4.630444	-4.245053	-4.245053	3.221397	3.221397
rp030104_29	3.221397	3.221397	3.221397	3.221397	3.221397	3.221397	3.221397	3.221397	3.221397	-3.389301	3.221397	3.221397	3.221397	-5.32553	-5.32553	-5.32553	-5.32553	-5.32553	-5.32553	-5.638565	3.221397	3.221397	3.221397	3.221397	3.221397	2.336	-0.651059999999999	3.221397	3.221397	3.221397
rp030404_00	3.221397	3.221397	3.221397	1.509895	3.221397	3.221397	3.221397	3.221397	3.221397	2.336	3.221397	3.221397	3.221397	3.221397	3.221397	3.221397	3.221397	3.221397	3.221397	-4.630444	0.0199459999999991	0.0199459999999991	-4.990027	-4.990027	1.509895	3.221397	3.221397	3.221397	3.221397	3.221397
rp030404_01	3.221397	0.0199459999999991	2.336	2.336	2.336	-2.406301	-2.406301	3.221397	1.509895	3.221397	3.221397	-1.277131	1.509895	-3.389301	3.221397	3.221397	3.221397	-2.914829	3.221397	3.221397	-6.694651	0.0199459999999991	-4.990027	3.221397	-2.406301	-4.990027	3.221397	3.221397	3.221397	0.739112
rp030404_02	3.221397	3.221397	3.221397	3.221397	3.221397	3.221397	3.221397	-3.389301	-3.832	-4.245053	-4.990027	-5.32553	-5.638565	-5.638565	-5.638565	-5.638565	-5.638565	3.221397	3.221397	3.221397	3.221397	3.221397	3.221397	3.221397	3.221397	3.221397	3.221397	3.221397	3.221397	3.221397
rp030404_03	3.221397	1.509895	2.336	3.221397	3.221397	3.221397	3.221397	-3.832	-4.245053	-4.630444	-4.990027	-5.32553	-5.638565	-5.638565	-5.638565	-5.638565	-5.930638	3.221397	3.221397	3.221397	3.221397	3.221397	3.221397	3.221397	3.221397	3.221397	3.221397	3.221397	3.221397	3.221397
rp030404_04	3.221397	2.336	3.221397	-4.245053	-2.406301	-2.406301	3.221397	-3.832	3.221397	3.221397	3.221397	3.221397	3.221397	-2.406301	-3.832	-3.389301	1.509895	3.221397	-0.651059999999999	3.221397	3.221397	-3.832	3.221397	3.221397	-5.32553	3.221397	2.336	3.221397	3.221397	3.221397
rp030404_05	3.221397	3.221397	3.221397	3.221397	0.739112	-0.651059999999999	0.0199459999999991	2.336	3.221397	-4.245053	-4.630444	-4.990027	-5.32553	-5.638565	-5.638565	-5.638565	-5.638565	-5.638565	3.221397	3.221397	3.221397	3.221397	3.221397	3.221397	3.221397	3.221397	3.221397	3.221397	3.221397	3.221397
rp030404_06	3.221397	3.221397	3.221397	1.509895	1.509895	1.509895	-3.389301	-2.914829	-3.832	-4.245053	-4.630444	-4.990027	-5.32553	-5.638565	-5.638565	-5.638565	-5.638565	-5.638565	3.221397	3.221397	1.509895	3.221397	3.221397	3.221397	3.221397	3.221397	3.221397	3.221397	3.221397	3.221397
rp030404_07	3.221397	3.221397	3.221397	3.221397	2.336	-1.277131	-4.630444	-2.406301	3.221397	3.221397	-2.406301	-1.861275	-1.861275	-3.832	-4.630444	-4.990027	-5.32553	-5.32553	-5.32553	-4.990027	-4.990027	-5.32553	3.221397	3.221397	1.509895	0.739112	-0.651059999999999	3.221397	3.221397	3.221397
rp030404_08	3.221397	3.221397	3.221397	2.336	0.0199459999999991	-1.277131	-2.406301	-3.389301	-3.832	-4.245053	-4.630444	-4.990027	-5.638565	-5.930638	-5.638565	-5.638565	-5.930638	3.221397	3.221397	3.221397	3.221397	3.221397	3.221397	3.221397	3.221397	3.221397	3.221397	3.221397	3.221397	3.221397
rp030404_09	3.221397	3.221397	3.221397	3.221397	-0.651059999999999	-1.277131	-1.861275	-2.914829	-3.389301	-3.832	-4.630444	-5.32553	-5.638565	-5.930638	-5.638565	-5.638565	-5.930638	3.221397	3.221397	3.221397	3.221397	3.221397	3.221397	3.221397	3.221397	3.221397	3.221397	3.221397	3.221397	3.221397
rp030404_10	3.221397	3.221397	3.221397	3.221397	3.221397	3.221397	3.221397	3.221397	-4.630444	-4.990027	-5.32553	-5.32553	-4.990027	-4.990027	-4.630444	-4.630444	3.221397	3.221397	3.221397	3.221397	3.221397	3.221397	3.221397	3.221397	3.221397	3.221397	3.221397	3.221397	3.221397	3.221397
rp030404_11	3.221397	3.221397	3.221397	3.221397	3.221397	3.221397	3.221397	-3.832	-4.245053	-4.245053	-4.630444	-5.32553	-5.32553	-5.638565	-5.32553	-5.32553	-5.32553	-5.32553	3.221397	3.221397	3.221397	3.221397	3.221397	3.221397	3.221397	3.221397	3.221397	3.221397	3.221397	3.221397
rp030404_12	3.221397	3.221397	3.221397	3.221397	0.0199459999999991	0.0199459999999991	-1.861275	-1.861275	3.221397	0.0199459999999991	0.739112	1.509895	3.221397	3.221397	-2.406301	3.221397	3.221397	0.0199459999999991	-1.861275	-2.406301	-0.651059999999999	0.0199459999999991	-0.651059999999999	-2.406301	-6.457414	-6.203151	-2.914829	-3.832	-3.832	-5.930638
rp030404_13	3.221397	3.221397	3.221397	-1.861275	-1.277131	-1.277131	-4.245053	-4.630444	-4.990027	-4.990027	-5.32553	-5.638565	-5.638565	-5.638565	-5.638565	3.221397	3.221397	3.221397	3.221397	3.221397	3.221397	3.221397	3.221397	3.221397	3.221397	3.221397	3.221397	3.221397	3.221397	3.221397
rp030404_14	3.221397	3.221397	3.221397	3.221397	3.221397	-2.406301	-2.914829	-3.832	-3.832	-4.630444	-4.990027	-5.32553	-5.638565	-5.638565	-5.32553	-5.32553	-5.32553	3.221397	3.221397	3.221397	2.336	3.221397	3.221397	3.221397	3.221397	3.221397	3.221397	-0.651059999999999	3.221397	3.221397
rp030404_15	3.221397	3.221397	3.221397	-4.990027	-1.277131	-1.277131	-1.861275	-2.406301	-4.245053	3.221397	3.221397	3.221397	0.0199459999999991	-3.389301	-4.630444	2.336	3.221397	-4.245053	-4.245053	-4.245053	-3.832	-4.245053	-4.245053	-3.832	-4.245053	3.221397	1.509895	2.336	2.336	-1.277131
rp030404_16	3.221397	3.221397	3.221397	2.336	1.509895	2.336	2.336	0.0199459999999991	-3.832	-4.245053	-4.990027	-5.32553	-5.638565	-5.638565	-5.638565	-5.32553	-5.32553	2.336	3.221397	3.221397	3.221397	3.221397	3.221397	3.221397	3.221397	3.221397	3.221397	3.221397	3.221397	3.221397
rp030404_17	3.221397	3.221397	3.221397	-1.861275	-1.277131	-1.277131	-1.861275	-1.861275	-4.245053	-4.630444	-4.990027	-5.32553	-5.638565	-5.638565	-5.32553	-5.32553	-5.638565	3.221397	3.221397	3.221397	3.221397	3.221397	3.221397	3.221397	3.221397	0.0199459999999991	-0.651059999999999	3.221397	3.221397	3.221397
rp030404_18	3.221397	3.221397	3.221397	3.221397	2.336	1.509895	1.509895	-1.861275	-1.861275	-0.651059999999999	3.221397	3.221397	3.221397	-1.861275	-1.277131	-3.389301	-3.389301	-3.832	-3.832	-4.245053	-4.245053	-4.245053	-4.245053	-4.245053	-4.245053	-4.245053	-3.832	-3.389301	0.0199459999999991	3.221397
rp030404_19	3.221397	3.221397	3.221397	2.336	3.221397	3.221397	3.221397	3.221397	3.221397	-4.245053	-4.630444	-4.990027	-5.32553	-5.32553	-5.32553	-5.32553	3.221397	3.221397	3.221397	3.221397	3.221397	2.336	2.336	3.221397	3.221397	3.221397	3.221397	3.221397	3.221397	3.221397
rp030404_20	3.221397	3.221397	3.221397	3.221397	3.221397	-2.406301	-4.245053	-4.630444	-4.990027	-5.32553	-5.638565	-5.638565	-5.638565	-5.638565	-5.638565	3.221397	3.221397	3.221397	3.221397	3.221397	3.221397	3.221397	3.221397	3.221397	3.221397	3.221397	3.221397	3.221397	3.221397	3.221397
rp030404_21	3.221397	3.221397	1.509895	3.221397	3.221397	3.221397	-0.651059999999999	-4.245053	-4.245053	-4.245053	-4.990027	-5.32553	-5.32553	-5.32553	-5.32553	-5.32553	-5.32553	-4.990027	-2.406301	3.221397	3.221397	3.221397	3.221397	3.221397	3.221397	3.221397	3.221397	3.221397	3.221397	3.221397
rp030404_22	3.221397	3.221397	2.336	3.221397	3.221397	-2.406301	-2.914829	1.509895	2.336	-4.630444	-5.32553	-5.32553	-5.638565	-5.638565	-5.638565	-5.638565	-5.930638	3.221397	3.221397	3.221397	3.221397	3.221397	3.221397	3.221397	3.221397	3.221397	3.221397	3.221397	3.221397	3.221397
rp030404_23	3.221397	1.509895	0.0199459999999991	3.221397	3.221397	3.221397	-3.832	-5.32553	-1.277131	-1.861275	-1.861275	-1.861275	-2.406301	0.739112	0.739112	-1.861275	-2.406301	-2.914829	0.0199459999999991	0.0199459999999991	0.0199459999999991	0.739112	-2.914829	-2.406301	-2.914829	-3.832	-1.861275	3.221397	3.221397	-1.277131
rp030404_24	3.221397	3.221397	3.221397	2.336	3.221397	3.221397	3.221397	0.739112	-3.832	-4.245053	-4.630444	-5.32553	-5.32553	-5.638565	-5.638565	-5.32553	-5.32553	-5.32553	3.221397	2.336	2.336	2.336	3.221397	3.221397	3.221397	3.221397	3.221397	-0.651059999999999	3.221397	3.221397
rp030404_25	3.221397	3.221397	3.221397	-2.914829	3.221397	-3.389301	-4.990027	-5.930638	3.221397	3.221397	3.221397	-4.630444	-4.245053	-3.389301	-4.990027	-5.32553	-4.990027	-4.990027	-4.990027	-4.990027	-4.990027	-4.990027	1.509895	2.336	2.336	0.0199459999999991	3.221397	3.221397	3.221397	3.221397
rp030404_26	3.221397	3.221397	3.221397	3.221397	3.221397	-2.406301	-2.406301	3.221397	-3.832	-4.245053	-4.630444	-4.630444	-5.32553	-5.638565	-5.32553	-5.32553	-5.32553	-2.406301	3.221397	3.221397	3.221397	3.221397	3.221397	3.221397	3.221397	3.221397	3.221397	3.221397	0.0199459999999991	3.221397
rp030404_27	3.221397	3.221397	3.221397	-3.832	3.221397	-4.630444	-2.914829	-2.406301	-2.914829	2.336	-3.832	-2.406301	-4.630444	-3.832	-3.832	-2.914829	-2.914829	-1.277131	-1.277131	-4.990027	-5.32553	-5.32553	1.509895	-5.32553	0.0199459999999991	0.0199459999999991	0.0199459999999991	3.221397	3.221397	3.221397
rp030404_28	3.221397	3.221397	3.221397	3.221397	-1.277131	-2.914829	-3.389301	-3.832	-4.630444	-4.990027	-5.32553	-5.638565	-5.638565	-5.638565	-5.638565	-5.930638	3.221397	3.221397	3.221397	3.221397	3.221397	3.221397	3.221397	3.221397	3.221397	3.221397	3.221397	3.221397	3.221397	3.221397
rp030404_29	3.221397	3.221397	3.221397	3.221397	3.221397	3.221397	-2.914829	-3.389301	-3.832	-4.245053	-4.630444	-4.990027	-5.32553	-5.638565	-5.32553	-5.32553	3.221397	3.221397	3.221397	3.221397	3.221397	2.336	3.221397	3.221397	3.221397	3.221397	3.221397	3.221397	3.221397	3.221397
rp030804_00	3.221397	3.221397	3.221397	3.221397	-1.861275	-2.914829	-3.832	-4.245053	-4.630444	-4.990027	-5.32553	-5.638565	-5.638565	-5.638565	-5.638565	-5.930638	3.221397	3.221397	3.221397	3.221397	3.221397	3.221397	3.221397	3.221397	3.221397	3.221397	3.221397	3.221397	3.221397	3.221397
rp030804_01	3.221397	3.221397	3.221397	3.221397	3.221397	-3.389301	-4.245053	-4.630444	-4.990027	-4.990027	-5.32553	-5.638565	-5.638565	-5.638565	-5.638565	-5.930638	3.221397	3.221397	3.221397	3.221397	2.336	3.221397	3.221397	3.221397	3.221397	3.221397	3.221397	3.221397	3.221397	3.221397
rp030804_03	3.221397	3.221397	3.221397	-0.651059999999999	-1.277131	-2.406301	-2.914829	-3.389301	-4.245053	-4.630444	-4.990027	-5.32553	-5.638565	-5.638565	-5.638565	-5.930638	3.221397	3.221397	3.221397	3.221397	3.221397	3.221397	2.336	3.221397	3.221397	3.221397	3.221397	2.336	2.336	3.221397
rp030804_04	3.221397	3.221397	3.221397	3.221397	-1.277131	2.336	-2.914829	-3.389301	-3.832	-4.245053	-4.630444	-4.990027	-5.638565	-5.638565	-5.638565	-5.638565	-5.638565	-5.930638	3.221397	3.221397	3.221397	0.739112	3.221397	3.221397	2.336	3.221397	3.221397	3.221397	3.221397	3.221397
rp030804_05	3.221397	3.221397	3.221397	0.0199459999999991	-1.277131	-2.914829	-3.832	-4.245053	-4.630444	-4.630444	-4.990027	-5.32553	-5.638565	-5.638565	-5.638565	-5.638565	-5.930638	3.221397	3.221397	3.221397	3.221397	3.221397	3.221397	0.0199459999999991	3.221397	3.221397	3.221397	3.221397	3.221397	3.221397
rp030804_06	3.221397	3.221397	3.221397	0.0199459999999991	0.0199459999999991	-0.651059999999999	-2.914829	-2.914829	-2.914829	-3.832	-4.245053	-4.630444	-4.990027	-5.638565	-5.638565	-5.32553	-5.32553	-5.32553	-5.638565	3.221397	3.221397	3.221397	3.221397	3.221397	3.221397	3.221397	3.221397	3.221397	3.221397	3.221397
rp030804_07	3.221397	3.221397	3.221397	-2.406301	-2.406301	-2.406301	-3.389301	-4.245053	-4.630444	-4.990027	-4.990027	-5.32553	-5.638565	-5.638565	-5.638565	-5.638565	-5.930638	3.221397	3.221397	3.221397	3.221397	3.221397	3.221397	3.221397	3.221397	3.221397	3.221397	3.221397	3.221397	3.221397
rp030804_08	3.221397	3.221397	3.221397	-0.651059999999999	-1.277131	-2.914829	-3.389301	-4.245053	-4.630444	-4.990027	-5.32553	-5.638565	-5.638565	-5.638565	-5.638565	-5.638565	3.221397	3.221397	3.221397	3.221397	3.221397	3.221397	0.0199459999999991	3.221397	3.221397	3.221397	3.221397	3.221397	3.221397	3.221397
rp030804_09	3.221397	3.221397	3.221397	3.221397	-2.406301	-1.861275	-1.861275	-1.277131	-1.277131	-2.914829	-3.832	-4.245053	-4.990027	-5.638565	-5.638565	-5.638565	-5.638565	-5.638565	-5.930638	3.221397	3.221397	3.221397	3.221397	3.221397	3.221397	1.509895	3.221397	3.221397	3.221397	3.221397
rp030804_10	3.221397	3.221397	3.221397	-1.277131	-2.406301	-3.389301	-3.832	-4.245053	-4.630444	-4.990027	-5.32553	-5.638565	-5.638565	-5.638565	-5.638565	3.221397	3.221397	3.221397	3.221397	3.221397	3.221397	3.221397	3.221397	3.221397	3.221397	0.739112	3.221397	3.221397	3.221397	3.221397
rp030804_11	3.221397	3.221397	3.221397	3.221397	-2.406301	-3.389301	-4.245053	-4.630444	-4.990027	-4.990027	-5.32553	-5.32553	-5.638565	-5.638565	-5.638565	3.221397	3.221397	3.221397	3.221397	3.221397	2.336	3.221397	3.221397	3.221397	3.221397	3.221397	3.221397	3.221397	3.221397	3.221397
rp030804_12	3.221397	3.221397	3.221397	3.221397	3.221397	-3.389301	-3.832	-4.245053	-4.630444	-4.990027	-5.32553	-5.638565	-5.32553	-5.32553	-5.32553	-5.638565	3.221397	3.221397	3.221397	3.221397	3.221397	3.221397	3.221397	3.221397	3.221397	3.221397	3.221397	3.221397	3.221397	3.221397
rp030804_13	3.221397	3.221397	3.221397	3.221397	-2.406301	-3.389301	-4.245053	-4.630444	-4.630444	-4.990027	-5.32553	-5.638565	-5.638565	-5.638565	-5.638565	-5.930638	3.221397	3.221397	3.221397	3.221397	3.221397	3.221397	3.221397	3.221397	3.221397	3.221397	3.221397	2.336	3.221397	3.221397
rp030804_14	3.221397	3.221397	3.221397	-1.277131	-1.861275	-3.389301	-3.832	-4.245053	-4.630444	-4.990027	-5.32553	-5.638565	-5.638565	-5.638565	-5.638565	-5.638565	3.221397	3.221397	3.221397	3.221397	3.221397	3.221397	3.221397	3.221397	3.221397	3.221397	3.221397	3.221397	3.221397	3.221397
rp030804_15	3.221397	3.221397	3.221397	0.0199459999999991	-1.861275	-3.389301	-4.245053	-4.630444	-4.990027	-5.32553	-5.638565	-5.638565	-5.638565	-5.638565	-5.638565	3.221397	3.221397	3.221397	3.221397	3.221397	3.221397	3.221397	3.221397	0.739112	3.221397	3.221397	3.221397	3.221397	3.221397	3.221397
rp030804_16	3.221397	2.336	3.221397	-4.245053	0.739112	3.221397	-1.277131	3.221397	3.221397	3.221397	-1.861275	3.221397	3.221397	3.221397	-4.630444	2.336	3.221397	3.221397	3.221397	3.221397	3.221397	3.221397	3.221397	3.221397	0.0199459999999991	-1.861275	-1.861275	-2.914829	-0.651059999999999	-0.651059999999999
rp030804_17	3.221397	3.221397	3.221397	3.221397	0.0199459999999991	-1.861275	-3.832	-4.245053	-4.630444	-4.990027	-5.32553	-5.638565	-5.638565	-5.638565	-5.638565	-5.638565	-5.638565	3.221397	3.221397	3.221397	3.221397	2.336	3.221397	3.221397	3.221397	3.221397	3.221397	3.221397	0.739112	3.221397
rp030804_18	3.221397	3.221397	3.221397	-3.832	-0.651059999999999	0.0199459999999991	0.739112	0.739112	0.739112	3.221397	3.221397	3.221397	3.221397	3.221397	0.739112	-1.277131	-1.861275	-2.406301	-2.406301	-2.914829	-3.389301	-3.389301	-2.914829	-2.914829	-2.914829	-2.914829	-2.406301	-1.861275	-1.277131	-1.277131
rp030804_19	3.221397	3.221397	3.221397	3.221397	-0.651059999999999	3.221397	0.0199459999999991	-2.406301	-3.389301	-3.832	-4.630444	-5.32553	-5.638565	-5.638565	-5.638565	-5.638565	-5.638565	-5.638565	3.221397	3.221397	3.221397	3.221397	3.221397	3.221397	3.221397	3.221397	3.221397	3.221397	3.221397	3.221397
rp030804_20	3.221397	3.221397	3.221397	2.336	-1.861275	-3.389301	-3.832	-4.245053	-4.630444	-4.990027	-5.32553	-5.638565	-5.32553	-5.32553	-5.32553	-5.32553	3.221397	3.221397	3.221397	3.221397	3.221397	3.221397	3.221397	3.221397	2.336	1.509895	3.221397	3.221397	3.221397	3.221397
rp030804_21	3.221397	3.221397	3.221397	-1.277131	-2.914829	-3.832	-4.245053	-4.630444	-4.990027	-5.32553	-5.638565	-5.638565	-5.638565	-5.638565	-5.930638	3.221397	3.221397	3.221397	3.221397	3.221397	2.336	3.221397	3.221397	3.221397	3.221397	3.221397	3.221397	3.221397	3.221397	3.221397
rp030804_22	3.221397	3.221397	3.221397	3.221397	3.221397	3.221397	3.221397	3.221397	3.221397	3.221397	3.221397	3.221397	3.221397	3.221397	3.221397	3.221397	-1.277131	-1.861275	-4.630444	-4.245053	-4.630444	-4.630444	-4.630444	-4.630444	-4.630444	-4.990027	-4.990027	3.221397	3.221397	3.221397
rp030804_24	3.221397	3.221397	3.221397	-2.914829	2.336	-2.914829	-3.389301	-3.832	-4.245053	-4.630444	-4.990027	-4.990027	-5.32553	-5.32553	-5.32553	-4.990027	-4.990027	-4.990027	3.221397	3.221397	3.221397	1.509895	3.221397	3.221397	3.221397	3.221397	3.221397	3.221397	3.221397	3.221397
rp030804_25	3.221397	3.221397	3.221397	-0.651059999999999	-1.277131	-2.406301	-3.389301	-3.832	-4.245053	-4.630444	-4.990027	-5.638565	-5.638565	-5.638565	-5.638565	-5.638565	3.221397	3.221397	3.221397	3.221397	3.221397	3.221397	3.221397	3.221397	3.221397	3.221397	3.221397	3.221397	3.221397	3.221397
rp030804_26	3.221397	3.221397	3.221397	3.221397	0.0199459999999991	0.0199459999999991	-2.914829	-3.389301	-3.832	-4.630444	-4.990027	-5.32553	-5.638565	-5.32553	-5.32553	-5.32553	-5.32553	-5.32553	3.221397	3.221397	3.221397	3.221397	3.221397	3.221397	3.221397	3.221397	3.221397	3.221397	3.221397	3.221397
rp030804_27	3.221397	3.221397	3.221397	3.221397	3.221397	3.221397	-2.914829	-3.389301	-4.245053	-4.630444	-4.630444	-5.32553	-5.638565	-5.638565	-5.32553	-5.32553	-5.638565	-5.930638	3.221397	3.221397	3.221397	0.0199459999999991	3.221397	3.221397	3.221397	3.221397	3.221397	3.221397	3.221397	3.221397
rp030804_28	3.221397	3.221397	3.221397	3.221397	3.221397	3.221397	3.221397	3.221397	3.221397	3.221397	-2.914829	-3.389301	-3.389301	-3.832	-4.245053	-4.630444	-4.990027	-4.990027	-4.990027	-4.990027	-4.990027	-4.990027	0.0199459999999991	3.221397	3.221397	3.221397	3.221397	3.221397	3.221397	3.221397
rp030804_29	3.221397	3.221397	3.221397	3.221397	3.221397	3.221397	0.739112	-1.861275	-3.389301	-3.832	-4.245053	-4.630444	-5.32553	-5.638565	-5.638565	-5.638565	-5.638565	3.221397	3.221397	3.221397	3.221397	3.221397	3.221397	3.221397	3.221397	-0.651059999999999	3.221397	3.221397	3.221397	3.221397
rp031104_00	3.221397	3.221397	3.221397	3.221397	3.221397	3.221397	-3.389301	-3.832	-4.245053	-4.990027	-5.32553	-5.32553	-5.638565	-5.638565	-5.638565	-5.638565	3.221397	3.221397	3.221397	3.221397	3.221397	3.221397	3.221397	3.221397	3.221397	3.221397	3.221397	3.221397	3.221397	3.221397
rp031104_01	3.221397	3.221397	3.221397	3.221397	3.221397	3.221397	-3.832	-4.245053	-4.630444	-4.990027	-5.32553	-5.638565	-5.638565	-5.638565	-5.638565	3.221397	3.221397	3.221397	3.221397	2.336	3.221397	3.221397	3.221397	3.221397	3.221397	3.221397	3.221397	3.221397	3.221397	3.221397
rp031104_02	3.221397	3.221397	3.221397	3.221397	3.221397	3.221397	3.221397	-2.914829	-3.832	-4.245053	-4.630444	-4.990027	-5.32553	-5.638565	-5.638565	-5.638565	-5.638565	-5.638565	3.221397	3.221397	3.221397	3.221397	3.221397	3.221397	3.221397	3.221397	3.221397	3.221397	3.221397	3.221397
rp031104_03	3.221397	3.221397	3.221397	3.221397	3.221397	3.221397	-3.389301	-3.832	-4.245053	-4.630444	-4.990027	-5.32553	-5.32553	-5.638565	-5.638565	-5.638565	-5.638565	3.221397	3.221397	3.221397	3.221397	3.221397	3.221397	3.221397	3.221397	3.221397	3.221397	3.221397	3.221397	3.221397
rp031104_04	3.221397	3.221397	3.221397	3.221397	1.509895	3.221397	3.221397	-3.389301	-3.389301	-3.832	-4.630444	-4.990027	-5.32553	-5.638565	-5.638565	-5.638565	-5.638565	-5.930638	3.221397	3.221397	3.221397	3.221397	3.221397	3.221397	3.221397	3.221397	3.221397	3.221397	3.221397	3.221397
rp031104_05	3.221397	3.221397	3.221397	3.221397	-1.277131	-1.861275	-2.914829	-3.832	-4.245053	-4.630444	-4.990027	-5.32553	-5.638565	-5.638565	-5.638565	-5.638565	-5.930638	3.221397	3.221397	3.221397	3.221397	3.221397	3.221397	3.221397	3.221397	3.221397	3.221397	3.221397	3.221397	3.221397
rp031104_06	3.221397	3.221397	3.221397	0.0199459999999991	0.0199459999999991	3.221397	3.221397	0.739112	-4.990027	3.221397	3.221397	3.221397	2.336	-3.832	-4.245053	-4.630444	-4.630444	-4.630444	-4.990027	-4.990027	-4.990027	-4.990027	-4.990027	-5.32553	3.221397	3.221397	3.221397	3.221397	3.221397	3.221397
rp031104_07	3.221397	3.221397	3.221397	3.221397	3.221397	3.221397	-2.406301	-3.389301	-3.832	-4.245053	-4.630444	-5.32553	-5.638565	-5.638565	-5.638565	-5.638565	-5.638565	-5.930638	3.221397	3.221397	3.221397	3.221397	3.221397	3.221397	3.221397	3.221397	3.221397	3.221397	3.221397	3.221397
rp031104_08	3.221397	3.221397	3.221397	2.336	-1.277131	-1.861275	-2.914829	-3.832	-4.245053	-4.630444	-5.32553	-5.638565	-5.638565	-5.638565	-5.638565	-5.930638	3.221397	3.221397	3.221397	3.221397	3.221397	3.221397	3.221397	3.221397	3.221397	3.221397	3.221397	3.221397	3.221397	3.221397
rp031104_09	3.221397	3.221397	3.221397	3.221397	0.0199459999999991	-1.277131	-2.406301	-2.914829	-3.832	-4.245053	-4.990027	-5.32553	-5.638565	-5.638565	-5.638565	-5.638565	-5.930638	3.221397	3.221397	3.221397	3.221397	3.221397	3.221397	3.221397	3.221397	3.221397	3.221397	3.221397	3.221397	3.221397
rp031104_10	3.221397	3.221397	3.221397	3.221397	3.221397	3.221397	-3.389301	-3.832	-4.245053	-4.630444	-4.990027	-5.32553	-5.638565	-5.638565	-5.638565	-5.638565	3.221397	3.221397	3.221397	3.221397	3.221397	3.221397	3.221397	3.221397	3.221397	3.221397	3.221397	3.221397	3.221397	3.221397
rp031104_11	3.221397	3.221397	3.221397	3.221397	3.221397	3.221397	3.221397	0.739112	-4.245053	-4.630444	-4.630444	-4.990027	-5.32553	-5.32553	-5.32553	-5.32553	3.221397	3.221397	3.221397	2.336	3.221397	3.221397	3.221397	3.221397	3.221397	-2.406301	3.221397	2.336	3.221397	3.221397
rp031104_12	3.221397	3.221397	3.221397	-0.651059999999999	-1.277131	-2.406301	-1.277131	1.509895	0.739112	2.336	3.221397	2.336	1.509895	1.509895	0.0199459999999991	2.336	3.221397	3.221397	-2.914829	-2.406301	2.336	1.509895	3.221397	3.221397	3.221397	3.221397	0.0199459999999991	-3.389301	-4.630444	0.739112
rp031104_13	3.221397	3.221397	3.221397	3.221397	3.221397	-2.406301	-3.389301	-3.832	-4.245053	-4.990027	-4.990027	-5.638565	-5.638565	-5.638565	-5.638565	-5.638565	3.221397	3.221397	3.221397	3.221397	3.221397	3.221397	3.221397	3.221397	3.221397	3.221397	3.221397	3.221397	3.221397	3.221397
rp031104_14	3.221397	3.221397	3.221397	3.221397	0.0199459999999991	1.509895	1.509895	2.336	3.221397	3.221397	3.221397	-3.832	3.221397	3.221397	-3.832	3.221397	-3.832	3.221397	3.221397	3.221397	-1.861275	-3.389301	-3.832	3.221397	3.221397	-4.245053	-4.245053	3.221397	3.221397	-3.832
rp031104_15	3.221397	3.221397	3.221397	3.221397	-1.277131	-2.406301	-3.389301	-3.832	-4.245053	-4.630444	-4.990027	-5.638565	-5.638565	-5.638565	-5.638565	-5.638565	-5.930638	3.221397	3.221397	3.221397	3.221397	3.221397	3.221397	3.221397	3.221397	3.221397	3.221397	3.221397	3.221397	3.221397
rp031104_16	3.221397	3.221397	3.221397	3.221397	3.221397	3.221397	-1.861275	-2.914829	-3.389301	-4.245053	-4.630444	-4.990027	-5.32553	-5.638565	-5.32553	-5.32553	-5.32553	-5.638565	3.221397	3.221397	3.221397	-2.406301	3.221397	3.221397	3.221397	3.221397	3.221397	3.221397	3.221397	3.221397
rp031104_17	3.221397	3.221397	3.221397	3.221397	-3.832	3.221397	-1.861275	-2.406301	-3.389301	-3.832	-4.630444	-4.990027	-5.32553	-5.638565	-5.638565	-5.32553	-5.32553	-5.32553	3.221397	3.221397	3.221397	3.221397	3.221397	3.221397	3.221397	3.221397	3.221397	3.221397	3.221397	3.221397
rp031104_18	3.221397	3.221397	3.221397	-3.389301	-2.914829	-3.389301	2.336	3.221397	3.221397	3.221397	1.509895	1.509895	2.336	-2.406301	3.221397	3.221397	3.221397	2.336	2.336	2.336	1.509895	1.509895	0.739112	0.0199459999999991	-0.651059999999999	-0.651059999999999	-1.277131	-1.861275	-2.406301	-2.914829
rp031104_19	3.221397	3.221397	3.221397	3.221397	3.221397	0.739112	0.0199459999999991	-2.406301	-2.406301	-3.389301	-4.245053	-4.630444	-4.990027	-5.32553	-5.32553	-5.638565	-5.638565	3.221397	3.221397	3.221397	3.221397	3.221397	3.221397	3.221397	3.221397	3.221397	3.221397	3.221397	3.221397	3.221397
rp031104_20	3.221397	3.221397	3.221397	3.221397	3.221397	-2.406301	-3.389301	-3.832	-4.630444	-4.990027	-5.32553	-5.638565	-5.638565	-5.638565	-5.638565	3.221397	3.221397	3.221397	3.221397	3.221397	3.221397	3.221397	3.221397	3.221397	3.221397	3.221397	3.221397	3.221397	3.221397	3.221397
rp031104_21	3.221397	3.221397	3.221397	3.221397	3.221397	3.221397	-2.406301	-3.389301	-3.832	-4.630444	-4.990027	-5.32553	-5.638565	-5.638565	-5.638565	-5.638565	3.221397	3.221397	3.221397	1.509895	3.221397	3.221397	3.221397	3.221397	3.221397	3.221397	3.221397	3.221397	3.221397	3.221397
rp031104_22	3.221397	3.221397	3.221397	1.509895	-1.861275	-3.389301	-3.832	-4.245053	-4.630444	-5.32553	-5.638565	-5.638565	-5.638565	-5.638565	-5.638565	3.221397	3.221397	3.221397	3.221397	3.221397	3.221397	3.221397	3.221397	3.221397	3.221397	3.221397	3.221397	3.221397	3.221397	3.221397
rp031104_23	3.221397	3.221397	3.221397	3.221397	3.221397	-2.914829	-3.389301	-3.832	-4.245053	-4.630444	-4.990027	-5.32553	-5.638565	-5.638565	-5.638565	-5.638565	3.221397	3.221397	3.221397	3.221397	3.221397	3.221397	3.221397	3.221397	3.221397	3.221397	3.221397	3.221397	3.221397	3.221397
rp031104_24	3.221397	3.221397	3.221397	3.221397	3.221397	3.221397	3.221397	3.221397	3.221397	-4.990027	-5.32553	-5.930638	-5.930638	-5.930638	-6.203151	3.221397	3.221397	3.221397	3.221397	3.221397	3.221397	3.221397	3.221397	3.221397	3.221397	3.221397	3.221397	3.221397	3.221397	3.221397
rp031104_25	3.221397	3.221397	3.221397	3.221397	3.221397	-2.914829	-3.389301	-3.832	-3.832	-4.245053	-4.990027	-4.990027	-5.32553	-5.32553	-5.32553	-5.32553	-5.32553	3.221397	3.221397	3.221397	3.221397	3.221397	3.221397	3.221397	3.221397	3.221397	3.221397	3.221397	3.221397	3.221397
rp031104_26	3.221397	-0.651059999999999	3.221397	3.221397	3.221397	3.221397	3.221397	3.221397	-1.861275	3.221397	3.221397	3.221397	3.221397	3.221397	2.336	3.221397	3.221397	3.221397	3.221397	3.221397	0.739112	3.221397	3.221397	3.221397	3.221397	-2.914829	-2.406301	-2.406301	-3.832	3.221397
rp031104_27	3.221397	3.221397	3.221397	3.221397	3.221397	0.0199459999999991	0.0199459999999991	-1.277131	1.509895	2.336	3.221397	3.221397	3.221397	3.221397	-4.630444	3.221397	3.221397	3.221397	-1.861275	-1.277131	-1.277131	-1.277131	-1.861275	-1.861275	-4.990027	-4.990027	-1.277131	-1.277131	-4.990027	-4.990027
rp031104_28	3.221397	3.221397	3.221397	3.221397	3.221397	-1.861275	-3.389301	-3.832	-4.245053	-4.630444	-4.990027	-5.32553	-5.638565	-5.638565	-5.638565	-5.638565	3.221397	3.221397	3.221397	3.221397	3.221397	3.221397	3.221397	3.221397	3.221397	3.221397	3.221397	3.221397	3.221397	3.221397
rp031104_29	3.221397	3.221397	3.221397	2.336	0.0199459999999991	-0.651059999999999	-1.861275	-2.914829	-3.389301	-4.245053	-4.630444	-5.32553	-5.638565	-5.638565	-5.638565	-5.638565	-5.930638	3.221397	3.221397	3.221397	3.221397	3.221397	3.221397	3.221397	3.221397	3.221397	3.221397	3.221397	3.221397	3.221397
rp031504_00	3.221397	3.221397	3.221397	3.221397	3.221397	3.221397	3.221397	3.221397	3.221397	3.221397	-5.638565	-5.930638	-5.930638	-5.930638	-5.930638	3.221397	3.221397	3.221397	3.221397	3.221397	3.221397	3.221397	3.221397	3.221397	3.221397	3.221397	3.221397	3.221397	3.221397	3.221397
rp031504_01	3.221397	3.221397	3.221397	3.221397	3.221397	3.221397	3.221397	-2.914829	-3.389301	-3.832	-4.630444	-4.990027	-5.32553	-5.638565	-5.638565	-5.32553	-5.32553	-5.32553	3.221397	3.221397	3.221397	3.221397	-0.651059999999999	3.221397	3.221397	3.221397	3.221397	3.221397	3.221397	3.221397
rp031504_02	3.221397	3.221397	3.221397	3.221397	3.221397	3.221397	3.221397	-3.389301	-3.832	-4.245053	-4.630444	-4.990027	-5.32553	-5.638565	-5.638565	-5.32553	-5.32553	-5.32553	3.221397	3.221397	3.221397	3.221397	3.221397	3.221397	3.221397	3.221397	3.221397	3.221397	3.221397	3.221397
rp031504_03	3.221397	3.221397	3.221397	3.221397	3.221397	3.221397	3.221397	3.221397	2.336	3.221397	-1.277131	3.221397	3.221397	-0.651059999999999	3.221397	3.221397	3.221397	3.221397	1.509895	2.336	2.336	-4.990027	1.509895	2.336	2.336	-0.651059999999999	0.0199459999999991	1.509895	1.509895	1.509895
rp031504_04	3.221397	3.221397	3.221397	3.221397	-4.630444	-4.245053	-4.630444	-2.406301	3.221397	3.221397	-5.32553	-1.277131	0.0199459999999991	0.0199459999999991	-3.832	-3.389301	3.221397	-0.651059999999999	-1.277131	-1.277131	0.739112	0.739112	-0.651059999999999	3.221397	3.221397	3.221397	3.221397	3.221397	3.221397	3.221397
rp031504_05	3.221397	3.221397	3.221397	3.221397	3.221397	3.221397	3.221397	2.336	3.221397	3.221397	3.221397	0.739112	0.739112	1.509895	-4.630444	-4.630444	-4.990027	-4.990027	-4.630444	-4.630444	-4.630444	-4.245053	-4.630444	-4.630444	3.221397	3.221397	-2.914829	3.221397	3.221397	3.221397
rp031504_06	3.221397	3.221397	3.221397	3.221397	0.0199459999999991	3.221397	3.221397	3.221397	-3.389301	-4.245053	-4.245053	-4.630444	-4.990027	-5.32553	-5.32553	-5.32553	-5.32553	-5.32553	-5.32553	-1.861275	0.739112	3.221397	3.221397	3.221397	3.221397	3.221397	3.221397	3.221397	3.221397	3.221397
rp031504_07	3.221397	3.221397	3.221397	3.221397	0.739112	3.221397	3.221397	2.336	3.221397	2.336	3.221397	3.221397	-1.861275	2.336	3.221397	3.221397	3.221397	3.221397	3.221397	3.221397	3.221397	3.221397	3.221397	3.221397	3.221397	-6.916	-0.651059999999999	-0.651059999999999	3.221397	3.221397
rp031504_08	3.221397	3.221397	3.221397	3.221397	3.221397	3.221397	3.221397	-3.389301	-4.245053	-4.630444	-4.990027	-5.32553	-5.638565	-5.638565	-5.32553	-5.32553	-5.638565	3.221397	3.221397	3.221397	3.221397	3.221397	3.221397	3.221397	3.221397	3.221397	3.221397	3.221397	3.221397	3.221397
rp031504_09	3.221397	3.221397	3.221397	3.221397	2.336	3.221397	3.221397	-3.832	-4.630444	-4.990027	-5.32553	-5.32553	-5.638565	-5.638565	-5.638565	-5.638565	-5.930638	3.221397	3.221397	-3.389301	3.221397	3.221397	3.221397	3.221397	3.221397	3.221397	3.221397	3.221397	3.221397	3.221397
rp031504_10	3.221397	3.221397	3.221397	3.221397	3.221397	3.221397	-3.389301	-3.832	-4.245053	-4.630444	-4.990027	-5.32553	-5.638565	-5.32553	-5.32553	-5.32553	1.509895	3.221397	3.221397	3.221397	3.221397	3.221397	3.221397	3.221397	3.221397	3.221397	3.221397	3.221397	3.221397	3.221397
rp031504_11	3.221397	3.221397	3.221397	3.221397	3.221397	3.221397	-3.389301	-3.832	-4.245053	-4.630444	-5.32553	-5.638565	-5.638565	-5.638565	-5.32553	-5.32553	-5.638565	3.221397	3.221397	3.221397	3.221397	3.221397	-0.651059999999999	3.221397	3.221397	3.221397	3.221397	3.221397	3.221397	3.221397
rp031504_12	3.221397	3.221397	3.221397	3.221397	1.509895	0.0199459999999991	-3.389301	-4.630444	-0.651059999999999	-1.861275	3.221397	3.221397	3.221397	-1.277131	0.739112	2.336	3.221397	3.221397	-5.32553	-3.832	-5.638565	3.221397	3.221397	-4.245053	-4.245053	-4.245053	-4.630444	-4.245053	-4.630444	3.221397
rp031504_13	3.221397	3.221397	3.221397	3.221397	-0.651059999999999	3.221397	3.221397	3.221397	3.221397	3.221397	3.221397	3.221397	3.221397	3.221397	-6.457414	3.221397	3.221397	3.221397	3.221397	3.221397	3.221397	3.221397	3.221397	3.221397	3.221397	-3.832	-2.914829	-4.245053	-4.245053	-4.245053
rp031504_14	3.221397	3.221397	3.221397	3.221397	3.221397	3.221397	3.221397	3.221397	3.221397	3.221397	-3.832	-4.245053	-4.245053	-4.630444	-4.630444	-4.630444	-4.990027	-4.990027	-4.990027	-4.990027	3.221397	3.221397	2.336	3.221397	3.221397	3.221397	3.221397	3.221397	3.221397	3.221397
rp031504_15	3.221397	3.221397	3.221397	3.221397	3.221397	-4.245053	0.739112	3.221397	-2.914829	-1.861275	-1.861275	-1.861275	-5.32553	-5.32553	-5.32553	-5.32553	-4.990027	-4.990027	-4.990027	-1.861275	-0.651059999999999	3.221397	3.221397	3.221397	3.221397	3.221397	3.221397	3.221397	3.221397	3.221397
rp031504_16	3.221397	3.221397	3.221397	3.221397	3.221397	-1.861275	-1.861275	-1.861275	-3.389301	-3.832	-4.245053	-4.630444	-4.990027	-5.32553	-5.32553	-4.990027	-4.990027	-4.990027	-4.990027	3.221397	3.221397	3.221397	3.221397	3.221397	3.221397	3.221397	3.221397	3.221397	3.221397	2.336
rp031504_17	3.221397	3.221397	3.221397	3.221397	3.221397	3.221397	3.221397	-3.832	-4.245053	-4.630444	-4.990027	-5.32553	-5.32553	-5.638565	-5.32553	-5.32553	-5.32553	-5.32553	3.221397	3.221397	3.221397	3.221397	3.221397	3.221397	3.221397	3.221397	3.221397	3.221397	3.221397	3.221397
rp031504_18	3.221397	3.221397	3.221397	3.221397	0.739112	3.221397	3.221397	-3.389301	-3.832	-4.245053	-4.630444	-4.990027	-5.32553	-5.32553	-5.32553	-5.32553	-5.32553	-5.32553	3.221397	3.221397	3.221397	3.221397	3.221397	3.221397	3.221397	3.221397	3.221397	3.221397	3.221397	3.221397
rp031504_19	3.221397	3.221397	3.221397	3.221397	3.221397	3.221397	-2.914829	-3.389301	-3.832	-4.630444	-4.990027	-5.32553	-5.32553	-5.638565	-5.638565	-5.638565	-5.638565	3.221397	3.221397	3.221397	3.221397	3.221397	3.221397	3.221397	3.221397	3.221397	3.221397	3.221397	3.221397	3.221397
rp031504_20	3.221397	3.221397	3.221397	0.0199459999999991	-1.861275	-2.406301	-3.389301	-3.832	-4.630444	-4.990027	-5.32553	-5.638565	-5.638565	-5.32553	-5.32553	-5.638565	3.221397	3.221397	3.221397	3.221397	3.221397	3.221397	3.221397	3.221397	3.221397	3.221397	3.221397	3.221397	3.221397	3.221397
rp031504_21	3.221397	3.221397	3.221397	3.221397	3.221397	3.221397	3.221397	-1.277131	-2.406301	3.221397	-3.832	-4.245053	-4.630444	-5.32553	-5.32553	-5.32553	-4.990027	-4.990027	-4.990027	3.221397	3.221397	3.221397	-0.651059999999999	3.221397	3.221397	3.221397	3.221397	3.221397	3.221397	3.221397
rp031504_22	3.221397	3.221397	3.221397	0.0199459999999991	3.221397	3.221397	3.221397	3.221397	3.221397	3.221397	3.221397	-2.914829	3.221397	3.221397	3.221397	-2.406301	3.221397	3.221397	3.221397	3.221397	3.221397	3.221397	3.221397	3.221397	2.336	0.739112	0.0199459999999991	-3.832	3.221397	2.336
rp031504_23	3.221397	3.221397	3.221397	3.221397	3.221397	3.221397	1.509895	1.509895	-1.277131	-1.861275	-3.832	-3.832	-4.630444	-4.630444	-5.32553	-5.32553	-5.32553	-4.990027	-4.990027	-4.990027	-4.990027	3.221397	3.221397	3.221397	3.221397	3.221397	3.221397	3.221397	3.221397	3.221397
rp031504_24	3.221397	3.221397	3.221397	3.221397	3.221397	3.221397	3.221397	3.221397	3.221397	3.221397	-3.832	-4.245053	-4.990027	-5.32553	-5.32553	-5.32553	-5.32553	-5.32553	-5.32553	-5.638565	0.739112	3.221397	0.0199459999999991	3.221397	3.221397	3.221397	3.221397	3.221397	3.221397	3.221397
rp031504_25	3.221397	3.221397	3.221397	3.221397	3.221397	3.221397	-0.651059999999999	-1.861275	-2.914829	-3.389301	-4.245053	-4.630444	-4.990027	-5.638565	-5.638565	-5.638565	-5.32553	-5.32553	-5.32553	-1.277131	-0.651059999999999	3.221397	3.221397	3.221397	3.221397	3.221397	3.221397	3.221397	3.221397	3.221397
rp031504_26	3.221397	3.221397	-1.861275	-0.651059999999999	-0.651059999999999	-0.651059999999999	-1.861275	-1.861275	-4.630444	0.0199459999999991	-1.277131	-5.930638	3.221397	3.221397	3.221397	2.336	0.739112	1.509895	3.221397	3.221397	-3.389301	3.221397	-3.389301	-0.651059999999999	-0.651059999999999	-1.277131	0.0199459999999991	-0.651059999999999	3.221397	3.221397
rp031504_27	3.221397	3.221397	3.221397	3.221397	3.221397	3.221397	1.509895	1.509895	-4.245053	-4.630444	-4.990027	-5.32553	-5.32553	-5.32553	-5.32553	-5.32553	-4.990027	3.221397	3.221397	3.221397	3.221397	3.221397	3.221397	3.221397	3.221397	3.221397	3.221397	3.221397	3.221397	3.221397
rp031504_28	3.221397	3.221397	3.221397	2.336	3.221397	3.221397	-2.406301	3.221397	3.221397	3.221397	-0.651059999999999	-0.651059999999999	-2.406301	3.221397	3.221397	3.221397	-2.914829	-2.406301	-2.406301	-1.277131	-0.651059999999999	3.221397	-1.861275	2.336	2.336	2.336	2.336	3.221397	-2.914829	-2.914829
rp031504_29	3.221397	3.221397	3.221397	3.221397	3.221397	-1.277131	-1.861275	-2.914829	-3.389301	-4.245053	-4.630444	-4.990027	-5.32553	-5.638565	-5.638565	-5.638565	-5.638565	3.221397	3.221397	-3.389301	3.221397	3.221397	3.221397	3.221397	3.221397	3.221397	3.221397	3.221397	3.221397	3.221397
rp031804_00	3.221397	3.221397	3.221397	3.221397	3.221397	3.221397	-3.389301	-4.245053	-4.630444	-4.990027	-5.32553	-5.638565	-5.638565	-5.638565	-5.638565	-5.638565	3.221397	3.221397	3.221397	3.221397	3.221397	3.221397	3.221397	3.221397	3.221397	3.221397	3.221397	3.221397	3.221397	3.221397
rp031804_01	3.221397	3.221397	3.221397	1.509895	3.221397	3.221397	-3.832	-4.245053	-4.630444	-4.990027	-5.32553	-5.638565	-5.638565	-5.32553	-5.32553	3.221397	3.221397	3.221397	3.221397	3.221397	3.221397	3.221397	3.221397	3.221397	3.221397	3.221397	3.221397	3.221397	3.221397	3.221397
rp031804_02	3.221397	3.221397	3.221397	3.221397	3.221397	3.221397	3.221397	3.221397	3.221397	3.221397	-2.914829	3.221397	3.221397	-1.277131	-0.651059999999999	0.0199459999999991	0.0199459999999991	2.336	3.221397	3.221397	3.221397	3.221397	3.221397	3.221397	3.221397	3.221397	3.221397	-3.389301	-3.389301	3.221397
rp031804_03	3.221397	3.221397	3.221397	3.221397	3.221397	0.0199459999999991	0.739112	2.336	3.221397	-1.861275	3.221397	3.221397	3.221397	-0.651059999999999	0.0199459999999991	3.221397	3.221397	3.221397	3.221397	3.221397	3.221397	3.221397	3.221397	3.221397	3.221397	3.221397	3.221397	3.221397	3.221397	3.221397
rp031804_04	3.221397	3.221397	1.509895	2.336	3.221397	-3.832	-0.651059999999999	0.0199459999999991	3.221397	3.221397	-1.277131	1.509895	1.509895	2.336	-0.651059999999999	-0.651059999999999	-0.651059999999999	0.739112	3.221397	-2.406301	3.221397	3.221397	3.221397	2.336	0.0199459999999991	0.0199459999999991	3.221397	3.221397	-4.630444	1.509895
rp031804_05	3.221397	3.221397	3.221397	3.221397	3.221397	-2.406301	-3.389301	-3.832	-4.245053	-4.630444	-4.990027	-5.32553	-5.638565	-5.638565	-5.638565	-5.638565	-5.638565	3.221397	3.221397	3.221397	3.221397	3.221397	3.221397	3.221397	3.221397	3.221397	3.221397	3.221397	2.336	3.221397
rp031804_06	3.221397	3.221397	3.221397	3.221397	0.0199459999999991	-1.861275	-2.914829	-3.832	-4.245053	-4.630444	-4.990027	-5.32553	-5.638565	-5.638565	-5.638565	-5.638565	-5.638565	3.221397	3.221397	3.221397	3.221397	3.221397	3.221397	3.221397	3.221397	3.221397	3.221397	3.221397	3.221397	3.221397
rp031804_07	3.221397	3.221397	3.221397	3.221397	3.221397	-2.914829	-3.389301	-4.245053	-4.630444	-4.990027	-4.990027	-5.32553	-5.638565	-5.638565	-5.638565	-5.638565	3.221397	3.221397	3.221397	3.221397	3.221397	3.221397	3.221397	3.221397	3.221397	3.221397	-1.277131	3.221397	3.221397	3.221397
rp031804_08	3.221397	3.221397	3.221397	-2.914829	3.221397	3.221397	-1.277131	3.221397	2.336	2.336	2.336	-2.914829	-0.651059999999999	3.221397	3.221397	3.221397	3.221397	3.221397	3.221397	3.221397	3.221397	3.221397	3.221397	-0.651059999999999	-1.861275	0.0199459999999991	0.0199459999999991	-1.277131	0.0199459999999991	0.0199459999999991
rp031804_09	3.221397	3.221397	3.221397	3.221397	-1.277131	-1.861275	-2.914829	-3.832	-4.245053	-4.630444	-4.990027	-5.32553	-5.638565	-5.638565	-5.638565	-5.638565	3.221397	3.221397	3.221397	3.221397	3.221397	3.221397	3.221397	3.221397	3.221397	3.221397	3.221397	3.221397	3.221397	3.221397
rp031804_10	3.221397	3.221397	3.221397	3.221397	3.221397	3.221397	3.221397	3.221397	3.221397	1.509895	1.509895	2.336	3.221397	3.221397	-2.914829	3.221397	3.221397	3.221397	3.221397	-3.389301	-3.389301	1.509895	3.221397	3.221397	3.221397	3.221397	1.509895	1.509895	0.0199459999999991	3.221397
rp031804_11	3.221397	3.221397	3.221397	3.221397	1.509895	0.0199459999999991	0.0199459999999991	-1.861275	-2.914829	-3.389301	-4.630444	-5.32553	-5.32553	-5.32553	-5.32553	-5.32553	-5.638565	3.221397	3.221397	3.221397	3.221397	3.221397	3.221397	3.221397	3.221397	3.221397	3.221397	3.221397	3.221397	3.221397
rp031804_12	3.221397	3.221397	-2.406301	3.221397	3.221397	-6.694651	-0.651059999999999	-2.406301	-2.406301	-2.914829	-7.122526	-3.389301	-2.914829	-2.406301	2.336	2.336	-1.861275	0.0199459999999991	2.336	3.221397	3.221397	-2.406301	-1.277131	-4.630444	-0.651059999999999	-0.651059999999999	-5.930638	-4.990027	1.509895	-0.651059999999999
rp031804_13	3.221397	3.221397	3.221397	3.221397	3.221397	3.221397	-3.832	-4.245053	-4.630444	-4.990027	-5.32553	-5.32553	-5.638565	-5.32553	-5.32553	-5.638565	3.221397	3.221397	3.221397	3.221397	3.221397	3.221397	3.221397	3.221397	3.221397	3.221397	3.221397	3.221397	3.221397	3.221397
rp031804_14	3.221397	3.221397	3.221397	1.509895	0.0199459999999991	-2.914829	-3.389301	-3.832	-4.630444	-4.630444	-4.990027	-5.32553	-5.638565	-5.638565	-5.638565	-5.638565	3.221397	3.221397	3.221397	3.221397	3.221397	3.221397	3.221397	3.221397	3.221397	3.221397	3.221397	3.221397	3.221397	3.221397
rp031804_15	3.221397	3.221397	3.221397	3.221397	3.221397	2.336	-0.651059999999999	-1.861275	3.221397	3.221397	3.221397	3.221397	-0.651059999999999	-1.277131	-1.861275	-2.914829	-4.990027	0.739112	-4.990027	-6.694651	-2.914829	-1.277131	-1.861275	-2.914829	-3.832	-3.832	-3.832	-3.832	-4.630444	-1.277131
rp031804_16	3.221397	3.221397	3.221397	3.221397	3.221397	3.221397	3.221397	2.336	3.221397	-3.832	-4.245053	-4.630444	-4.990027	-5.32553	-5.32553	-4.990027	-4.990027	-5.32553	3.221397	3.221397	3.221397	3.221397	3.221397	3.221397	3.221397	3.221397	3.221397	3.221397	3.221397	3.221397
rp031804_17	3.221397	3.221397	3.221397	2.336	2.336	-1.861275	-2.914829	-3.389301	-4.245053	-4.630444	-4.990027	-5.32553	-5.32553	-5.638565	-5.32553	-5.32553	-5.638565	3.221397	3.221397	3.221397	3.221397	3.221397	3.221397	3.221397	3.221397	3.221397	-0.651059999999999	3.221397	3.221397	3.221397
rp031804_18	3.221397	3.221397	3.221397	3.221397	1.509895	-2.406301	-3.389301	-4.245053	-4.630444	-4.990027	-5.32553	-5.32553	-5.638565	-5.638565	-5.638565	-5.638565	3.221397	3.221397	3.221397	3.221397	3.221397	3.221397	3.221397	3.221397	3.221397	3.221397	3.221397	3.221397	3.221397	3.221397
rp031804_19	3.221397	3.221397	3.221397	3.221397	2.336	-1.277131	-1.861275	-2.914829	-3.389301	-4.245053	-4.630444	-4.990027	-5.32553	-5.32553	-5.32553	-5.32553	-5.32553	-5.32553	3.221397	3.221397	3.221397	3.221397	3.221397	3.221397	3.221397	3.221397	3.221397	3.221397	3.221397	3.221397
rp031804_20	3.221397	3.221397	3.221397	3.221397	3.221397	3.221397	3.221397	3.221397	3.221397	-4.245053	-4.630444	-4.630444	-4.990027	-4.990027	-4.990027	-4.990027	-4.990027	-4.630444	-4.630444	3.221397	3.221397	2.336	3.221397	3.221397	3.221397	3.221397	3.221397	3.221397	3.221397	3.221397
rp031804_21	3.221397	3.221397	3.221397	3.221397	3.221397	3.221397	-3.389301	-3.832	-4.245053	-4.630444	-4.990027	-5.32553	-5.638565	-5.32553	-5.32553	-5.32553	3.221397	3.221397	3.221397	-0.651059999999999	3.221397	-1.861275	3.221397	3.221397	3.221397	3.221397	3.221397	3.221397	3.221397	3.221397
rp031804_22	3.221397	3.221397	3.221397	3.221397	3.221397	3.221397	-2.914829	-3.389301	-3.832	-4.630444	-4.990027	-5.32553	-5.32553	-5.32553	-5.32553	-5.32553	-5.32553	-5.32553	3.221397	3.221397	3.221397	3.221397	3.221397	3.221397	3.221397	3.221397	3.221397	3.221397	3.221397	3.221397
rp031804_23	3.221397	3.221397	3.221397	3.221397	3.221397	2.336	-6.916	3.221397	3.221397	3.221397	-1.277131	-5.930638	3.221397	3.221397	-1.277131	-0.651059999999999	3.221397	3.221397	0.0199459999999991	-1.861275	1.509895	-1.277131	3.221397	3.221397	-4.630444	-1.277131	-1.277131	-1.277131	1.509895	-0.651059999999999
rp031804_24	3.221397	3.221397	3.221397	0.739112	0.0199459999999991	-0.651059999999999	-1.277131	-1.277131	-1.277131	-1.277131	-0.651059999999999	0.739112	0.739112	2.336	2.336	3.221397	3.221397	3.221397	3.221397	3.221397	3.221397	3.221397	3.221397	3.221397	3.221397	3.221397	3.221397	3.221397	3.221397	3.221397
rp031804_25	3.221397	3.221397	3.221397	-1.277131	-2.406301	-3.832	-4.245053	-4.630444	-4.990027	-5.32553	-5.638565	-5.638565	-5.638565	-5.638565	-5.930638	3.221397	3.221397	3.221397	3.221397	3.221397	3.221397	3.221397	3.221397	3.221397	3.221397	3.221397	3.221397	3.221397	3.221397	3.221397
rp031804_26	3.221397	3.221397	3.221397	3.221397	-1.277131	-1.861275	-2.914829	-3.389301	-4.245053	-4.630444	-4.990027	-5.32553	-5.32553	-5.32553	-5.32553	-5.32553	-5.32553	3.221397	3.221397	3.221397	3.221397	3.221397	3.221397	3.221397	3.221397	3.221397	3.221397	3.221397	3.221397	3.221397
rp031804_27	3.221397	3.221397	3.221397	3.221397	2.336	1.509895	1.509895	-2.406301	-3.832	-3.832	-4.245053	-4.630444	-4.630444	-4.990027	-5.32553	-5.32553	-5.32553	-5.32553	-5.32553	3.221397	3.221397	3.221397	3.221397	3.221397	3.221397	3.221397	3.221397	3.221397	3.221397	3.221397
rp031804_28	3.221397	3.221397	3.221397	3.221397	3.221397	3.221397	-2.406301	-3.389301	-3.832	-4.245053	-4.630444	-4.990027	-5.32553	-5.638565	-5.32553	-5.32553	-5.32553	-5.638565	3.221397	3.221397	3.221397	3.221397	3.221397	3.221397	3.221397	3.221397	3.221397	3.221397	3.221397	3.221397
rp031804_29	3.221397	3.221397	3.221397	3.221397	3.221397	3.221397	3.221397	3.221397	3.221397	3.221397	3.221397	-2.406301	-2.914829	-3.832	-3.832	-4.630444	-4.990027	-5.32553	-5.32553	-5.32553	-5.32553	-5.32553	-5.32553	3.221397	3.221397	3.221397	3.221397	3.221397	3.221397	3.221397
rp032204_00	3.221397	3.221397	3.221397	3.221397	3.221397	3.221397	-0.651059999999999	-1.861275	-2.914829	-4.245053	-4.990027	-5.32553	-5.638565	-5.638565	-5.638565	-5.638565	3.221397	3.221397	3.221397	3.221397	3.221397	3.221397	3.221397	3.221397	3.221397	3.221397	3.221397	3.221397	3.221397	3.221397
rp032204_01	3.221397	3.221397	3.221397	3.221397	3.221397	-4.990027	-5.638565	-5.930638	-5.638565	-5.638565	-5.32553	-5.32553	3.221397	3.221397	3.221397	3.221397	3.221397	3.221397	3.221397	3.221397	3.221397	3.221397	3.221397	3.221397	3.221397	-0.651059999999999	-5.638565	-3.389301	3.221397	3.221397
rp032204_02	3.221397	3.221397	3.221397	0.739112	2.336	3.221397	-2.914829	-3.389301	-3.832	-4.630444	-4.990027	-5.32553	-5.638565	-5.638565	-5.32553	-5.32553	-5.638565	3.221397	3.221397	3.221397	3.221397	3.221397	3.221397	3.221397	3.221397	3.221397	3.221397	2.336	2.336	3.221397
rp032204_03	3.221397	3.221397	3.221397	-2.406301	-2.406301	-1.861275	-1.277131	-2.914829	-3.389301	-6.203151	-6.694651	3.221397	3.221397	-2.406301	-5.32553	1.509895	1.509895	-1.861275	3.221397	3.221397	3.221397	-0.651059999999999	0.739112	3.221397	-2.406301	-2.914829	3.221397	3.221397	3.221397	3.221397
rp032204_04	3.221397	3.221397	3.221397	3.221397	3.221397	3.221397	3.221397	3.221397	3.221397	3.221397	3.221397	3.221397	3.221397	2.336	0.739112	3.221397	3.221397	-1.861275	-2.914829	3.221397	-3.389301	3.221397	-4.245053	-3.389301	-4.630444	-4.990027	-4.990027	-4.990027	-5.32553	3.221397
rp032204_05	3.221397	3.221397	3.221397	3.221397	3.221397	-1.861275	-1.861275	-2.914829	-3.389301	-3.832	-4.245053	-4.630444	-4.990027	-5.32553	-5.638565	-5.32553	-5.32553	-5.32553	-5.32553	3.221397	3.221397	3.221397	3.221397	3.221397	3.221397	3.221397	3.221397	3.221397	3.221397	3.221397
rp032204_06	3.221397	3.221397	3.221397	3.221397	3.221397	3.221397	3.221397	3.221397	-0.651059999999999	-0.651059999999999	-4.630444	-5.32553	-5.32553	-5.32553	-4.990027	-4.990027	-4.990027	3.221397	3.221397	3.221397	3.221397	3.221397	3.221397	3.221397	3.221397	3.221397	3.221397	3.221397	3.221397	3.221397
rp032204_07	3.221397	3.221397	3.221397	-0.651059999999999	-1.277131	-1.861275	-1.861275	-2.406301	-2.914829	-3.832	-4.245053	-4.630444	-4.990027	-5.32553	-5.32553	-5.32553	-5.32553	-5.32553	-5.32553	3.221397	3.221397	3.221397	3.221397	3.221397	3.221397	3.221397	3.221397	3.221397	3.221397	3.221397
rp032204_08	3.221397	3.221397	3.221397	3.221397	3.221397	3.221397	1.509895	1.509895	0.739112	-2.406301	-4.990027	1.509895	1.509895	3.221397	-1.277131	0.0199459999999991	0.0199459999999991	-3.389301	-3.832	-4.245053	-4.630444	-4.630444	-4.630444	-4.990027	-4.630444	-4.630444	-4.630444	3.221397	3.221397	3.221397
rp032204_09	3.221397	3.221397	3.221397	3.221397	3.221397	3.221397	3.221397	3.221397	3.221397	0.0199459999999991	-1.277131	-2.406301	-3.389301	-4.245053	-4.990027	-5.32553	-5.638565	-5.638565	-5.638565	-5.638565	3.221397	3.221397	3.221397	3.221397	3.221397	3.221397	3.221397	3.221397	3.221397	3.221397
rp032204_10	3.221397	3.221397	3.221397	3.221397	3.221397	-2.406301	-3.389301	-3.389301	-4.245053	-4.630444	-4.990027	-5.32553	-5.32553	-5.32553	-4.990027	-4.990027	-5.32553	3.221397	3.221397	3.221397	3.221397	3.221397	3.221397	3.221397	3.221397	3.221397	3.221397	3.221397	3.221397	3.221397
rp032204_11	3.221397	3.221397	3.221397	0.0199459999999991	-0.651059999999999	-2.406301	-2.914829	-3.389301	-3.832	-4.630444	-4.990027	-5.32553	-5.32553	-5.32553	-5.32553	-5.32553	-5.638565	3.221397	3.221397	3.221397	3.221397	3.221397	3.221397	3.221397	3.221397	3.221397	3.221397	3.221397	3.221397	3.221397
rp032204_12	3.221397	3.221397	3.221397	0.739112	1.509895	2.336	-3.389301	-3.832	-4.245053	-4.990027	-5.32553	-5.638565	-5.638565	-5.638565	-5.638565	-5.638565	3.221397	3.221397	3.221397	3.221397	3.221397	3.221397	3.221397	0.0199459999999991	3.221397	3.221397	3.221397	3.221397	3.221397	3.221397
rp032204_13	3.221397	3.221397	3.221397	3.221397	0.739112	-2.914829	-3.832	-4.245053	-4.630444	-4.630444	-4.990027	-5.32553	-5.638565	-5.32553	-5.32553	-5.32553	3.221397	3.221397	3.221397	3.221397	3.221397	3.221397	3.221397	3.221397	3.221397	3.221397	3.221397	3.221397	3.221397	3.221397
rp032204_14	3.221397	3.221397	-4.990027	-6.916	0.0199459999999991	0.0199459999999991	0.739112	0.739112	-4.990027	0.0199459999999991	-4.245053	-4.245053	3.221397	0.739112	2.336	-2.406301	0.739112	0.739112	-2.406301	-2.914829	1.509895	-5.930638	-2.914829	-2.406301	-6.457414	-4.245053	3.221397	3.221397	-4.990027	3.221397
rp032204_15	3.221397	2.336	3.221397	3.221397	3.221397	-2.914829	0.739112	3.221397	3.221397	-1.277131	-0.651059999999999	-0.651059999999999	-3.832	-3.832	3.221397	-2.406301	-2.406301	-1.861275	2.336	3.221397	3.221397	3.221397	-3.389301	-6.916	2.336	2.336	1.509895	-2.914829	-2.406301	3.221397
rp032204_16	3.221397	3.221397	-4.990027	1.509895	1.509895	0.739112	3.221397	3.221397	3.221397	2.336	3.221397	-1.277131	-1.277131	3.221397	3.221397	-2.406301	3.221397	2.336	3.221397	3.221397	-1.277131	1.509895	1.509895	-1.861275	-2.406301	-1.861275	-1.277131	-1.277131	-1.277131	2.336
rp032204_17	3.221397	3.221397	2.336	1.509895	-3.832	-4.245053	-4.990027	2.336	-4.630444	-2.406301	0.739112	-5.930638	-1.277131	0.0199459999999991	-0.651059999999999	3.221397	3.221397	-3.389301	-4.990027	-2.406301	1.509895	1.509895	0.0199459999999991	0.0199459999999991	-0.651059999999999	-1.277131	3.221397	-4.630444	-0.651059999999999	-0.651059999999999
rp032204_18	3.221397	3.221397	3.221397	3.221397	3.221397	3.221397	3.221397	3.221397	3.221397	3.221397	3.221397	2.336	3.221397	3.221397	3.221397	3.221397	3.221397	3.221397	3.221397	-1.277131	3.221397	3.221397	3.221397	3.221397	-1.861275	3.221397	3.221397	3.221397	-1.861275	3.221397
rp032204_19	3.221397	3.221397	3.221397	1.509895	2.336	1.509895	0.0199459999999991	3.221397	3.221397	3.221397	3.221397	-1.277131	-1.861275	-1.277131	3.221397	3.221397	3.221397	3.221397	3.221397	3.221397	3.221397	3.221397	0.739112	0.739112	0.739112	1.509895	0.0199459999999991	0.0199459999999991	0.0199459999999991	0.0199459999999991
rp032204_20	3.221397	3.221397	3.221397	3.221397	3.221397	3.221397	3.221397	0.0199459999999991	0.0199459999999991	-3.832	-4.245053	-4.630444	-4.990027	-4.990027	-4.990027	-4.630444	-4.630444	-4.630444	-4.630444	-4.245053	2.336	3.221397	3.221397	3.221397	3.221397	3.221397	3.221397	3.221397	3.221397	3.221397
rp032204_21	3.221397	0.739112	3.221397	3.221397	3.221397	3.221397	3.221397	3.221397	3.221397	3.221397	-4.990027	-2.406301	-2.406301	1.509895	0.739112	0.0199459999999991	3.221397	3.221397	3.221397	3.221397	1.509895	-0.651059999999999	-3.832	-3.832	3.221397	3.221397	-7.315222	-0.651059999999999	0.0199459999999991	3.221397
rp032204_22	3.221397	3.221397	3.221397	3.221397	3.221397	3.221397	3.221397	3.221397	-2.914829	-3.832	-3.832	-4.245053	-4.245053	-4.630444	-4.630444	-4.630444	-4.630444	-4.630444	-4.990027	-5.32553	3.221397	3.221397	3.221397	3.221397	3.221397	3.221397	3.221397	3.221397	3.221397	3.221397
rp032204_23	3.221397	0.739112	-2.406301	-2.914829	-0.651059999999999	0.0199459999999991	0.739112	0.739112	1.509895	-2.406301	-2.914829	3.221397	3.221397	-5.638565	-4.990027	-1.861275	-2.406301	-7.315222	3.221397	3.221397	-1.277131	-1.277131	0.0199459999999991	-0.651059999999999	-0.651059999999999	-1.277131	-1.277131	-1.861275	-1.277131	-0.651059999999999
rp032204_24	-1.277131	0.0199459999999991	0.739112	0.0199459999999991	0.0199459999999991	0.0199459999999991	-5.930638	-0.651059999999999	-4.990027	-1.861275	3.221397	-3.832	-4.630444	3.221397	-2.406301	-4.990027	-3.389301	-2.406301	1.509895	-1.861275	1.509895	2.336	1.509895	1.509895	0.739112	-4.245053	2.336	1.509895	3.221397	3.221397
rp032204_25	3.221397	2.336	3.221397	3.221397	3.221397	3.221397	3.221397	3.221397	0.739112	-1.277131	-1.277131	-2.406301	3.221397	-3.389301	3.221397	0.739112	-2.914829	-3.389301	-1.861275	-1.277131	3.221397	3.221397	3.221397	2.336	2.336	0.0199459999999991	-0.651059999999999	-0.651059999999999	-1.277131	3.221397
rp032204_26	3.221397	3.221397	1.509895	-0.651059999999999	3.221397	-0.651059999999999	-1.277131	-1.861275	-3.389301	-3.389301	-4.630444	-4.990027	-4.990027	-5.32553	-5.32553	-4.990027	-4.990027	-4.990027	-4.990027	3.221397	3.221397	3.221397	3.221397	3.221397	3.221397	3.221397	3.221397	3.221397	3.221397	3.221397
rp032204_27	3.221397	3.221397	3.221397	0.739112	1.509895	1.509895	-2.406301	3.221397	3.221397	-3.389301	-4.245053	-4.630444	-4.990027	-5.32553	-5.32553	-5.32553	-4.990027	-4.990027	-4.990027	3.221397	3.221397	3.221397	3.221397	3.221397	3.221397	3.221397	3.221397	3.221397	3.221397	3.221397
rp032204_28	3.221397	3.221397	3.221397	3.221397	3.221397	3.221397	-4.630444	3.221397	3.221397	3.221397	3.221397	-2.406301	3.221397	-2.914829	3.221397	0.739112	3.221397	1.509895	1.509895	0.739112	-0.651059999999999	0.739112	1.509895	3.221397	3.221397	3.221397	-4.990027	-2.406301	-2.406301	0.0199459999999991
rp032204_29	3.221397	3.221397	3.221397	3.221397	3.221397	3.221397	2.336	2.336	3.221397	3.221397	3.221397	3.221397	3.221397	3.221397	3.221397	-4.245053	-4.630444	-4.630444	-4.990027	-4.990027	-4.990027	-4.990027	-4.990027	3.221397	3.221397	3.221397	3.221397	3.221397	3.221397	3.221397
rp032405_00	3.221397	3.221397	3.221397	3.221397	3.221397	3.221397	2.336	-1.861275	-3.389301	-4.245053	-4.630444	-4.630444	-4.990027	-4.990027	-5.32553	-5.32553	3.221397	3.221397	3.221397	3.221397	3.221397	3.221397	3.221397	3.221397	3.221397	3.221397	3.221397	3.221397	3.221397	3.221397
rp032405_01	3.221397	2.336	2.336	3.221397	3.221397	3.221397	3.221397	3.221397	3.221397	3.221397	3.221397	3.221397	3.221397	3.221397	3.221397	3.221397	3.221397	3.221397	3.221397	3.221397	0.739112	1.509895	2.336	3.221397	3.221397	3.221397	0.0199459999999991	0.0199459999999991	3.221397	3.221397
rp032405_02	3.221397	3.221397	3.221397	3.221397	1.509895	-1.861275	-2.914829	-3.389301	-3.389301	-3.832	-4.245053	-4.630444	-5.32553	-5.32553	-5.638565	-5.638565	-5.638565	3.221397	3.221397	3.221397	3.221397	2.336	2.336	3.221397	0.0199459999999991	3.221397	3.221397	3.221397	3.221397	3.221397
rp032405_03	3.221397	3.221397	3.221397	-0.651059999999999	-2.406301	-2.914829	-3.389301	-3.832	-4.630444	-4.990027	-5.32553	-5.32553	-5.32553	-5.32553	-5.32553	3.221397	3.221397	3.221397	3.221397	0.0199459999999991	3.221397	3.221397	3.221397	3.221397	3.221397	3.221397	3.221397	3.221397	3.221397	3.221397
rp032405_04	3.221397	3.221397	3.221397	3.221397	3.221397	3.221397	3.221397	3.221397	2.336	2.336	2.336	1.509895	0.0199459999999991	0.0199459999999991	-0.651059999999999	-1.277131	-2.406301	-2.914829	-3.832	-4.245053	-4.245053	-4.630444	-4.630444	-4.630444	-4.630444	-3.389301	-2.914829	-2.914829	-4.245053	-4.245053
rp032405_05	3.221397	3.221397	3.221397	3.221397	3.221397	1.509895	1.509895	-0.651059999999999	-1.861275	-2.406301	-3.389301	-4.245053	-4.630444	-4.990027	-5.32553	-5.32553	-5.32553	-5.32553	3.221397	3.221397	3.221397	3.221397	3.221397	3.221397	3.221397	3.221397	3.221397	3.221397	3.221397	3.221397
rp032405_06	3.221397	3.221397	3.221397	3.221397	3.221397	3.221397	0.0199459999999991	-1.861275	-2.406301	-3.389301	-3.832	-4.630444	-4.630444	-4.990027	-4.990027	-4.990027	-5.32553	-5.32553	3.221397	3.221397	3.221397	3.221397	3.221397	3.221397	3.221397	3.221397	3.221397	3.221397	3.221397	3.221397
rp032405_07	3.221397	-0.651059999999999	-1.277131	0.739112	1.509895	2.336	2.336	-5.32553	-4.990027	-5.32553	3.221397	3.221397	3.221397	3.221397	3.221397	3.221397	-1.277131	-1.277131	-3.832	-3.832	-2.406301	3.221397	3.221397	0.0199459999999991	0.0199459999999991	-2.914829	-5.930638	3.221397	3.221397	3.221397
rp032405_10	3.221397	3.221397	3.221397	3.221397	3.221397	3.221397	2.336	3.221397	3.221397	3.221397	3.221397	-2.914829	-3.389301	-3.832	-4.245053	-4.245053	-4.630444	-4.630444	-4.630444	-4.630444	3.221397	3.221397	3.221397	3.221397	3.221397	3.221397	3.221397	3.221397	3.221397	3.221397
rp032405_11	3.221397	3.221397	3.221397	3.221397	-1.277131	-1.277131	-1.861275	-2.406301	-2.406301	-3.389301	-4.245053	-4.990027	-5.32553	-5.638565	-5.638565	-5.638565	-5.638565	3.221397	3.221397	3.221397	3.221397	3.221397	3.221397	3.221397	3.221397	3.221397	3.221397	3.221397	3.221397	3.221397
rp032405_12	3.221397	3.221397	3.221397	-4.630444	-4.990027	-4.990027	-5.32553	3.221397	3.221397	0.739112	3.221397	3.221397	3.221397	3.221397	3.221397	3.221397	3.221397	3.221397	3.221397	2.336	3.221397	3.221397	3.221397	3.221397	0.0199459999999991	3.221397	3.221397	3.221397	3.221397	3.221397
rp032405_13	3.221397	3.221397	0.739112	1.509895	2.336	3.221397	3.221397	3.221397	3.221397	3.221397	3.221397	3.221397	3.221397	-4.245053	3.221397	3.221397	3.221397	-2.406301	3.221397	0.0199459999999991	0.0199459999999991	0.0199459999999991	0.0199459999999991	-1.861275	-3.389301	3.221397	3.221397	3.221397	3.221397	3.221397
rp032405_14	3.221397	3.221397	3.221397	3.221397	2.336	3.221397	3.221397	3.221397	3.221397	3.221397	3.221397	3.221397	3.221397	3.221397	3.221397	3.221397	3.221397	3.221397	3.221397	3.221397	3.221397	3.221397	3.221397	3.221397	3.221397	3.221397	3.221397	3.221397	3.221397	3.221397
rp032405_15	3.221397	3.221397	3.221397	3.221397	3.221397	3.221397	3.221397	3.221397	3.221397	-2.406301	-2.914829	-2.914829	-3.832	-3.832	-3.832	-3.389301	-2.406301	-1.861275	3.221397	3.221397	3.221397	3.221397	3.221397	3.221397	3.221397	3.221397	3.221397	3.221397	3.221397	3.221397
rp032405_17	3.221397	3.221397	3.221397	-3.832	3.221397	3.221397	3.221397	-4.245053	2.336	2.336	3.221397	3.221397	3.221397	3.221397	3.221397	3.221397	3.221397	3.221397	3.221397	0.0199459999999991	3.221397	3.221397	3.221397	3.221397	-3.832	-3.832	-3.832	-3.389301	-3.389301	-2.914829
rp032405_20	3.221397	3.221397	3.221397	3.221397	3.221397	3.221397	1.509895	3.221397	3.221397	3.221397	3.221397	3.221397	3.221397	3.221397	3.221397	3.221397	3.221397	3.221397	3.221397	3.221397	2.336	3.221397	3.221397	3.221397	3.221397	-1.861275	3.221397	3.221397	3.221397	3.221397
rp032405_21	3.221397	3.221397	-0.651059999999999	-1.277131	0.0199459999999991	0.739112	0.739112	0.0199459999999991	-4.630444	3.221397	3.221397	3.221397	3.221397	2.336	0.739112	3.221397	3.221397	3.221397	3.221397	3.221397	0.0199459999999991	0.0199459999999991	-1.861275	3.221397	3.221397	2.336	2.336	0.739112	0.0199459999999991	3.221397
rp032405_22	3.221397	3.221397	3.221397	3.221397	3.221397	3.221397	3.221397	3.221397	3.221397	3.221397	3.221397	3.221397	3.221397	3.221397	3.221397	3.221397	3.221397	3.221397	3.221397	3.221397	3.221397	3.221397	3.221397	3.221397	3.221397	3.221397	3.221397	3.221397	3.221397	3.221397
rp032405_23	3.221397	3.221397	1.509895	1.509895	1.509895	-0.651059999999999	3.221397	3.221397	3.221397	3.221397	2.336	-2.406301	-2.914829	-2.406301	-3.389301	3.221397	3.221397	3.221397	3.221397	-0.651059999999999	2.336	3.221397	3.221397	3.221397	3.221397	3.221397	3.221397	3.221397	3.221397	3.221397
rp032405_24	3.221397	3.221397	3.221397	3.221397	3.221397	1.509895	3.221397	1.509895	1.509895	3.221397	3.221397	3.221397	3.221397	3.221397	3.221397	0.0199459999999991	-0.651059999999999	-0.651059999999999	-0.651059999999999	-0.651059999999999	-0.651059999999999	0.0199459999999991	0.0199459999999991	0.739112	1.509895	2.336	3.221397	3.221397	3.221397	3.221397
rp032405_25	3.221397	3.221397	3.221397	3.221397	0.739112	0.739112	0.739112	1.509895	1.509895	1.509895	2.336	-3.832	-4.245053	-4.630444	-4.630444	-4.630444	-4.630444	-4.630444	-4.630444	-4.630444	3.221397	3.221397	3.221397	-0.651059999999999	3.221397	3.221397	3.221397	3.221397	3.221397	3.221397
rp032405_27	3.221397	3.221397	3.221397	2.336	3.221397	3.221397	3.221397	3.221397	3.221397	3.221397	3.221397	3.221397	3.221397	3.221397	3.221397	3.221397	0.0199459999999991	3.221397	3.221397	3.221397	3.221397	3.221397	2.336	2.336	2.336	2.336	1.509895	1.509895	1.509895	3.221397
rp032504_00	3.221397	3.221397	3.221397	-1.861275	-3.389301	-4.245053	-4.245053	-4.630444	-4.990027	-5.32553	-5.32553	-5.638565	-5.638565	-5.638565	3.221397	3.221397	3.221397	3.221397	3.221397	3.221397	3.221397	3.221397	3.221397	3.221397	3.221397	3.221397	3.221397	3.221397	3.221397	3.221397
rp032504_01	3.221397	3.221397	3.221397	0.0199459999999991	-0.651059999999999	-1.277131	-1.861275	-2.914829	-3.832	-4.245053	-4.990027	-4.990027	-5.32553	-5.32553	-5.32553	-5.32553	-5.638565	3.221397	3.221397	3.221397	3.221397	3.221397	3.221397	3.221397	3.221397	3.221397	3.221397	3.221397	3.221397	3.221397
rp032504_02	3.221397	3.221397	3.221397	3.221397	3.221397	-2.406301	-3.389301	-3.832	-4.245053	-4.630444	-4.990027	-5.32553	-5.638565	-5.32553	-5.32553	-5.32553	-5.32553	3.221397	3.221397	3.221397	3.221397	3.221397	3.221397	3.221397	3.221397	3.221397	2.336	3.221397	3.221397	3.221397
rp032504_03	3.221397	-1.861275	3.221397	3.221397	3.221397	0.0199459999999991	-2.914829	-3.832	2.336	3.221397	3.221397	-5.638565	-3.832	0.739112	0.739112	3.221397	3.221397	-5.930638	1.509895	-4.245053	-0.651059999999999	-0.651059999999999	-0.651059999999999	0.0199459999999991	0.0199459999999991	-0.651059999999999	-2.406301	3.221397	0.739112	-2.914829
rp032504_04	0.739112	0.739112	3.221397	0.0199459999999991	3.221397	3.221397	3.221397	3.221397	3.221397	3.221397	3.221397	3.221397	3.221397	3.221397	3.221397	3.221397	3.221397	3.221397	3.221397	3.221397	3.221397	3.221397	3.221397	3.221397	3.221397	3.221397	3.221397	3.221397	3.221397	3.221397
rp032504_05	3.221397	3.221397	3.221397	3.221397	-1.277131	-2.914829	-3.389301	-3.832	-4.245053	-4.990027	-5.32553	-5.32553	-5.638565	-5.638565	-5.32553	-5.32553	-5.32553	3.221397	3.221397	3.221397	3.221397	0.0199459999999991	3.221397	3.221397	3.221397	3.221397	3.221397	3.221397	3.221397	3.221397
rp032504_06	3.221397	3.221397	3.221397	3.221397	3.221397	3.221397	3.221397	-3.389301	-4.245053	-4.630444	-4.990027	-5.32553	-5.638565	-5.638565	-5.32553	-5.32553	-5.32553	3.221397	3.221397	3.221397	3.221397	3.221397	3.221397	3.221397	3.221397	3.221397	3.221397	3.221397	3.221397	3.221397
rp032504_07	3.221397	3.221397	3.221397	3.221397	3.221397	3.221397	3.221397	-4.245053	-4.245053	-4.630444	-4.990027	-5.32553	-5.638565	-5.638565	-5.638565	-5.32553	-5.638565	3.221397	3.221397	3.221397	3.221397	3.221397	3.221397	3.221397	3.221397	3.221397	3.221397	2.336	3.221397	3.221397
rp032504_08	3.221397	3.221397	3.221397	3.221397	3.221397	3.221397	3.221397	3.221397	3.221397	2.336	2.336	3.221397	3.221397	3.221397	3.221397	1.509895	3.221397	3.221397	1.509895	-2.914829	-1.861275	-1.861275	-2.406301	2.336	-2.406301	-1.277131	3.221397	3.221397	3.221397	3.221397
rp032504_09	3.221397	3.221397	3.221397	3.221397	3.221397	3.221397	-5.638565	-6.457414	-5.32553	0.0199459999999991	0.0199459999999991	3.221397	3.221397	3.221397	3.221397	3.221397	1.509895	1.509895	3.221397	3.221397	3.221397	3.221397	3.221397	3.221397	3.221397	3.221397	3.221397	3.221397	3.221397	3.221397
rp032504_10	3.221397	3.221397	3.221397	-1.277131	-2.914829	-3.832	-4.245053	-4.245053	-4.990027	-5.32553	-5.638565	-5.638565	-5.638565	-5.638565	-5.638565	3.221397	3.221397	3.221397	3.221397	3.221397	3.221397	3.221397	3.221397	3.221397	3.221397	3.221397	3.221397	3.221397	3.221397	3.221397
rp032504_11	3.221397	3.221397	3.221397	-2.406301	-2.914829	-4.245053	-4.245053	-4.630444	-4.990027	-5.32553	-5.638565	-5.638565	-5.638565	-5.638565	-5.930638	3.221397	3.221397	3.221397	3.221397	3.221397	3.221397	3.221397	0.739112	3.221397	3.221397	3.221397	3.221397	3.221397	3.221397	3.221397
rp032504_12	3.221397	3.221397	3.221397	-0.651059999999999	-4.245053	-4.630444	-4.630444	-4.990027	-5.32553	-5.32553	-5.638565	-5.32553	-5.32553	-5.638565	3.221397	3.221397	3.221397	3.221397	3.221397	3.221397	3.221397	3.221397	3.221397	3.221397	3.221397	3.221397	3.221397	3.221397	3.221397	3.221397
rp032504_13	3.221397	3.221397	3.221397	3.221397	-2.914829	-3.832	-4.245053	-4.630444	-4.990027	3.221397	-5.32553	-4.990027	-4.630444	-4.630444	-4.245053	-4.630444	3.221397	3.221397	3.221397	3.221397	3.221397	3.221397	3.221397	3.221397	3.221397	3.221397	3.221397	3.221397	3.221397	3.221397
rp032504_14	3.221397	3.221397	3.221397	-1.277131	-2.914829	-2.914829	-3.389301	-4.245053	-4.630444	-4.990027	-5.32553	-5.638565	-5.32553	-5.32553	-5.32553	-5.32553	-0.651059999999999	3.221397	3.221397	3.221397	3.221397	3.221397	3.221397	3.221397	3.221397	3.221397	3.221397	3.221397	3.221397	3.221397
rp032504_15	3.221397	3.221397	3.221397	3.221397	-0.651059999999999	-0.651059999999999	1.509895	1.509895	1.509895	1.509895	3.221397	3.221397	3.221397	3.221397	3.221397	3.221397	0.739112	0.0199459999999991	0.0199459999999991	-0.651059999999999	-0.651059999999999	-0.651059999999999	-1.277131	-1.277131	-1.277131	-1.277131	-1.277131	-1.861275	-1.277131	-1.277131
rp032504_16	3.221397	3.221397	3.221397	3.221397	3.221397	3.221397	-1.861275	-3.832	-3.389301	-4.245053	-4.990027	-5.32553	-5.638565	-5.638565	-5.32553	-5.32553	-5.32553	3.221397	3.221397	3.221397	3.221397	3.221397	3.221397	3.221397	3.221397	3.221397	3.221397	3.221397	3.221397	3.221397
rp032504_17	3.221397	3.221397	3.221397	-1.277131	2.336	3.221397	3.221397	3.221397	-4.630444	-4.630444	-4.245053	-4.990027	-4.630444	-4.630444	-4.245053	-3.832	-3.832	3.221397	3.221397	3.221397	3.221397	3.221397	3.221397	3.221397	3.221397	3.221397	3.221397	3.221397	3.221397	3.221397
rp032504_18	3.221397	3.221397	3.221397	3.221397	3.221397	-2.406301	-2.406301	-2.914829	-4.245053	-4.630444	-4.990027	-5.32553	-5.638565	-5.638565	-5.638565	-5.638565	-5.638565	3.221397	3.221397	3.221397	3.221397	3.221397	3.221397	3.221397	3.221397	3.221397	3.221397	3.221397	3.221397	3.221397
rp032504_19	3.221397	3.221397	3.221397	3.221397	3.221397	3.221397	1.509895	0.739112	3.221397	3.221397	3.221397	3.221397	3.221397	3.221397	1.509895	0.739112	0.739112	-3.389301	-3.389301	-3.832	-3.832	-3.832	-3.832	-3.832	-3.832	-3.832	-3.832	-3.832	2.336	3.221397
rp032504_20	3.221397	3.221397	3.221397	-0.651059999999999	-1.861275	-2.406301	-2.914829	-3.832	-4.630444	-4.990027	-5.32553	-5.32553	-5.32553	-5.32553	-5.638565	3.221397	3.221397	3.221397	3.221397	3.221397	3.221397	3.221397	3.221397	3.221397	3.221397	3.221397	3.221397	3.221397	3.221397	3.221397
rp032504_21	3.221397	3.221397	3.221397	3.221397	-3.389301	-3.389301	-3.832	-4.630444	-4.990027	-5.638565	-5.638565	-5.638565	-5.638565	-5.638565	-6.203151	3.221397	3.221397	3.221397	3.221397	3.221397	3.221397	3.221397	1.509895	3.221397	3.221397	3.221397	3.221397	3.221397	3.221397	3.221397
rp032504_22	3.221397	3.221397	3.221397	3.221397	3.221397	0.0199459999999991	-2.914829	0.739112	0.739112	-2.406301	-3.389301	3.221397	3.221397	3.221397	-6.457414	3.221397	-2.914829	-2.914829	3.221397	3.221397	-2.914829	-2.406301	-2.406301	-2.406301	-2.406301	-1.861275	-1.277131	-0.651059999999999	-0.651059999999999	3.221397
rp032504_23	3.221397	3.221397	3.221397	3.221397	3.221397	-0.651059999999999	-5.32553	-0.651059999999999	-0.651059999999999	-0.651059999999999	-0.651059999999999	-6.694651	-0.651059999999999	-2.406301	-2.406301	-3.832	-4.245053	-4.245053	-4.245053	-4.245053	-4.245053	-4.245053	-4.245053	-4.245053	-4.630444	1.509895	-1.277131	3.221397	3.221397	3.221397
rp032504_24	3.221397	3.221397	3.221397	-1.277131	-0.651059999999999	3.221397	0.0199459999999991	0.739112	-3.389301	-2.406301	-4.630444	-4.990027	-4.990027	-4.990027	-4.630444	-4.630444	-4.245053	-3.832	3.221397	3.221397	3.221397	3.221397	3.221397	3.221397	3.221397	3.221397	3.221397	3.221397	3.221397	3.221397
rp032504_25	3.221397	1.509895	2.336	-1.861275	-1.861275	-2.914829	0.0199459999999991	0.0199459999999991	-4.630444	-6.457414	3.221397	3.221397	0.0199459999999991	-6.203151	-5.930638	-5.638565	-3.832	3.221397	3.221397	3.221397	-1.861275	2.336	0.739112	-1.277131	-6.916	0.739112	0.739112	-0.651059999999999	-0.651059999999999	3.221397
rp032504_26	3.221397	3.221397	3.221397	-1.277131	3.221397	3.221397	-3.389301	1.509895	2.336	3.221397	3.221397	-2.914829	-4.990027	-5.32553	-5.32553	-5.32553	-4.990027	-4.990027	-4.990027	3.221397	3.221397	3.221397	3.221397	3.221397	3.221397	3.221397	3.221397	3.221397	3.221397	3.221397
rp032504_27	3.221397	3.221397	3.221397	3.221397	3.221397	3.221397	0.739112	1.509895	1.509895	1.509895	3.221397	3.221397	-3.389301	3.221397	3.221397	2.336	3.221397	3.221397	1.509895	2.336	2.336	-4.990027	-5.638565	-2.914829	3.221397	3.221397	3.221397	3.221397	3.221397	3.221397
rp032504_28	3.221397	3.221397	3.221397	0.739112	-0.651059999999999	3.221397	1.509895	3.221397	3.221397	0.739112	2.336	3.221397	2.336	2.336	-1.277131	-1.277131	-1.277131	-3.832	-3.389301	-3.389301	-2.914829	-2.914829	-2.914829	-2.914829	-2.914829	-2.406301	-2.406301	-2.406301	2.336	2.336
rp032504_29	3.221397	3.221397	3.221397	3.221397	3.221397	3.221397	3.221397	2.336	2.336	3.221397	-3.832	-4.245053	-4.990027	-4.990027	-5.32553	-5.32553	-4.990027	-4.630444	-4.630444	-4.630444	-4.630444	3.221397	3.221397	3.221397	3.221397	3.221397	3.221397	3.221397	3.221397	3.221397
rp032904_00	3.221397	3.221397	3.221397	3.221397	-2.914829	3.221397	-3.389301	0.0199459999999991	0.739112	0.739112	3.221397	3.221397	3.221397	2.336	3.221397	-6.203151	-3.389301	3.221397	2.336	3.221397	3.221397	3.221397	3.221397	3.221397	-3.832	-4.990027	-5.638565	-6.203151	3.221397	3.221397
rp032904_01	3.221397	3.221397	3.221397	3.221397	3.221397	2.336	-1.861275	-2.406301	-2.406301	3.221397	3.221397	-4.245053	-4.630444	-4.990027	-4.990027	-5.32553	-5.32553	-5.32553	-5.32553	-5.32553	3.221397	3.221397	3.221397	3.221397	3.221397	3.221397	3.221397	3.221397	2.336	3.221397
rp032904_02	3.221397	3.221397	3.221397	3.221397	3.221397	-1.277131	-2.914829	-3.389301	-3.832	-4.245053	-4.630444	-4.990027	-5.32553	-5.32553	-5.32553	-5.32553	-5.32553	3.221397	3.221397	3.221397	3.221397	3.221397	3.221397	3.221397	3.221397	3.221397	3.221397	3.221397	3.221397	3.221397
rp032904_03	3.221397	3.221397	0.0199459999999991	-4.990027	-3.832	3.221397	2.336	2.336	1.509895	-5.32553	3.221397	3.221397	1.509895	-4.990027	-3.832	-3.832	0.0199459999999991	1.509895	2.336	0.0199459999999991	-5.638565	3.221397	-2.406301	-2.914829	1.509895	0.739112	-6.694651	3.221397	-0.651059999999999	-0.651059999999999
rp032904_04	3.221397	3.221397	3.221397	3.221397	3.221397	-1.861275	-2.914829	-3.389301	-3.832	-4.245053	-4.630444	-4.990027	-5.32553	-5.32553	-5.32553	-5.32553	-5.32553	-5.32553	3.221397	3.221397	3.221397	3.221397	3.221397	3.221397	3.221397	3.221397	3.221397	3.221397	3.221397	3.221397
rp032904_05	3.221397	3.221397	3.221397	3.221397	3.221397	3.221397	0.739112	3.221397	3.221397	-0.651059999999999	3.221397	3.221397	3.221397	-4.245053	-4.630444	-4.630444	-4.630444	-4.630444	-4.630444	-4.630444	-4.630444	-4.630444	-4.630444	-4.630444	-4.630444	3.221397	3.221397	3.221397	3.221397	3.221397
rp032904_06	3.221397	3.221397	3.221397	3.221397	-0.651059999999999	-1.277131	-2.914829	-3.832	-4.245053	-4.630444	-4.990027	-5.32553	-5.638565	-5.638565	-5.32553	-5.32553	-5.638565	3.221397	3.221397	3.221397	3.221397	3.221397	3.221397	3.221397	3.221397	3.221397	3.221397	3.221397	3.221397	3.221397
rp032904_07	3.221397	3.221397	3.221397	2.336	-1.277131	-2.914829	-3.389301	-4.245053	-4.630444	-4.990027	-4.990027	-5.32553	-5.638565	-5.638565	-5.638565	-5.638565	3.221397	3.221397	3.221397	3.221397	3.221397	3.221397	3.221397	3.221397	3.221397	0.0199459999999991	0.739112	3.221397	3.221397	3.221397
rp032904_08	3.221397	3.221397	3.221397	0.739112	2.336	3.221397	-2.914829	-3.389301	-4.245053	-4.630444	-5.32553	-5.638565	-5.930638	-5.638565	-5.638565	2.336	1.509895	3.221397	3.221397	3.221397	3.221397	3.221397	3.221397	3.221397	-0.651059999999999	-0.651059999999999	0.0199459999999991	3.221397	3.221397	3.221397
rp032904_09	3.221397	3.221397	3.221397	3.221397	-0.651059999999999	-1.277131	-2.406301	-3.389301	-3.832	-4.630444	-4.990027	-5.32553	-5.638565	-5.638565	-5.638565	-5.32553	-5.638565	3.221397	3.221397	3.221397	3.221397	3.221397	3.221397	3.221397	3.221397	3.221397	3.221397	3.221397	3.221397	3.221397
rp032904_10	3.221397	3.221397	3.221397	3.221397	-1.277131	3.221397	3.221397	3.221397	-3.389301	-3.832	-4.245053	-4.245053	-4.630444	-4.990027	-4.990027	-4.990027	-4.990027	-4.630444	-4.990027	-4.990027	3.221397	3.221397	3.221397	3.221397	3.221397	3.221397	3.221397	3.221397	3.221397	3.221397
rp032904_11	3.221397	3.221397	3.221397	3.221397	-1.861275	-2.914829	-3.832	-3.832	-4.630444	-4.990027	-5.32553	-5.32553	-5.638565	-5.638565	-5.638565	-5.638565	3.221397	3.221397	3.221397	3.221397	3.221397	3.221397	3.221397	3.221397	2.336	3.221397	-1.861275	1.509895	2.336	3.221397
rp032904_12	3.221397	3.221397	3.221397	3.221397	3.221397	-2.406301	-3.389301	-4.245053	-4.630444	-4.990027	-4.990027	-5.32553	-5.638565	-5.32553	-5.32553	-5.32553	3.221397	3.221397	3.221397	3.221397	3.221397	3.221397	3.221397	3.221397	3.221397	3.221397	3.221397	3.221397	3.221397	3.221397
rp032904_13	3.221397	3.221397	3.221397	-1.861275	-1.861275	3.221397	3.221397	-5.32553	3.221397	3.221397	-1.861275	-2.914829	-3.389301	-4.630444	-4.630444	-4.990027	-5.638565	-5.638565	-5.638565	-5.638565	3.221397	3.221397	3.221397	3.221397	3.221397	3.221397	3.221397	1.509895	3.221397	3.221397
rp032904_14	3.221397	3.221397	3.221397	3.221397	3.221397	3.221397	3.221397	-3.832	-4.245053	-4.245053	-4.630444	-4.990027	-4.990027	-4.990027	-4.990027	-4.630444	-4.630444	-4.630444	-4.245053	3.221397	3.221397	3.221397	3.221397	3.221397	3.221397	3.221397	3.221397	3.221397	3.221397	3.221397
rp032904_15	3.221397	3.221397	3.221397	3.221397	3.221397	-2.406301	-2.406301	-3.389301	-3.832	-4.245053	-4.630444	-4.990027	-5.32553	-5.638565	-5.32553	-5.32553	-5.32553	-5.32553	3.221397	3.221397	3.221397	3.221397	3.221397	3.221397	3.221397	3.221397	3.221397	3.221397	1.509895	3.221397
rp032904_16	3.221397	3.221397	3.221397	3.221397	3.221397	-2.914829	-2.914829	-3.389301	-3.832	-4.245053	-4.630444	-4.990027	-5.32553	-5.32553	-4.990027	-4.990027	-4.990027	-4.990027	-4.990027	3.221397	3.221397	3.221397	-1.277131	3.221397	3.221397	3.221397	3.221397	3.221397	3.221397	3.221397
rp032904_17	3.221397	3.221397	-1.861275	-4.245053	2.336	-5.32553	-5.32553	-5.638565	0.0199459999999991	0.0199459999999991	0.739112	-5.32553	-4.630444	3.221397	-6.916	3.221397	3.221397	2.336	-2.406301	3.221397	3.221397	0.739112	-1.277131	-1.861275	-1.277131	-1.861275	-0.651059999999999	0.0199459999999991	-1.277131	-1.277131
rp032904_18	3.221397	3.221397	3.221397	2.336	3.221397	-1.861275	-2.914829	-3.389301	-3.832	-4.245053	-4.630444	-4.990027	-5.32553	-5.638565	-5.32553	-5.32553	-5.32553	3.221397	3.221397	3.221397	3.221397	3.221397	3.221397	3.221397	3.221397	3.221397	3.221397	3.221397	3.221397	3.221397
rp032904_19	3.221397	3.221397	3.221397	3.221397	-1.861275	-1.861275	-2.406301	-3.389301	-3.832	-4.245053	-4.630444	-4.990027	-5.32553	-5.638565	-5.638565	-5.32553	-5.32553	-5.638565	3.221397	3.221397	3.221397	3.221397	3.221397	3.221397	3.221397	3.221397	3.221397	3.221397	3.221397	3.221397
rp032904_20	3.221397	3.221397	3.221397	3.221397	3.221397	3.221397	3.221397	3.221397	-2.406301	-2.914829	-3.832	-4.245053	-4.990027	-4.990027	-5.32553	-4.990027	-4.630444	-4.630444	-4.630444	-4.630444	-4.990027	3.221397	3.221397	3.221397	3.221397	3.221397	3.221397	3.221397	3.221397	3.221397
rp032904_21	3.221397	3.221397	3.221397	3.221397	3.221397	3.221397	3.221397	3.221397	3.221397	3.221397	3.221397	3.221397	3.221397	3.221397	3.221397	3.221397	3.221397	3.221397	3.221397	3.221397	3.221397	3.221397	3.221397	3.221397	1.509895	3.221397	3.221397	0.739112	2.336	3.221397
rp032904_22	3.221397	3.221397	3.221397	3.221397	3.221397	-2.914829	-3.389301	-4.245053	-4.245053	-4.630444	-4.990027	-5.32553	-5.32553	-5.32553	-5.32553	-4.990027	-4.990027	3.221397	3.221397	3.221397	3.221397	3.221397	3.221397	3.221397	3.221397	3.221397	3.221397	3.221397	3.221397	3.221397
rp032904_23	3.221397	3.221397	3.221397	3.221397	2.336	3.221397	-2.914829	-3.389301	-3.832	-4.245053	-4.630444	-4.990027	-5.32553	-5.32553	-5.32553	-5.32553	-5.32553	-5.32553	3.221397	3.221397	3.221397	3.221397	3.221397	3.221397	3.221397	3.221397	3.221397	1.509895	3.221397	3.221397
rp032904_24	3.221397	3.221397	3.221397	3.221397	3.221397	0.0199459999999991	2.336	3.221397	-3.389301	-3.832	-4.630444	-4.630444	-4.990027	-5.32553	-5.32553	-5.32553	-4.990027	-4.990027	-4.990027	-4.630444	3.221397	3.221397	3.221397	3.221397	3.221397	3.221397	2.336	3.221397	3.221397	3.221397
rp032904_25	3.221397	3.221397	3.221397	3.221397	3.221397	3.221397	-1.861275	-2.914829	-3.389301	-3.832	-4.245053	-4.630444	-4.990027	-5.32553	-5.32553	-5.32553	-4.990027	-4.990027	3.221397	3.221397	3.221397	3.221397	3.221397	3.221397	3.221397	3.221397	3.221397	3.221397	3.221397	3.221397
rp032904_26	3.221397	3.221397	3.221397	3.221397	3.221397	3.221397	3.221397	-3.389301	-3.832	-4.245053	-4.630444	-4.990027	-5.32553	-5.32553	-5.32553	-5.32553	-4.990027	-4.990027	3.221397	3.221397	3.221397	3.221397	3.221397	3.221397	3.221397	3.221397	3.221397	3.221397	3.221397	3.221397
rp032904_27	3.221397	3.221397	3.221397	2.336	2.336	3.221397	3.221397	-3.832	-4.245053	-4.630444	-4.990027	-5.32553	-5.32553	-5.638565	-5.32553	-5.32553	-5.32553	0.739112	3.221397	3.221397	3.221397	3.221397	3.221397	3.221397	3.221397	3.221397	2.336	3.221397	3.221397	3.221397
rp032904_28	3.221397	3.221397	3.221397	-0.651059999999999	3.221397	3.221397	-1.277131	-1.861275	-2.406301	-2.914829	-3.389301	-4.245053	-4.245053	-4.630444	-4.245053	-4.245053	-3.832	-2.914829	-2.406301	3.221397	3.221397	3.221397	3.221397	3.221397	3.221397	3.221397	3.221397	3.221397	3.221397	3.221397
rp032904_29	3.221397	3.221397	3.221397	3.221397	3.221397	3.221397	3.221397	3.221397	-2.914829	-3.389301	-3.832	-4.630444	-4.990027	-5.32553	-5.32553	-5.32553	-5.32553	-5.32553	-5.32553	3.221397	3.221397	3.221397	3.221397	3.221397	3.221397	3.221397	3.221397	3.221397	3.221397	3.221397
rp040104_00	3.221397	3.221397	3.221397	2.336	-1.861275	-3.389301	-3.832	-4.245053	-4.630444	-4.990027	-5.32553	-5.638565	-5.638565	-5.638565	-5.638565	-5.930638	3.221397	3.221397	3.221397	3.221397	3.221397	1.509895	3.221397	3.221397	3.221397	3.221397	3.221397	3.221397	3.221397	3.221397
rp040104_01	3.221397	3.221397	3.221397	3.221397	-2.914829	-3.389301	-3.832	-4.245053	-4.630444	-5.32553	-5.638565	-5.638565	-5.638565	-5.638565	-5.638565	3.221397	3.221397	3.221397	3.221397	3.221397	3.221397	3.221397	3.221397	3.221397	3.221397	3.221397	3.221397	3.221397	3.221397	3.221397
rp040104_02	3.221397	3.221397	3.221397	3.221397	-1.277131	-1.861275	-3.389301	-3.389301	-2.914829	-2.914829	-2.406301	-1.861275	-1.277131	-1.277131	-0.651059999999999	-1.861275	3.221397	3.221397	3.221397	3.221397	3.221397	3.221397	3.221397	3.221397	3.221397	3.221397	3.221397	3.221397	3.221397	3.221397
rp040104_03	3.221397	3.221397	3.221397	3.221397	0.739112	-3.832	-4.630444	-4.990027	-4.990027	-5.32553	-5.32553	-5.32553	-5.32553	-5.32553	-5.32553	3.221397	3.221397	3.221397	3.221397	-3.832	3.221397	3.221397	3.221397	3.221397	3.221397	0.739112	0.739112	3.221397	3.221397	3.221397
rp040104_04	3.221397	3.221397	3.221397	3.221397	3.221397	-2.406301	-2.914829	-3.389301	-4.245053	-4.630444	-4.990027	-5.32553	-5.32553	-5.638565	-5.32553	-5.32553	-5.32553	-5.32553	-4.990027	3.221397	3.221397	3.221397	3.221397	3.221397	3.221397	3.221397	3.221397	3.221397	3.221397	3.221397
rp040104_05	3.221397	3.221397	3.221397	3.221397	3.221397	3.221397	-0.651059999999999	0.739112	0.739112	-0.651059999999999	-3.832	-4.245053	-4.245053	-3.832	-3.832	-3.389301	-2.914829	-2.406301	-1.861275	-1.277131	3.221397	3.221397	0.0199459999999991	0.739112	3.221397	0.739112	3.221397	3.221397	3.221397	3.221397
rp040104_06	3.221397	3.221397	3.221397	3.221397	3.221397	3.221397	1.509895	3.221397	3.221397	3.221397	2.336	3.221397	3.221397	-4.245053	-4.630444	-4.245053	-4.245053	-4.630444	-4.630444	-4.245053	3.221397	3.221397	3.221397	3.221397	3.221397	3.221397	3.221397	3.221397	3.221397	3.221397
rp040104_07	3.221397	3.221397	3.221397	3.221397	3.221397	0.0199459999999991	0.0199459999999991	3.221397	3.221397	-2.914829	-4.245053	-4.245053	-4.630444	-4.630444	-4.245053	-4.245053	-4.245053	-4.245053	-3.832	-3.832	3.221397	3.221397	3.221397	3.221397	3.221397	2.336	0.739112	3.221397	0.0199459999999991	3.221397
rp040104_08	3.221397	3.221397	3.221397	3.221397	-1.861275	3.221397	3.221397	2.336	-4.245053	-4.630444	-4.990027	-4.990027	-5.32553	-5.638565	-5.638565	-5.638565	-5.638565	3.221397	3.221397	3.221397	3.221397	3.221397	3.221397	3.221397	3.221397	3.221397	3.221397	3.221397	3.221397	3.221397
rp040104_09	3.221397	3.221397	3.221397	3.221397	1.509895	-1.861275	-2.914829	-3.389301	-3.832	-4.630444	-4.990027	-5.638565	-5.638565	-5.638565	-5.638565	-5.638565	-5.638565	3.221397	3.221397	3.221397	0.739112	1.509895	3.221397	3.221397	3.221397	-0.651059999999999	3.221397	3.221397	3.221397	3.221397
rp040104_10	3.221397	3.221397	3.221397	3.221397	-2.406301	-2.914829	-4.245053	-4.630444	-4.990027	-5.32553	-5.32553	-5.638565	-5.638565	-5.32553	-5.32553	3.221397	3.221397	3.221397	3.221397	3.221397	3.221397	2.336	3.221397	3.221397	3.221397	3.221397	3.221397	3.221397	3.221397	3.221397
rp040104_11	3.221397	3.221397	3.221397	-1.277131	-2.914829	-3.389301	-4.245053	-4.630444	-4.990027	-5.32553	-5.638565	-5.638565	-5.638565	-5.638565	-5.638565	3.221397	3.221397	3.221397	3.221397	3.221397	3.221397	3.221397	3.221397	3.221397	1.509895	3.221397	-2.406301	0.0199459999999991	3.221397	3.221397
rp040104_12	3.221397	3.221397	3.221397	3.221397	3.221397	3.221397	-3.832	-4.245053	-4.630444	-4.990027	-5.32553	-5.32553	-5.638565	-5.32553	-5.32553	-5.32553	-5.32553	3.221397	3.221397	3.221397	3.221397	3.221397	3.221397	3.221397	0.739112	3.221397	3.221397	3.221397	3.221397	3.221397
rp040104_13	3.221397	3.221397	1.509895	3.221397	3.221397	3.221397	3.221397	3.221397	2.336	2.336	1.509895	1.509895	1.509895	1.509895	2.336	2.336	-3.832	3.221397	-4.630444	3.221397	-0.651059999999999	-1.861275	0.739112	1.509895	3.221397	-4.990027	-4.990027	-4.990027	-4.990027	3.221397
rp040104_14	3.221397	3.221397	3.221397	0.739112	0.739112	-0.651059999999999	-2.914829	-3.832	-3.832	-4.245053	-4.990027	-4.990027	-5.32553	-5.32553	-5.32553	-4.990027	-4.990027	-4.990027	-4.990027	3.221397	3.221397	3.221397	3.221397	2.336	1.509895	3.221397	3.221397	3.221397	3.221397	3.221397
rp040104_15	3.221397	3.221397	3.221397	-4.630444	-1.861275	-2.406301	-2.914829	1.509895	-4.245053	-4.630444	-4.990027	-5.32553	-5.638565	-5.638565	-5.32553	-5.32553	-5.32553	3.221397	3.221397	3.221397	3.221397	3.221397	3.221397	3.221397	3.221397	3.221397	3.221397	3.221397	3.221397	3.221397
rp040104_16	3.221397	3.221397	-2.406301	-0.651059999999999	-5.32553	-1.861275	-1.277131	3.221397	1.509895	3.221397	3.221397	-1.277131	0.739112	0.739112	0.0199459999999991	0.0199459999999991	-1.277131	-1.861275	2.336	1.509895	2.336	-3.832	-3.389301	1.509895	1.509895	0.739112	0.739112	-0.651059999999999	0.0199459999999991	-2.406301
rp040104_17	3.221397	3.221397	3.221397	3.221397	3.221397	-4.990027	-4.245053	-1.861275	-2.914829	-2.914829	-3.389301	3.221397	-4.990027	1.509895	1.509895	1.509895	1.509895	0.739112	-0.651059999999999	-5.930638	-4.990027	0.0199459999999991	0.739112	-1.277131	-1.277131	-2.406301	3.221397	3.221397	-3.389301	-3.389301
rp040104_18	3.221397	3.221397	3.221397	3.221397	3.221397	-2.406301	-3.389301	-3.832	-4.630444	-4.990027	-5.32553	-5.638565	-5.638565	-5.638565	-5.638565	-5.638565	3.221397	3.221397	3.221397	3.221397	3.221397	3.221397	3.221397	3.221397	3.221397	3.221397	3.221397	1.509895	2.336	3.221397
rp040104_19	3.221397	3.221397	3.221397	3.221397	0.739112	-1.277131	-2.406301	-2.914829	-3.832	-4.245053	-4.990027	-5.638565	-5.638565	-5.638565	-5.638565	-5.638565	-5.638565	3.221397	3.221397	3.221397	0.739112	2.336	3.221397	3.221397	3.221397	0.0199459999999991	3.221397	3.221397	3.221397	3.221397
rp040104_20	3.221397	3.221397	3.221397	-0.651059999999999	-2.914829	-3.832	-4.245053	-4.630444	-4.630444	-4.990027	-5.32553	-5.638565	-5.32553	-5.32553	-5.638565	3.221397	3.221397	3.221397	3.221397	3.221397	3.221397	2.336	3.221397	3.221397	3.221397	3.221397	3.221397	3.221397	3.221397	3.221397
rp040104_21	3.221397	3.221397	3.221397	-1.277131	-2.406301	-3.389301	-4.245053	-4.630444	-4.990027	-5.32553	-5.638565	-5.638565	-5.638565	-5.638565	-5.638565	-5.930638	3.221397	3.221397	3.221397	3.221397	3.221397	3.221397	3.221397	3.221397	0.739112	3.221397	3.221397	3.221397	3.221397	3.221397
rp040104_22	3.221397	3.221397	3.221397	1.509895	1.509895	1.509895	-3.389301	-3.832	-4.245053	-4.245053	-4.630444	-4.630444	-4.990027	-4.990027	-4.990027	-4.990027	-4.990027	3.221397	3.221397	3.221397	3.221397	3.221397	3.221397	3.221397	0.739112	3.221397	3.221397	3.221397	3.221397	3.221397
rp040104_23	3.221397	3.221397	3.221397	1.509895	0.739112	-1.277131	3.221397	3.221397	3.221397	-1.277131	-4.245053	-4.245053	-3.832	-3.389301	-2.914829	-2.406301	-1.277131	3.221397	3.221397	3.221397	3.221397	3.221397	3.221397	3.221397	3.221397	3.221397	3.221397	3.221397	3.221397	3.221397
rp040104_24	3.221397	3.221397	3.221397	3.221397	3.221397	3.221397	-2.914829	-3.389301	-4.245053	-4.630444	-4.990027	-5.32553	-5.32553	-5.32553	-5.32553	-5.32553	-5.32553	-5.32553	3.221397	3.221397	3.221397	3.221397	3.221397	3.221397	0.739112	3.221397	3.221397	3.221397	3.221397	3.221397
rp040104_25	3.221397	3.221397	3.221397	3.221397	3.221397	-0.651059999999999	-0.651059999999999	-3.832	-4.245053	-4.630444	-4.990027	-5.32553	-5.32553	-5.32553	-5.32553	-5.32553	-4.990027	-4.990027	3.221397	3.221397	3.221397	3.221397	1.509895	3.221397	3.221397	3.221397	3.221397	3.221397	3.221397	3.221397
rp040104_26	3.221397	3.221397	3.221397	3.221397	-4.630444	-4.630444	3.221397	3.221397	2.336	1.509895	1.509895	3.221397	3.221397	3.221397	3.221397	-3.389301	-2.406301	-2.406301	3.221397	3.221397	-4.630444	-7.315222	3.221397	3.221397	3.221397	3.221397	0.0199459999999991	0.0199459999999991	0.0199459999999991	-1.277131
rp040104_27	3.221397	3.221397	3.221397	0.0199459999999991	0.0199459999999991	-0.651059999999999	3.221397	3.221397	-3.832	-4.245053	-4.630444	-4.990027	-5.32553	-5.32553	-5.32553	-5.32553	-4.990027	-4.990027	-5.32553	3.221397	3.221397	3.221397	1.509895	3.221397	3.221397	0.739112	1.509895	3.221397	3.221397	3.221397
rp040104_28	3.221397	3.221397	3.221397	3.221397	3.221397	3.221397	3.221397	3.221397	-3.389301	2.336	2.336	3.221397	-4.245053	-4.245053	-4.630444	-4.990027	-4.990027	-4.990027	-4.990027	-4.990027	-4.990027	3.221397	3.221397	3.221397	3.221397	3.221397	3.221397	3.221397	3.221397	3.221397
rp040104_29	3.221397	3.221397	3.221397	3.221397	3.221397	3.221397	3.221397	-2.914829	-3.389301	-4.245053	-4.630444	-5.32553	-5.638565	-5.638565	-5.638565	-5.638565	-5.638565	3.221397	3.221397	3.221397	3.221397	3.221397	3.221397	3.221397	3.221397	3.221397	3.221397	3.221397	3.221397	3.221397
rp040405_00	3.221397	3.221397	3.221397	3.221397	3.221397	3.221397	3.221397	3.221397	3.221397	3.221397	3.221397	3.221397	2.336	2.336	2.336	1.509895	0.739112	-0.651059999999999	-1.277131	-1.861275	-1.861275	-2.406301	-2.406301	-2.914829	-2.914829	-2.914829	-2.406301	-1.861275	-1.861275	-1.861275
rp040405_01	3.221397	3.221397	3.221397	3.221397	-1.277131	3.221397	3.221397	3.221397	0.739112	0.739112	0.739112	3.221397	2.336	0.739112	3.221397	3.221397	-2.914829	0.739112	0.739112	0.0199459999999991	3.221397	3.221397	3.221397	3.221397	1.509895	1.509895	2.336	1.509895	3.221397	3.221397
rp040405_02	3.221397	3.221397	3.221397	3.221397	0.0199459999999991	0.739112	0.739112	-0.651059999999999	-1.861275	-2.406301	-3.389301	-4.245053	-4.630444	-4.990027	-4.990027	-4.990027	3.221397	3.221397	3.221397	3.221397	3.221397	3.221397	3.221397	3.221397	3.221397	3.221397	3.221397	3.221397	3.221397	3.221397
rp040405_03	3.221397	3.221397	3.221397	3.221397	3.221397	3.221397	3.221397	3.221397	3.221397	-3.389301	-2.914829	-1.861275	-2.406301	-5.930638	3.221397	3.221397	3.221397	3.221397	3.221397	3.221397	-1.861275	3.221397	3.221397	3.221397	-5.930638	-1.861275	3.221397	0.739112	3.221397	3.221397
rp040405_04	3.221397	3.221397	3.221397	3.221397	3.221397	3.221397	3.221397	1.509895	-0.651059999999999	-1.861275	-2.406301	-3.389301	-3.832	-4.630444	-4.990027	-5.32553	-5.32553	3.221397	3.221397	3.221397	3.221397	3.221397	3.221397	-4.245053	3.221397	3.221397	3.221397	3.221397	3.221397	3.221397
rp040405_05	3.221397	3.221397	3.221397	3.221397	0.739112	0.0199459999999991	-0.651059999999999	0.0199459999999991	0.0199459999999991	-0.651059999999999	-1.861275	-2.406301	-2.914829	-3.389301	-3.832	-4.630444	-4.990027	-5.32553	-5.32553	-5.638565	-5.638565	3.221397	3.221397	3.221397	3.221397	3.221397	3.221397	3.221397	3.221397	3.221397
rp040405_06	3.221397	3.221397	3.221397	3.221397	3.221397	3.221397	3.221397	3.221397	3.221397	1.509895	0.739112	-1.277131	-1.861275	-2.914829	-3.389301	-3.832	-4.630444	-4.990027	-5.32553	-5.32553	-5.638565	-5.638565	3.221397	3.221397	3.221397	3.221397	3.221397	3.221397	3.221397	3.221397
rp040405_07	3.221397	3.221397	3.221397	3.221397	3.221397	0.739112	3.221397	3.221397	-2.914829	3.221397	3.221397	3.221397	3.221397	3.221397	3.221397	3.221397	3.221397	3.221397	3.221397	3.221397	3.221397	-4.245053	-4.630444	-4.630444	-4.990027	-4.990027	-4.990027	3.221397	3.221397	3.221397
rp040405_08	3.221397	3.221397	3.221397	3.221397	3.221397	3.221397	3.221397	3.221397	3.221397	3.221397	0.0199459999999991	-1.277131	-2.406301	-3.389301	-3.832	-4.990027	-4.990027	-5.32553	-5.32553	-5.32553	-5.32553	3.221397	3.221397	3.221397	3.221397	3.221397	3.221397	3.221397	3.221397	3.221397
rp040405_09	3.221397	3.221397	3.221397	3.221397	1.509895	1.509895	1.509895	1.509895	3.221397	3.221397	-1.861275	-3.389301	-3.832	-4.245053	-4.630444	-4.990027	-4.990027	-4.245053	-4.245053	-4.245053	3.221397	3.221397	3.221397	3.221397	3.221397	3.221397	3.221397	3.221397	3.221397	3.221397
rp040405_10	3.221397	3.221397	3.221397	3.221397	3.221397	-1.277131	-1.861275	-2.406301	-2.406301	-1.861275	-1.277131	-1.277131	3.221397	3.221397	3.221397	3.221397	-2.914829	-2.914829	-2.914829	3.221397	3.221397	3.221397	3.221397	3.221397	3.221397	3.221397	2.336	3.221397	3.221397	3.221397
rp040405_11	3.221397	3.221397	3.221397	3.221397	3.221397	-2.914829	0.0199459999999991	0.739112	3.221397	3.221397	0.739112	3.221397	3.221397	3.221397	3.221397	3.221397	3.221397	3.221397	3.221397	3.221397	3.221397	3.221397	3.221397	3.221397	3.221397	3.221397	3.221397	1.509895	3.221397	3.221397
rp040405_12	3.221397	3.221397	3.221397	3.221397	3.221397	3.221397	3.221397	3.221397	0.0199459999999991	3.221397	3.221397	2.336	0.0199459999999991	-0.651059999999999	-0.651059999999999	-1.277131	-4.630444	-4.630444	-4.990027	-4.990027	-4.630444	-4.630444	-4.630444	-4.630444	3.221397	3.221397	3.221397	3.221397	3.221397	3.221397
rp040405_13	3.221397	3.221397	3.221397	3.221397	3.221397	-2.406301	0.0199459999999991	0.739112	1.509895	-4.990027	2.336	1.509895	-4.630444	1.509895	-1.277131	-0.651059999999999	-0.651059999999999	3.221397	3.221397	3.221397	3.221397	2.336	3.221397	2.336	3.221397	3.221397	2.336	2.336	0.739112	1.509895
rp040405_14	3.221397	3.221397	3.221397	3.221397	3.221397	3.221397	3.221397	3.221397	3.221397	3.221397	0.0199459999999991	-0.651059999999999	-1.277131	-2.406301	-2.914829	-3.389301	-3.832	-3.832	-4.245053	-4.245053	-4.630444	-4.630444	3.221397	3.221397	3.221397	3.221397	3.221397	3.221397	3.221397	3.221397
rp040405_16	3.221397	3.221397	3.221397	3.221397	-1.277131	-1.277131	0.739112	0.739112	3.221397	3.221397	3.221397	3.221397	2.336	1.509895	0.739112	-1.277131	-1.277131	-1.861275	-1.861275	-1.861275	-1.277131	-0.651059999999999	0.0199459999999991	0.739112	0.739112	3.221397	3.221397	3.221397	3.221397	3.221397
rp040405_17	3.221397	3.221397	3.221397	3.221397	3.221397	3.221397	3.221397	3.221397	3.221397	3.221397	3.221397	3.221397	0.0199459999999991	-0.651059999999999	-1.861275	-2.914829	-3.389301	-3.832	-3.832	-4.245053	-4.245053	-4.245053	-4.630444	-4.630444	-4.630444	3.221397	3.221397	3.221397	3.221397	3.221397
rp040405_18	3.221397	3.221397	3.221397	3.221397	3.221397	3.221397	3.221397	3.221397	1.509895	-0.651059999999999	-1.861275	-2.406301	-3.389301	-3.832	-4.630444	-4.990027	-4.990027	-5.32553	-5.32553	-5.32553	3.221397	3.221397	3.221397	3.221397	3.221397	3.221397	3.221397	3.221397	3.221397	3.221397
rp040405_19	3.221397	3.221397	3.221397	3.221397	0.739112	1.509895	1.509895	3.221397	3.221397	0.0199459999999991	-1.277131	3.221397	3.221397	3.221397	3.221397	3.221397	3.221397	3.221397	3.221397	3.221397	3.221397	3.221397	3.221397	3.221397	3.221397	3.221397	3.221397	3.221397	3.221397	3.221397
rp040405_20	3.221397	3.221397	3.221397	3.221397	3.221397	3.221397	3.221397	3.221397	3.221397	3.221397	3.221397	1.509895	3.221397	3.221397	3.221397	-2.406301	-2.914829	-2.914829	-3.389301	-3.389301	-3.832	-3.832	-3.389301	-1.277131	0.739112	2.336	3.221397	3.221397	3.221397	3.221397
rp040405_21	3.221397	3.221397	3.221397	3.221397	3.221397	3.221397	3.221397	3.221397	3.221397	2.336	-1.861275	3.221397	3.221397	3.221397	3.221397	3.221397	3.221397	3.221397	3.221397	3.221397	3.221397	3.221397	3.221397	3.221397	2.336	1.509895	3.221397	0.739112	3.221397	3.221397
rp040405_22	3.221397	3.221397	3.221397	3.221397	3.221397	3.221397	2.336	2.336	2.336	-4.630444	-4.990027	-4.990027	-4.990027	3.221397	3.221397	3.221397	3.221397	3.221397	3.221397	3.221397	3.221397	3.221397	3.221397	3.221397	3.221397	3.221397	3.221397	2.336	3.221397	3.221397
rp040405_23	3.221397	3.221397	3.221397	3.221397	3.221397	3.221397	3.221397	1.509895	1.509895	-5.638565	-4.245053	-3.389301	3.221397	3.221397	0.0199459999999991	0.0199459999999991	2.336	3.221397	3.221397	-0.651059999999999	-1.277131	3.221397	3.221397	3.221397	3.221397	3.221397	1.509895	0.739112	1.509895	3.221397
rp040405_24	3.221397	3.221397	1.509895	3.221397	3.221397	3.221397	3.221397	3.221397	1.509895	2.336	-1.861275	-1.861275	3.221397	3.221397	3.221397	1.509895	3.221397	3.221397	3.221397	3.221397	3.221397	3.221397	3.221397	3.221397	3.221397	3.221397	3.221397	3.221397	3.221397	3.221397
rp040405_25	3.221397	3.221397	3.221397	3.221397	3.221397	0.739112	3.221397	3.221397	3.221397	3.221397	-1.861275	-1.861275	-2.406301	-2.914829	-2.914829	-3.389301	-3.832	-4.245053	-4.245053	-4.630444	3.221397	3.221397	3.221397	3.221397	3.221397	3.221397	3.221397	3.221397	3.221397	3.221397
rp040405_26	3.221397	3.221397	3.221397	3.221397	1.509895	3.221397	3.221397	0.739112	3.221397	3.221397	3.221397	3.221397	0.739112	-0.651059999999999	-1.277131	-2.406301	-2.914829	-3.389301	-3.832	-4.245053	-4.630444	-4.630444	-4.630444	-4.990027	-5.32553	-5.32553	-5.638565	3.221397	3.221397	3.221397
rp040405_27	3.221397	3.221397	3.221397	1.509895	3.221397	3.221397	3.221397	-1.277131	0.739112	0.0199459999999991	-0.651059999999999	-1.277131	-2.406301	-2.914829	-3.389301	-3.389301	-3.832	-4.630444	-4.990027	-4.990027	-5.32553	-5.32553	-5.32553	3.221397	3.221397	3.221397	3.221397	3.221397	3.221397	3.221397
rp040405_28	3.221397	3.221397	3.221397	3.221397	3.221397	3.221397	3.221397	-1.861275	-2.914829	-3.832	-4.630444	-4.990027	-5.32553	-5.32553	-5.32553	-5.32553	3.221397	3.221397	3.221397	3.221397	3.221397	3.221397	3.221397	2.336	3.221397	3.221397	3.221397	3.221397	3.221397	3.221397
rp040405_29	3.221397	2.336	1.509895	0.0199459999999991	0.0199459999999991	-1.861275	2.336	0.739112	0.0199459999999991	-0.651059999999999	-1.277131	1.509895	2.336	2.336	3.221397	-2.914829	-4.990027	-3.389301	-2.914829	3.221397	-0.651059999999999	0.739112	0.739112	-1.277131	3.221397	3.221397	3.221397	3.221397	1.509895	2.336
rp040504_00	3.221397	3.221397	3.221397	2.336	-1.277131	-2.406301	-3.389301	-3.832	-4.245053	-4.630444	-4.990027	-5.32553	-5.638565	-5.638565	-5.32553	-5.32553	-5.638565	3.221397	3.221397	-0.651059999999999	3.221397	3.221397	3.221397	3.221397	3.221397	3.221397	3.221397	3.221397	3.221397	3.221397
rp040504_01	3.221397	3.221397	3.221397	-4.245053	-3.832	-3.389301	-3.389301	-3.832	-3.832	-4.630444	-4.990027	-5.32553	-5.638565	-5.32553	-5.32553	-5.32553	-5.638565	3.221397	3.221397	3.221397	3.221397	3.221397	3.221397	3.221397	3.221397	3.221397	3.221397	3.221397	3.221397	3.221397
rp040504_02	3.221397	3.221397	3.221397	3.221397	3.221397	3.221397	3.221397	3.221397	3.221397	3.221397	0.0199459999999991	0.0199459999999991	-4.630444	-4.630444	-4.990027	-4.990027	-4.630444	-4.630444	-4.630444	-4.630444	-4.630444	3.221397	3.221397	3.221397	3.221397	3.221397	3.221397	3.221397	3.221397	3.221397
rp040504_03	3.221397	3.221397	3.221397	3.221397	3.221397	3.221397	0.0199459999999991	0.0199459999999991	0.739112	3.221397	3.221397	3.221397	3.221397	3.221397	3.221397	3.221397	3.221397	3.221397	3.221397	3.221397	3.221397	3.221397	3.221397	3.221397	3.221397	-3.389301	3.221397	3.221397	3.221397	3.221397
rp040504_04	3.221397	3.221397	3.221397	3.221397	-2.406301	3.221397	-2.914829	-3.389301	-3.389301	-4.245053	-4.630444	-4.990027	-5.32553	-5.32553	-5.32553	-4.990027	-4.990027	-4.990027	-1.277131	-1.277131	3.221397	3.221397	3.221397	3.221397	3.221397	3.221397	3.221397	3.221397	3.221397	3.221397
rp040504_05	3.221397	3.221397	3.221397	3.221397	3.221397	3.221397	3.221397	-1.277131	-1.861275	-0.651059999999999	-3.832	-4.245053	-4.630444	-4.630444	-4.630444	-4.630444	-4.630444	-4.630444	-4.990027	-4.990027	3.221397	3.221397	3.221397	3.221397	3.221397	3.221397	3.221397	3.221397	3.221397	3.221397
rp040504_06	3.221397	3.221397	3.221397	3.221397	3.221397	3.221397	3.221397	-2.406301	-2.914829	3.221397	3.221397	3.221397	3.221397	-4.630444	-4.990027	-4.990027	-4.990027	-4.630444	-4.630444	-4.630444	-4.630444	-4.630444	3.221397	3.221397	3.221397	3.221397	3.221397	3.221397	3.221397	3.221397
rp040504_07	3.221397	3.221397	3.221397	2.336	2.336	-3.832	-4.245053	-4.245053	-4.630444	3.221397	3.221397	3.221397	3.221397	3.221397	3.221397	3.221397	2.336	2.336	1.509895	0.739112	-3.832	-4.245053	-4.245053	-4.245053	-3.389301	-2.914829	-4.630444	3.221397	3.221397	3.221397
rp040504_08	3.221397	3.221397	3.221397	0.739112	0.0199459999999991	0.0199459999999991	0.0199459999999991	0.0199459999999991	0.0199459999999991	-4.630444	0.0199459999999991	-0.651059999999999	1.509895	1.509895	1.509895	1.509895	-2.406301	-0.651059999999999	3.221397	3.221397	-2.406301	1.509895	-2.406301	2.336	3.221397	0.739112	3.221397	3.221397	3.221397	-3.832
rp040504_09	3.221397	3.221397	3.221397	2.336	2.336	2.336	3.221397	3.221397	3.221397	0.0199459999999991	3.221397	3.221397	3.221397	3.221397	3.221397	1.509895	2.336	3.221397	3.221397	3.221397	0.0199459999999991	0.0199459999999991	-2.406301	3.221397	2.336	-0.651059999999999	-1.277131	-1.277131	-1.277131	3.221397
rp040504_10	3.221397	3.221397	3.221397	3.221397	3.221397	-2.406301	-3.389301	-3.832	-4.245053	-4.630444	-4.990027	-5.32553	-5.638565	-5.638565	-5.32553	-5.32553	3.221397	3.221397	3.221397	3.221397	3.221397	3.221397	3.221397	3.221397	3.221397	3.221397	3.221397	3.221397	3.221397	3.221397
rp040504_11	3.221397	3.221397	3.221397	3.221397	3.221397	-1.861275	-2.914829	-3.389301	-3.832	-4.245053	-4.630444	-4.990027	-4.990027	-4.630444	-4.245053	-4.245053	-4.245053	-4.245053	-4.630444	3.221397	3.221397	3.221397	3.221397	3.221397	3.221397	3.221397	3.221397	3.221397	3.221397	3.221397
rp040504_12	3.221397	3.221397	3.221397	3.221397	-1.861275	3.221397	3.221397	-3.389301	-3.832	-4.245053	-4.245053	-4.630444	-5.32553	-5.32553	-5.32553	-5.32553	-5.32553	-5.32553	-5.32553	3.221397	3.221397	3.221397	3.221397	3.221397	3.221397	3.221397	3.221397	3.221397	3.221397	3.221397
rp040504_13	3.221397	3.221397	3.221397	3.221397	3.221397	3.221397	3.221397	3.221397	-6.203151	-5.638565	0.0199459999999991	-0.651059999999999	3.221397	3.221397	-2.914829	-1.277131	-1.861275	-4.245053	-5.32553	3.221397	3.221397	3.221397	3.221397	-3.389301	-1.861275	-1.277131	0.0199459999999991	0.739112	0.739112	3.221397
rp040504_14	3.221397	3.221397	3.221397	2.336	-2.406301	2.336	-0.651059999999999	3.221397	3.221397	-0.651059999999999	3.221397	0.739112	-0.651059999999999	-0.651059999999999	-5.930638	0.0199459999999991	3.221397	3.221397	3.221397	-2.914829	-2.914829	-2.914829	-2.914829	-2.914829	-2.914829	-2.914829	-2.406301	-1.861275	-1.277131	3.221397
rp040504_15	3.221397	3.221397	3.221397	3.221397	3.221397	3.221397	3.221397	3.221397	-3.832	3.221397	3.221397	1.509895	1.509895	0.0199459999999991	0.0199459999999991	0.0199459999999991	-3.389301	-3.832	-3.832	-3.832	-3.832	-3.832	-3.832	-3.832	-4.245053	3.221397	3.221397	3.221397	3.221397	3.221397
rp040504_16	3.221397	3.221397	3.221397	3.221397	2.336	3.221397	2.336	3.221397	3.221397	3.221397	-4.245053	-4.245053	-4.630444	-4.990027	-4.990027	-4.990027	-4.630444	-4.630444	-4.630444	-4.245053	0.739112	3.221397	3.221397	3.221397	3.221397	3.221397	3.221397	3.221397	3.221397	3.221397
rp040504_17	3.221397	3.221397	3.221397	3.221397	-4.630444	3.221397	3.221397	3.221397	-3.389301	-3.389301	-3.832	-4.630444	-4.990027	-4.990027	-5.32553	-5.32553	-4.990027	-4.990027	-4.990027	-4.990027	3.221397	3.221397	3.221397	3.221397	3.221397	3.221397	3.221397	3.221397	3.221397	3.221397
rp040504_18	3.221397	3.221397	3.221397	3.221397	-2.914829	1.509895	-1.277131	-1.277131	-4.245053	-4.990027	-2.406301	0.0199459999999991	1.509895	3.221397	3.221397	3.221397	-1.861275	-6.203151	-1.277131	2.336	2.336	0.739112	-0.651059999999999	1.509895	-4.630444	-1.277131	3.221397	3.221397	3.221397	3.221397
rp040504_19	3.221397	3.221397	3.221397	3.221397	3.221397	3.221397	3.221397	3.221397	3.221397	-0.651059999999999	-1.861275	-5.32553	-4.245053	3.221397	3.221397	3.221397	1.509895	1.509895	1.509895	3.221397	3.221397	3.221397	3.221397	3.221397	3.221397	-4.990027	3.221397	3.221397	3.221397	3.221397
rp040504_20	3.221397	3.221397	3.221397	3.221397	3.221397	3.221397	3.221397	3.221397	3.221397	-3.389301	-4.245053	-4.630444	-4.990027	-4.990027	-4.990027	-4.990027	-4.630444	-4.630444	-4.630444	0.0199459999999991	3.221397	3.221397	3.221397	3.221397	3.221397	3.221397	3.221397	3.221397	3.221397	3.221397
rp040504_21	3.221397	3.221397	3.221397	3.221397	3.221397	3.221397	-3.832	-3.832	-3.832	-4.245053	-4.630444	-4.990027	-5.638565	-5.638565	-5.32553	-5.32553	-5.32553	-5.638565	3.221397	3.221397	3.221397	3.221397	3.221397	3.221397	3.221397	3.221397	3.221397	3.221397	3.221397	3.221397
rp040504_22	3.221397	3.221397	3.221397	3.221397	3.221397	2.336	0.739112	3.221397	3.221397	2.336	2.336	0.739112	0.739112	3.221397	0.0199459999999991	1.509895	2.336	3.221397	0.739112	0.739112	-5.638565	-1.861275	3.221397	-2.406301	-6.694651	-2.914829	-3.389301	-0.651059999999999	-0.651059999999999	-2.406301
rp040504_23	3.221397	3.221397	-0.651059999999999	3.221397	3.221397	3.221397	-2.406301	3.221397	3.221397	-6.694651	-3.389301	-4.990027	-4.990027	-5.32553	0.0199459999999991	0.0199459999999991	-1.277131	3.221397	3.221397	3.221397	0.739112	2.336	3.221397	3.221397	-2.914829	0.0199459999999991	3.221397	3.221397	3.221397	3.221397
rp040504_24	3.221397	3.221397	3.221397	3.221397	3.221397	0.0199459999999991	0.0199459999999991	-3.389301	-3.389301	-3.832	-4.245053	-4.630444	-4.990027	-5.32553	-5.32553	-5.32553	-4.990027	-4.990027	-1.861275	-0.651059999999999	3.221397	3.221397	3.221397	3.221397	3.221397	3.221397	3.221397	3.221397	3.221397	3.221397
rp040504_25	3.221397	3.221397	3.221397	3.221397	3.221397	3.221397	3.221397	0.739112	3.221397	3.221397	3.221397	3.221397	3.221397	-0.651059999999999	-1.861275	3.221397	3.221397	3.221397	3.221397	0.739112	-1.277131	0.0199459999999991	-0.651059999999999	3.221397	3.221397	3.221397	3.221397	-1.277131	0.0199459999999991	3.221397
rp040504_26	3.221397	3.221397	3.221397	3.221397	-2.406301	3.221397	0.0199459999999991	0.0199459999999991	-0.651059999999999	3.221397	3.221397	3.221397	3.221397	-2.914829	3.221397	0.739112	0.0199459999999991	1.509895	2.336	3.221397	0.739112	3.221397	3.221397	3.221397	3.221397	0.0199459999999991	0.0199459999999991	0.0199459999999991	-4.630444	3.221397
rp040504_27	3.221397	3.221397	-0.651059999999999	-0.651059999999999	-0.651059999999999	-0.651059999999999	-1.277131	-4.245053	-1.277131	3.221397	3.221397	3.221397	3.221397	3.221397	-2.914829	3.221397	3.221397	3.221397	3.221397	-0.651059999999999	3.221397	3.221397	-3.389301	0.739112	-1.277131	-6.457414	-3.389301	3.221397	3.221397	3.221397
rp040504_28	3.221397	3.221397	3.221397	0.0199459999999991	0.0199459999999991	-0.651059999999999	3.221397	3.221397	3.221397	3.221397	-0.651059999999999	-0.651059999999999	3.221397	3.221397	3.221397	-3.389301	-5.638565	2.336	0.739112	0.739112	-0.651059999999999	-1.277131	-1.861275	2.336	3.221397	3.221397	3.221397	0.739112	0.739112	-2.406301
rp040504_29	3.221397	3.221397	3.221397	3.221397	3.221397	3.221397	3.221397	3.221397	3.221397	3.221397	-0.651059999999999	-0.651059999999999	-1.277131	-1.861275	-1.277131	-4.630444	-3.832	3.221397	3.221397	3.221397	0.0199459999999991	-1.277131	3.221397	3.221397	0.739112	3.221397	3.221397	-3.389301	-1.277131	3.221397
rp040705_00	3.221397	3.221397	3.221397	3.221397	3.221397	3.221397	2.336	0.739112	0.0199459999999991	-1.277131	-1.861275	-2.914829	-3.832	-4.245053	-4.630444	-4.630444	-4.990027	-4.990027	-5.32553	3.221397	3.221397	3.221397	3.221397	3.221397	3.221397	3.221397	3.221397	3.221397	3.221397	3.221397
rp040705_01	3.221397	3.221397	3.221397	3.221397	3.221397	3.221397	3.221397	3.221397	3.221397	3.221397	3.221397	3.221397	3.221397	3.221397	-2.406301	-3.389301	-4.245053	-4.990027	-5.32553	-5.32553	-5.32553	-5.638565	3.221397	3.221397	3.221397	3.221397	3.221397	3.221397	3.221397	3.221397
rp040705_02	3.221397	3.221397	3.221397	3.221397	3.221397	3.221397	3.221397	3.221397	0.0199459999999991	-1.277131	-1.861275	-2.406301	-2.914829	-3.389301	-4.245053	-4.630444	-4.990027	-5.32553	-5.32553	3.221397	3.221397	3.221397	3.221397	3.221397	0.0199459999999991	3.221397	3.221397	3.221397	3.221397	3.221397
rp040705_03	3.221397	3.221397	3.221397	3.221397	1.509895	2.336	2.336	3.221397	3.221397	3.221397	3.221397	3.221397	3.221397	3.221397	3.221397	3.221397	3.221397	3.221397	3.221397	3.221397	3.221397	3.221397	3.221397	3.221397	2.336	1.509895	1.509895	0.739112	0.0199459999999991	-0.651059999999999
rp040705_04	3.221397	3.221397	3.221397	3.221397	3.221397	3.221397	3.221397	3.221397	3.221397	3.221397	3.221397	3.221397	0.0199459999999991	-1.277131	-2.406301	-2.914829	-3.389301	-3.389301	-3.389301	-3.389301	-3.832	-3.832	-4.245053	-4.245053	3.221397	3.221397	3.221397	3.221397	3.221397	3.221397
rp040705_05	3.221397	3.221397	3.221397	3.221397	3.221397	3.221397	2.336	1.509895	-1.277131	-1.861275	-2.406301	-3.389301	-3.832	-4.245053	-4.990027	-5.32553	-5.32553	-5.32553	3.221397	3.221397	3.221397	3.221397	3.221397	3.221397	3.221397	3.221397	3.221397	3.221397	3.221397	3.221397
rp040705_06	3.221397	3.221397	3.221397	3.221397	3.221397	3.221397	0.739112	-0.651059999999999	-1.861275	-2.914829	-3.832	-4.245053	-4.990027	-5.32553	-5.32553	-5.32553	-5.32553	-5.638565	3.221397	3.221397	1.509895	1.509895	1.509895	3.221397	3.221397	3.221397	3.221397	3.221397	3.221397	3.221397
rp040705_07	3.221397	3.221397	3.221397	2.336	3.221397	3.221397	3.221397	3.221397	3.221397	3.221397	3.221397	3.221397	3.221397	3.221397	3.221397	3.221397	3.221397	3.221397	3.221397	3.221397	3.221397	3.221397	3.221397	3.221397	3.221397	3.221397	3.221397	3.221397	3.221397	3.221397
rp040705_08	3.221397	3.221397	3.221397	3.221397	0.739112	-0.651059999999999	-1.861275	-2.406301	-2.406301	-2.914829	-3.389301	-3.832	-4.245053	-4.630444	-4.990027	3.221397	3.221397	3.221397	3.221397	3.221397	3.221397	3.221397	1.509895	-0.651059999999999	3.221397	3.221397	3.221397	3.221397	3.221397	3.221397
rp040705_09	3.221397	3.221397	-2.406301	3.221397	3.221397	3.221397	-1.861275	2.336	3.221397	0.739112	3.221397	3.221397	3.221397	3.221397	3.221397	3.221397	3.221397	3.221397	3.221397	3.221397	0.739112	3.221397	3.221397	3.221397	3.221397	3.221397	3.221397	3.221397	-3.389301	3.221397
rp040705_10	3.221397	3.221397	3.221397	3.221397	3.221397	0.739112	0.0199459999999991	-0.651059999999999	-1.861275	-2.406301	-3.389301	-4.245053	-4.630444	-4.630444	-4.990027	-4.990027	3.221397	3.221397	3.221397	3.221397	3.221397	3.221397	3.221397	3.221397	3.221397	3.221397	3.221397	3.221397	3.221397	3.221397
rp040705_11	3.221397	3.221397	3.221397	3.221397	3.221397	2.336	0.0199459999999991	-0.651059999999999	-1.277131	-2.406301	-2.914829	-3.389301	-4.245053	-4.245053	-4.245053	-4.630444	-4.630444	1.509895	2.336	3.221397	3.221397	3.221397	3.221397	3.221397	3.221397	3.221397	3.221397	3.221397	3.221397	3.221397
rp040705_12	3.221397	3.221397	3.221397	1.509895	1.509895	3.221397	3.221397	3.221397	0.0199459999999991	0.0199459999999991	-1.277131	-1.861275	-2.914829	-3.389301	-3.832	-4.245053	-4.245053	-4.630444	-4.630444	-4.630444	3.221397	3.221397	3.221397	3.221397	0.0199459999999991	1.509895	3.221397	3.221397	3.221397	3.221397
rp040705_13	3.221397	3.221397	3.221397	3.221397	3.221397	3.221397	3.221397	3.221397	3.221397	3.221397	3.221397	0.739112	-0.651059999999999	-1.277131	-1.861275	-2.406301	-2.406301	-2.914829	-3.389301	-3.832	-3.832	-4.245053	-4.245053	3.221397	3.221397	3.221397	3.221397	3.221397	3.221397	3.221397
rp040705_14	3.221397	3.221397	3.221397	3.221397	3.221397	2.336	1.509895	1.509895	0.0199459999999991	-1.277131	-2.406301	-2.914829	-3.389301	-3.832	-4.245053	-4.990027	-5.32553	-5.32553	-5.32553	-5.638565	3.221397	3.221397	3.221397	3.221397	3.221397	3.221397	3.221397	3.221397	3.221397	3.221397
rp040705_15	3.221397	3.221397	3.221397	-2.914829	3.221397	3.221397	3.221397	3.221397	0.739112	0.739112	-0.651059999999999	-1.277131	-1.861275	-2.914829	-3.389301	-3.832	-4.245053	-4.630444	-4.990027	-5.32553	-5.32553	-5.638565	3.221397	3.221397	3.221397	3.221397	3.221397	3.221397	3.221397	3.221397
rp040705_16	3.221397	3.221397	3.221397	-1.861275	3.221397	3.221397	-3.832	3.221397	3.221397	3.221397	3.221397	3.221397	1.509895	-1.277131	3.221397	3.221397	3.221397	0.739112	0.0199459999999991	3.221397	2.336	1.509895	1.509895	2.336	3.221397	-1.277131	-1.277131	-1.277131	-1.861275	-2.406301
rp040705_17	3.221397	3.221397	3.221397	3.221397	1.509895	-1.277131	-3.389301	-3.832	-4.245053	-4.630444	-4.630444	-4.990027	-4.990027	-5.32553	-5.638565	-5.930638	3.221397	3.221397	3.221397	3.221397	3.221397	3.221397	3.221397	3.221397	3.221397	3.221397	1.509895	3.221397	3.221397	3.221397
rp040705_18	3.221397	3.221397	3.221397	3.221397	3.221397	3.221397	3.221397	3.221397	3.221397	-1.277131	-2.406301	-3.389301	-4.245053	-4.630444	-4.990027	-4.990027	-4.990027	-5.32553	-5.32553	3.221397	3.221397	3.221397	3.221397	3.221397	3.221397	3.221397	3.221397	3.221397	3.221397	3.221397
rp040705_19	3.221397	3.221397	3.221397	3.221397	3.221397	3.221397	3.221397	3.221397	3.221397	3.221397	3.221397	3.221397	3.221397	3.221397	2.336	3.221397	3.221397	3.221397	3.221397	3.221397	3.221397	3.221397	1.509895	3.221397	3.221397	1.509895	1.509895	2.336	3.221397	3.221397
rp040705_20	3.221397	3.221397	3.221397	3.221397	3.221397	3.221397	3.221397	3.221397	3.221397	3.221397	3.221397	3.221397	3.221397	3.221397	3.221397	3.221397	3.221397	3.221397	3.221397	3.221397	3.221397	3.221397	3.221397	3.221397	3.221397	3.221397	3.221397	3.221397	3.221397	3.221397
rp040705_21	3.221397	3.221397	3.221397	3.221397	3.221397	3.221397	3.221397	3.221397	3.221397	3.221397	3.221397	3.221397	0.0199459999999991	3.221397	3.221397	-4.990027	-4.990027	0.739112	0.739112	3.221397	3.221397	3.221397	3.221397	3.221397	3.221397	3.221397	3.221397	3.221397	3.221397	3.221397
rp040705_22	3.221397	3.221397	3.221397	3.221397	3.221397	0.0199459999999991	3.221397	3.221397	3.221397	3.221397	1.509895	0.0199459999999991	-1.277131	-1.861275	-2.914829	-3.832	-4.245053	-4.630444	-4.630444	-4.990027	-4.990027	3.221397	3.221397	3.221397	0.0199459999999991	2.336	3.221397	3.221397	3.221397	3.221397
rp040705_23	3.221397	3.221397	3.221397	3.221397	3.221397	3.221397	3.221397	3.221397	3.221397	3.221397	3.221397	3.221397	3.221397	-1.277131	-1.861275	-2.406301	-2.406301	-2.914829	-2.914829	-3.389301	-3.832	-4.245053	-4.245053	-4.630444	3.221397	3.221397	3.221397	3.221397	3.221397	3.221397
rp040705_24	3.221397	3.221397	3.221397	1.509895	2.336	2.336	3.221397	3.221397	1.509895	-0.651059999999999	-1.861275	-2.406301	-2.914829	-3.832	-4.630444	-4.990027	-4.990027	-5.32553	-5.32553	-5.32553	3.221397	3.221397	3.221397	3.221397	3.221397	3.221397	3.221397	3.221397	3.221397	3.221397
rp040705_25	3.221397	3.221397	3.221397	3.221397	3.221397	3.221397	3.221397	3.221397	3.221397	3.221397	2.336	-0.651059999999999	-1.277131	-3.389301	-3.832	-4.630444	-4.990027	-5.32553	-5.32553	-5.32553	-5.32553	-5.638565	3.221397	3.221397	3.221397	3.221397	3.221397	3.221397	3.221397	3.221397
rp040705_26	3.221397	3.221397	3.221397	3.221397	0.739112	3.221397	3.221397	3.221397	-0.651059999999999	0.0199459999999991	0.0199459999999991	-3.832	-3.832	-3.832	-3.832	-3.832	-4.245053	-4.245053	-4.245053	-4.630444	0.739112	1.509895	1.509895	3.221397	3.221397	3.221397	3.221397	3.221397	3.221397	3.221397
rp040705_27	3.221397	3.221397	3.221397	3.221397	2.336	1.509895	0.0199459999999991	-1.277131	-2.406301	-3.389301	-4.245053	-4.630444	-4.990027	-5.32553	-5.32553	-5.32553	-5.32553	3.221397	3.221397	3.221397	3.221397	3.221397	3.221397	3.221397	3.221397	3.221397	3.221397	3.221397	3.221397	3.221397
rp040705_28	3.221397	3.221397	3.221397	3.221397	3.221397	3.221397	0.0199459999999991	3.221397	3.221397	3.221397	-1.277131	3.221397	3.221397	-1.277131	-0.651059999999999	3.221397	3.221397	3.221397	0.0199459999999991	0.0199459999999991	-1.861275	-2.406301	-1.861275	-1.861275	-1.861275	-0.651059999999999	-0.651059999999999	0.739112	0.739112	3.221397
rp040705_29	3.221397	3.221397	3.221397	3.221397	3.221397	3.221397	1.509895	0.0199459999999991	-1.277131	-2.914829	-3.832	-4.630444	-4.990027	-5.32553	-5.32553	-5.32553	-5.638565	3.221397	3.221397	3.221397	3.221397	3.221397	3.221397	3.221397	3.221397	3.221397	3.221397	3.221397	-4.990027	3.221397
rp040804_00	3.221397	3.221397	3.221397	3.221397	3.221397	3.221397	3.221397	3.221397	3.221397	3.221397	3.221397	3.221397	3.221397	3.221397	3.221397	3.221397	3.221397	3.221397	3.221397	3.221397	3.221397	-2.914829	3.221397	3.221397	-3.389301	3.221397	3.221397	3.221397	3.221397	3.221397
rp040804_01	3.221397	3.221397	3.221397	3.221397	3.221397	3.221397	3.221397	3.221397	3.221397	3.221397	3.221397	2.336	3.221397	3.221397	3.221397	3.221397	3.221397	3.221397	3.221397	3.221397	3.221397	3.221397	3.221397	3.221397	3.221397	3.221397	3.221397	3.221397	3.221397	3.221397
rp040804_02	3.221397	3.221397	3.221397	3.221397	-5.638565	3.221397	3.221397	3.221397	-1.861275	-0.651059999999999	1.509895	-1.861275	3.221397	-0.651059999999999	-0.651059999999999	3.221397	3.221397	1.509895	3.221397	3.221397	3.221397	3.221397	3.221397	3.221397	-1.277131	0.739112	0.0199459999999991	-1.277131	3.221397	3.221397
rp040804_03	3.221397	3.221397	3.221397	3.221397	3.221397	3.221397	3.221397	3.221397	3.221397	3.221397	-3.389301	3.221397	3.221397	3.221397	3.221397	3.221397	3.221397	3.221397	0.739112	0.739112	0.739112	0.739112	3.221397	3.221397	3.221397	-1.277131	-1.861275	-2.406301	-1.861275	-1.861275
rp040804_04	3.221397	3.221397	3.221397	-1.277131	3.221397	3.221397	3.221397	3.221397	2.336	3.221397	-0.651059999999999	-1.277131	-1.277131	-3.389301	-4.245053	-5.930638	-4.990027	-1.861275	3.221397	3.221397	3.221397	-4.630444	3.221397	3.221397	0.739112	-1.277131	-5.32553	-3.389301	-5.638565	3.221397
rp040804_05	3.221397	3.221397	3.221397	3.221397	3.221397	3.221397	3.221397	3.221397	3.221397	-4.990027	1.509895	1.509895	3.221397	3.221397	-4.630444	1.509895	1.509895	-1.861275	-1.861275	-0.651059999999999	-0.651059999999999	-0.651059999999999	3.221397	3.221397	3.221397	3.221397	-5.32553	-4.990027	-5.32553	3.221397
rp040804_06	3.221397	3.221397	3.221397	2.336	-4.245053	0.739112	0.739112	0.739112	2.336	3.221397	3.221397	3.221397	3.221397	3.221397	3.221397	3.221397	3.221397	-1.277131	-1.277131	-1.861275	-1.861275	-2.406301	-3.832	-4.245053	-4.990027	-4.990027	-4.630444	-4.990027	-0.651059999999999	3.221397
rp040804_07	3.221397	3.221397	3.221397	3.221397	3.221397	1.509895	1.509895	1.509895	1.509895	-2.406301	3.221397	3.221397	3.221397	3.221397	-5.32553	-2.914829	-2.914829	-2.406301	-3.832	-4.245053	-2.914829	-2.406301	-2.406301	-6.203151	0.0199459999999991	-6.203151	-5.930638	-1.277131	-2.914829	-1.277131
rp040804_08	3.221397	3.221397	3.221397	0.0199459999999991	3.221397	3.221397	3.221397	2.336	0.739112	3.221397	3.221397	3.221397	0.0199459999999991	-5.638565	-0.651059999999999	2.336	-0.651059999999999	2.336	-3.389301	-0.651059999999999	-0.651059999999999	-0.651059999999999	-0.651059999999999	0.0199459999999991	0.739112	0.0199459999999991	-0.651059999999999	0.739112	3.221397	3.221397
rp040804_09	3.221397	3.221397	3.221397	3.221397	3.221397	3.221397	3.221397	3.221397	3.221397	3.221397	3.221397	3.221397	3.221397	3.221397	3.221397	2.336	0.0199459999999991	-1.277131	-2.406301	-2.914829	0.739112	-0.651059999999999	-3.832	-3.832	-4.245053	-4.245053	-4.245053	-4.630444	-4.630444	-4.630444
rp040804_10	3.221397	3.221397	3.221397	3.221397	3.221397	3.221397	3.221397	3.221397	3.221397	0.739112	3.221397	3.221397	-2.914829	-1.277131	-1.277131	3.221397	3.221397	3.221397	3.221397	3.221397	3.221397	3.221397	0.0199459999999991	1.509895	3.221397	3.221397	3.221397	3.221397	3.221397	3.221397
rp040804_11	3.221397	3.221397	3.221397	3.221397	3.221397	3.221397	3.221397	3.221397	3.221397	1.509895	3.221397	3.221397	3.221397	-4.990027	-6.203151	-4.630444	-4.630444	-4.990027	-4.630444	-4.990027	-4.990027	-0.651059999999999	3.221397	3.221397	3.221397	-2.406301	3.221397	3.221397	3.221397	3.221397
rp040804_12	3.221397	1.509895	1.509895	2.336	2.336	2.336	2.336	3.221397	3.221397	0.739112	0.0199459999999991	0.739112	0.739112	-0.651059999999999	0.0199459999999991	0.0199459999999991	2.336	2.336	2.336	3.221397	3.221397	-0.651059999999999	0.739112	1.509895	1.509895	-4.245053	3.221397	3.221397	3.221397	3.221397
rp040804_13	0.0199459999999991	3.221397	3.221397	3.221397	3.221397	3.221397	0.0199459999999991	-6.694651	-6.203151	2.336	3.221397	3.221397	0.739112	0.739112	0.739112	-4.245053	3.221397	3.221397	-1.861275	-1.861275	-1.861275	2.336	3.221397	3.221397	3.221397	-1.861275	-0.651059999999999	-0.651059999999999	-0.651059999999999	-0.651059999999999
rp040804_14	3.221397	3.221397	3.221397	3.221397	3.221397	3.221397	3.221397	3.221397	2.336	2.336	-1.861275	-1.861275	-0.651059999999999	-1.277131	-1.277131	-1.277131	-0.651059999999999	-0.651059999999999	-0.651059999999999	-0.651059999999999	3.221397	3.221397	3.221397	1.509895	0.739112	0.739112	1.509895	1.509895	-0.651059999999999	0.0199459999999991
rp040804_15	3.221397	3.221397	0.739112	2.336	3.221397	3.221397	3.221397	3.221397	3.221397	-2.914829	-1.861275	-4.245053	1.509895	1.509895	-4.245053	2.336	-1.861275	-1.277131	3.221397	2.336	1.509895	2.336	3.221397	-0.651059999999999	3.221397	3.221397	3.221397	3.221397	3.221397	3.221397
rp040804_16	3.221397	2.336	-1.277131	-1.277131	3.221397	3.221397	-4.245053	3.221397	3.221397	-3.389301	2.336	3.221397	-1.861275	3.221397	3.221397	3.221397	2.336	0.0199459999999991	-2.914829	-3.389301	-1.861275	0.0199459999999991	1.509895	-5.930638	1.509895	-1.861275	3.221397	3.221397	-6.916	0.0199459999999991
rp040804_17	3.221397	3.221397	3.221397	3.221397	3.221397	3.221397	0.739112	0.0199459999999991	0.0199459999999991	0.0199459999999991	3.221397	3.221397	-1.861275	3.221397	3.221397	-1.861275	-1.277131	-2.406301	-4.990027	-1.861275	-3.832	-1.277131	-0.651059999999999	-0.651059999999999	0.739112	-4.245053	2.336	2.336	3.221397	3.221397
rp040804_18	3.221397	3.221397	3.221397	3.221397	3.221397	3.221397	3.221397	3.221397	0.739112	3.221397	3.221397	3.221397	3.221397	-1.861275	3.221397	-4.630444	3.221397	0.739112	-4.245053	-1.861275	-1.861275	-1.861275	0.739112	1.509895	3.221397	3.221397	3.221397	-1.277131	3.221397	3.221397
rp040804_19	3.221397	3.221397	3.221397	3.221397	3.221397	3.221397	3.221397	-3.389301	-3.389301	-3.832	-4.245053	-4.630444	-4.990027	-5.32553	-5.32553	-4.990027	-4.990027	-4.990027	-4.990027	3.221397	3.221397	3.221397	3.221397	3.221397	3.221397	3.221397	3.221397	3.221397	3.221397	3.221397
rp040804_20	3.221397	3.221397	3.221397	3.221397	3.221397	3.221397	3.221397	3.221397	3.221397	3.221397	3.221397	3.221397	3.221397	3.221397	3.221397	3.221397	3.221397	3.221397	3.221397	3.221397	2.336	3.221397	3.221397	3.221397	3.221397	3.221397	3.221397	3.221397	3.221397	3.221397
rp040804_21	3.221397	3.221397	-1.277131	3.221397	3.221397	3.221397	-3.389301	3.221397	3.221397	-2.914829	-2.406301	0.739112	-3.389301	3.221397	3.221397	3.221397	3.221397	3.221397	3.221397	3.221397	3.221397	3.221397	3.221397	1.509895	-3.389301	-4.630444	3.221397	3.221397	3.221397	3.221397
rp040804_22	3.221397	3.221397	3.221397	3.221397	3.221397	3.221397	3.221397	3.221397	3.221397	-1.861275	3.221397	3.221397	-1.277131	-1.277131	-3.832	-3.832	-4.245053	-4.245053	1.509895	1.509895	-1.277131	3.221397	3.221397	3.221397	3.221397	3.221397	3.221397	3.221397	3.221397	3.221397
rp040804_23	3.221397	3.221397	3.221397	3.221397	3.221397	3.221397	3.221397	3.221397	3.221397	-2.914829	-1.861275	-1.861275	3.221397	3.221397	3.221397	-3.832	-1.277131	3.221397	-4.630444	-4.990027	3.221397	-2.406301	3.221397	3.221397	0.0199459999999991	-5.32553	-3.389301	3.221397	1.509895	3.221397
rp040804_24	3.221397	3.221397	3.221397	3.221397	3.221397	3.221397	3.221397	3.221397	-1.277131	3.221397	3.221397	-1.277131	-2.406301	-3.389301	2.336	3.221397	3.221397	-1.861275	-2.914829	-3.389301	-3.832	-4.245053	-4.245053	-4.630444	-4.990027	-5.32553	-5.32553	-4.630444	3.221397	3.221397
rp040804_25	3.221397	3.221397	3.221397	3.221397	3.221397	3.221397	3.221397	3.221397	3.221397	-5.638565	-0.651059999999999	1.509895	-0.651059999999999	-0.651059999999999	-1.861275	0.0199459999999991	0.739112	0.739112	-1.861275	-1.861275	-3.832	-4.990027	-4.990027	-3.832	0.739112	-4.990027	3.221397	3.221397	-4.990027	3.221397
rp040804_26	3.221397	0.0199459999999991	3.221397	-1.861275	3.221397	3.221397	0.739112	1.509895	-1.861275	3.221397	3.221397	3.221397	3.221397	3.221397	-3.832	-1.861275	-1.861275	3.221397	3.221397	3.221397	3.221397	-1.861275	-1.277131	3.221397	3.221397	3.221397	-3.832	-4.990027	-6.694651	-3.389301
rp040804_27	3.221397	3.221397	3.221397	3.221397	3.221397	-2.406301	-1.861275	-1.277131	-1.277131	-2.406301	-2.406301	-0.651059999999999	-1.861275	0.739112	0.739112	3.221397	0.0199459999999991	3.221397	3.221397	-6.457414	-2.914829	-1.861275	3.221397	3.221397	0.0199459999999991	-5.930638	-2.406301	-1.277131	3.221397	3.221397
rp040804_28	3.221397	3.221397	3.221397	3.221397	-2.914829	-0.651059999999999	0.0199459999999991	3.221397	3.221397	3.221397	3.221397	3.221397	-4.990027	-4.990027	-0.651059999999999	3.221397	0.0199459999999991	0.739112	0.739112	-2.406301	3.221397	2.336	1.509895	0.739112	1.509895	2.336	2.336	-6.203151	3.221397	3.221397
rp040804_29	3.221397	3.221397	3.221397	3.221397	3.221397	3.221397	3.221397	3.221397	3.221397	3.221397	3.221397	3.221397	1.509895	0.0199459999999991	-1.277131	3.221397	-2.406301	-2.914829	-2.914829	-3.389301	-3.389301	-3.832	-3.832	-3.832	-3.389301	-3.832	-3.832	-3.832	3.221397	3.221397
rp041204_00	3.221397	3.221397	3.221397	3.221397	3.221397	3.221397	3.221397	-0.651059999999999	-0.651059999999999	-0.651059999999999	-1.277131	-1.277131	-1.277131	-1.277131	-1.861275	-2.406301	-2.406301	-2.914829	-2.914829	-2.914829	-2.914829	-2.914829	3.221397	3.221397	3.221397	-3.389301	-3.389301	-2.914829	3.221397	3.221397
rp041204_01	3.221397	3.221397	3.221397	3.221397	-3.389301	-3.832	-4.245053	-4.630444	-4.990027	-5.32553	-5.32553	-5.32553	-5.32553	-5.32553	-5.32553	-5.32553	3.221397	3.221397	3.221397	3.221397	3.221397	3.221397	3.221397	-0.651059999999999	3.221397	3.221397	3.221397	3.221397	3.221397	3.221397
rp041204_02	3.221397	3.221397	3.221397	0.0199459999999991	0.0199459999999991	-1.861275	3.221397	3.221397	0.739112	1.509895	2.336	0.739112	0.739112	-0.651059999999999	-2.406301	-1.861275	-0.651059999999999	-0.651059999999999	1.509895	3.221397	3.221397	3.221397	2.336	3.221397	3.221397	0.0199459999999991	0.739112	0.739112	0.739112	3.221397
rp041204_03	3.221397	3.221397	3.221397	3.221397	3.221397	3.221397	0.0199459999999991	3.221397	3.221397	3.221397	2.336	0.739112	-0.651059999999999	-0.651059999999999	-1.277131	-1.861275	-1.277131	-1.861275	-2.406301	-2.914829	-3.389301	-3.832	-3.389301	-3.832	-3.832	-3.832	-3.389301	-3.389301	-3.389301	3.221397
rp041204_04	3.221397	3.221397	3.221397	-2.914829	-3.389301	-3.832	3.221397	3.221397	-4.245053	-2.406301	3.221397	-6.457414	-3.832	-3.832	-7.122526	2.336	2.336	3.221397	-1.277131	-1.277131	-2.406301	-2.406301	-2.406301	3.221397	3.221397	-2.406301	-1.861275	-1.861275	-1.861275	-1.861275
rp041204_05	3.221397	3.221397	3.221397	3.221397	3.221397	-3.832	-3.832	-4.245053	-4.245053	-4.630444	-4.990027	-5.32553	-5.32553	-5.32553	-5.32553	-4.990027	-5.32553	3.221397	3.221397	3.221397	3.221397	3.221397	3.221397	3.221397	3.221397	3.221397	3.221397	3.221397	3.221397	3.221397
rp041204_06	3.221397	3.221397	3.221397	3.221397	-2.406301	-2.406301	-2.406301	-3.832	-3.832	-4.245053	-4.990027	-4.990027	-5.32553	-5.638565	-5.32553	-5.32553	-5.32553	-5.32553	3.221397	3.221397	3.221397	0.0199459999999991	3.221397	3.221397	3.221397	3.221397	3.221397	3.221397	3.221397	3.221397
rp041204_07	3.221397	3.221397	3.221397	3.221397	3.221397	3.221397	-3.389301	-3.832	-4.245053	-4.630444	-4.990027	-5.32553	-5.638565	-5.638565	-5.638565	-5.638565	3.221397	3.221397	3.221397	3.221397	3.221397	3.221397	3.221397	3.221397	3.221397	3.221397	3.221397	3.221397	3.221397	3.221397
rp041204_08	3.221397	3.221397	3.221397	3.221397	-1.861275	-3.389301	-4.245053	-4.245053	-4.245053	-4.630444	-4.630444	-4.990027	-4.990027	-5.32553	-5.32553	-5.32553	3.221397	3.221397	3.221397	3.221397	3.221397	3.221397	3.221397	3.221397	3.221397	3.221397	3.221397	3.221397	3.221397	3.221397
rp041204_09	3.221397	3.221397	3.221397	3.221397	3.221397	3.221397	3.221397	-2.914829	-3.832	-4.245053	-4.990027	-4.990027	-5.32553	-5.32553	-5.32553	-5.32553	-5.32553	-5.32553	3.221397	3.221397	3.221397	3.221397	3.221397	3.221397	3.221397	3.221397	3.221397	3.221397	3.221397	3.221397
rp041204_10	3.221397	3.221397	3.221397	3.221397	2.336	0.0199459999999991	-1.277131	-1.861275	-2.914829	-3.832	-4.630444	-4.990027	-4.990027	-4.990027	-4.990027	-4.990027	-4.990027	3.221397	3.221397	3.221397	3.221397	3.221397	3.221397	3.221397	3.221397	3.221397	3.221397	3.221397	3.221397	3.221397
rp041204_11	3.221397	3.221397	3.221397	-1.277131	-2.914829	-3.389301	-3.832	-4.245053	-4.630444	-5.32553	-5.638565	-5.638565	-5.32553	-5.32553	-5.32553	-5.32553	3.221397	3.221397	3.221397	3.221397	3.221397	3.221397	3.221397	-0.651059999999999	3.221397	3.221397	3.221397	3.221397	3.221397	3.221397
rp041204_12	3.221397	3.221397	3.221397	0.739112	1.509895	1.509895	1.509895	-1.277131	-1.861275	3.221397	3.221397	3.221397	3.221397	0.0199459999999991	0.739112	3.221397	-3.389301	-3.389301	-3.832	-3.832	-3.832	-3.832	-3.832	-3.832	-3.832	-3.832	-3.832	-3.389301	-3.832	3.221397
rp041204_13	3.221397	3.221397	3.221397	3.221397	3.221397	3.221397	3.221397	3.221397	3.221397	3.221397	3.221397	0.739112	-0.651059999999999	-5.930638	-0.651059999999999	2.336	3.221397	3.221397	-4.990027	-4.630444	-2.914829	0.0199459999999991	0.739112	2.336	2.336	1.509895	1.509895	0.0199459999999991	1.509895	3.221397
rp041204_14	3.221397	3.221397	3.221397	3.221397	3.221397	3.221397	3.221397	-2.406301	-4.990027	-1.277131	-2.914829	-2.914829	3.221397	3.221397	-1.861275	-0.651059999999999	2.336	2.336	-1.861275	3.221397	3.221397	-1.861275	3.221397	3.221397	3.221397	3.221397	2.336	-6.694651	3.221397	3.221397
rp041204_15	3.221397	3.221397	3.221397	2.336	-2.914829	-2.914829	-3.832	-4.245053	-4.630444	-4.990027	-5.32553	-5.32553	-5.32553	-5.32553	-5.32553	-5.32553	-5.32553	3.221397	3.221397	3.221397	3.221397	3.221397	3.221397	3.221397	3.221397	3.221397	3.221397	3.221397	3.221397	3.221397
rp041204_16	3.221397	3.221397	2.336	3.221397	3.221397	1.509895	-2.914829	-2.406301	-2.406301	-2.406301	3.221397	3.221397	-3.389301	3.221397	-3.832	2.336	-1.277131	3.221397	0.0199459999999991	-4.245053	-4.245053	-6.457414	0.739112	0.739112	3.221397	3.221397	3.221397	-0.651059999999999	-0.651059999999999	-1.277131
rp041204_17	3.221397	3.221397	3.221397	2.336	-1.277131	-2.406301	-2.914829	-3.389301	-3.832	-4.630444	-4.990027	-5.638565	-5.638565	-5.638565	-5.930638	3.221397	3.221397	3.221397	3.221397	3.221397	3.221397	3.221397	3.221397	3.221397	3.221397	3.221397	3.221397	3.221397	3.221397	3.221397
rp041204_18	3.221397	3.221397	3.221397	-0.651059999999999	-2.406301	-2.406301	-3.832	-4.245053	-4.245053	-4.990027	-5.32553	-5.32553	-5.638565	-5.32553	-5.32553	-5.32553	-5.32553	3.221397	3.221397	3.221397	3.221397	3.221397	3.221397	3.221397	3.221397	3.221397	3.221397	3.221397	3.221397	3.221397
rp041204_19	3.221397	3.221397	3.221397	3.221397	3.221397	-4.245053	-4.630444	-4.630444	-4.630444	-4.630444	-4.630444	-4.990027	-4.990027	-4.990027	-4.990027	-5.32553	3.221397	3.221397	3.221397	3.221397	3.221397	3.221397	3.221397	3.221397	3.221397	3.221397	3.221397	3.221397	3.221397	3.221397
rp041204_20	3.221397	3.221397	3.221397	3.221397	-1.861275	-2.406301	-2.914829	-2.914829	-3.832	-4.245053	-4.990027	-5.32553	-5.32553	-5.32553	-5.32553	-5.638565	3.221397	3.221397	3.221397	3.221397	3.221397	3.221397	3.221397	3.221397	3.221397	3.221397	3.221397	3.221397	3.221397	3.221397
rp041204_21	3.221397	3.221397	3.221397	3.221397	-3.832	-4.245053	-4.245053	-4.630444	-4.630444	-4.990027	-5.32553	-5.32553	-5.32553	-5.32553	-5.32553	3.221397	3.221397	3.221397	3.221397	3.221397	3.221397	3.221397	3.221397	3.221397	3.221397	3.221397	3.221397	3.221397	3.221397	3.221397
rp041204_22	3.221397	3.221397	3.221397	3.221397	3.221397	3.221397	3.221397	-3.832	-3.832	-4.245053	-4.990027	-5.32553	-5.32553	-5.32553	-5.32553	-4.990027	-4.990027	-4.990027	3.221397	3.221397	3.221397	3.221397	3.221397	3.221397	3.221397	3.221397	3.221397	3.221397	3.221397	3.221397
rp041204_23	3.221397	3.221397	3.221397	0.739112	0.739112	3.221397	3.221397	-6.457414	-4.245053	-1.277131	0.739112	-4.630444	0.739112	3.221397	3.221397	3.221397	1.509895	1.509895	-6.694651	-3.832	-2.406301	0.739112	0.739112	3.221397	3.221397	3.221397	-5.638565	3.221397	3.221397	3.221397
rp041204_24	3.221397	3.221397	3.221397	3.221397	3.221397	3.221397	3.221397	3.221397	-4.245053	-4.630444	-4.990027	-4.990027	-5.32553	-5.32553	-4.990027	-4.990027	-4.990027	-4.990027	3.221397	3.221397	3.221397	2.336	3.221397	3.221397	3.221397	3.221397	3.221397	3.221397	3.221397	3.221397
rp041204_25	3.221397	3.221397	3.221397	3.221397	-5.930638	1.509895	2.336	2.336	-4.245053	-3.832	3.221397	3.221397	3.221397	3.221397	0.739112	2.336	3.221397	-3.389301	3.221397	-1.861275	-1.277131	-3.389301	-4.245053	0.739112	3.221397	3.221397	-4.245053	-2.406301	-1.861275	3.221397
rp041204_26	3.221397	3.221397	3.221397	1.509895	0.0199459999999991	3.221397	3.221397	3.221397	3.221397	-2.406301	-2.406301	-0.651059999999999	-4.630444	-4.990027	-4.630444	-4.630444	-4.990027	-4.990027	-4.990027	-4.990027	-4.990027	-4.990027	-4.990027	3.221397	3.221397	3.221397	3.221397	3.221397	3.221397	3.221397
rp041204_27	3.221397	3.221397	3.221397	1.509895	3.221397	3.221397	3.221397	3.221397	3.221397	3.221397	-4.245053	-4.630444	-4.990027	-4.990027	-4.990027	-4.990027	-4.990027	-4.990027	-4.630444	3.221397	3.221397	3.221397	3.221397	3.221397	3.221397	3.221397	3.221397	3.221397	3.221397	3.221397
rp041204_28	3.221397	3.221397	3.221397	3.221397	3.221397	3.221397	3.221397	3.221397	3.221397	3.221397	-2.914829	3.221397	3.221397	3.221397	3.221397	3.221397	-3.832	0.0199459999999991	-3.389301	-3.389301	-2.914829	-2.406301	-1.861275	-1.277131	3.221397	3.221397	3.221397	3.221397	3.221397	3.221397
rp041204_29	3.221397	3.221397	3.221397	3.221397	3.221397	3.221397	3.221397	3.221397	3.221397	3.221397	-1.277131	-4.245053	0.739112	-4.245053	-4.630444	-4.990027	-4.990027	-4.990027	-4.990027	-4.990027	-4.990027	-4.990027	3.221397	3.221397	3.221397	3.221397	3.221397	3.221397	3.221397	3.221397
rp041405_00	3.221397	3.221397	3.221397	3.221397	3.221397	-2.914829	-3.389301	-3.389301	-3.832	-3.832	-3.832	-4.245053	-4.245053	-4.245053	-4.245053	-3.389301	3.221397	3.221397	3.221397	3.221397	3.221397	3.221397	3.221397	-1.861275	3.221397	3.221397	3.221397	3.221397	0.0199459999999991	3.221397
rp041405_01	3.221397	3.221397	3.221397	3.221397	3.221397	3.221397	3.221397	3.221397	3.221397	3.221397	3.221397	3.221397	3.221397	3.221397	3.221397	3.221397	3.221397	3.221397	3.221397	3.221397	3.221397	3.221397	3.221397	3.221397	3.221397	3.221397	3.221397	3.221397	3.221397	3.221397
rp041405_02	3.221397	3.221397	3.221397	3.221397	3.221397	3.221397	3.221397	-3.389301	-3.832	-3.832	-4.245053	-4.630444	-4.990027	-4.990027	-5.32553	-5.32553	3.221397	3.221397	3.221397	-2.406301	3.221397	3.221397	3.221397	3.221397	3.221397	3.221397	3.221397	3.221397	3.221397	3.221397
rp041405_03	3.221397	3.221397	3.221397	3.221397	3.221397	-2.914829	-2.914829	-3.389301	-3.832	-3.832	-4.245053	-4.630444	-5.32553	-5.32553	-5.638565	-5.638565	-5.638565	-2.406301	3.221397	3.221397	3.221397	3.221397	3.221397	3.221397	3.221397	3.221397	3.221397	3.221397	3.221397	3.221397
rp041405_04	3.221397	3.221397	3.221397	3.221397	3.221397	3.221397	3.221397	-4.245053	-4.630444	-4.630444	-4.630444	-4.990027	-4.990027	-4.990027	-4.990027	-5.32553	-4.245053	3.221397	3.221397	3.221397	3.221397	3.221397	3.221397	3.221397	3.221397	3.221397	3.221397	3.221397	3.221397	3.221397
rp041405_05	3.221397	3.221397	3.221397	3.221397	3.221397	3.221397	3.221397	-2.914829	-3.389301	-3.389301	-3.832	-4.245053	-4.245053	-4.630444	-4.630444	-4.630444	-4.630444	-4.630444	-4.630444	3.221397	3.221397	3.221397	3.221397	3.221397	3.221397	0.739112	3.221397	3.221397	3.221397	3.221397
rp041405_06	3.221397	3.221397	3.221397	3.221397	3.221397	3.221397	-0.651059999999999	-1.277131	-2.406301	-2.914829	-3.389301	-4.245053	-4.630444	-4.990027	-5.32553	-5.32553	-5.32553	-5.32553	-5.32553	3.221397	3.221397	3.221397	3.221397	3.221397	3.221397	3.221397	3.221397	3.221397	3.221397	3.221397
rp041405_07	3.221397	3.221397	3.221397	3.221397	1.509895	1.509895	-0.651059999999999	-2.406301	-2.914829	-3.389301	-3.832	-4.630444	-4.990027	-5.32553	-5.32553	-5.32553	3.221397	3.221397	3.221397	3.221397	3.221397	3.221397	3.221397	3.221397	3.221397	3.221397	3.221397	3.221397	3.221397	3.221397
rp041405_08	3.221397	3.221397	3.221397	3.221397	3.221397	3.221397	3.221397	3.221397	3.221397	2.336	3.221397	3.221397	-4.630444	-4.990027	-4.990027	-4.990027	-4.990027	-4.630444	-4.630444	3.221397	3.221397	3.221397	3.221397	3.221397	3.221397	3.221397	3.221397	3.221397	3.221397	3.221397
rp041405_09	3.221397	3.221397	3.221397	3.221397	2.336	-2.914829	-3.389301	-3.832	-4.630444	-4.990027	-5.32553	-5.32553	-5.32553	-5.32553	3.221397	3.221397	3.221397	3.221397	0.0199459999999991	3.221397	3.221397	3.221397	3.221397	3.221397	3.221397	3.221397	3.221397	3.221397	3.221397	3.221397
rp041405_10	3.221397	3.221397	3.221397	3.221397	3.221397	3.221397	3.221397	3.221397	3.221397	3.221397	3.221397	3.221397	3.221397	3.221397	3.221397	3.221397	3.221397	3.221397	3.221397	3.221397	3.221397	3.221397	3.221397	3.221397	3.221397	3.221397	3.221397	3.221397	3.221397	3.221397
rp041405_11	3.221397	3.221397	3.221397	3.221397	3.221397	3.221397	3.221397	3.221397	2.336	1.509895	0.739112	-2.406301	-2.914829	-3.389301	-3.389301	-3.832	-4.630444	-4.630444	-4.630444	-4.630444	3.221397	3.221397	3.221397	3.221397	3.221397	3.221397	3.221397	3.221397	3.221397	3.221397
rp041405_12	3.221397	3.221397	3.221397	3.221397	3.221397	-0.651059999999999	0.0199459999999991	0.0199459999999991	3.221397	-2.406301	-1.277131	-1.277131	-3.832	-3.832	-4.245053	3.221397	3.221397	3.221397	3.221397	3.221397	3.221397	3.221397	0.0199459999999991	3.221397	3.221397	3.221397	3.221397	3.221397	3.221397	3.221397
rp041405_13	3.221397	3.221397	3.221397	3.221397	3.221397	1.509895	3.221397	3.221397	3.221397	3.221397	3.221397	3.221397	2.336	2.336	3.221397	3.221397	3.221397	-1.277131	3.221397	3.221397	3.221397	3.221397	3.221397	3.221397	1.509895	3.221397	3.221397	-4.245053	3.221397	3.221397
rp041405_14	3.221397	3.221397	3.221397	3.221397	3.221397	3.221397	3.221397	3.221397	3.221397	3.221397	3.221397	3.221397	3.221397	3.221397	1.509895	3.221397	3.221397	3.221397	3.221397	1.509895	2.336	3.221397	3.221397	3.221397	3.221397	3.221397	1.509895	0.0199459999999991	0.739112	-3.389301
rp041405_15	3.221397	3.221397	3.221397	3.221397	-1.861275	-1.277131	3.221397	-1.861275	3.221397	-2.406301	3.221397	3.221397	3.221397	3.221397	-4.990027	-4.630444	-4.630444	-4.245053	-4.245053	-4.245053	3.221397	3.221397	3.221397	3.221397	3.221397	0.739112	0.739112	3.221397	3.221397	3.221397
rp041405_16	3.221397	3.221397	3.221397	3.221397	0.0199459999999991	0.0199459999999991	3.221397	0.739112	0.739112	3.221397	3.221397	3.221397	3.221397	3.221397	3.221397	3.221397	0.739112	0.739112	1.509895	1.509895	2.336	1.509895	0.739112	0.0199459999999991	0.0199459999999991	0.0199459999999991	-0.651059999999999	-0.651059999999999	-0.651059999999999	-0.651059999999999
rp041405_17	3.221397	3.221397	3.221397	3.221397	3.221397	3.221397	3.221397	3.221397	3.221397	3.221397	3.221397	3.221397	1.509895	0.739112	0.0199459999999991	0.739112	1.509895	0.739112	-3.832	-4.245053	-4.630444	-4.630444	-4.990027	-4.630444	-3.389301	3.221397	3.221397	3.221397	3.221397	3.221397
rp041405_18	3.221397	3.221397	3.221397	3.221397	3.221397	3.221397	3.221397	-0.651059999999999	-0.651059999999999	-1.277131	-1.861275	-2.406301	-3.389301	-4.245053	-4.630444	-4.990027	-4.990027	-4.990027	-4.990027	-4.990027	3.221397	3.221397	3.221397	3.221397	3.221397	3.221397	3.221397	3.221397	3.221397	3.221397
rp041405_19	3.221397	3.221397	3.221397	3.221397	3.221397	3.221397	3.221397	3.221397	3.221397	3.221397	3.221397	3.221397	-1.861275	-1.861275	-2.406301	-2.406301	-2.914829	-3.832	-3.832	-3.832	-3.832	-3.832	-3.832	-0.651059999999999	3.221397	3.221397	3.221397	-0.651059999999999	3.221397	3.221397
rp041405_20	3.221397	3.221397	3.221397	3.221397	3.221397	3.221397	3.221397	3.221397	3.221397	3.221397	3.221397	3.221397	3.221397	3.221397	3.221397	-2.406301	3.221397	3.221397	3.221397	3.221397	3.221397	3.221397	3.221397	-1.277131	-1.277131	3.221397	3.221397	0.0199459999999991	-0.651059999999999	3.221397
rp041405_21	3.221397	3.221397	3.221397	3.221397	3.221397	3.221397	3.221397	3.221397	3.221397	3.221397	3.221397	3.221397	3.221397	3.221397	3.221397	3.221397	-5.32553	-5.32553	3.221397	3.221397	3.221397	3.221397	3.221397	3.221397	3.221397	3.221397	-3.389301	3.221397	0.0199459999999991	3.221397
rp041405_22	3.221397	3.221397	3.221397	3.221397	3.221397	3.221397	3.221397	-2.914829	-3.389301	-3.389301	-3.832	-4.630444	-4.990027	-5.32553	-5.32553	3.221397	3.221397	1.509895	3.221397	3.221397	3.221397	3.221397	3.221397	3.221397	3.221397	3.221397	3.221397	3.221397	3.221397	3.221397
rp041405_23	3.221397	3.221397	3.221397	3.221397	0.739112	3.221397	3.221397	3.221397	3.221397	-3.389301	-3.832	-4.630444	-4.990027	-4.990027	-5.32553	-5.32553	-5.32553	-2.914829	3.221397	3.221397	3.221397	3.221397	3.221397	3.221397	3.221397	3.221397	3.221397	3.221397	3.221397	3.221397
rp041405_24	3.221397	3.221397	3.221397	3.221397	3.221397	3.221397	3.221397	3.221397	3.221397	3.221397	3.221397	3.221397	3.221397	3.221397	3.221397	3.221397	0.0199459999999991	-0.651059999999999	-1.277131	-1.861275	-2.406301	-3.389301	-3.389301	-3.832	-3.832	-3.832	-3.389301	3.221397	3.221397	3.221397
rp041405_25	3.221397	1.509895	0.739112	0.739112	-7.122526	3.221397	3.221397	-5.638565	-2.914829	-4.245053	-3.389301	3.221397	3.221397	3.221397	-4.245053	-4.630444	-4.630444	-0.651059999999999	-4.630444	3.221397	3.221397	3.221397	2.336	3.221397	3.221397	3.221397	-2.406301	-2.406301	3.221397	3.221397
rp041405_26	3.221397	3.221397	3.221397	3.221397	3.221397	3.221397	-1.861275	-2.406301	-2.914829	-3.389301	-3.832	-4.630444	-4.990027	-5.32553	-5.32553	-4.990027	-4.990027	-4.990027	3.221397	3.221397	3.221397	3.221397	3.221397	3.221397	3.221397	3.221397	3.221397	3.221397	3.221397	3.221397
rp041405_27	3.221397	3.221397	3.221397	3.221397	3.221397	3.221397	3.221397	2.336	-1.277131	-1.277131	-1.277131	-1.861275	-2.406301	-3.389301	-4.245053	-4.630444	-4.990027	-5.32553	-5.638565	-5.638565	3.221397	3.221397	3.221397	3.221397	-2.914829	3.221397	3.221397	3.221397	3.221397	3.221397
rp041405_28	3.221397	3.221397	3.221397	3.221397	3.221397	3.221397	3.221397	-2.914829	-2.914829	-3.389301	-3.832	-4.630444	-4.990027	-5.32553	-5.32553	-5.32553	-5.32553	-5.32553	3.221397	3.221397	3.221397	3.221397	3.221397	3.221397	3.221397	3.221397	3.221397	3.221397	3.221397	3.221397
rp041405_29	3.221397	3.221397	3.221397	3.221397	2.336	3.221397	3.221397	3.221397	3.221397	3.221397	3.221397	3.221397	3.221397	1.509895	-0.651059999999999	-1.861275	-2.406301	-2.914829	-3.389301	-3.832	-4.245053	-4.245053	-4.630444	-4.630444	-4.630444	-4.630444	3.221397	0.0199459999999991	3.221397	3.221397
rp041504_00	3.221397	3.221397	3.221397	3.221397	3.221397	3.221397	3.221397	3.221397	3.221397	3.221397	3.221397	3.221397	3.221397	3.221397	3.221397	3.221397	3.221397	3.221397	3.221397	3.221397	3.221397	3.221397	3.221397	-3.832	-3.832	-3.832	-3.389301	-3.389301	-3.389301	-2.914829
rp041504_01	3.221397	3.221397	3.221397	-2.914829	-3.832	-4.245053	-4.630444	-4.990027	-5.32553	-5.638565	-5.638565	-5.32553	-5.32553	-5.32553	3.221397	3.221397	3.221397	3.221397	3.221397	3.221397	3.221397	3.221397	2.336	3.221397	3.221397	3.221397	3.221397	3.221397	3.221397	3.221397
rp041504_02	3.221397	3.221397	3.221397	3.221397	3.221397	3.221397	-3.389301	-3.832	-4.245053	-4.630444	-4.990027	-5.32553	-5.638565	-5.32553	-5.32553	-5.32553	3.221397	3.221397	3.221397	3.221397	3.221397	3.221397	3.221397	3.221397	3.221397	3.221397	3.221397	3.221397	3.221397	3.221397
rp041504_03	3.221397	3.221397	3.221397	3.221397	3.221397	3.221397	-2.914829	-2.914829	-3.389301	-3.832	-4.245053	-4.990027	-5.32553	-5.32553	-5.32553	-5.32553	-5.32553	-5.32553	3.221397	3.221397	3.221397	3.221397	3.221397	3.221397	3.221397	3.221397	3.221397	3.221397	3.221397	3.221397
rp041504_04	3.221397	3.221397	3.221397	3.221397	3.221397	-2.914829	-3.832	-4.245053	-4.630444	-4.990027	-5.32553	-5.32553	-5.638565	-5.638565	-5.32553	-5.638565	3.221397	3.221397	3.221397	3.221397	3.221397	3.221397	3.221397	3.221397	3.221397	3.221397	3.221397	3.221397	3.221397	3.221397
rp041504_05	3.221397	3.221397	3.221397	3.221397	3.221397	-3.389301	-3.832	-4.245053	-4.630444	-4.990027	-5.32553	-5.638565	-5.638565	-5.32553	-5.32553	-5.638565	3.221397	0.739112	3.221397	3.221397	3.221397	3.221397	3.221397	3.221397	3.221397	3.221397	3.221397	3.221397	3.221397	3.221397
rp041504_06	3.221397	3.221397	3.221397	1.509895	0.0199459999999991	3.221397	3.221397	-3.832	-4.245053	-4.990027	-4.990027	-5.32553	-5.32553	-5.638565	-5.638565	-5.638565	-5.638565	3.221397	3.221397	3.221397	3.221397	3.221397	3.221397	3.221397	3.221397	3.221397	3.221397	3.221397	3.221397	3.221397
rp041504_07	3.221397	3.221397	3.221397	3.221397	0.739112	0.0199459999999991	-3.389301	-3.832	-4.245053	-4.630444	-4.990027	-4.990027	-5.32553	-5.32553	-5.32553	-5.32553	-5.32553	3.221397	3.221397	3.221397	3.221397	3.221397	3.221397	3.221397	3.221397	3.221397	3.221397	3.221397	3.221397	3.221397
rp041504_08	3.221397	3.221397	3.221397	-1.861275	-0.651059999999999	-0.651059999999999	-1.277131	3.221397	3.221397	3.221397	3.221397	3.221397	3.221397	3.221397	3.221397	1.509895	0.739112	-0.651059999999999	-1.277131	-1.277131	-1.861275	-1.861275	-2.406301	-2.914829	-2.914829	-2.914829	-3.389301	-3.832	-3.832	-3.832
rp041504_09	3.221397	3.221397	3.221397	3.221397	-1.861275	-2.914829	-3.832	-4.245053	-4.630444	-4.630444	-4.990027	-5.32553	-5.32553	-5.32553	-5.32553	-5.638565	3.221397	3.221397	3.221397	3.221397	3.221397	3.221397	3.221397	3.221397	3.221397	3.221397	3.221397	3.221397	3.221397	3.221397
rp041504_10	3.221397	3.221397	3.221397	2.336	-2.914829	-3.389301	-4.245053	-4.630444	-4.630444	-4.990027	-5.32553	-5.638565	-5.638565	-5.638565	-5.638565	3.221397	3.221397	3.221397	3.221397	3.221397	3.221397	3.221397	3.221397	3.221397	3.221397	3.221397	3.221397	3.221397	3.221397	3.221397
rp041504_11	3.221397	3.221397	3.221397	-2.406301	-3.389301	-3.832	-4.245053	-4.630444	-4.990027	-5.32553	-5.638565	-5.638565	-5.638565	-5.638565	-5.638565	3.221397	3.221397	3.221397	3.221397	3.221397	3.221397	3.221397	3.221397	3.221397	3.221397	3.221397	3.221397	3.221397	3.221397	3.221397
rp041504_12	3.221397	3.221397	3.221397	3.221397	-1.861275	-1.861275	-0.651059999999999	0.739112	0.739112	-1.861275	-1.861275	-3.832	-3.389301	3.221397	3.221397	3.221397	3.221397	-2.406301	-2.914829	-1.277131	3.221397	3.221397	3.221397	-1.277131	-1.277131	-1.277131	-1.277131	-1.861275	-1.277131	3.221397
rp041504_13	3.221397	3.221397	3.221397	3.221397	2.336	2.336	-4.630444	0.739112	1.509895	1.509895	-3.389301	-3.389301	-3.832	-3.832	-3.832	-3.832	-3.832	-3.832	-3.832	-4.245053	-4.245053	-4.245053	-4.245053	-4.245053	-4.245053	3.221397	3.221397	3.221397	3.221397	3.221397
rp041504_14	3.221397	3.221397	3.221397	3.221397	-2.406301	-2.914829	-4.245053	-4.245053	-4.630444	-4.990027	-5.32553	-5.32553	-5.638565	-5.32553	-5.32553	-5.32553	3.221397	3.221397	3.221397	3.221397	3.221397	3.221397	3.221397	3.221397	3.221397	3.221397	3.221397	3.221397	3.221397	3.221397
rp041504_15	3.221397	3.221397	3.221397	3.221397	3.221397	3.221397	3.221397	0.0199459999999991	-2.914829	-4.245053	-4.630444	-4.990027	-4.990027	-5.32553	-4.990027	-4.990027	-4.990027	-4.990027	3.221397	3.221397	3.221397	3.221397	3.221397	3.221397	3.221397	3.221397	3.221397	3.221397	3.221397	3.221397
rp041504_16	3.221397	3.221397	3.221397	3.221397	0.0199459999999991	0.0199459999999991	-3.389301	-3.832	-4.245053	-4.630444	-4.990027	-5.32553	-5.32553	-5.32553	-5.32553	-5.32553	-5.32553	3.221397	3.221397	3.221397	3.221397	3.221397	3.221397	3.221397	3.221397	3.221397	3.221397	3.221397	3.221397	3.221397
rp041504_17	3.221397	3.221397	3.221397	3.221397	3.221397	-3.389301	-3.832	-4.245053	-4.630444	-4.990027	-5.32553	-5.32553	-5.32553	-5.32553	-5.32553	-5.32553	-5.638565	3.221397	3.221397	3.221397	3.221397	3.221397	3.221397	3.221397	3.221397	3.221397	3.221397	3.221397	3.221397	3.221397
rp041504_18	3.221397	3.221397	3.221397	3.221397	-0.651059999999999	3.221397	3.221397	-3.832	-4.630444	-4.990027	-5.32553	-5.638565	-5.638565	-5.32553	-5.32553	-5.32553	3.221397	3.221397	3.221397	3.221397	3.221397	3.221397	2.336	3.221397	3.221397	3.221397	3.221397	3.221397	3.221397	3.221397
rp041504_19	3.221397	3.221397	3.221397	3.221397	3.221397	-2.406301	-2.914829	-2.914829	-3.832	-4.245053	-4.630444	-4.990027	-5.32553	-5.638565	-5.32553	-5.32553	-5.638565	2.336	3.221397	3.221397	3.221397	3.221397	3.221397	3.221397	3.221397	3.221397	3.221397	3.221397	3.221397	3.221397
rp041504_20	3.221397	3.221397	3.221397	-1.277131	-2.406301	-2.914829	-3.389301	-3.389301	-3.389301	-3.389301	-3.832	-4.245053	-4.630444	-4.630444	-4.630444	-4.630444	-4.990027	-4.990027	3.221397	3.221397	3.221397	3.221397	3.221397	3.221397	3.221397	3.221397	3.221397	3.221397	3.221397	3.221397
rp041504_21	3.221397	3.221397	3.221397	3.221397	3.221397	-3.389301	-3.832	-3.832	-4.245053	-4.630444	-4.990027	-5.32553	-5.638565	-5.638565	-5.638565	-5.638565	3.221397	3.221397	3.221397	3.221397	3.221397	3.221397	3.221397	3.221397	3.221397	3.221397	3.221397	3.221397	3.221397	3.221397
rp041504_22	3.221397	3.221397	3.221397	3.221397	-0.651059999999999	-0.651059999999999	2.336	3.221397	3.221397	3.221397	3.221397	3.221397	3.221397	3.221397	2.336	2.336	3.221397	3.221397	0.739112	3.221397	3.221397	-2.406301	3.221397	3.221397	0.0199459999999991	-3.832	-3.389301	1.509895	3.221397	3.221397
rp041504_23	3.221397	3.221397	0.739112	-3.389301	0.739112	0.0199459999999991	-2.406301	3.221397	-5.32553	-3.832	-3.832	-5.32553	3.221397	3.221397	3.221397	2.336	3.221397	3.221397	3.221397	3.221397	3.221397	0.739112	-4.245053	0.739112	0.0199459999999991	0.739112	3.221397	3.221397	3.221397	3.221397
rp041504_24	3.221397	3.221397	3.221397	3.221397	-1.277131	-1.861275	-2.914829	-3.832	-4.245053	-4.630444	-4.990027	-5.32553	-5.32553	-5.32553	-5.32553	-5.32553	-5.32553	3.221397	3.221397	3.221397	3.221397	3.221397	3.221397	3.221397	3.221397	3.221397	3.221397	3.221397	3.221397	3.221397
rp041504_25	3.221397	3.221397	3.221397	3.221397	3.221397	-3.389301	3.221397	3.221397	3.221397	-4.990027	-5.32553	-5.32553	-5.638565	-5.32553	-5.32553	-5.32553	-5.32553	3.221397	3.221397	3.221397	3.221397	3.221397	3.221397	3.221397	-3.389301	3.221397	3.221397	3.221397	3.221397	3.221397
rp041504_26	3.221397	3.221397	3.221397	-1.277131	-1.861275	3.221397	3.221397	-4.245053	-4.630444	-4.990027	-5.32553	-5.32553	-5.638565	-5.32553	-5.32553	-5.32553	-5.32553	3.221397	3.221397	3.221397	3.221397	3.221397	3.221397	3.221397	3.221397	3.221397	3.221397	3.221397	3.221397	3.221397
rp041504_27	3.221397	3.221397	3.221397	3.221397	1.509895	1.509895	-0.651059999999999	-1.277131	-1.277131	-1.861275	-3.832	-4.245053	-4.630444	-4.990027	-5.32553	-5.32553	-4.990027	-4.990027	-4.990027	-4.990027	3.221397	3.221397	3.221397	3.221397	3.221397	3.221397	3.221397	3.221397	3.221397	3.221397
rp041504_28	3.221397	3.221397	3.221397	3.221397	3.221397	3.221397	3.221397	0.739112	0.739112	0.739112	-0.651059999999999	-1.277131	-3.832	-3.832	-4.245053	-4.245053	-4.630444	-4.630444	-4.630444	-4.630444	-4.630444	-4.630444	-4.990027	-5.32553	3.221397	3.221397	3.221397	3.221397	3.221397	3.221397
rp041504_29	3.221397	3.221397	3.221397	3.221397	3.221397	3.221397	3.221397	3.221397	3.221397	3.221397	3.221397	3.221397	1.509895	0.0199459999999991	-4.245053	-4.245053	-4.245053	-4.630444	-4.630444	-4.990027	-4.990027	-5.32553	-5.32553	3.221397	3.221397	3.221397	3.221397	3.221397	3.221397	3.221397
rp041904_00	3.221397	1.509895	-1.277131	-1.861275	-1.861275	-3.832	-6.203151	-1.861275	-1.277131	0.739112	0.739112	-1.861275	-1.861275	3.221397	-4.630444	3.221397	-1.861275	-5.930638	-1.861275	-0.651059999999999	0.0199459999999991	0.0199459999999991	3.221397	3.221397	3.221397	-4.245053	-5.930638	-2.406301	-2.914829	3.221397
rp041904_01	3.221397	3.221397	3.221397	-3.389301	-3.832	-4.245053	-4.630444	-4.990027	-4.990027	-5.32553	-5.32553	-5.32553	-5.638565	3.221397	3.221397	3.221397	3.221397	3.221397	3.221397	3.221397	3.221397	3.221397	3.221397	3.221397	3.221397	3.221397	3.221397	3.221397	3.221397	3.221397
rp041904_02	3.221397	3.221397	3.221397	3.221397	3.221397	3.221397	3.221397	3.221397	3.221397	3.221397	3.221397	3.221397	3.221397	2.336	3.221397	3.221397	3.221397	3.221397	-1.277131	-2.406301	3.221397	-2.406301	-1.861275	-2.914829	-3.832	-4.245053	-4.630444	-4.630444	-4.630444	-4.630444
rp041904_03	3.221397	3.221397	3.221397	2.336	1.509895	0.0199459999999991	3.221397	-3.389301	-3.389301	3.221397	3.221397	0.739112	-3.832	-4.245053	-4.245053	-4.245053	-4.630444	-4.630444	-4.990027	-4.990027	-4.990027	-5.32553	3.221397	3.221397	0.739112	3.221397	3.221397	3.221397	3.221397	3.221397
rp041904_04	3.221397	-6.203151	-2.914829	2.336	0.739112	0.739112	3.221397	3.221397	1.509895	1.509895	-0.651059999999999	-7.315222	2.336	-4.990027	2.336	2.336	-1.861275	1.509895	-0.651059999999999	-2.406301	-6.916	-2.914829	-2.914829	-1.277131	-0.651059999999999	-7.495014	-7.122526	3.221397	3.221397	3.221397
rp041904_05	3.221397	3.221397	3.221397	3.221397	3.221397	3.221397	0.739112	-3.389301	-4.245053	-4.630444	-4.990027	-5.32553	-5.32553	-5.32553	-5.32553	-5.32553	-5.32553	-5.638565	3.221397	3.221397	3.221397	3.221397	3.221397	3.221397	3.221397	3.221397	3.221397	3.221397	3.221397	3.221397
rp041904_06	3.221397	3.221397	2.336	2.336	2.336	3.221397	3.221397	1.509895	0.739112	3.221397	3.221397	3.221397	-1.277131	3.221397	3.221397	3.221397	3.221397	3.221397	3.221397	2.336	3.221397	-1.277131	3.221397	2.336	3.221397	3.221397	3.221397	3.221397	3.221397	3.221397
rp041904_07	3.221397	3.221397	3.221397	3.221397	3.221397	3.221397	0.0199459999999991	-0.651059999999999	-4.245053	-4.630444	-4.990027	-4.990027	-4.990027	-4.990027	-4.990027	-4.990027	-4.630444	-4.990027	3.221397	3.221397	3.221397	3.221397	3.221397	3.221397	3.221397	3.221397	3.221397	3.221397	3.221397	3.221397
rp041904_08	3.221397	3.221397	3.221397	3.221397	3.221397	3.221397	-4.245053	3.221397	3.221397	3.221397	-0.651059999999999	3.221397	3.221397	3.221397	3.221397	3.221397	2.336	2.336	3.221397	-0.651059999999999	3.221397	-0.651059999999999	0.0199459999999991	-0.651059999999999	-0.651059999999999	-1.277131	-1.277131	-1.277131	-1.277131	-2.406301
rp041904_09	3.221397	3.221397	3.221397	3.221397	1.509895	3.221397	3.221397	3.221397	3.221397	3.221397	2.336	2.336	2.336	3.221397	3.221397	3.221397	3.221397	3.221397	3.221397	3.221397	3.221397	3.221397	3.221397	3.221397	0.739112	3.221397	3.221397	3.221397	3.221397	3.221397
rp041904_10	3.221397	3.221397	3.221397	3.221397	3.221397	-4.630444	-4.990027	-5.32553	-5.32553	-5.32553	-5.638565	-5.638565	-5.638565	-5.638565	3.221397	3.221397	3.221397	3.221397	3.221397	3.221397	3.221397	3.221397	3.221397	3.221397	0.739112	3.221397	3.221397	3.221397	3.221397	3.221397
rp041904_11	3.221397	3.221397	3.221397	3.221397	3.221397	-3.832	-4.245053	-4.630444	-4.990027	-5.32553	-5.32553	-5.32553	-5.32553	-5.32553	3.221397	3.221397	3.221397	3.221397	3.221397	3.221397	3.221397	3.221397	3.221397	3.221397	3.221397	3.221397	3.221397	3.221397	3.221397	3.221397
rp041904_12	3.221397	3.221397	3.221397	3.221397	2.336	-1.277131	-4.245053	-4.245053	-4.245053	-4.630444	-4.990027	-4.990027	-4.990027	-4.990027	-4.990027	-4.990027	3.221397	3.221397	3.221397	3.221397	3.221397	3.221397	3.221397	2.336	3.221397	3.221397	3.221397	3.221397	3.221397	3.221397
rp041904_13	3.221397	-0.651059999999999	0.739112	-6.457414	3.221397	-6.457414	-3.832	-3.832	-0.651059999999999	-1.277131	-3.832	3.221397	3.221397	3.221397	2.336	2.336	2.336	3.221397	3.221397	3.221397	-4.245053	0.0199459999999991	0.0199459999999991	-1.277131	3.221397	-4.245053	-4.245053	-1.277131	-4.990027	-4.990027
rp041904_14	3.221397	3.221397	2.336	1.509895	1.509895	-3.389301	-3.389301	-0.651059999999999	3.221397	3.221397	3.221397	-1.277131	-1.277131	-6.203151	3.221397	3.221397	0.739112	-1.861275	-2.406301	-1.861275	-1.277131	-1.277131	-0.651059999999999	3.221397	3.221397	-0.651059999999999	-0.651059999999999	-0.651059999999999	-0.651059999999999	3.221397
rp041904_15	3.221397	3.221397	3.221397	-4.630444	-0.651059999999999	-4.245053	-4.245053	-4.245053	-4.630444	-4.990027	-4.990027	-5.32553	-4.990027	-4.990027	-4.990027	3.221397	3.221397	3.221397	3.221397	3.221397	3.221397	3.221397	3.221397	3.221397	3.221397	3.221397	-1.277131	3.221397	3.221397	3.221397
rp041904_16	3.221397	3.221397	-4.990027	3.221397	3.221397	3.221397	3.221397	3.221397	3.221397	3.221397	-3.389301	-0.651059999999999	3.221397	3.221397	3.221397	3.221397	3.221397	-2.406301	-2.914829	-3.389301	3.221397	2.336	3.221397	-1.277131	-1.277131	-1.861275	-2.914829	-2.914829	-3.389301	-3.389301
rp041904_17	3.221397	3.221397	-2.406301	3.221397	3.221397	3.221397	-6.694651	-6.916	3.221397	-2.406301	-2.406301	2.336	2.336	-3.389301	-3.389301	3.221397	3.221397	1.509895	1.509895	1.509895	0.0199459999999991	0.0199459999999991	1.509895	3.221397	-5.638565	-5.32553	-4.990027	-5.930638	3.221397	3.221397
rp041904_18	3.221397	3.221397	3.221397	3.221397	3.221397	3.221397	3.221397	3.221397	3.221397	3.221397	3.221397	-0.651059999999999	-1.277131	-1.861275	-2.914829	-4.245053	-4.245053	-4.245053	-4.245053	-4.245053	-4.245053	-4.245053	-4.630444	-4.630444	-4.630444	-2.406301	3.221397	3.221397	3.221397	3.221397
rp041904_19	3.221397	3.221397	3.221397	3.221397	3.221397	3.221397	3.221397	3.221397	-0.651059999999999	-0.651059999999999	3.221397	3.221397	3.221397	-3.389301	-3.389301	-3.832	-4.245053	-4.245053	-4.630444	-4.630444	-4.630444	-4.630444	-4.630444	0.739112	0.739112	3.221397	3.221397	3.221397	3.221397	3.221397
rp041904_20	3.221397	3.221397	3.221397	3.221397	-0.651059999999999	-1.861275	-2.406301	-3.389301	-4.245053	-4.630444	-4.990027	-5.32553	-5.32553	-5.638565	-5.638565	3.221397	3.221397	3.221397	3.221397	3.221397	3.221397	3.221397	3.221397	3.221397	0.739112	3.221397	3.221397	3.221397	3.221397	3.221397
rp041904_21	3.221397	3.221397	3.221397	3.221397	-1.861275	1.509895	3.221397	3.221397	-3.389301	-4.245053	-4.630444	-5.32553	-5.638565	-5.32553	-4.990027	-4.630444	-4.630444	-4.630444	3.221397	3.221397	3.221397	3.221397	3.221397	3.221397	3.221397	3.221397	3.221397	3.221397	3.221397	3.221397
rp041904_22	3.221397	2.336	2.336	3.221397	3.221397	3.221397	0.739112	3.221397	3.221397	3.221397	3.221397	3.221397	3.221397	3.221397	0.0199459999999991	3.221397	3.221397	3.221397	3.221397	3.221397	0.0199459999999991	-0.651059999999999	-1.861275	-1.861275	-1.861275	-2.406301	1.509895	2.336	2.336	3.221397
rp041904_23	3.221397	2.336	1.509895	2.336	3.221397	3.221397	3.221397	3.221397	-5.32553	-0.651059999999999	-2.914829	3.221397	2.336	2.336	3.221397	3.221397	3.221397	-1.277131	-3.832	-4.245053	3.221397	3.221397	3.221397	0.739112	-3.389301	-3.389301	-2.914829	3.221397	3.221397	3.221397
rp041904_24	3.221397	3.221397	3.221397	3.221397	3.221397	0.739112	0.739112	0.739112	-1.277131	-1.277131	3.221397	3.221397	3.221397	3.221397	3.221397	3.221397	3.221397	3.221397	3.221397	3.221397	3.221397	3.221397	3.221397	3.221397	3.221397	3.221397	3.221397	3.221397	3.221397	3.221397
rp041904_25	3.221397	3.221397	-1.277131	-1.277131	-3.389301	3.221397	-5.638565	1.509895	1.509895	0.739112	1.509895	0.0199459999999991	3.221397	-3.389301	-7.819283	-2.914829	-2.406301	-4.245053	3.221397	3.221397	3.221397	3.221397	3.221397	-6.916	1.509895	0.739112	-0.651059999999999	3.221397	1.509895	3.221397
rp041904_26	3.221397	3.221397	3.221397	0.739112	0.739112	-0.651059999999999	0.0199459999999991	0.739112	0.739112	0.739112	0.739112	1.509895	3.221397	3.221397	3.221397	-4.245053	-3.389301	0.0199459999999991	0.0199459999999991	-3.832	-2.914829	-5.32553	-4.245053	-0.651059999999999	0.739112	1.509895	1.509895	-0.651059999999999	-0.651059999999999	3.221397
rp041904_27	3.221397	3.221397	2.336	2.336	2.336	-1.277131	-5.638565	-2.914829	3.221397	3.221397	1.509895	2.336	3.221397	3.221397	3.221397	3.221397	-2.406301	-2.406301	3.221397	3.221397	3.221397	2.336	2.336	1.509895	2.336	1.509895	0.739112	-5.638565	3.221397	3.221397
rp041904_28	2.336	3.221397	3.221397	3.221397	3.221397	3.221397	3.221397	3.221397	3.221397	3.221397	3.221397	0.0199459999999991	3.221397	3.221397	3.221397	3.221397	1.509895	2.336	0.739112	0.0199459999999991	3.221397	3.221397	3.221397	-1.277131	-1.277131	-1.277131	-1.861275	-1.861275	-2.914829	3.221397
rp041904_29	3.221397	-1.861275	-1.861275	-1.277131	-1.277131	-0.651059999999999	0.0199459999999991	2.336	2.336	-7.662765	3.221397	3.221397	0.0199459999999991	0.0199459999999991	3.221397	3.221397	3.221397	-1.861275	-2.406301	-0.651059999999999	0.0199459999999991	0.739112	0.739112	0.739112	-0.651059999999999	-2.914829	0.0199459999999991	0.0199459999999991	0.0199459999999991	2.336
rp042105_00	3.221397	3.221397	3.221397	3.221397	3.221397	3.221397	3.221397	3.221397	3.221397	3.221397	3.221397	3.221397	-2.914829	-3.832	3.221397	3.221397	3.221397	-4.245053	-4.245053	-4.245053	-4.245053	3.221397	3.221397	2.336	3.221397	3.221397	3.221397	3.221397	3.221397	3.221397
rp042105_01	3.221397	3.221397	1.509895	3.221397	3.221397	2.336	3.221397	3.221397	-3.389301	3.221397	3.221397	3.221397	-0.651059999999999	3.221397	3.221397	3.221397	3.221397	1.509895	1.509895	3.221397	3.221397	3.221397	2.336	1.509895	1.509895	1.509895	-1.277131	0.0199459999999991	3.221397	3.221397
rp042105_02	3.221397	3.221397	3.221397	1.509895	0.0199459999999991	-0.651059999999999	-0.651059999999999	-1.277131	-1.861275	-2.406301	-2.406301	-2.406301	-2.914829	-2.914829	-3.389301	-3.832	-4.245053	-4.245053	3.221397	3.221397	-4.630444	3.221397	3.221397	-4.630444	-4.245053	-4.245053	-3.832	-3.832	3.221397	3.221397
rp042105_03	3.221397	3.221397	3.221397	-2.914829	0.0199459999999991	3.221397	3.221397	3.221397	-2.406301	3.221397	3.221397	3.221397	-1.861275	3.221397	3.221397	3.221397	3.221397	1.509895	1.509895	0.0199459999999991	1.509895	1.509895	-1.861275	3.221397	3.221397	2.336	3.221397	3.221397	3.221397	3.221397
rp042105_04	3.221397	3.221397	3.221397	3.221397	3.221397	3.221397	3.221397	3.221397	2.336	3.221397	-4.630444	-4.630444	-4.630444	-4.630444	-4.245053	-4.245053	-4.245053	-4.245053	3.221397	3.221397	3.221397	3.221397	3.221397	3.221397	3.221397	3.221397	3.221397	3.221397	3.221397	3.221397
rp042105_05	3.221397	3.221397	3.221397	3.221397	2.336	3.221397	2.336	0.739112	3.221397	3.221397	-3.832	-3.832	-4.245053	-3.832	-3.832	-4.245053	-4.630444	-4.990027	3.221397	3.221397	3.221397	3.221397	3.221397	3.221397	3.221397	3.221397	3.221397	3.221397	3.221397	3.221397
rp042105_06	3.221397	3.221397	3.221397	3.221397	3.221397	3.221397	3.221397	2.336	2.336	3.221397	-2.914829	-3.389301	-3.832	-4.630444	-4.630444	-4.990027	-4.990027	-4.990027	-4.990027	-4.990027	-4.990027	3.221397	3.221397	3.221397	3.221397	3.221397	3.221397	3.221397	3.221397	3.221397
rp042105_07	3.221397	3.221397	3.221397	3.221397	3.221397	3.221397	3.221397	3.221397	3.221397	3.221397	2.336	1.509895	0.0199459999999991	-1.277131	-1.861275	-2.914829	-3.389301	-3.832	-4.245053	-4.630444	-4.630444	-4.630444	-4.630444	-4.990027	3.221397	3.221397	3.221397	-0.651059999999999	3.221397	3.221397
rp042105_08	3.221397	3.221397	3.221397	3.221397	3.221397	-4.990027	-4.990027	3.221397	3.221397	3.221397	3.221397	3.221397	-5.638565	3.221397	3.221397	3.221397	3.221397	-2.406301	3.221397	3.221397	3.221397	3.221397	3.221397	3.221397	3.221397	3.221397	3.221397	3.221397	3.221397	3.221397
rp042105_09	3.221397	3.221397	3.221397	3.221397	3.221397	3.221397	1.509895	3.221397	3.221397	3.221397	3.221397	3.221397	3.221397	0.0199459999999991	-1.861275	-2.406301	-2.406301	-2.406301	-4.630444	-4.630444	-4.245053	-4.245053	-4.245053	3.221397	3.221397	3.221397	3.221397	3.221397	3.221397	3.221397
rp042105_10	3.221397	3.221397	3.221397	3.221397	3.221397	3.221397	3.221397	3.221397	3.221397	3.221397	3.221397	3.221397	-1.861275	3.221397	3.221397	3.221397	3.221397	3.221397	3.221397	3.221397	3.221397	3.221397	3.221397	3.221397	3.221397	3.221397	3.221397	3.221397	3.221397	3.221397
rp042105_11	3.221397	3.221397	1.509895	0.739112	0.739112	0.0199459999999991	0.0199459999999991	-1.277131	-1.277131	-1.861275	-1.277131	-1.861275	-2.406301	-3.389301	-4.245053	-4.630444	-4.990027	-4.990027	-4.990027	-5.32553	-4.630444	-4.245053	-5.638565	-5.32553	-5.32553	-3.389301	-4.990027	-4.245053	3.221397	3.221397
rp042105_12	3.221397	3.221397	3.221397	3.221397	3.221397	3.221397	3.221397	3.221397	3.221397	3.221397	3.221397	1.509895	0.739112	2.336	2.336	-2.406301	-2.914829	-2.914829	-3.389301	-3.832	3.221397	3.221397	0.0199459999999991	3.221397	3.221397	3.221397	3.221397	3.221397	3.221397	3.221397
rp042105_13	3.221397	3.221397	3.221397	0.739112	3.221397	3.221397	3.221397	3.221397	3.221397	3.221397	3.221397	3.221397	3.221397	3.221397	3.221397	3.221397	3.221397	3.221397	0.739112	0.0199459999999991	0.0199459999999991	3.221397	3.221397	3.221397	3.221397	0.739112	3.221397	3.221397	3.221397	3.221397
rp042105_14	3.221397	3.221397	3.221397	3.221397	3.221397	0.739112	-0.651059999999999	-1.861275	-2.406301	-3.389301	-3.832	-4.245053	-4.990027	-4.990027	-5.32553	-5.32553	-5.32553	-5.32553	-5.32553	3.221397	3.221397	3.221397	3.221397	3.221397	3.221397	3.221397	3.221397	3.221397	3.221397	3.221397
rp042105_15	3.221397	-1.861275	2.336	2.336	2.336	0.739112	1.509895	0.739112	3.221397	3.221397	3.221397	0.739112	-4.630444	-5.930638	-2.406301	0.0199459999999991	3.221397	3.221397	-0.651059999999999	-0.651059999999999	-1.861275	-2.914829	0.739112	0.739112	-6.457414	-0.651059999999999	-4.630444	-3.389301	0.0199459999999991	0.0199459999999991
rp042105_16	3.221397	3.221397	3.221397	3.221397	3.221397	3.221397	3.221397	0.0199459999999991	0.739112	0.0199459999999991	-0.651059999999999	-1.277131	1.509895	-1.861275	-2.406301	-2.406301	-2.406301	-2.406301	-2.914829	-3.389301	-3.389301	-3.389301	-3.389301	-3.389301	-3.832	-3.832	3.221397	3.221397	3.221397	3.221397
rp042105_17	3.221397	3.221397	3.221397	3.221397	3.221397	3.221397	3.221397	3.221397	3.221397	3.221397	3.221397	3.221397	3.221397	3.221397	3.221397	3.221397	3.221397	3.221397	3.221397	3.221397	3.221397	3.221397	3.221397	3.221397	3.221397	3.221397	3.221397	3.221397	3.221397	3.221397
rp042105_18	3.221397	3.221397	3.221397	3.221397	3.221397	3.221397	3.221397	3.221397	3.221397	3.221397	3.221397	2.336	0.739112	-0.651059999999999	3.221397	3.221397	-2.406301	-2.914829	-3.389301	-3.832	-4.245053	-4.245053	-4.630444	-4.630444	-4.630444	-4.630444	-4.245053	-4.245053	-4.245053	-3.832
rp042105_19	3.221397	3.221397	3.221397	3.221397	3.221397	3.221397	3.221397	3.221397	3.221397	3.221397	0.0199459999999991	-0.651059999999999	-1.277131	-1.861275	-2.406301	-2.914829	-2.914829	-3.832	-4.245053	-4.630444	-4.630444	-4.990027	-4.990027	3.221397	3.221397	3.221397	3.221397	3.221397	3.221397	3.221397
rp042105_20	3.221397	3.221397	3.221397	3.221397	0.739112	-1.277131	-1.861275	-2.914829	-3.832	-4.245053	-4.630444	-4.990027	-5.32553	-5.32553	-5.32553	-5.32553	2.336	3.221397	3.221397	3.221397	3.221397	3.221397	3.221397	3.221397	3.221397	3.221397	3.221397	3.221397	3.221397	3.221397
rp042105_21	3.221397	1.509895	1.509895	0.0199459999999991	3.221397	3.221397	3.221397	2.336	3.221397	3.221397	3.221397	3.221397	3.221397	-4.245053	-4.630444	-4.630444	-4.630444	-4.630444	-4.630444	-4.630444	3.221397	3.221397	3.221397	3.221397	3.221397	3.221397	-1.277131	3.221397	3.221397	3.221397
rp042105_22	3.221397	3.221397	3.221397	3.221397	3.221397	3.221397	3.221397	3.221397	2.336	-0.651059999999999	-1.861275	-2.914829	-3.389301	-3.832	-4.245053	-4.245053	-4.630444	-4.630444	-4.990027	-5.32553	-5.638565	3.221397	3.221397	3.221397	3.221397	3.221397	3.221397	3.221397	3.221397	3.221397
rp042105_23	3.221397	3.221397	3.221397	3.221397	3.221397	3.221397	3.221397	3.221397	-2.406301	-2.914829	-3.389301	-4.245053	-4.630444	-4.990027	-5.32553	-5.32553	-5.32553	-5.32553	1.509895	0.739112	0.0199459999999991	0.739112	3.221397	3.221397	0.739112	0.739112	3.221397	3.221397	3.221397	3.221397
rp042105_24	3.221397	3.221397	3.221397	3.221397	1.509895	1.509895	1.509895	3.221397	3.221397	3.221397	3.221397	3.221397	3.221397	3.221397	3.221397	3.221397	3.221397	1.509895	1.509895	0.739112	0.0199459999999991	-3.832	3.221397	3.221397	3.221397	3.221397	3.221397	3.221397	3.221397	3.221397
rp042105_25	3.221397	3.221397	3.221397	3.221397	3.221397	3.221397	3.221397	3.221397	3.221397	3.221397	3.221397	3.221397	-1.277131	-2.406301	-2.914829	-3.389301	-3.389301	-3.832	-3.832	-4.245053	-4.245053	-4.245053	-4.630444	-4.630444	-4.630444	-4.630444	-4.245053	-4.245053	-4.245053	-3.832
rp042105_26	3.221397	3.221397	3.221397	3.221397	3.221397	3.221397	3.221397	1.509895	3.221397	3.221397	3.221397	3.221397	3.221397	0.739112	-0.651059999999999	-2.406301	-3.389301	-4.245053	-4.630444	-4.630444	-4.990027	-4.990027	-4.990027	-5.32553	-5.930638	3.221397	3.221397	3.221397	3.221397	3.221397
rp042105_27	3.221397	3.221397	3.221397	3.221397	3.221397	3.221397	3.221397	1.509895	3.221397	3.221397	3.221397	3.221397	2.336	0.739112	0.0199459999999991	-0.651059999999999	-1.861275	-3.389301	-3.832	-4.245053	-4.245053	-4.630444	-4.630444	-4.630444	3.221397	3.221397	3.221397	1.509895	3.221397	3.221397
rp042105_28	3.221397	3.221397	3.221397	3.221397	3.221397	3.221397	3.221397	3.221397	3.221397	3.221397	3.221397	3.221397	3.221397	3.221397	3.221397	3.221397	3.221397	3.221397	3.221397	3.221397	3.221397	3.221397	3.221397	3.221397	3.221397	3.221397	3.221397	3.221397	3.221397	3.221397
rp042105_29	3.221397	3.221397	3.221397	3.221397	3.221397	3.221397	2.336	3.221397	3.221397	3.221397	3.221397	3.221397	3.221397	3.221397	1.509895	1.509895	1.509895	3.221397	3.221397	3.221397	3.221397	1.509895	1.509895	2.336	3.221397	3.221397	3.221397	3.221397	3.221397	3.221397
rp042204_00	3.221397	3.221397	3.221397	-0.651059999999999	-2.406301	-3.389301	-3.832	-4.245053	-4.630444	-4.990027	-5.32553	-5.32553	-5.32553	-5.32553	-5.32553	3.221397	3.221397	3.221397	3.221397	3.221397	3.221397	3.221397	3.221397	3.221397	3.221397	2.336	3.221397	3.221397	3.221397	3.221397
rp042204_01	3.221397	3.221397	3.221397	-1.277131	-2.914829	-3.832	-3.832	-4.245053	-4.990027	-5.32553	-5.638565	-5.638565	-5.638565	-5.638565	-5.638565	3.221397	3.221397	3.221397	3.221397	3.221397	3.221397	3.221397	3.221397	3.221397	3.221397	3.221397	3.221397	3.221397	3.221397	3.221397
rp042204_02	3.221397	3.221397	3.221397	3.221397	3.221397	2.336	3.221397	3.221397	3.221397	3.221397	3.221397	3.221397	3.221397	3.221397	-1.277131	-1.861275	-2.406301	-2.406301	-3.389301	-3.832	-4.245053	-4.630444	-4.990027	-4.990027	-4.990027	-4.990027	1.509895	3.221397	3.221397	3.221397
rp042204_03	3.221397	3.221397	3.221397	3.221397	3.221397	-2.406301	-3.832	-4.245053	-4.630444	-4.990027	-4.990027	-5.32553	-5.638565	-5.638565	-5.32553	-5.638565	3.221397	3.221397	3.221397	3.221397	3.221397	3.221397	3.221397	3.221397	3.221397	3.221397	3.221397	3.221397	3.221397	3.221397
rp042204_04	3.221397	3.221397	3.221397	3.221397	3.221397	3.221397	3.221397	3.221397	-4.245053	-4.630444	-4.990027	-5.32553	-5.32553	-5.32553	-5.32553	-5.32553	-4.990027	-5.32553	3.221397	3.221397	3.221397	3.221397	3.221397	3.221397	3.221397	3.221397	3.221397	3.221397	3.221397	3.221397
rp042204_05	3.221397	3.221397	3.221397	3.221397	3.221397	3.221397	-3.389301	-3.832	-4.245053	-4.630444	-4.990027	-5.32553	-5.32553	-5.32553	-5.32553	-5.32553	3.221397	2.336	3.221397	3.221397	3.221397	3.221397	3.221397	3.221397	3.221397	3.221397	3.221397	3.221397	3.221397	3.221397
rp042204_06	3.221397	3.221397	3.221397	2.336	3.221397	3.221397	3.221397	3.221397	3.221397	3.221397	3.221397	3.221397	-2.406301	-2.406301	-4.245053	-4.630444	-4.990027	-4.990027	-4.990027	-4.990027	-4.990027	-4.990027	-4.990027	-4.990027	1.509895	1.509895	3.221397	3.221397	3.221397	3.221397
rp042204_07	3.221397	3.221397	3.221397	3.221397	3.221397	2.336	3.221397	3.221397	3.221397	-1.277131	-1.277131	-1.861275	-3.389301	-2.914829	-2.914829	-3.389301	-3.832	-4.245053	-4.245053	-4.245053	-4.630444	-4.630444	-4.990027	-4.990027	3.221397	3.221397	2.336	3.221397	3.221397	3.221397
rp042204_08	3.221397	1.509895	3.221397	3.221397	3.221397	3.221397	3.221397	3.221397	3.221397	-0.651059999999999	-1.277131	-0.651059999999999	3.221397	3.221397	-5.638565	-5.638565	-5.638565	3.221397	3.221397	3.221397	3.221397	3.221397	3.221397	3.221397	3.221397	3.221397	3.221397	3.221397	3.221397	3.221397
rp042204_09	3.221397	3.221397	3.221397	3.221397	3.221397	3.221397	3.221397	3.221397	-3.832	-4.245053	-4.630444	-4.990027	-5.32553	-5.32553	-5.638565	-5.638565	-5.638565	-5.638565	3.221397	3.221397	3.221397	3.221397	3.221397	3.221397	3.221397	3.221397	2.336	3.221397	3.221397	3.221397
rp042204_10	3.221397	3.221397	3.221397	3.221397	3.221397	3.221397	3.221397	3.221397	3.221397	-5.32553	-5.638565	-5.930638	-5.930638	-5.930638	-5.930638	-5.930638	3.221397	3.221397	3.221397	3.221397	3.221397	3.221397	3.221397	3.221397	3.221397	2.336	1.509895	3.221397	3.221397	3.221397
rp042204_11	3.221397	3.221397	3.221397	-2.914829	-3.389301	-3.832	-4.245053	-4.630444	-4.990027	-5.32553	-5.638565	-5.638565	-5.638565	-5.638565	3.221397	3.221397	3.221397	3.221397	3.221397	3.221397	3.221397	3.221397	3.221397	3.221397	3.221397	3.221397	3.221397	3.221397	3.221397	3.221397
rp042204_12	3.221397	3.221397	3.221397	-2.914829	-3.389301	-3.832	-4.245053	-4.630444	-4.990027	-4.990027	-5.32553	-5.32553	-4.990027	-4.990027	-4.990027	-4.990027	-4.990027	3.221397	3.221397	3.221397	3.221397	3.221397	3.221397	3.221397	3.221397	3.221397	3.221397	3.221397	3.221397	3.221397
rp042204_13	3.221397	3.221397	3.221397	1.509895	-0.651059999999999	3.221397	-3.389301	-3.832	-4.245053	-4.630444	-4.990027	-5.32553	-5.638565	-5.638565	-5.32553	-5.32553	-5.32553	3.221397	3.221397	3.221397	3.221397	3.221397	3.221397	3.221397	0.0199459999999991	3.221397	3.221397	3.221397	3.221397	3.221397
rp042204_14	3.221397	3.221397	3.221397	3.221397	3.221397	3.221397	3.221397	3.221397	3.221397	-2.406301	-2.914829	-3.389301	-3.389301	-3.832	-3.832	-3.832	-3.832	-3.832	-3.832	-3.832	-3.832	-3.832	-4.245053	-4.245053	3.221397	3.221397	0.0199459999999991	3.221397	3.221397	3.221397
rp042204_15	3.221397	3.221397	3.221397	3.221397	3.221397	3.221397	3.221397	3.221397	3.221397	-1.277131	3.221397	3.221397	3.221397	3.221397	2.336	2.336	2.336	0.739112	0.0199459999999991	0.0199459999999991	0.0199459999999991	3.221397	3.221397	-0.651059999999999	-1.277131	-2.914829	0.0199459999999991	-0.651059999999999	3.221397	3.221397
rp042204_16	3.221397	3.221397	3.221397	-0.651059999999999	3.221397	3.221397	3.221397	3.221397	-4.245053	0.739112	1.509895	2.336	1.509895	1.509895	0.0199459999999991	3.221397	2.336	0.739112	-4.245053	-0.651059999999999	1.509895	3.221397	3.221397	-1.861275	-2.406301	-2.406301	-1.277131	3.221397	3.221397	1.509895
rp042204_17	3.221397	3.221397	3.221397	3.221397	3.221397	1.509895	3.221397	3.221397	-3.832	3.221397	3.221397	0.739112	2.336	3.221397	3.221397	-3.389301	3.221397	3.221397	-3.389301	0.739112	0.0199459999999991	3.221397	3.221397	2.336	-1.277131	0.739112	0.739112	3.221397	3.221397	1.509895
rp042204_18	3.221397	3.221397	3.221397	3.221397	3.221397	3.221397	3.221397	-1.861275	-1.277131	-4.630444	-4.990027	-5.32553	-5.32553	-5.32553	-5.32553	-4.990027	-4.990027	-4.990027	3.221397	3.221397	3.221397	3.221397	3.221397	3.221397	3.221397	3.221397	3.221397	3.221397	3.221397	3.221397
rp042204_19	3.221397	3.221397	3.221397	3.221397	3.221397	3.221397	3.221397	-3.389301	-4.245053	-4.630444	-4.990027	-5.638565	-5.930638	-5.930638	-5.930638	1.509895	3.221397	3.221397	3.221397	3.221397	3.221397	3.221397	3.221397	3.221397	3.221397	3.221397	0.739112	3.221397	3.221397	3.221397
rp042204_20	3.221397	3.221397	3.221397	3.221397	3.221397	3.221397	-4.245053	-4.630444	-4.990027	-5.32553	-5.638565	-5.930638	-5.930638	-6.203151	-6.203151	3.221397	3.221397	3.221397	3.221397	3.221397	3.221397	3.221397	3.221397	3.221397	3.221397	3.221397	3.221397	3.221397	3.221397	3.221397
rp042204_21	3.221397	3.221397	3.221397	3.221397	3.221397	-4.245053	-4.630444	-4.990027	-4.990027	-5.32553	-5.32553	-5.32553	-5.638565	-5.32553	3.221397	3.221397	3.221397	3.221397	3.221397	3.221397	3.221397	3.221397	3.221397	3.221397	3.221397	3.221397	3.221397	3.221397	3.221397	3.221397
rp042204_22	3.221397	3.221397	3.221397	3.221397	3.221397	3.221397	-3.832	-4.245053	-4.630444	-4.990027	-5.32553	-5.32553	-5.32553	-5.32553	-5.32553	-5.32553	-5.32553	3.221397	3.221397	3.221397	3.221397	3.221397	3.221397	3.221397	3.221397	3.221397	3.221397	3.221397	3.221397	3.221397
rp042204_23	3.221397	3.221397	3.221397	3.221397	-0.651059999999999	-0.651059999999999	0.739112	2.336	3.221397	3.221397	-3.389301	-3.389301	-3.389301	-3.389301	-3.832	-4.630444	-4.990027	-4.990027	3.221397	3.221397	-5.638565	-5.32553	-5.638565	3.221397	3.221397	3.221397	3.221397	3.221397	3.221397	3.221397
rp042204_24	3.221397	3.221397	3.221397	3.221397	3.221397	3.221397	3.221397	2.336	-2.406301	3.221397	3.221397	3.221397	-4.245053	-4.245053	-4.630444	-4.630444	-4.630444	-4.630444	-4.630444	-4.630444	-4.630444	-4.630444	3.221397	3.221397	3.221397	3.221397	3.221397	3.221397	3.221397	3.221397
rp042204_25	3.221397	3.221397	3.221397	3.221397	3.221397	3.221397	-1.861275	-1.277131	-4.245053	-4.630444	-4.990027	-5.32553	-5.638565	-5.638565	-5.32553	-5.32553	3.221397	3.221397	3.221397	3.221397	3.221397	3.221397	3.221397	3.221397	3.221397	3.221397	3.221397	3.221397	3.221397	3.221397
rp042204_26	3.221397	3.221397	3.221397	3.221397	3.221397	3.221397	3.221397	3.221397	3.221397	3.221397	3.221397	3.221397	3.221397	2.336	1.509895	0.0199459999999991	-0.651059999999999	-1.277131	-1.861275	-2.406301	-2.914829	-2.914829	-4.245053	-4.245053	-4.630444	-4.990027	-5.32553	-5.32553	-5.32553	-5.32553
rp042204_27	3.221397	3.221397	3.221397	3.221397	3.221397	3.221397	3.221397	-2.914829	1.509895	1.509895	-4.990027	-5.32553	-5.638565	-5.638565	-5.32553	-5.32553	-5.32553	-4.630444	3.221397	3.221397	3.221397	3.221397	3.221397	3.221397	3.221397	3.221397	3.221397	2.336	2.336	3.221397
rp042204_28	3.221397	3.221397	3.221397	3.221397	3.221397	3.221397	3.221397	3.221397	-0.651059999999999	3.221397	-4.630444	-4.990027	-5.32553	-5.32553	-5.32553	-4.990027	-4.990027	-4.990027	-4.990027	3.221397	3.221397	3.221397	3.221397	3.221397	3.221397	3.221397	2.336	3.221397	3.221397	3.221397
rp042204_29	3.221397	3.221397	3.221397	3.221397	3.221397	3.221397	3.221397	3.221397	3.221397	3.221397	-4.630444	-4.630444	-4.990027	-5.32553	-5.32553	-5.32553	-5.32553	-5.32553	-5.32553	3.221397	3.221397	3.221397	3.221397	3.221397	3.221397	3.221397	3.221397	3.221397	3.221397	3.221397
rp042805_00	3.221397	3.221397	3.221397	3.221397	2.336	3.221397	3.221397	3.221397	3.221397	3.221397	-1.277131	-1.861275	-2.914829	-3.389301	-4.245053	-4.990027	-5.32553	-5.32553	-5.638565	-5.638565	3.221397	3.221397	3.221397	3.221397	3.221397	3.221397	3.221397	3.221397	3.221397	3.221397
rp042805_01	3.221397	3.221397	3.221397	3.221397	3.221397	3.221397	3.221397	3.221397	0.739112	0.0199459999999991	-1.277131	-1.861275	-2.406301	-2.914829	-3.389301	-3.832	-4.245053	-4.630444	-4.630444	-4.630444	-4.630444	-4.630444	3.221397	3.221397	3.221397	3.221397	3.221397	-1.861275	3.221397	3.221397
rp042805_02	3.221397	3.221397	3.221397	3.221397	3.221397	0.0199459999999991	2.336	3.221397	3.221397	-2.914829	-3.389301	-3.832	-4.245053	-4.630444	-4.630444	-4.630444	-4.630444	-4.990027	-4.990027	3.221397	3.221397	3.221397	3.221397	3.221397	3.221397	3.221397	3.221397	3.221397	0.739112	3.221397
rp042805_03	3.221397	3.221397	3.221397	3.221397	3.221397	3.221397	3.221397	-1.277131	-2.406301	-2.914829	-3.832	-4.630444	-4.990027	-5.32553	-5.32553	-5.32553	-5.32553	3.221397	3.221397	3.221397	3.221397	3.221397	3.221397	3.221397	3.221397	3.221397	3.221397	3.221397	3.221397	3.221397
rp042805_04	3.221397	3.221397	3.221397	0.739112	2.336	2.336	-1.861275	1.509895	3.221397	3.221397	3.221397	3.221397	-0.651059999999999	3.221397	3.221397	3.221397	3.221397	3.221397	3.221397	0.0199459999999991	-1.277131	-1.277131	-1.861275	3.221397	3.221397	-2.914829	-2.914829	-2.914829	-2.914829	3.221397
rp042805_05	3.221397	3.221397	3.221397	2.336	2.336	1.509895	2.336	3.221397	3.221397	3.221397	3.221397	3.221397	3.221397	3.221397	3.221397	3.221397	3.221397	3.221397	3.221397	3.221397	3.221397	3.221397	3.221397	3.221397	3.221397	3.221397	2.336	2.336	3.221397	3.221397
rp042805_06	3.221397	3.221397	3.221397	3.221397	3.221397	0.739112	0.0199459999999991	3.221397	3.221397	3.221397	3.221397	3.221397	1.509895	0.0199459999999991	-1.277131	-1.861275	-3.389301	-3.832	-3.832	-3.832	-3.832	-3.832	-3.832	-4.245053	3.221397	3.221397	3.221397	3.221397	3.221397	3.221397
rp042805_07	3.221397	3.221397	3.221397	3.221397	3.221397	-2.914829	1.509895	2.336	2.336	3.221397	3.221397	3.221397	3.221397	3.221397	0.739112	0.0199459999999991	-1.277131	-2.406301	-2.914829	-2.914829	-3.389301	-3.832	-4.245053	-4.245053	3.221397	3.221397	3.221397	3.221397	-0.651059999999999	3.221397
rp042805_08	3.221397	3.221397	3.221397	3.221397	1.509895	3.221397	-2.406301	-2.914829	3.221397	3.221397	3.221397	3.221397	3.221397	1.509895	0.0199459999999991	-1.277131	-2.406301	-2.914829	-3.389301	-3.832	-4.245053	-4.630444	-4.630444	-4.630444	-4.990027	3.221397	3.221397	3.221397	3.221397	3.221397
rp042805_09	3.221397	3.221397	3.221397	3.221397	3.221397	3.221397	3.221397	0.739112	-1.277131	-2.406301	-3.389301	-4.245053	-4.630444	-4.990027	-5.32553	-5.32553	-5.32553	-5.32553	3.221397	3.221397	3.221397	3.221397	3.221397	3.221397	3.221397	3.221397	3.221397	3.221397	3.221397	3.221397
rp042805_10	3.221397	3.221397	3.221397	3.221397	3.221397	3.221397	3.221397	3.221397	3.221397	3.221397	-3.389301	-3.832	-4.245053	-4.630444	-4.990027	-5.32553	-4.990027	-4.990027	-4.990027	3.221397	3.221397	3.221397	3.221397	3.221397	-0.651059999999999	3.221397	3.221397	3.221397	3.221397	3.221397
rp042805_11	3.221397	3.221397	3.221397	3.221397	3.221397	3.221397	3.221397	1.509895	0.0199459999999991	-1.277131	-1.861275	-2.914829	-3.389301	-3.832	-4.630444	-4.990027	-4.990027	-4.990027	-4.990027	3.221397	3.221397	3.221397	3.221397	3.221397	3.221397	3.221397	3.221397	-1.861275	3.221397	3.221397
rp042805_12	3.221397	3.221397	3.221397	3.221397	-1.277131	-0.651059999999999	3.221397	3.221397	-2.914829	-2.914829	-2.914829	-2.914829	-2.914829	-2.914829	-3.389301	-3.389301	-3.389301	-3.832	-3.832	-3.832	-3.832	3.221397	3.221397	3.221397	3.221397	3.221397	3.221397	3.221397	0.739112	3.221397
rp042805_13	3.221397	3.221397	3.221397	3.221397	3.221397	3.221397	-1.277131	-1.861275	-2.406301	-3.389301	-4.245053	-4.630444	-4.990027	-5.32553	-5.32553	-5.32553	-5.32553	3.221397	3.221397	3.221397	3.221397	-1.861275	3.221397	3.221397	-2.914829	3.221397	3.221397	3.221397	3.221397	3.221397
rp042805_14	3.221397	3.221397	3.221397	3.221397	3.221397	0.739112	3.221397	3.221397	3.221397	3.221397	3.221397	3.221397	3.221397	2.336	2.336	-0.651059999999999	-1.277131	-1.861275	-2.406301	-2.914829	-3.389301	-3.389301	-3.389301	-3.389301	-3.832	-3.832	-4.245053	-4.245053	-3.832	3.221397
rp042805_15	3.221397	3.221397	3.221397	3.221397	2.336	-0.651059999999999	3.221397	3.221397	3.221397	3.221397	3.221397	3.221397	3.221397	3.221397	3.221397	3.221397	3.221397	3.221397	3.221397	3.221397	3.221397	3.221397	3.221397	3.221397	3.221397	0.739112	1.509895	1.509895	3.221397	3.221397
rp042805_16	3.221397	3.221397	3.221397	3.221397	-3.832	1.509895	0.739112	3.221397	-2.406301	-2.914829	-0.651059999999999	-1.277131	-3.832	-3.389301	-1.277131	3.221397	3.221397	-0.651059999999999	-1.277131	-0.651059999999999	3.221397	3.221397	3.221397	3.221397	3.221397	3.221397	3.221397	3.221397	3.221397	3.221397
rp042805_17	3.221397	3.221397	3.221397	3.221397	1.509895	3.221397	3.221397	3.221397	2.336	1.509895	1.509895	-0.651059999999999	-0.651059999999999	-2.406301	-3.389301	-4.245053	-4.990027	-5.32553	-5.32553	-5.32553	-5.32553	-3.389301	-2.406301	3.221397	3.221397	3.221397	3.221397	3.221397	-0.651059999999999	3.221397
rp042805_18	3.221397	3.221397	3.221397	2.336	0.739112	3.221397	3.221397	3.221397	3.221397	3.221397	3.221397	-2.914829	-3.832	-4.630444	-4.990027	-5.32553	-4.990027	-4.990027	-4.990027	3.221397	3.221397	3.221397	3.221397	3.221397	2.336	3.221397	3.221397	3.221397	3.221397	3.221397
rp042805_19	3.221397	3.221397	3.221397	3.221397	3.221397	-2.406301	-2.914829	-3.389301	-3.832	-3.832	-4.245053	-4.630444	-4.630444	-4.990027	-4.990027	3.221397	3.221397	3.221397	3.221397	3.221397	3.221397	3.221397	3.221397	3.221397	3.221397	3.221397	3.221397	3.221397	3.221397	3.221397
rp042805_20	3.221397	3.221397	3.221397	3.221397	3.221397	3.221397	3.221397	3.221397	3.221397	-3.389301	-3.832	-3.832	-4.630444	-4.990027	-4.990027	-5.32553	-5.32553	3.221397	3.221397	3.221397	3.221397	3.221397	3.221397	3.221397	0.0199459999999991	3.221397	3.221397	3.221397	3.221397	3.221397
rp042805_21	3.221397	3.221397	3.221397	3.221397	3.221397	3.221397	3.221397	3.221397	0.739112	-0.651059999999999	-1.861275	-2.406301	-3.389301	-3.832	-4.630444	-4.990027	-4.990027	-4.990027	-4.990027	-1.861275	-1.861275	3.221397	3.221397	3.221397	3.221397	3.221397	3.221397	-1.861275	3.221397	3.221397
rp042805_22	3.221397	3.221397	3.221397	3.221397	3.221397	0.739112	3.221397	3.221397	-0.651059999999999	-1.861275	-2.406301	-3.389301	-4.245053	-4.630444	-5.32553	-5.32553	-5.32553	-5.32553	-5.32553	3.221397	3.221397	3.221397	3.221397	3.221397	3.221397	3.221397	3.221397	3.221397	0.739112	3.221397
rp042805_23	3.221397	3.221397	3.221397	3.221397	3.221397	3.221397	3.221397	-1.277131	-2.406301	-2.914829	-3.832	-4.630444	-4.990027	-5.32553	-5.32553	-5.32553	-5.32553	-5.638565	3.221397	3.221397	3.221397	-1.861275	0.739112	0.739112	0.739112	3.221397	3.221397	3.221397	3.221397	3.221397
rp042805_24	3.221397	3.221397	3.221397	3.221397	2.336	0.0199459999999991	-1.861275	-2.914829	-3.389301	-3.832	-4.245053	-4.630444	-4.990027	-4.990027	-5.32553	-5.32553	-5.32553	-2.914829	0.739112	3.221397	-1.277131	3.221397	3.221397	3.221397	3.221397	2.336	2.336	2.336	3.221397	3.221397
rp042805_25	3.221397	3.221397	3.221397	1.509895	1.509895	1.509895	-0.651059999999999	-1.277131	3.221397	0.0199459999999991	-2.406301	-2.406301	-2.914829	-3.389301	-3.389301	-4.245053	-4.245053	-4.630444	-4.630444	-4.630444	-4.630444	-4.630444	3.221397	3.221397	3.221397	0.739112	1.509895	1.509895	3.221397	3.221397
rp042805_26	3.221397	3.221397	3.221397	3.221397	2.336	2.336	2.336	-1.277131	-2.406301	-2.406301	-2.406301	-2.406301	-2.406301	-2.406301	-2.406301	-2.406301	-2.406301	-3.389301	-3.389301	3.221397	3.221397	3.221397	3.221397	3.221397	3.221397	3.221397	3.221397	3.221397	3.221397	3.221397
rp042805_27	3.221397	3.221397	3.221397	2.336	3.221397	3.221397	0.739112	1.509895	-0.651059999999999	0.0199459999999991	0.0199459999999991	1.509895	3.221397	3.221397	3.221397	2.336	2.336	3.221397	3.221397	3.221397	2.336	3.221397	-2.914829	0.739112	3.221397	3.221397	3.221397	3.221397	2.336	2.336
rp042805_28	3.221397	3.221397	3.221397	3.221397	3.221397	3.221397	2.336	3.221397	3.221397	3.221397	-2.914829	-4.630444	-4.990027	-4.990027	-4.990027	-4.990027	-4.630444	-4.245053	3.221397	3.221397	3.221397	3.221397	3.221397	2.336	2.336	3.221397	3.221397	3.221397	3.221397	3.221397
rp042805_29	3.221397	3.221397	3.221397	3.221397	3.221397	3.221397	3.221397	3.221397	-2.406301	-2.914829	-2.914829	-3.389301	-3.832	-3.832	-4.245053	-4.630444	-4.990027	-4.990027	-4.990027	-4.990027	3.221397	3.221397	3.221397	3.221397	3.221397	3.221397	3.221397	3.221397	3.221397	3.221397
rp042903_00	3.221397	3.221397	3.221397	3.221397	3.221397	3.221397	3.221397	-0.651059999999999	-0.651059999999999	-1.277131	-1.861275	-2.406301	-2.914829	-2.914829	-2.914829	-3.832	3.221397	3.221397	3.221397	3.221397	3.221397	3.221397	3.221397	3.221397	3.221397	3.221397	3.221397	3.221397	3.221397	3.221397
rp042903_01	3.221397	3.221397	3.221397	3.221397	3.221397	3.221397	3.221397	3.221397	3.221397	3.221397	3.221397	3.221397	3.221397	3.221397	3.221397	-4.990027	3.221397	3.221397	3.221397	3.221397	3.221397	3.221397	3.221397	3.221397	3.221397	3.221397	3.221397	3.221397	3.221397	3.221397
rp042903_02	3.221397	3.221397	3.221397	3.221397	3.221397	3.221397	3.221397	-1.277131	-1.861275	-2.406301	-2.914829	-3.389301	-3.832	-3.832	-3.832	-4.245053	3.221397	3.221397	3.221397	3.221397	3.221397	3.221397	3.221397	3.221397	3.221397	3.221397	3.221397	3.221397	3.221397	3.221397
rp042903_03	3.221397	3.221397	3.221397	3.221397	3.221397	3.221397	3.221397	-0.651059999999999	-1.861275	-2.914829	-3.389301	-3.832	-3.832	-3.832	-3.832	-3.832	-4.245053	-4.245053	3.221397	3.221397	3.221397	3.221397	3.221397	3.221397	3.221397	3.221397	3.221397	3.221397	3.221397	3.221397
rp042903_04	3.221397	3.221397	3.221397	3.221397	3.221397	3.221397	3.221397	3.221397	3.221397	3.221397	3.221397	3.221397	3.221397	3.221397	3.221397	3.221397	3.221397	3.221397	3.221397	3.221397	3.221397	3.221397	3.221397	3.221397	3.221397	3.221397	3.221397	3.221397	3.221397	3.221397
rp042903_05	3.221397	3.221397	3.221397	3.221397	3.221397	3.221397	3.221397	3.221397	3.221397	3.221397	3.221397	-3.832	-3.832	-3.832	-3.832	-3.832	-3.832	-3.832	2.336	3.221397	3.221397	3.221397	3.221397	3.221397	3.221397	3.221397	3.221397	3.221397	3.221397	3.221397
rp042903_06	3.221397	3.221397	3.221397	3.221397	3.221397	-4.630444	-5.32553	-5.638565	-5.638565	-5.638565	-5.638565	-5.930638	-5.930638	-5.930638	-5.930638	3.221397	3.221397	3.221397	3.221397	3.221397	3.221397	3.221397	3.221397	3.221397	3.221397	3.221397	3.221397	3.221397	3.221397	3.221397
rp042903_07	3.221397	3.221397	3.221397	3.221397	3.221397	3.221397	-4.245053	-4.630444	-4.990027	-5.32553	-5.32553	-5.638565	-5.638565	-5.638565	-5.638565	3.221397	3.221397	3.221397	3.221397	3.221397	3.221397	3.221397	3.221397	3.221397	3.221397	3.221397	3.221397	3.221397	3.221397	3.221397
rp042903_08	3.221397	3.221397	3.221397	3.221397	-4.245053	-4.990027	-5.32553	-5.638565	-5.638565	-5.930638	-5.930638	-5.930638	3.221397	3.221397	3.221397	3.221397	3.221397	3.221397	3.221397	3.221397	3.221397	3.221397	3.221397	3.221397	3.221397	3.221397	3.221397	3.221397	3.221397	3.221397
rp042903_09	3.221397	3.221397	3.221397	-2.406301	-3.832	-4.990027	-5.32553	-5.638565	-5.638565	-5.930638	-5.930638	-5.930638	-6.203151	3.221397	3.221397	3.221397	3.221397	3.221397	3.221397	3.221397	3.221397	3.221397	3.221397	3.221397	3.221397	3.221397	3.221397	3.221397	3.221397	3.221397
rp042903_10	3.221397	3.221397	3.221397	3.221397	3.221397	-1.277131	-1.861275	-2.914829	-3.389301	-3.832	-4.245053	-4.245053	-4.630444	-4.630444	3.221397	3.221397	3.221397	3.221397	3.221397	3.221397	3.221397	3.221397	3.221397	3.221397	3.221397	3.221397	3.221397	3.221397	3.221397	3.221397
rp042903_11	3.221397	3.221397	3.221397	3.221397	3.221397	3.221397	3.221397	3.221397	3.221397	3.221397	3.221397	3.221397	3.221397	3.221397	3.221397	3.221397	3.221397	3.221397	3.221397	3.221397	3.221397	3.221397	3.221397	3.221397	3.221397	3.221397	3.221397	3.221397	3.221397	3.221397
rp042903_12	3.221397	3.221397	3.221397	3.221397	3.221397	-0.651059999999999	-1.277131	-1.861275	-2.406301	-2.914829	-3.389301	-3.832	-3.832	-4.245053	-4.630444	3.221397	3.221397	3.221397	3.221397	3.221397	3.221397	3.221397	3.221397	3.221397	3.221397	3.221397	3.221397	3.221397	3.221397	3.221397
rp042903_13	3.221397	3.221397	3.221397	3.221397	3.221397	3.221397	3.221397	-4.990027	-4.990027	-5.32553	-5.638565	-5.638565	3.221397	3.221397	3.221397	3.221397	3.221397	3.221397	3.221397	3.221397	3.221397	3.221397	3.221397	3.221397	3.221397	3.221397	3.221397	3.221397	3.221397	3.221397
rp042903_14	3.221397	3.221397	3.221397	3.221397	3.221397	3.221397	3.221397	3.221397	-4.630444	-4.990027	-5.32553	-5.638565	-5.638565	-5.638565	-5.638565	3.221397	3.221397	3.221397	3.221397	3.221397	3.221397	3.221397	3.221397	3.221397	3.221397	3.221397	3.221397	3.221397	3.221397	3.221397
rp042903_15	3.221397	3.221397	3.221397	3.221397	3.221397	3.221397	3.221397	3.221397	3.221397	3.221397	3.221397	3.221397	3.221397	3.221397	3.221397	3.221397	3.221397	3.221397	3.221397	3.221397	3.221397	3.221397	3.221397	3.221397	3.221397	3.221397	3.221397	3.221397	3.221397	3.221397
rp042903_16	3.221397	3.221397	3.221397	3.221397	3.221397	3.221397	3.221397	-4.990027	-5.32553	-5.638565	-5.638565	-5.638565	-5.638565	3.221397	3.221397	3.221397	3.221397	3.221397	2.336	3.221397	3.221397	3.221397	3.221397	3.221397	3.221397	3.221397	3.221397	3.221397	3.221397	3.221397
rp042903_17	3.221397	3.221397	3.221397	3.221397	3.221397	3.221397	3.221397	-3.832	-4.245053	-4.630444	-4.990027	-5.32553	-5.638565	-5.638565	-5.930638	-5.930638	-6.203151	3.221397	3.221397	3.221397	3.221397	3.221397	3.221397	3.221397	3.221397	3.221397	3.221397	3.221397	3.221397	3.221397
rp042903_18	3.221397	3.221397	3.221397	3.221397	3.221397	-4.245053	-4.990027	-5.32553	-5.638565	-5.638565	-5.930638	-5.930638	-5.930638	-6.203151	3.221397	3.221397	3.221397	3.221397	3.221397	3.221397	3.221397	3.221397	3.221397	3.221397	3.221397	3.221397	3.221397	3.221397	3.221397	3.221397
rp042903_19	3.221397	3.221397	3.221397	3.221397	-2.914829	-3.832	-4.630444	-4.990027	-5.32553	-5.638565	-5.638565	-5.930638	-5.930638	-5.930638	3.221397	3.221397	3.221397	3.221397	3.221397	3.221397	3.221397	3.221397	3.221397	3.221397	3.221397	3.221397	3.221397	3.221397	3.221397	3.221397
rp042903_20	3.221397	3.221397	3.221397	3.221397	3.221397	2.336	2.336	0.739112	-1.277131	-2.406301	-3.389301	-3.832	-3.832	-3.832	-3.832	-4.245053	-4.245053	-4.630444	3.221397	3.221397	3.221397	3.221397	3.221397	3.221397	3.221397	3.221397	3.221397	3.221397	3.221397	3.221397
rp042903_21	3.221397	3.221397	3.221397	3.221397	3.221397	3.221397	3.221397	3.221397	3.221397	3.221397	3.221397	3.221397	3.221397	3.221397	3.221397	3.221397	3.221397	3.221397	3.221397	3.221397	3.221397	3.221397	3.221397	3.221397	3.221397	3.221397	3.221397	3.221397	3.221397	3.221397
rp042903_22	3.221397	3.221397	3.221397	3.221397	3.221397	3.221397	0.0199459999999991	-1.277131	-1.861275	-2.914829	-3.389301	-3.832	-3.832	-3.832	-4.245053	-4.245053	3.221397	3.221397	3.221397	3.221397	3.221397	3.221397	3.221397	3.221397	3.221397	3.221397	3.221397	3.221397	3.221397	3.221397
rp042903_23	3.221397	3.221397	3.221397	3.221397	-0.651059999999999	-1.861275	-2.406301	-3.389301	-3.832	-4.245053	-4.245053	-4.630444	-4.630444	3.221397	3.221397	3.221397	3.221397	3.221397	3.221397	3.221397	3.221397	3.221397	3.221397	3.221397	3.221397	3.221397	3.221397	3.221397	3.221397	3.221397
rp042903_24	3.221397	3.221397	3.221397	3.221397	3.221397	3.221397	3.221397	3.221397	3.221397	3.221397	3.221397	3.221397	3.221397	3.221397	3.221397	3.221397	3.221397	3.221397	3.221397	3.221397	3.221397	3.221397	3.221397	3.221397	3.221397	3.221397	3.221397	3.221397	3.221397	3.221397
rp042903_25	3.221397	3.221397	3.221397	3.221397	3.221397	3.221397	3.221397	3.221397	3.221397	3.221397	3.221397	3.221397	3.221397	3.221397	3.221397	3.221397	3.221397	3.221397	3.221397	3.221397	3.221397	3.221397	3.221397	3.221397	3.221397	3.221397	3.221397	3.221397	3.221397	3.221397
rp042903_26	3.221397	3.221397	3.221397	3.221397	3.221397	-4.630444	-4.990027	-5.32553	-5.32553	-5.638565	-5.638565	-5.638565	-5.930638	3.221397	3.221397	3.221397	3.221397	3.221397	3.221397	3.221397	3.221397	3.221397	3.221397	3.221397	3.221397	3.221397	3.221397	3.221397	3.221397	3.221397
rp042903_27	3.221397	3.221397	3.221397	3.221397	3.221397	3.221397	3.221397	3.221397	3.221397	-5.32553	-5.32553	-5.638565	-5.638565	-5.638565	-5.638565	3.221397	3.221397	3.221397	3.221397	3.221397	3.221397	3.221397	2.336	3.221397	3.221397	3.221397	3.221397	3.221397	3.221397	3.221397
rp042903_29	3.221397	3.221397	3.221397	-2.406301	-3.832	-4.630444	-5.32553	-5.32553	-5.638565	-5.638565	-5.930638	-5.930638	-5.930638	3.221397	3.221397	3.221397	3.221397	3.221397	3.221397	3.221397	3.221397	3.221397	3.221397	3.221397	3.221397	3.221397	3.221397	3.221397	3.221397	3.221397
rp043004_00	3.221397	3.221397	3.221397	3.221397	3.221397	-3.389301	-3.832	-4.245053	-4.630444	-4.990027	-5.32553	-5.32553	-5.32553	-5.32553	-5.32553	-5.32553	3.221397	3.221397	3.221397	3.221397	2.336	3.221397	3.221397	3.221397	3.221397	3.221397	3.221397	3.221397	3.221397	3.221397
rp043004_01	3.221397	3.221397	3.221397	3.221397	-2.914829	-3.832	-4.245053	-4.630444	-4.990027	-5.32553	-5.32553	-5.638565	-5.638565	-5.638565	-5.930638	3.221397	3.221397	3.221397	3.221397	3.221397	3.221397	3.221397	3.221397	3.221397	1.509895	2.336	3.221397	3.221397	0.0199459999999991	3.221397
rp043004_02	3.221397	3.221397	3.221397	1.509895	0.739112	3.221397	3.221397	3.221397	2.336	3.221397	3.221397	3.221397	0.0199459999999991	1.509895	3.221397	3.221397	3.221397	3.221397	1.509895	0.739112	0.0199459999999991	-1.277131	3.221397	3.221397	-1.277131	-1.861275	-2.914829	3.221397	3.221397	-3.389301
rp043004_03	3.221397	3.221397	3.221397	1.509895	1.509895	3.221397	3.221397	3.221397	3.221397	1.509895	0.739112	-0.651059999999999	3.221397	-4.630444	-3.832	0.0199459999999991	-1.861275	-0.651059999999999	-0.651059999999999	-1.277131	-1.277131	3.221397	-1.277131	-1.277131	-1.277131	-2.406301	-2.914829	-2.914829	-4.245053	3.221397
rp043004_04	3.221397	3.221397	3.221397	3.221397	-2.914829	-2.914829	-3.389301	-4.245053	-4.630444	-4.990027	-5.32553	-5.638565	-5.638565	-5.638565	-5.638565	-5.638565	3.221397	3.221397	3.221397	3.221397	3.221397	3.221397	3.221397	3.221397	3.221397	3.221397	3.221397	3.221397	3.221397	3.221397
rp043004_05	3.221397	3.221397	3.221397	3.221397	3.221397	3.221397	3.221397	3.221397	3.221397	-7.315222	-2.406301	3.221397	-0.651059999999999	-0.651059999999999	-3.832	-3.389301	-2.406301	-2.914829	0.739112	0.0199459999999991	-3.832	-4.245053	-4.245053	-4.245053	-0.651059999999999	2.336	3.221397	3.221397	1.509895	3.221397
rp043004_06	3.221397	3.221397	3.221397	3.221397	3.221397	3.221397	3.221397	3.221397	3.221397	-3.389301	-3.832	-4.245053	-4.630444	-4.990027	-5.32553	-5.638565	-5.32553	-5.32553	-5.32553	-4.990027	-4.990027	3.221397	3.221397	3.221397	3.221397	3.221397	3.221397	3.221397	3.221397	3.221397
rp043004_07	3.221397	3.221397	3.221397	-0.651059999999999	-0.651059999999999	3.221397	3.221397	3.221397	2.336	1.509895	-5.638565	-0.651059999999999	-0.651059999999999	-1.277131	-2.406301	3.221397	3.221397	3.221397	3.221397	-3.389301	0.0199459999999991	0.0199459999999991	-1.277131	3.221397	3.221397	-1.861275	-2.406301	-1.861275	-1.861275	-2.406301
rp043004_08	3.221397	3.221397	3.221397	3.221397	3.221397	3.221397	3.221397	3.221397	-1.861275	-3.389301	-3.389301	-3.832	-4.630444	-4.990027	-5.32553	-5.32553	-5.32553	-5.32553	-5.32553	3.221397	3.221397	3.221397	3.221397	3.221397	3.221397	3.221397	3.221397	3.221397	3.221397	3.221397
rp043004_09	3.221397	3.221397	1.509895	0.739112	0.739112	-3.832	3.221397	3.221397	3.221397	2.336	-4.245053	3.221397	-3.832	-2.914829	-1.861275	-4.245053	3.221397	2.336	2.336	3.221397	3.221397	-0.651059999999999	-1.277131	-1.277131	3.221397	3.221397	0.739112	3.221397	3.221397	3.221397
rp043004_10	3.221397	3.221397	3.221397	3.221397	3.221397	3.221397	3.221397	3.221397	3.221397	3.221397	3.221397	3.221397	3.221397	3.221397	3.221397	3.221397	3.221397	0.0199459999999991	0.0199459999999991	0.0199459999999991	0.0199459999999991	-0.651059999999999	-1.277131	-1.277131	-1.277131	-1.861275	-1.861275	-1.861275	-2.406301	-2.914829
rp043004_11	3.221397	3.221397	3.221397	3.221397	-2.406301	-3.832	-3.832	-4.245053	-4.630444	-4.990027	-5.32553	-5.32553	-5.32553	-5.32553	-5.32553	-5.32553	3.221397	3.221397	3.221397	3.221397	3.221397	3.221397	3.221397	3.221397	2.336	3.221397	3.221397	3.221397	3.221397	3.221397
rp043004_12	3.221397	3.221397	3.221397	2.336	1.509895	3.221397	2.336	2.336	-4.245053	-4.630444	-4.990027	-5.32553	-5.32553	-5.638565	-5.32553	-5.32553	-5.32553	-5.32553	3.221397	0.739112	3.221397	3.221397	3.221397	3.221397	3.221397	3.221397	3.221397	3.221397	3.221397	3.221397
rp043004_13	3.221397	0.0199459999999991	3.221397	3.221397	1.509895	0.739112	2.336	2.336	-0.651059999999999	-2.406301	-1.277131	-1.277131	3.221397	3.221397	3.221397	3.221397	3.221397	-1.277131	-1.277131	2.336	0.739112	0.739112	1.509895	0.739112	0.0199459999999991	-5.930638	-5.32553	0.739112	2.336	2.336
rp043004_14	3.221397	3.221397	3.221397	3.221397	1.509895	3.221397	3.221397	3.221397	3.221397	3.221397	3.221397	-4.630444	-4.990027	-4.990027	-5.32553	3.221397	3.221397	-5.32553	-5.32553	-5.32553	-4.990027	3.221397	3.221397	2.336	3.221397	3.221397	3.221397	3.221397	3.221397	3.221397
rp043004_15	3.221397	3.221397	3.221397	3.221397	3.221397	-5.32553	-2.406301	-4.630444	3.221397	-3.389301	3.221397	3.221397	3.221397	3.221397	3.221397	1.509895	-1.861275	-1.861275	-0.651059999999999	-0.651059999999999	-1.861275	-2.406301	-2.914829	-2.914829	2.336	2.336	1.509895	3.221397	3.221397	-4.630444
rp043004_16	3.221397	3.221397	3.221397	-1.277131	3.221397	3.221397	3.221397	3.221397	-1.277131	-0.651059999999999	3.221397	3.221397	-1.277131	3.221397	3.221397	3.221397	3.221397	0.0199459999999991	1.509895	1.509895	1.509895	0.739112	2.336	2.336	-2.406301	-2.914829	-4.245053	-4.990027	-4.990027	3.221397
rp043004_17	3.221397	3.221397	3.221397	3.221397	3.221397	3.221397	3.221397	3.221397	3.221397	3.221397	-4.630444	3.221397	-4.990027	-1.277131	-1.277131	-4.990027	-4.630444	-4.630444	-4.630444	-4.630444	3.221397	3.221397	3.221397	3.221397	3.221397	3.221397	3.221397	3.221397	3.221397	3.221397
rp043004_18	3.221397	3.221397	3.221397	3.221397	3.221397	3.221397	3.221397	3.221397	3.221397	3.221397	3.221397	3.221397	3.221397	1.509895	1.509895	-1.277131	-1.861275	-2.914829	-3.389301	-3.389301	-3.832	-4.245053	-4.630444	-4.990027	-4.990027	-4.990027	-4.630444	-4.630444	3.221397	3.221397
rp043004_19	3.221397	3.221397	3.221397	0.739112	0.739112	0.0199459999999991	-0.651059999999999	2.336	3.221397	3.221397	2.336	-4.245053	-0.651059999999999	0.0199459999999991	2.336	2.336	0.739112	-1.861275	-1.277131	-1.861275	-2.406301	-2.914829	3.221397	3.221397	3.221397	-4.245053	-4.630444	-4.630444	-4.990027	3.221397
rp043004_20	3.221397	3.221397	3.221397	3.221397	3.221397	3.221397	3.221397	3.221397	3.221397	3.221397	3.221397	3.221397	3.221397	3.221397	3.221397	3.221397	3.221397	3.221397	3.221397	3.221397	3.221397	3.221397	-3.832	-4.245053	-4.245053	-4.245053	-4.245053	-4.245053	-4.245053	3.221397
rp043004_21	3.221397	3.221397	1.509895	1.509895	1.509895	-2.914829	-3.832	-4.245053	-4.630444	-4.990027	-5.32553	-5.638565	-5.638565	-5.32553	-5.32553	3.221397	3.221397	3.221397	3.221397	3.221397	3.221397	3.221397	3.221397	3.221397	3.221397	3.221397	3.221397	3.221397	1.509895	3.221397
rp043004_22	3.221397	3.221397	3.221397	3.221397	3.221397	2.336	2.336	3.221397	3.221397	3.221397	-1.277131	0.0199459999999991	3.221397	3.221397	3.221397	2.336	3.221397	3.221397	3.221397	3.221397	-3.389301	-3.832	-3.832	-4.630444	-4.630444	-4.630444	-5.32553	-5.32553	-5.32553	3.221397
rp043004_23	3.221397	3.221397	3.221397	-4.630444	-5.32553	-5.32553	-0.651059999999999	3.221397	3.221397	3.221397	-3.832	1.509895	-6.203151	-6.916	0.0199459999999991	-0.651059999999999	0.0199459999999991	0.739112	1.509895	-1.277131	-0.651059999999999	3.221397	3.221397	3.221397	3.221397	3.221397	-3.832	-4.245053	-1.861275	3.221397
rp043004_24	3.221397	3.221397	3.221397	3.221397	3.221397	3.221397	3.221397	-4.245053	-4.630444	-4.990027	-4.990027	-5.32553	-5.32553	-5.32553	-5.32553	-5.32553	3.221397	3.221397	3.221397	3.221397	3.221397	3.221397	3.221397	3.221397	2.336	3.221397	3.221397	3.221397	3.221397	3.221397
rp043004_25	3.221397	3.221397	3.221397	3.221397	3.221397	3.221397	3.221397	3.221397	2.336	2.336	-4.630444	-4.990027	-4.990027	-5.32553	-5.32553	-5.32553	-5.32553	-5.32553	3.221397	3.221397	3.221397	3.221397	3.221397	3.221397	3.221397	3.221397	3.221397	3.221397	3.221397	2.336
rp043004_26	3.221397	3.221397	3.221397	3.221397	3.221397	2.336	3.221397	3.221397	3.221397	-4.245053	-4.630444	-4.630444	-5.32553	-5.32553	-5.32553	-5.32553	-5.32553	-4.990027	3.221397	3.221397	3.221397	3.221397	3.221397	3.221397	3.221397	3.221397	3.221397	3.221397	3.221397	3.221397
rp043004_27	3.221397	3.221397	3.221397	3.221397	3.221397	1.509895	3.221397	3.221397	-4.245053	-4.245053	-4.630444	-4.630444	-4.990027	-5.32553	-5.32553	-5.32553	-5.32553	-4.990027	3.221397	3.221397	3.221397	3.221397	3.221397	3.221397	3.221397	3.221397	3.221397	3.221397	3.221397	3.221397
rp043004_28	3.221397	3.221397	3.221397	3.221397	3.221397	3.221397	3.221397	3.221397	0.0199459999999991	-0.651059999999999	-3.389301	-3.832	3.221397	3.221397	3.221397	-4.990027	-4.990027	3.221397	-2.914829	-4.630444	3.221397	1.509895	-1.277131	3.221397	3.221397	3.221397	3.221397	3.221397	3.221397	3.221397
rp043004_29	3.221397	3.221397	3.221397	3.221397	3.221397	3.221397	3.221397	3.221397	3.221397	3.221397	3.221397	3.221397	3.221397	3.221397	3.221397	3.221397	3.221397	3.221397	3.221397	3.221397	3.221397	0.739112	-1.277131	3.221397	-1.277131	1.509895	-4.245053	-4.630444	-4.245053	3.221397
rp050304_00	3.221397	3.221397	3.221397	3.221397	-1.861275	-2.914829	-3.832	-4.245053	-4.630444	-4.990027	-5.32553	-5.638565	-5.638565	-5.638565	-5.638565	-5.930638	3.221397	3.221397	3.221397	3.221397	3.221397	3.221397	3.221397	3.221397	3.221397	3.221397	3.221397	3.221397	3.221397	3.221397
rp050304_01	3.221397	3.221397	3.221397	-1.861275	-1.861275	-2.914829	-3.389301	-4.245053	-4.630444	-4.990027	-5.32553	-5.638565	-5.638565	-5.638565	-5.638565	-5.930638	3.221397	3.221397	3.221397	3.221397	3.221397	3.221397	3.221397	3.221397	3.221397	0.739112	3.221397	3.221397	3.221397	3.221397
rp050304_02	3.221397	3.221397	3.221397	3.221397	3.221397	3.221397	0.739112	3.221397	3.221397	3.221397	3.221397	3.221397	1.509895	0.739112	1.509895	1.509895	1.509895	3.221397	3.221397	3.221397	3.221397	1.509895	0.739112	0.739112	0.0199459999999991	3.221397	3.221397	3.221397	3.221397	3.221397
[truncated: 2,289 more rows]
