# Supplementary material for: High-throughput analysis of spatio-temporal dynamics in Dictyostelium
Source: Genome Biol. 2007 Jul 21;8(7):R144. doi: 10.1186/gb-2007-8-7-r144 (PMC2323234; doi:10.1186/gb-2007-8-7-r144)
Supplement: Additional data file 13 — Database file for Figure 3b-i. [file gb-2007-8-7-r144-S13.xls]

## Sheet: wave_features.csv
int_id	t_start	t_end	t_end-t_start	1/s*	wavelet_power	spiral_core
010504_02	47	140	92	4.674	0.396	44
010504_03	47	202	154	4.069	0.133	50
010504_06	70	202	131	4.361	0.421	23
010504_07	39	209	170	4.069	0.112	31
010504_08	70	70	0	4.069	0.122	18
010504_10	39	186	146	4.069	0.157	33
010504_11	39	186	146	4.069	0.193	43
010504_13	47	194	146	4.069	0.153	48
010504_15	47	140	92	4.361	0.353	25
010504_17	62	70	8	3.797	0.072	46
010504_18	78	186	108	4.069	0.237	24
010504_19	132	186	54	4.361	0.199	22
010504_20	47	202	154	4.069	0.142	34
010504_21	39	194	154	4.069	0.098	31
010504_22	39	186	146	4.069	0.095	40
010504_23	39	202	162	4.069	0.077	37
010504_25	47	209	162	4.069	0.168	31
010504_26	55	217	162	4.361	0.129	19
010504_27	47	225	177	4.069	0.13	32
010504_28	47	209	162	4.069	0.096	42
010504_29	78	163	85	4.361	0.494	30
011604_01	47	232	185	4.361	0.182	38
011604_02	39	155	116	4.361	0.285	26
011604_03	39	225	185	4.361	0.19	32
011604_04	85	202	116	4.069	0.376	25
011604_06	70	263	193	4.069	0.121	39
011604_07	101	225	123	4.361	0.323	21
011604_08	78	240	162	4.069	0.151	31
011604_12	39	232	193	4.069	0.108	30
011604_13	39	325	285	3.084	0.05	70
011604_14	78	202	123	4.069	0.37	30
011604_16	62	263	200	4.069	0.166	33
011604_17	47	194	146	4.361	0.374	34
011604_18	70	178	108	4.069	0.17	32
011604_19	78	78	0	3.305	0.075	18
011604_20	39	109	69	4.361	0.382	49
011604_22	31	124	92	4.361	0.408	35
011604_23	31	140	108	4.069	0.26	38
011604_24	55	248	193	3.797	0.129	33
011604_25	55	78	23	3.543	0.067	35
011604_27	70	217	146	3.797	0.11	29
011604_29	186	325	139	5.01	0.726	14
011705_00	70	240	170	4.069	0.163	36
011705_01	70	248	177	4.069	0.193	29
011705_02	70	248	177	4.069	0.146	28
011705_03	70	171	100	4.361	0.409	30
011705_04	70	232	162	4.069	0.189	29
011705_05	55	240	185	4.069	0.166	36
011705_06	39	248	208	4.069	0.14	26
011705_07	78	248	170	4.069	0.143	30
011705_08	170	348	177	4.069	0.22	25
011705_09	78	232	154	4.069	0.182	35
011705_10	62	240	177	4.069	0.11	28
011705_11	55	163	108	4.361	0.397	34
011705_12	62	232	170	4.069	0.143	29
011705_13	55	217	162	4.069	0.188	42
011705_14	70	232	162	4.069	0.19	30
011705_15	70	171	100	4.361	0.388	31
011705_16	70	232	162	4.069	0.147	40
011705_17	70	232	162	4.069	0.16	32
011705_19	85	248	162	4.069	0.121	28
011705_20	62	232	170	4.069	0.104	34
011705_22	78	248	170	4.069	0.142	24
011705_23	62	217	154	3.797	0.083	34
011705_24	47	225	177	4.069	0.165	34
011705_25	55	171	116	4.361	0.432	34
011705_26	93	171	77	4.361	0.485	27
011705_29	109	271	162	4.069	0.079	22
011904_00	78	240	162	4.069	0.127	35
011904_01	78	263	185	4.069	0.168	36
011904_02	93	202	108	4.361	0.392	39
011904_03	39	202	162	4.361	0.388	43
011904_04	85	271	185	4.069	0.16	45
011904_05	101	302	200	4.361	0.265	31
011904_06	70	271	200	4.069	0.101	34
011904_07	47	263	216	4.069	0.145	32
011904_08	78	279	200	4.069	0.089	28
011904_09	78	279	200	4.069	0.106	28
011904_10	78	271	193	4.069	0.124	31
011904_11	93	263	170	4.069	0.167	45
011904_13	47	217	170	4.361	0.417	40
011904_14	85	209	123	4.361	0.427	38
011904_16	85	263	177	4.069	0.097	46
011904_18	78	263	185	4.069	0.082	26
011904_19	39	194	154	4.361	0.374	36
011904_20	55	225	170	4.361	0.164	40
011904_21	101	255	154	4.069	0.163	18
011904_23	78	263	185	4.069	0.144	33
011904_25	93	209	116	4.361	0.447	40
011904_26	70	202	131	4.361	0.357	31
011904_27	55	255	200	4.069	0.111	34
011904_28	39	240	200	4.069	0.167	42
011904_29	85	271	185	4.069	0.092	32
012005_00	62	186	123	4.361	0.351	31
012005_02	55	240	185	4.069	0.083	34
012005_03	47	217	170	4.069	0.13	50
012005_04	78	171	92	5.01	0.373	24
012005_05	47	163	116	4.674	0.45	32
012005_06	85	255	170	4.069	0.095	31
012005_07	47	232	185	4.361	0.193	38
012005_08	132	240	108	4.361	0.457	25
012005_09	70	217	146	4.674	0.204	28
012005_10	78	186	108	4.674	0.595	14
012005_11	39	255	216	4.361	0.134	17
012005_12	62	248	185	4.361	0.132	27
012005_13	62	240	177	4.069	0.118	34
012005_14	78	186	108	4.361	0.496	23
012005_15	55	240	185	4.069	0.069	28
012005_16	70	255	185	4.361	0.061	22
012005_17	62	232	170	4.069	0.054	36
012005_18	78	171	92	4.361	0.375	27
012005_19	70	240	170	4.069	0.065	34
012005_20	93	286	193	4.361	0.145	21
012005_22	70	240	170	4.069	0.084	37
012005_23	47	232	185	4.069	0.103	46
012005_24	62	171	108	4.361	0.345	24
012005_25	70	171	100	4.361	0.39	28
012005_26	78	240	162	4.361	0.141	29
012005_28	85	248	162	4.361	0.103	24
012005_29	78	178	100	4.361	0.424	27
012204_00	47	148	100	4.674	0.271	26
012204_02	109	178	69	4.361	0.412	46
012204_03	55	163	108	4.674	0.521	37
012204_04	70	171	100	4.361	0.37	32
012204_05	62	171	108	4.674	0.314	24
012204_06	62	240	177	4.361	0.143	39
012204_07	78	271	193	4.361	0.115	24
012204_08	47	232	185	4.069	0.14	37
012204_09	39	232	193	4.069	0.103	39
012204_11	62	140	77	4.674	0.248	19
012204_14	47	132	85	4.674	0.34	44
012204_16	62	148	85	4.674	0.397	30
012204_17	47	132	85	4.674	0.488	40
012204_18	62	171	108	4.069	0.336	41
012204_26	78	186	108	4.361	0.428	46
012204_27	39	155	116	4.674	0.393	41
012204_29	39	232	193	4.069	0.081	37
012405_00	78	232	154	4.361	0.262	26
012405_02	62	240	177	4.361	0.212	23
012405_08	124	202	77	5.01	0.38	17
012405_11	55	202	146	4.361	0.325	39
012405_14	85	232	146	4.361	0.103	20
012405_16	70	186	116	4.674	0.405	20
012405_18	116	186	69	4.674	0.324	12
012405_19	62	171	108	4.674	0.507	30
012405_20	78	240	162	4.361	0.123	36
012405_22	62	232	170	4.361	0.177	34
012405_23	78	178	100	4.674	0.4	34
012405_25	55	387	331	3.543	0.075	30
012405_27	78	194	116	4.674	0.383	24
012405_28	93	248	154	4.361	0.106	18
012604_02	47	202	154	4.361	0.308	52
012604_04	55	217	162	4.361	0.155	38
012604_05	70	271	200	4.361	0.236	42
012604_06	62	171	108	4.674	0.352	45
012604_07	85	240	154	4.361	0.201	39
012604_08	109	202	92	4.361	0.28	30
012604_09	85	248	162	4.069	0.103	47
012604_12	78	225	146	4.361	0.232	50
012604_13	70	217	146	4.361	0.156	43
012604_14	62	148	85	4.674	0.344	45
012604_16	78	171	92	4.674	0.461	36
012604_17	55	163	108	4.674	0.466	40
012604_18	78	240	162	4.361	0.159	35
012604_19	101	248	146	4.361	0.135	46
012604_23	85	240	154	4.361	0.131	52
012604_26	116	194	77	4.674	0.304	31
012604_27	47	47	0	3.543	0.049	52
012604_29	124	294	170	4.361	0.126	41
012904_01	62	225	162	4.069	0.235	27
012904_02	62	202	139	4.361	0.183	50
012904_03	62	263	200	4.069	0.284	43
012904_04	93	194	100	4.361	0.356	45
012904_05	47	255	208	4.069	0.164	43
012904_06	62	248	185	4.361	0.139	34
012904_08	62	232	170	4.674	0.436	19
012904_09	93	202	108	4.361	0.431	30
012904_10	62	217	154	4.069	0.132	25
012904_11	85	171	85	4.361	0.26	37
012904_12	93	163	69	4.674	0.36	36
012904_15	62	202	139	4.361	0.266	35
012904_16	93	255	162	4.069	0.099	43
012904_17	101	186	85	4.361	0.396	54
012904_18	109	186	77	4.674	0.372	32
012904_19	62	186	123	4.361	0.392	48
012904_20	62	171	108	4.361	0.219	37
012904_22	55	294	239	4.361	0.181	29
012904_25	93	248	154	3.797	0.089	66
012904_26	62	263	200	4.069	0.091	52
012904_27	62	209	146	4.361	0.307	43
012904_29	62	286	223	4.069	0.162	23
013005_01	85	286	200	4.069	0.162	39
013005_02	62	232	170	4.069	0.133	38
013005_03	39	225	185	4.069	0.078	51
013005_04	62	240	177	4.069	0.154	28
013005_05	47	225	177	4.361	0.25	38
013005_06	62	232	170	4.069	0.161	37
013005_07	47	225	177	4.069	0.146	45
013005_08	78	248	170	3.797	0.101	31
013005_09	85	255	170	3.797	0.063	35
013005_10	62	248	185	3.797	0.085	26
013005_11	55	155	100	4.361	0.345	44
013005_12	55	225	170	4.069	0.187	41
013005_13	55	217	162	4.069	0.217	51
013005_14	70	248	177	4.069	0.141	24
013005_15	62	225	162	4.361	0.256	37
013005_16	70	232	162	4.069	0.234	38
013005_17	55	240	185	4.069	0.113	38
013005_18	85	178	92	4.069	0.361	31
013005_19	85	248	162	3.797	0.125	45
013005_20	70	171	100	4.361	0.366	26
013005_21	55	232	177	4.069	0.118	38
013005_22	70	232	162	4.069	0.171	29
013005_23	55	225	170	4.069	0.193	42
013005_24	78	240	162	4.069	0.188	25
013005_25	70	248	177	4.361	0.141	31
013005_26	78	248	170	3.797	0.067	31
013005_27	62	186	123	4.361	0.481	25
013005_29	70	232	162	4.069	0.142	37
020305_00	78	240	162	4.674	0.353	44
020305_01	47	217	170	4.361	0.21	33
020305_02	62	232	170	4.361	0.229	27
020305_03	78	186	108	4.674	0.457	13
020305_04	55	240	185	4.069	0.079	38
020305_05	55	232	177	4.069	0.13	42
020305_06	62	155	92	4.674	0.38	20
020305_07	55	232	177	4.069	0.204	29
020305_08	70	240	170	4.069	0.123	35
020305_09	85	248	162	4.069	0.093	26
020305_10	62	194	131	4.674	0.284	38
020305_11	31	209	177	4.361	0.219	23
020305_12	62	217	154	4.361	0.331	31
020305_13	47	225	177	4.361	0.206	26
020305_14	62	225	162	4.361	0.232	32
020305_15	70	186	116	4.674	0.427	28
020305_16	101	202	100	4.674	0.621	32
020305_17	62	248	185	4.069	0.088	36
020305_18	78	240	162	4.069	0.127	35
020305_19	85	248	162	4.069	0.122	33
020305_21	47	225	177	4.361	0.214	30
020305_23	62	240	177	4.361	0.157	31
020305_24	62	248	185	4.674	0.103	29
020305_25	47	209	162	4.361	0.277	31
020305_26	70	178	108	4.361	0.338	25
020305_27	47	232	185	4.069	0.273	40
020305_28	70	217	146	4.069	0.147	35
020305_29	93	194	100	4.361	0.505	16
020504_02	31	248	216	4.361	0.303	35
020504_03	93	194	100	4.361	0.358	37
020504_04	78	186	108	4.361	0.407	40
020504_07	39	178	139	4.361	0.395	33
020504_11	70	186	116	4.361	0.363	28
020504_12	47	194	146	4.674	0.486	28
020705_00	62	240	177	4.361	0.256	38
020705_01	47	225	177	4.361	0.24	20
020705_02	47	248	200	4.674	0.1	26
020705_03	39	217	177	4.361	0.157	25
020705_05	47	148	100	5.01	0.328	27
020705_06	116	202	85	5.01	0.483	19
020705_09	124	194	69	5.01	0.278	17
020705_11	39	217	177	4.674	0.218	19
020705_12	55	178	123	4.674	0.394	32
020705_13	39	240	200	4.361	0.087	24
020705_20	62	248	185	4.361	0.162	23
020705_21	47	240	193	4.069	0.092	33
020705_22	70	194	123	4.674	0.392	25
020705_23	55	232	177	4.361	0.175	31
020705_27	55	240	185	4.674	0.165	25
020904_00	47	202	154	4.069	0.277	41
020904_01	55	178	123	4.361	0.279	50
020904_02	62	202	139	4.069	0.176	38
020904_03	47	217	170	3.797	0.107	42
020904_04	39	209	170	4.069	0.167	46
020904_05	31	217	185	4.361	0.114	49
020904_06	78	240	162	4.069	0.114	35
020904_07	47	240	193	3.797	0.078	45
020904_09	47	225	177	4.069	0.15	35
020904_10	39	178	139	4.069	0.154	45
020904_11	47	178	131	4.361	0.193	64
020904_12	62	178	116	4.361	0.365	52
020904_13	31	202	170	4.069	0.139	61
020904_14	85	240	154	4.361	0.242	38
020904_16	55	225	170	4.069	0.158	36
020904_18	70	217	146	4.069	0.147	48
020904_19	47	240	193	3.797	0.047	36
020904_21	62	194	131	4.069	0.192	51
020904_22	39	194	154	4.069	0.315	47
020904_23	39	40	0	3.543	0.089	45
020904_24	39	209	170	4.069	0.145	37
020904_25	39	209	170	4.069	0.143	47
020904_26	62	186	123	4.361	0.293	27
020904_27	39	47	8	4.069	0.072	40
020904_28	62	186	123	4.361	0.462	32
020904_29	62	63	0	3.797	0.041	47
021005_00	31	209	177	4.361	0.165	20
021005_01	78	171	92	4.674	0.476	18
021005_03	31	248	216	4.069	0.257	42
021005_05	85	155	69	4.674	0.234	25
021005_06	101	148	46	4.674	0.147	34
021005_14	55	217	162	4.069	0.101	35
021005_15	55	171	116	4.361	0.259	38
021005_17	62	178	116	4.674	0.339	27
021005_19	85	232	146	4.069	0.194	30
021005_24	47	186	139	4.361	0.248	30
021005_26	39	271	231	4.361	0.095	13
021204_01	31	194	162	4.069	0.238	39
021204_02	39	155	116	4.361	0.222	50
021204_03	39	202	162	3.797	0.17	46
021204_05	47	148	100	4.361	0.259	40
021204_06	47	217	170	4.069	0.169	42
021204_07	39	155	116	4.361	0.327	45
021204_08	47	163	116	4.069	0.164	40
021204_09	39	209	170	4.069	0.152	36
021204_11	31	163	131	3.797	0.12	65
021204_12	47	209	162	4.069	0.194	49
021204_13	47	194	146	4.069	0.173	47
021204_14	47	155	108	4.361	0.284	40
021204_15	39	202	162	4.069	0.186	56
021204_16	47	232	185	4.069	0.083	31
021204_17	39	155	116	4.361	0.294	42
021204_18	39	217	177	4.069	0.112	45
021204_19	39	163	123	4.361	0.308	31
021204_20	39	202	162	4.069	0.146	41
021204_21	39	171	131	4.069	0.225	46
021204_22	70	155	85	4.361	0.268	40
021204_23	47	194	146	4.069	0.193	51
021705_03	70	209	139	4.361	0.214	45
021705_05	70	217	146	4.361	0.101	31
021705_07	70	186	116	4.674	0.351	23
021705_08	78	255	177	4.069	0.085	26
021705_14	70	171	100	4.361	0.274	33
021705_19	78	263	185	4.069	0.069	32
021705_29	70	155	85	4.674	0.547	27
022105_03	85	186	100	4.361	0.291	29
022105_05	132	209	77	4.361	0.218	24
022105_07	78	186	108	4.069	0.301	28
022105_08	116	279	162	4.069	0.199	30
022105_09	78	171	92	4.361	0.324	31
022105_14	109	202	92	4.674	0.2	21
022105_19	147	232	85	4.674	0.39	26
022105_20	109	279	170	3.797	0.168	29
022105_23	78	202	123	4.069	0.26	30
022105_26	85	302	216	4.361	0.075	23
022105_27	78	387	308	2.181	0.235	35
022105_29	109	209	100	4.069	0.236	27
022604_01	70	202	131	4.069	0.28	24
022604_02	62	255	193	4.069	0.135	35
022604_04	70	178	108	4.069	0.25	39
022604_05	62	178	116	4.361	0.373	50
022604_06	39	70	31	4.361	0.033	23
022604_07	70	248	177	3.797	0.078	39
022604_08	70	255	185	3.797	0.065	33
022604_09	62	263	200	3.797	0.099	40
022604_10	62	225	162	4.069	0.135	32
022604_11	62	225	162	3.797	0.132	56
022604_12	55	240	185	4.069	0.087	38
022604_13	70	240	170	4.069	0.098	35
022604_14	47	209	162	4.361	0.128	36
022604_15	55	255	200	3.797	0.052	30
022604_16	78	178	100	4.361	0.266	25
022604_17	47	255	208	4.069	0.086	33
022604_18	62	186	123	4.069	0.272	36
022604_19	62	255	193	4.069	0.064	30
022604_21	70	163	92	4.361	0.258	27
022604_22	47	163	116	4.361	0.28	21
022604_23	47	248	200	4.069	0.082	32
022604_25	93	202	108	4.361	0.174	27
022604_26	70	263	193	4.069	0.089	22
022604_27	124	363	239	4.069	0.225	22
030104_00	78	248	170	4.069	0.118	27
030104_04	70	202	131	4.361	0.138	26
030104_05	47	186	139	4.069	0.174	39
030104_06	85	86	0	4.069	0.091	41
030104_08	93	209	116	4.361	0.133	24
030104_09	55	248	193	4.069	0.063	22
030104_10	62	194	131	4.361	0.11	25
030104_12	70	70	0	3.797	0.061	30
030104_13	47	240	193	4.069	0.089	34
030104_14	55	202	146	4.361	0.108	26
030104_16	62	263	200	4.069	0.051	21
030104_18	70	202	131	4.069	0.128	22
030104_19	55	186	131	4.069	0.161	33
030104_20	78	186	108	4.361	0.155	22
030104_23	101	255	154	4.069	0.073	30
030104_24	55	194	139	4.361	0.094	20
030104_25	39	202	162	4.361	0.09	32
030104_26	124	186	62	4.361	0.126	34
030104_27	62	194	131	4.069	0.132	33
030104_29	62	286	223	4.361	0.078	30
030404_02	93	255	162	4.069	0.15	39
030404_03	93	240	146	4.069	0.156	31
030404_05	70	263	193	4.069	0.15	38
030404_06	62	263	200	4.069	0.079	31
030404_07	70	78	8	4.361	0.138	26
030404_08	62	255	193	3.797	0.066	33
030404_09	55	255	200	3.797	0.089	31
030404_13	39	225	185	4.069	0.136	42
030404_14	62	171	108	4.361	0.251	24
030404_16	31	178	146	4.361	0.293	37
030404_17	39	255	216	4.069	0.152	41
030404_22	70	240	170	4.069	0.149	39
030404_24	109	186	77	4.361	0.195	37
030404_26	62	186	123	4.361	0.273	35
030404_28	47	232	185	3.797	0.101	29
030404_29	85	194	108	4.361	0.289	38
030804_00	47	232	185	3.797	0.086	40
030804_01	70	232	162	3.797	0.114	50
030804_03	39	225	185	4.069	0.213	29
030804_04	55	255	200	4.069	0.172	41
030804_05	47	248	200	3.797	0.1	40
030804_06	62	194	131	4.361	0.284	27
030804_07	39	248	208	3.797	0.108	52
030804_08	39	240	200	4.069	0.083	31
030804_09	55	263	208	4.069	0.246	29
030804_10	39	217	177	4.069	0.169	35
030804_11	47	217	170	4.069	0.153	44
030804_12	70	163	92	4.361	0.321	38
030804_13	47	225	177	4.069	0.175	37
030804_14	39	232	193	4.069	0.139	31
030804_15	47	217	170	4.069	0.167	45
030804_17	62	248	185	4.069	0.078	38
030804_19	55	263	208	4.069	0.086	26
030804_20	55	163	108	4.361	0.271	30
030804_21	39	209	170	4.069	0.152	43
030804_25	39	232	193	4.069	0.155	36
030804_26	70	178	108	4.361	0.224	23
030804_27	78	255	177	4.069	0.084	33
030804_29	93	255	162	4.069	0.132	29
031104_00	78	232	154	4.069	0.112	39
031104_01	85	217	131	4.069	0.226	44
031104_02	93	263	170	4.069	0.112	34
031104_03	78	186	108	4.361	0.256	41
031104_04	93	271	177	3.797	0.095	34
031104_05	55	194	139	4.069	0.211	30
031104_07	47	263	216	3.797	0.068	30
031104_08	55	225	170	4.069	0.135	38
031104_09	62	186	123	4.069	0.236	24
031104_10	78	240	162	4.069	0.102	37
031104_13	62	232	170	4.069	0.14	27
031104_15	47	178	131	4.069	0.237	26
031104_16	85	263	177	4.069	0.092	27
031104_17	55	194	139	4.361	0.237	28
031104_20	70	171	100	4.069	0.235	36
031104_21	85	240	154	4.069	0.137	26
031104_22	47	225	177	3.797	0.079	26
031104_23	62	240	177	4.069	0.088	32
031104_24	47	202	154	3.797	0.256	49
031104_28	70	232	162	4.069	0.111	36
031104_29	62	248	185	3.797	0.058	31
031504_01	93	194	100	4.361	0.259	32
031504_02	78	186	108	4.361	0.238	26
031504_06	116	286	170	4.361	0.166	21
031504_08	101	255	154	4.069	0.082	35
031504_09	101	240	139	4.069	0.14	58
031504_10	78	171	92	4.361	0.289	31
031504_11	85	163	77	4.361	0.224	32
031504_14	101	302	200	4.674	0.154	20
031504_17	93	194	100	4.361	0.295	28
031504_18	70	263	193	4.361	0.069	35
031504_19	78	186	108	4.361	0.253	38
031504_20	47	240	193	4.069	0.065	22
031504_24	116	294	177	4.069	0.114	35
031504_25	85	194	108	4.361	0.198	26
031504_27	109	163	54	4.674	0.257	29
031504_29	70	255	185	4.069	0.119	36
031804_00	78	163	85	4.361	0.193	33
031804_05	70	248	177	4.069	0.11	40
031804_06	70	255	185	4.069	0.075	32
031804_07	70	240	170	4.069	0.086	40
031804_09	47	240	193	4.069	0.088	35
031804_11	93	186	92	4.361	0.173	28
031804_13	78	171	92	4.361	0.26	35
031804_14	62	171	108	4.361	0.231	38
031804_16	70	194	123	4.674	0.153	52
031804_17	62	255	193	4.069	0.083	33
031804_18	62	240	177	4.069	0.057	39
031804_19	62	202	139	4.361	0.198	33
031804_22	78	186	108	4.361	0.182	28
031804_25	39	155	116	4.069	0.197	48
031804_26	55	255	200	4.361	0.073	31
031804_27	101	209	108	4.674	0.23	39
031804_28	85	263	177	4.069	0.102	33
031804_29	163	255	92	4.674	0.275	22
032204_00	85	240	154	4.069	0.09	18
032204_02	85	255	170	4.069	0.089	37
032204_05	70	209	139	4.361	0.286	28
032204_07	39	202	162	4.361	0.271	30
032204_09	31	240	208	4.361	0.18	22
032204_10	62	248	185	4.361	0.103	42
032204_11	47	248	200	4.069	0.094	24
032204_12	85	240	154	4.069	0.093	38
032204_13	70	171	100	4.361	0.281	36
032204_22	109	286	177	4.674	0.178	36
032204_27	78	194	116	4.674	0.247	26
032405_03	39	140	100	4.674	0.274	24
032405_06	101	240	139	4.674	0.295	33
032904_01	85	294	208	4.361	0.143	32
032904_02	62	194	131	4.361	0.337	33
032904_04	70	178	108	4.674	0.267	38
032904_06	55	255	200	4.069	0.086	24
032904_07	55	178	123	4.361	0.341	43
032904_08	78	171	92	4.069	0.214	35
032904_09	47	255	208	4.069	0.072	34
032904_11	55	171	116	4.361	0.289	33
032904_12	70	171	100	4.361	0.262	29
032904_13	39	117	77	3.797	0.057	26
032904_15	70	194	123	4.361	0.335	32
032904_16	70	171	100	4.674	0.301	33
032904_18	39	186	146	4.361	0.266	32
032904_19	55	186	131	4.361	0.21	27
032904_20	109	202	92	4.674	0.211	21
032904_22	70	348	277	3.305	0.153	27
032904_23	85	178	92	4.674	0.26	26
032904_24	78	186	108	4.674	0.206	36
032904_25	78	202	123	4.361	0.265	25
032904_26	55	178	123	4.674	0.238	29
032904_27	39	186	146	4.361	0.334	37
032904_29	39	217	177	4.361	0.317	34
040104_00	47	225	177	4.069	0.147	35
040104_01	55	163	108	4.069	0.274	42
040104_03	62	132	69	4.674	0.265	51
040104_04	70	186	116	4.361	0.228	27
040104_08	55	248	193	4.069	0.103	33
040104_09	70	163	92	4.361	0.194	32
040104_10	47	155	108	4.361	0.346	45
040104_11	39	217	177	4.069	0.124	48
040104_12	78	171	92	4.361	0.281	45
040104_14	39	171	131	4.674	0.294	33
040104_15	39	178	139	4.361	0.273	35
040104_18	62	163	100	4.361	0.213	28
040104_19	62	248	185	4.069	0.077	17
040104_20	39	163	123	4.361	0.241	35
040104_21	39	225	185	4.069	0.109	31
040104_25	70	163	92	4.674	0.223	22
040104_27	39	178	139	4.674	0.245	33
040104_29	93	178	85	4.361	0.236	32
040405_02	101	186	85	5.01	0.286	21
040405_05	85	286	200	4.361	0.611	27
040405_06	155	333	177	4.069	0.397	26
040405_08	155	309	154	4.361	0.281	18
040405_18	132	302	170	4.361	0.177	19
040405_27	55	302	247	4.674	0.712	31
040405_28	93	232	139	4.361	0.171	42
040504_00	55	248	193	4.069	0.1	26
040504_01	39	47	8	4.361	0.076	30
040504_04	47	171	123	4.674	0.192	27
040504_10	70	171	100	4.361	0.318	35
040504_11	70	155	85	5.01	0.478	20
040504_12	55	178	123	4.674	0.316	31
040504_17	47	63	15	4.674	0.091	22
040504_20	93	178	85	5.01	0.27	19
040504_21	85	263	177	4.069	0.091	28
040504_24	93	109	15	3.797	0.049	29
040705_05	116	225	108	4.674	0.243	32
040705_06	101	248	146	4.361	0.172	29
040705_10	101	202	100	5.01	0.23	23
040705_11	101	217	116	5.37	0.248	24
040705_12	139	248	108	5.37	0.498	12
040705_14	124	286	162	4.361	0.171	26
040705_15	39	333	293	4.069	0.163	56
040705_17	62	225	162	4.069	0.333	64
040705_22	70	286	216	5.01	0.404	25
040705_24	78	248	170	4.674	0.519	16
040705_27	93	248	154	4.361	0.149	31
041204_01	55	155	100	4.361	0.422	29
041204_05	39	63	23	3.797	0.06	29
041204_10	78	255	177	4.361	0.067	13
041204_11	39	148	108	4.361	0.335	28
041204_18	39	171	131	4.361	0.26	32
041204_20	47	240	193	4.069	0.066	23
041204_22	93	163	69	4.674	0.212	26
041405_06	47	202	154	4.674	0.25	30
041405_07	85	232	146	4.361	0.469	40
041405_09	70	148	77	4.674	0.229	38
041504_01	31	132	100	4.361	0.385	25
041504_02	78	178	100	4.361	0.269	31
041504_03	85	271	185	4.361	0.119	29
041504_04	62	171	108	4.361	0.223	36
041504_05	62	163	100	4.361	0.335	40
041504_07	78	171	92	4.674	0.329	40
041504_09	47	225	177	4.361	0.115	25
041504_10	47	155	108	4.361	0.354	36
041504_11	39	217	177	4.069	0.096	22
041504_14	55	171	116	4.361	0.326	40
041504_16	78	163	85	4.674	0.288	40
041504_17	70	240	170	4.361	0.082	40
041504_18	55	163	108	4.361	0.254	34
041504_19	62	255	193	4.069	0.116	34
041504_20	39	232	193	5.01	0.498	19
041504_21	70	232	162	4.069	0.142	30
041504_24	47	155	108	4.674	0.239	52
041504_26	39	171	131	4.361	0.252	46
041504_27	85	94	8	4.069	0.049	30
041504_28	62	94	31	4.069	0.23	34
041904_01	39	178	139	4.361	0.288	20
041904_05	93	255	162	4.361	0.142	29
041904_11	39	132	92	4.674	0.336	22
041904_15	39	70	31	3.543	0.04	51
041904_20	55	217	162	4.069	0.065	26
042105_06	139	217	77	5.01	0.308	35
042105_07	186	340	154	5.01	0.49	29
042105_14	85	202	116	4.674	0.442	42
042105_19	163	317	154	5.01	0.511	24
042105_20	70	178	108	4.674	0.221	19
042105_23	109	202	92	4.674	0.272	38
042204_00	39	217	177	4.361	0.097	26
042204_01	39	225	185	3.797	0.06	16
042204_02	39	325	285	5.01	0.441	12
042204_03	70	171	100	4.361	0.287	28
042204_04	85	186	100	4.361	0.225	23
042204_05	78	178	100	4.361	0.315	28
042204_06	109	294	185	4.674	0.309	11
042204_09	109	202	92	4.361	0.211	20
042204_11	39	148	108	4.361	0.31	23
042204_12	39	148	108	4.674	0.413	37
042204_13	55	178	123	4.361	0.362	27
042204_14	116	363	247	5.37	0.197	37
042204_18	101	155	54	4.674	0.145	25
042204_19	101	225	123	3.797	0.121	37
042204_26	240	387	146	4.674	0.619	12
042204_27	31	178	146	4.361	0.202	25
042204_29	147	194	46	4.674	0.14	17
042805_00	139	263	123	4.361	0.229	34
042805_01	62	255	193	5.37	0.524	20
042805_02	70	232	162	5.01	0.261	38
042805_03	93	186	92	4.674	0.377	32
042805_06	201	348	146	5.755	0.388	9
042805_10	109	217	108	4.674	0.242	25
042805_11	62	225	162	5.01	0.52	17
042805_13	85	255	170	4.361	0.186	34
042805_17	163	255	92	4.674	0.379	27
042805_18	155	225	69	4.674	0.304	23
042805_20	124	217	92	4.674	0.3	48
042805_21	132	225	92	5.01	0.508	38
042805_22	62	286	223	4.361	0.134	36
042805_23	93	255	162	4.361	0.363	39
042805_24	78	202	123	4.674	0.395	33
042805_25	85	263	177	5.01	0.343	23
042805_29	116	240	123	5.01	0.379	27
043004_00	62	232	170	4.361	0.11	39
043004_01	55	209	154	4.069	0.112	27
043004_04	55	163	108	4.361	0.226	37
043004_06	132	225	92	4.361	0.173	25
043004_08	62	286	223	4.361	0.153	34
043004_11	55	171	116	4.361	0.3	36
043004_12	116	194	77	4.361	0.188	28
043004_21	62	163	100	4.361	0.306	19
043004_24	93	202	108	4.361	0.225	38
043004_25	70	271	200	4.361	0.137	28
050304_00	47	232	185	3.797	0.084	41
050304_01	39	225	185	4.069	0.183	38
050304_05	39	279	239	4.069	0.187	38
050304_09	132	140	8	4.361	0.347	12
050304_18	31	32	0	3.305	0.039	25
050304_21	70	232	162	4.361	0.169	33
050304_22	39	217	177	4.361	0.14	24
050304_25	55	171	116	4.361	0.295	25
050505_04	139	263	123	4.674	0.3	26
050505_08	109	217	108	4.674	0.326	26
050505_17	62	202	139	4.674	0.374	40
050505_24	163	255	92	4.361	0.291	21
050505_27	101	209	108	4.674	0.32	31
050604_00	232	309	77	5.01	0.241	17
050604_04	39	194	154	4.361	0.221	37
050604_05	47	225	177	4.069	0.187	33
050604_08	93	248	154	4.069	0.106	21
050604_09	93	171	77	4.361	0.238	24
050604_14	85	263	177	4.361	0.099	27
050604_18	55	248	193	3.797	0.052	33
050604_19	39	178	139	4.361	0.223	27
050604_20	116	263	146	4.361	0.126	34
050604_21	78	232	154	4.361	0.121	39
050604_22	93	225	131	4.361	0.129	53
050604_25	85	317	231	5.01	0.339	15
050604_29	109	255	146	4.069	0.152	43
051004_00	39	40	0	3.797	0.04	30
051004_01	47	202	154	4.069	0.078	34
051004_10	55	209	154	3.797	0.069	25
051004_20	47	163	116	4.361	0.231	37
051004_21	39	217	177	3.797	0.092	35
051203_04	70	240	170	4.069	0.064	28
051203_07	132	232	100	4.361	0.049	22
051203_08	116	194	77	4.674	0.186	19
051203_14	78	186	108	4.361	0.158	17
051203_24	39	186	146	4.069	0.056	25
051203_25	62	209	146	4.069	0.18	19
051203_26	85	240	154	4.069	0.268	36
051205_00	139	217	77	4.674	0.187	20
051205_01	93	186	92	4.674	0.198	30
051205_02	78	194	116	5.37	0.189	16
051205_03	78	232	154	4.361	0.3	37
051205_04	101	248	146	4.674	0.226	25
051205_05	116	302	185	4.361	0.101	17
051205_07	85	194	108	4.674	0.295	37
051205_09	109	202	92	4.674	0.235	17
051205_10	132	217	85	4.674	0.164	25
051205_11	101	248	146	4.361	0.176	31
051205_12	85	171	85	5.01	0.243	28
051205_13	78	194	116	4.674	0.271	30
051205_14	124	194	69	4.674	0.286	24
051205_15	85	171	85	4.674	0.331	30
051205_16	109	286	177	4.361	0.109	26
051205_17	101	194	92	4.674	0.383	27
051205_19	132	363	231	3.797	0.286	22
051205_20	155	225	69	5.01	0.176	18
051205_21	139	209	69	4.674	0.174	26
051205_23	85	209	123	4.674	0.296	31
051205_24	101	202	100	4.674	0.224	27
051205_25	93	186	92	4.674	0.32	31
051205_26	109	209	100	4.674	0.287	18
051205_27	78	248	170	4.361	0.096	37
051205_28	109	202	92	4.674	0.327	19
051304_01	70	117	46	2.181	0.239	20
051304_02	70	171	100	4.361	0.275	29
051304_03	31	109	77	2.181	0.092	15
051304_05	39	55	15	2.877	0.263	8
051304_07	39	163	123	4.674	0.24	36
051304_08	124	171	46	4.674	0.148	24
051304_10	55	132	77	4.674	0.231	28
051304_15	70	70	0	4.361	0.068	27
051304_18	70	155	85	4.361	0.224	28
051304_20	85	155	69	4.674	0.161	33
051304_23	31	279	247	4.361	0.13	19
051304_26	31	148	116	3.305	0.825	8
051304_29	47	194	146	4.361	0.185	29
051704_01	78	356	277	5.01	0.199	15
051704_08	31	294	262	4.361	0.163	25
051704_09	85	240	154	4.069	0.061	24
051704_14	70	155	85	2.181	0.199	12
051704_15	78	86	8	3.797	0.141	19
051704_16	31	348	316	4.674	0.141	14
052004_01	70	209	139	4.674	0.178	35
052004_02	70	202	131	4.674	0.209	35
052004_03	62	209	146	4.361	0.162	39
052004_07	147	271	123	4.361	0.121	31
052004_10	78	178	100	4.674	0.373	32
052004_13	31	155	123	4.674	0.408	40
052004_16	78	363	285	5.37	0.248	22
052004_21	31	163	131	4.361	0.201	26
052004_22	55	55	0	2.035	0.059	28
052004_25	132	232	100	4.674	0.145	35
052004_27	31	32	0	3.305	0.091	26
052004_29	62	202	139	4.674	0.237	22
052404_00	178	333	154	5.01	0.193	17
052404_03	47	47	0	3.543	0.104	23
052404_06	124	225	100	4.674	0.167	20
052404_08	78	171	92	4.361	0.221	41
052404_09	124	248	123	4.674	0.143	28
052404_13	70	232	162	4.361	0.111	31
052404_16	55	348	293	4.674	0.376	16
052704_00	62	63	0	4.674	0.097	28
052704_01	31	32	0	2.035	0.1	35
052704_02	47	202	154	4.361	0.206	36
052704_03	47	217	170	4.361	0.207	32
052704_04	62	225	162	4.361	0.157	31
052704_06	62	232	170	4.069	0.081	38
052704_07	39	232	193	4.069	0.157	34
052704_08	55	163	108	4.674	0.27	28
052704_09	70	240	170	4.069	0.1	28
052704_10	39	124	85	5.01	0.48	29
052704_11	31	217	185	4.361	0.117	29
052704_12	70	171	100	4.674	0.39	23
052704_14	47	217	170	4.361	0.187	27
052704_16	70	240	170	4.361	0.108	24
052704_17	124	124	0	3.543	0.119	32
052704_18	55	225	170	4.361	0.093	32
052704_19	85	232	146	4.361	0.094	34
052704_20	39	248	208	4.361	0.081	27
052704_21	31	155	123	4.674	0.252	26
052704_22	55	209	154	4.361	0.17	26
052704_23	55	55	0	3.797	0.054	31
052704_24	47	155	108	4.674	0.329	26
052704_25	47	225	177	4.361	0.106	39
052704_27	139	248	108	4.361	0.164	29
052704_29	47	86	38	2.877	0.052	31
052903_02	85	202	116	4.069	0.269	53
052903_04	78	225	146	3.797	0.141	44
052903_06	93	232	139	4.361	0.146	20
052903_07	101	348	247	3.797	0.07	45
052903_08	109	302	193	5.01	0.094	9
052903_12	101	248	146	4.069	0.122	52
052903_13	101	232	131	4.069	0.167	39
052903_15	101	279	177	3.797	0.089	34
052903_17	109	232	123	4.069	0.238	22
052903_18	101	255	154	4.674	0.087	35
052903_23	124	171	46	4.674	0.37	5
052903_24	85	202	116	3.797	0.246	35
052903_26	93	217	123	4.069	0.182	36
052903_27	101	209	108	4.361	0.124	29
052903_28	85	217	131	3.797	0.104	54
052903_29	101	255	154	4.069	0.177	36
060104_00	55	217	162	4.361	0.082	15
060104_06	93	225	131	5.01	0.314	20
060104_17	47	255	208	4.361	0.183	28
060404_03	85	363	277	2.877	0.169	19
060404_06	78	202	123	5.01	0.454	19
060404_07	62	240	177	2.505	0.418	12
060404_14	39	248	208	5.755	0.498	12
060404_15	93	178	85	5.01	0.604	28
060404_17	55	209	154	4.674	0.203	40
060404_20	47	194	146	5.01	0.509	31
060404_27	62	117	54	6.168	0.144	22
060404_28	109	271	162	4.674	0.222	22
060704_00	55	171	116	4.674	0.375	20
060704_01	39	194	154	4.069	0.092	18
060704_03	55	240	185	4.361	0.098	34
060704_05	31	286	254	5.01	0.474	25
060704_06	62	171	108	4.674	0.335	33
060704_07	62	232	170	4.069	0.058	29
060704_09	55	240	185	4.069	0.135	34
060704_10	62	225	162	4.674	0.156	36
060704_12	101	279	177	4.674	0.148	27
060704_14	62	263	200	5.01	0.274	22
060704_15	31	225	193	4.361	0.123	37
060704_16	47	217	170	4.674	0.187	38
060704_17	78	171	92	4.674	0.363	31
060704_18	47	240	193	4.361	0.127	38
060704_19	93	263	170	4.361	0.15	34
060704_22	85	240	154	4.674	0.16	37
060704_24	85	240	154	4.674	0.196	31
060704_25	78	78	0	4.361	0.083	28
060704_26	163	232	69	5.01	0.313	23
060704_27	93	202	108	4.674	0.3	25
060704_29	109	240	131	4.674	0.168	55
060803_00	62	217	154	4.069	0.061	27
060803_01	78	225	146	4.674	0.05	19
060803_02	109	202	92	4.361	0.1	34
060803_03	101	263	162	4.674	0.047	25
060803_04	78	255	177	4.361	0.03	25
060803_05	93	255	162	4.674	0.067	23
060803_06	62	225	162	4.069	0.032	24
060803_07	62	148	85	4.361	0.2	27
060803_09	78	232	154	4.069	0.036	23
060803_10	101	248	146	4.361	0.049	19
060803_11	70	225	154	4.069	0.045	23
060803_13	93	217	123	4.069	0.075	27
060803_14	85	255	170	4.069	0.03	18
060803_15	47	178	131	4.069	0.14	31
060803_16	70	232	162	4.361	0.032	27
060803_17	78	248	170	4.361	0.026	22
060803_18	70	186	116	4.069	0.149	25
060803_19	62	186	123	4.069	0.137	38
060803_20	101	248	146	4.361	0.058	25
060803_21	85	232	146	4.361	0.036	14
060803_23	78	202	123	4.069	0.072	33
060803_24	78	225	146	4.069	0.062	24
060803_25	55	194	139	4.069	0.093	34
060803_26	62	240	177	4.069	0.025	24
060803_27	93	255	162	4.361	0.033	33
060803_28	101	217	116	4.069	0.098	26
060803_29	78	240	162	4.069	0.027	30
061004_00	85	232	146	4.674	0.08	25
061004_01	93	155	62	4.674	0.226	27
061004_03	78	163	85	4.674	0.321	31
061004_04	62	155	92	4.674	0.299	35
061004_07	85	163	77	4.674	0.312	14
061004_08	39	178	139	4.674	0.203	21
061004_09	70	248	177	4.069	0.08	31
061004_12	62	63	0	3.305	0.164	26
061004_13	101	101	0	4.069	0.151	17
061004_14	70	163	92	4.674	0.326	21
061004_15	55	225	170	4.361	0.196	38
061004_16	31	202	170	3.305	0.356	17
061004_17	85	148	62	4.674	0.298	31
061004_19	39	155	116	4.361	0.242	32
061004_23	47	47	0	3.797	0.139	19
061004_29	47	163	116	4.674	0.231	30
061203_02	78	178	100	3.543	0.207	23
061203_04	186	340	154	4.674	0.485	10
061203_05	116	286	170	3.797	0.134	44
061203_06	93	240	146	3.543	0.062	33
061203_07	224	371	146	4.674	0.435	7
061203_08	155	232	77	5.755	1.278	20
061203_09	124	186	62	4.069	0.386	8
061203_13	85	209	123	4.069	0.193	6
061203_14	70	186	116	4.069	0.319	23
061203_15	139	302	162	3.305	0.143	42
061203_16	78	217	139	3.797	0.035	31
061203_18	62	255	193	3.797	0.088	16
061203_19	109	217	108	3.797	0.089	24
061203_22	39	40	0	4.361	0.071	24
061203_24	93	194	100	6.168	0.2	14
061203_25	70	255	185	3.797	0.194	37
061203_27	93	263	170	4.361	0.187	17
061404_00	47	163	116	4.361	0.278	36
061404_01	85	217	131	4.361	0.165	38
061404_02	55	209	154	4.361	0.122	42
061404_03	93	217	123	4.361	0.156	31
061404_04	55	55	0	4.361	0.189	25
061404_05	70	194	123	4.674	0.228	22
061404_06	78	263	185	4.361	0.152	24
061404_07	78	255	177	4.069	0.098	38
061404_08	62	163	100	4.674	0.246	27
061404_09	55	178	123	4.361	0.356	27
061404_12	78	232	154	4.361	0.08	30
061404_13	55	209	154	4.361	0.106	37
061404_14	55	63	8	4.674	0.126	22
061404_18	78	186	108	4.361	0.303	30
061404_19	85	194	108	4.361	0.277	18
061404_20	70	163	92	4.674	0.238	30
061404_21	55	232	177	4.361	0.143	30
061404_22	78	225	146	4.361	0.122	40
061404_25	39	202	162	4.674	0.219	22
061404_28	47	47	0	3.543	0.077	26
061404_29	101	271	170	4.361	0.137	39
061603_00	170	348	177	4.361	0.287	15
061603_01	116	171	54	4.361	0.189	17
061603_02	201	271	69	5.755	0.211	9
061603_03	93	194	100	4.674	0.071	13
061603_04	139	186	46	4.674	0.074	22
061603_05	70	255	185	4.069	0.186	38
061603_10	55	202	146	4.069	0.251	36
061603_11	47	194	146	3.797	0.172	32
061603_12	109	155	46	4.361	0.263	52
061603_13	193	217	23	5.01	0.082	22
061603_14	124	124	0	4.674	0.081	5
061603_22	70	232	162	4.069	0.152	30
061603_24	132	371	239	5.755	0.176	8
061603_25	62	171	108	4.674	0.509	23
061704_02	62	163	100	4.674	0.184	25
061704_05	47	232	185	4.361	0.093	36
061704_06	178	294	116	5.37	0.588	15
061704_07	139	294	154	5.755	0.33	9
061704_09	39	194	154	4.361	0.274	30
061704_14	78	163	85	5.01	0.127	25
061704_18	39	202	162	5.01	0.169	8
061704_19	85	178	92	3.084	0.143	13
061704_20	109	194	85	5.01	0.138	16
061704_29	55	194	139	4.674	0.256	27
062104_00	116	194	77	4.674	0.153	14
062104_03	85	225	139	4.361	0.203	45
062104_04	47	225	177	4.361	0.227	43
062104_05	70	240	170	4.069	0.113	41
062104_06	70	232	162	4.069	0.179	29
062104_09	124	286	162	4.361	0.131	16
062104_16	93	255	162	4.361	0.14	22
062104_17	109	194	85	4.361	0.302	29
062104_18	93	171	77	4.674	0.358	25
062104_20	85	171	85	4.674	0.251	30
062104_22	62	225	162	4.361	0.138	15
062104_25	70	209	139	4.361	0.135	31
062104_26	93	302	208	4.674	0.267	18
062104_27	78	248	170	4.361	0.079	29
062203_00	31	94	62	4.069	0.066	64
062203_02	109	294	185	4.069	0.242	40
062203_04	124	194	69	6.168	1.285	21
062203_08	85	240	154	4.361	0.085	31
062203_09	78	232	154	3.797	0.048	48
062203_10	124	248	123	4.069	0.183	52
062203_12	39	171	131	4.674	0.22	36
062203_13	132	186	54	5.01	0.273	69
062203_14	85	255	170	4.069	0.057	34
062203_16	62	240	177	4.069	0.056	22
062203_17	93	294	200	5.01	0.133	31
062203_18	109	248	139	3.543	0.1	55
062203_19	155	178	23	7.594	1.706	16
062203_22	116	317	200	5.37	0.225	17
062203_24	62	232	170	3.797	0.058	33
062203_26	124	286	162	5.755	0.066	20
062203_28	78	248	170	3.797	0.062	48
062203_29	85	232	146	4.069	0.058	52
062403_00	101	248	146	5.01	0.131	17
062403_02	78	217	139	4.361	0.178	33
062403_03	132	286	154	4.361	0.165	24
062403_05	93	271	177	4.069	0.136	25
062403_12	78	217	139	4.361	0.213	35
062403_13	93	232	139	4.361	0.221	22
062403_14	78	240	162	4.069	0.086	31
062403_25	85	232	146	4.361	0.264	25
062404_02	139	209	69	4.674	0.223	32
062404_03	62	279	216	4.674	0.725	15
062404_04	70	194	123	4.674	0.197	17
062404_05	147	271	123	4.674	0.429	25
062404_06	78	263	185	4.361	0.082	24
062404_07	93	186	92	4.361	0.299	22
062404_09	85	240	154	4.361	0.1	35
062404_10	93	248	154	4.674	0.176	24
062404_12	78	186	108	5.01	0.33	31
062404_13	109	186	77	4.674	0.258	33
062404_14	109	286	177	4.361	0.122	25
062404_15	70	225	154	4.069	0.06	30
062404_16	55	248	193	4.674	0.083	17
062404_17	109	194	85	4.361	0.372	30
062404_19	93	225	131	4.361	0.052	39
062404_21	85	194	108	4.674	0.265	27
062404_23	70	202	131	4.361	0.282	25
062404_24	147	279	131	4.674	0.376	21
062404_25	70	155	85	5.01	0.226	31
062404_27	70	325	254	5.37	0.183	23
062404_28	93	309	216	5.01	0.115	18
062404_29	132	286	154	4.674	0.164	14
062804_00	70	232	162	4.069	0.098	35
062804_01	62	240	177	4.361	0.174	25
062804_02	39	240	200	4.361	0.158	30
062804_03	101	263	162	4.069	0.107	28
062804_04	78	240	162	4.069	0.136	26
062804_05	55	294	239	4.361	0.224	28
062804_06	78	186	108	4.361	0.262	18
062804_07	55	255	200	3.797	0.078	40
062804_08	93	240	146	4.069	0.136	40
062804_09	70	248	177	4.069	0.098	34
062804_11	78	286	208	4.361	0.161	35
062804_12	78	248	170	4.069	0.095	25
062804_13	116	194	77	5.01	0.324	29
062804_14	85	94	8	3.543	0.105	22
062804_15	93	263	170	4.069	0.082	25
062804_16	78	240	162	4.361	0.136	30
062804_17	62	248	185	4.361	0.127	30
062804_18	101	255	154	4.361	0.139	24
062804_19	78	240	162	4.361	0.114	24
062804_20	93	240	146	4.361	0.108	29
062804_21	85	248	162	4.361	0.135	27
062804_22	78	248	170	4.361	0.111	26
062804_23	116	202	85	4.361	0.439	23
062804_24	85	279	193	4.069	0.13	25
062804_25	85	263	177	4.069	0.118	22
062804_26	101	202	100	4.674	0.294	22
062804_27	55	194	139	4.361	0.306	25
062804_28	78	248	170	4.069	0.062	34
062804_29	85	209	123	4.361	0.25	25
070104_00	93	248	154	4.069	0.124	32
070104_01	62	217	154	4.361	0.098	36
070104_03	55	217	162	4.361	0.252	20
070104_05	31	209	177	3.797	0.115	39
070104_06	47	225	177	4.361	0.168	28
070104_07	39	240	200	3.797	0.097	38
070104_08	85	248	162	4.069	0.099	38
070104_09	70	194	123	4.361	0.34	25
070104_10	78	217	139	4.361	0.157	36
070104_11	62	225	162	4.361	0.134	42
070104_14	39	248	208	4.361	0.086	23
070104_15	78	255	177	3.797	0.067	29
070104_16	62	240	177	4.069	0.089	37
070104_17	78	225	146	4.069	0.092	32
070104_18	101	255	154	4.069	0.183	33
070104_19	85	178	92	4.361	0.339	26
070104_20	155	325	170	4.361	0.428	32
070104_21	70	217	146	4.361	0.138	42
070104_22	70	232	162	4.069	0.114	45
070104_24	39	70	31	4.361	0.097	18
070104_25	101	248	146	4.069	0.162	33
070104_26	31	240	208	4.361	0.107	31
070104_27	47	55	8	1.898	0.07	33
070104_28	55	232	177	4.361	0.19	23
070104_29	47	47	0	5.01	0.107	12
070604_00	55	194	139	4.361	0.223	34
070604_01	55	217	162	4.069	0.063	32
070604_02	39	333	293	4.674	0.174	22
070604_03	70	163	92	4.361	0.271	36
070604_04	55	163	108	4.361	0.195	35
070604_05	62	217	154	4.069	0.148	53
070604_06	78	248	170	4.069	0.071	23
070604_07	39	209	170	3.797	0.071	54
070604_08	39	240	200	4.069	0.079	36
070604_09	78	232	154	4.069	0.091	31
070604_10	55	217	162	4.361	0.106	19
070604_11	116	186	69	5.37	0.211	7
070604_12	62	232	170	4.069	0.069	25
070604_13	39	232	193	4.361	0.15	28
070604_14	62	178	116	4.361	0.202	37
070604_15	55	240	185	4.069	0.077	42
070604_17	39	225	185	3.797	0.101	42
070604_18	55	248	193	3.797	0.058	42
070604_19	85	240	154	4.069	0.101	33
070604_20	62	202	139	4.674	0.253	19
070604_21	55	148	92	4.674	0.223	28
070604_22	85	217	131	4.361	0.18	31
070604_23	70	155	85	4.674	0.287	25
070604_24	70	302	231	4.069	0.109	36
070604_25	70	186	116	4.361	0.239	43
070604_26	55	240	185	4.361	0.121	33
070604_27	62	232	170	4.069	0.111	38
070604_28	62	217	154	3.797	0.081	40
070604_29	62	240	177	4.069	0.077	31
070904_00	78	178	100	4.361	0.285	38
070904_01	101	117	15	4.069	0.139	34
070904_02	62	209	146	4.361	0.19	34
070904_03	62	70	8	3.305	0.081	13
070904_05	78	178	100	4.361	0.308	28
070904_06	93	163	69	4.674	0.323	30
070904_07	109	163	54	4.361	0.254	32
070904_08	70	240	170	4.069	0.114	33
070904_09	78	225	146	4.069	0.139	32
070904_10	78	155	77	4.674	0.259	28
070904_11	31	225	193	4.361	0.134	29
070904_12	62	240	177	4.361	0.127	31
070904_13	39	40	0	2.877	0.089	34
070904_16	70	255	185	4.361	0.079	26
070904_17	39	186	146	4.069	0.159	45
070904_18	39	240	200	4.069	0.103	32
070904_19	78	232	154	4.069	0.129	38
070904_21	55	55	0	3.084	0.061	27
070904_22	78	225	146	4.361	0.156	42
070904_23	47	240	193	4.361	0.14	32
070904_24	101	263	162	4.361	0.186	33
070904_25	70	255	185	4.361	0.113	19
070904_26	78	255	177	4.361	0.101	16
070904_28	47	186	139	4.361	0.311	27
070904_29	70	240	170	4.069	0.1	34
071204_00	70	232	162	4.674	0.119	23
071204_01	47	47	0	4.069	0.052	22
071204_02	78	209	131	4.674	0.172	47
071204_03	39	217	177	4.069	0.168	38
071204_04	70	240	170	4.069	0.092	36
071204_05	93	271	177	3.797	0.086	48
071204_06	85	217	131	4.361	0.284	21
071204_10	55	186	131	4.674	0.319	38
071204_11	47	217	170	4.361	0.11	42
071204_12	55	209	154	4.674	0.14	26
071204_14	55	202	146	4.674	0.641	26
071204_15	78	255	177	4.069	0.074	33
071204_16	78	171	92	4.674	0.287	21
071204_17	39	186	146	4.361	0.314	32
071204_21	47	209	162	4.674	0.175	38
071204_23	39	240	200	4.069	0.08	27
071204_24	55	217	162	4.069	0.385	36
071204_25	101	240	139	4.361	0.386	30
071204_29	116	248	131	4.069	0.076	25
071504_00	62	202	139	4.361	0.044	55
071504_02	85	217	131	4.069	0.149	41
071504_03	39	155	116	4.674	0.257	51
071504_04	101	248	146	4.069	0.132	30
071504_05	93	248	154	4.361	0.081	17
071504_06	93	263	170	4.069	0.181	40
071504_08	85	232	146	4.361	0.111	57
071504_09	85	248	162	4.361	0.108	42
071504_10	93	317	223	4.674	0.28	15
071504_12	78	155	77	5.01	0.23	30
071504_13	93	217	123	4.361	0.091	41
071504_15	62	86	23	2.877	0.056	30
071504_21	39	202	162	4.674	0.09	45
071504_22	62	124	62	4.674	0.269	11
071504_23	47	101	54	3.797	0.113	27
071504_25	85	255	170	4.361	0.189	20
071504_26	101	248	146	4.069	0.079	59
071504_27	31	47	15	4.069	0.109	34
071504_29	47	271	223	4.361	0.311	32
072204_01	85	240	154	4.361	0.12	42
072204_02	39	248	208	4.674	0.112	48
072204_10	93	171	77	4.674	0.226	46
072204_21	109	248	139	4.361	0.099	51
072204_22	139	148	8	3.797	0.062	22
090204_00	70	217	146	4.361	0.136	36
090204_01	55	263	208	4.674	0.097	13
090204_03	70	217	146	4.361	0.13	46
090204_04	47	86	38	3.305	0.068	23
090204_06	62	255	193	4.361	0.062	22
090204_08	62	248	185	4.361	0.221	29
090204_09	39	232	193	4.069	0.092	38
090204_10	55	148	92	4.674	0.304	28
090204_14	39	40	0	4.674	0.045	32
090204_21	62	163	100	4.674	0.284	31
090204_23	47	202	154	3.543	0.224	14
090204_24	39	140	100	5.01	0.211	16
090204_25	62	171	108	4.674	0.221	32
090204_27	55	171	116	4.674	0.305	36
090204_29	39	178	139	4.674	0.34	36
090704_02	62	202	139	4.361	0.171	47
090704_04	39	155	116	4.674	0.24	40
090704_05	55	70	15	3.305	0.082	39
090704_06	47	209	162	4.361	0.139	39
090704_07	55	225	170	4.361	0.192	29
090704_08	62	248	185	4.069	0.062	41
090704_09	47	132	85	5.01	0.171	46
090704_13	93	163	69	4.674	0.338	41
090704_14	62	255	193	4.674	0.127	33
090704_15	70	225	154	4.361	0.116	52
090704_17	93	271	177	4.361	0.112	35
090704_18	78	209	131	4.361	0.342	39
090704_19	85	255	170	4.069	0.066	40
090704_22	47	171	123	4.674	0.244	23
090704_27	93	240	146	4.361	0.117	33
090704_28	55	217	162	4.361	0.187	43
090704_29	70	225	154	4.361	0.118	39
091703_01	47	178	131	4.361	0.196	24
091703_07	55	178	123	4.069	0.293	33
091703_08	124	302	177	4.069	0.147	34
091703_14	55	148	92	4.069	0.103	39
091703_21	55	194	139	3.797	0.058	36
091703_23	101	286	185	4.361	0.134	25
091703_24	39	148	108	4.674	0.078	11
091703_25	70	225	154	3.797	0.108	42
091703_26	62	302	239	4.361	0.103	29
091703_28	155	348	193	4.069	0.134	34
091703_29	62	240	177	3.797	0.057	43
092304_00	93	194	100	4.674	0.225	35
092304_03	85	194	108	4.674	0.238	30
092304_04	55	209	154	4.674	0.289	24
092304_05	47	47	0	3.305	0.053	34
092304_06	93	186	92	5.01	0.182	33
092304_09	39	194	154	4.674	0.265	33
092304_10	85	194	108	4.674	0.232	41
092304_14	31	186	154	5.01	0.203	30
092304_18	109	194	85	5.01	0.185	20
092503_02	47	155	108	3.797	0.075	56
092503_18	93	171	77	4.069	0.231	17
092503_19	93	248	154	4.069	0.09	31
092503_22	201	333	131	4.361	0.221	14
092503_23	116	178	62	4.674	0.251	8
092503_24	139	348	208	5.755	0.137	6
092704_00	55	148	92	4.674	0.226	44
092704_01	31	202	170	4.674	0.15	17
092704_02	70	186	116	4.674	0.248	37
092704_04	47	155	108	4.674	0.212	36
092704_05	39	240	200	4.361	0.099	36
092704_06	47	178	131	4.674	0.184	48
092704_07	62	209	146	4.361	0.199	34
092704_08	116	155	38	4.361	0.247	18
092704_09	62	63	0	3.797	0.062	23
092704_10	170	194	23	5.37	0.124	6
092704_13	31	109	77	2.181	0.173	6
092704_14	62	240	177	4.361	0.067	35
092704_16	109	117	8	2.685	0.054	28
092704_17	116	178	62	4.674	0.291	26
092704_18	109	232	123	4.361	0.169	34
092704_19	101	232	131	4.361	0.081	22
092704_26	55	155	100	2.181	0.092	16
092704_28	124	178	54	4.674	0.167	28
092704_29	47	248	200	4.361	0.113	35
092903_06	78	232	154	5.01	0.059	23
092903_07	62	294	231	5.755	0.061	21
092903_09	85	263	177	5.755	0.151	17
092903_16	39	132	92	4.069	0.091	25
092903_17	47	101	54	4.361	0.089	26
092903_18	62	117	54	4.069	0.089	26
092903_19	78	209	131	4.674	0.075	21
092903_24	47	101	54	4.361	0.112	17
092903_26	47	217	170	4.674	0.062	16
092903_27	62	124	62	4.069	0.105	27
092903_29	85	263	177	5.01	0.06	16
093004_01	39	225	185	4.674	0.241	28
093004_02	70	202	131	4.674	0.415	34
093004_03	78	78	0	2.685	0.104	31
093004_05	55	55	0	2.181	0.05	23
093004_06	70	94	23	2.685	0.129	23
093004_07	85	86	0	4.069	0.095	21
093004_08	132	255	123	4.361	0.484	32
093004_09	78	248	170	4.361	0.145	30
093004_10	70	232	162	4.674	0.136	33
100103_06	70	286	216	4.069	0.115	21
100103_07	93	225	131	4.361	0.278	21
100103_09	101	279	177	5.01	0.359	14
100103_15	70	286	216	4.361	0.196	20
100103_29	70	255	185	5.01	0.447	20
100803_02	55	202	146	4.361	0.078	22
100803_06	124	271	146	3.797	0.149	31
100803_07	85	240	154	3.797	0.144	31
100803_08	147	302	154	3.797	0.042	34
100803_09	93	217	123	3.797	0.225	22
100803_10	39	194	154	3.797	0.022	36
100803_12	93	94	0	3.797	0.06	18
100803_13	62	186	123	4.069	0.179	30
100803_16	85	263	177	3.797	0.074	25
100803_17	101	225	123	4.069	0.293	39
100803_19	124	294	170	3.797	0.095	25
100803_20	39	148	108	4.069	0.11	34
100803_24	78	232	154	4.069	0.042	29
100803_26	39	271	231	4.069	0.143	22
100803_27	47	240	193	4.069	0.216	30
100803_29	101	225	123	4.069	0.162	24
101303_00	116	248	131	4.069	0.099	40
101303_01	116	325	208	4.361	0.167	32
101303_02	124	271	146	4.069	0.08	28
101303_03	93	248	154	4.069	0.115	29
101303_05	124	286	162	4.069	0.088	35
101303_06	62	248	185	4.069	0.1	34
101303_07	93	217	123	4.361	0.205	34
101303_08	62	255	193	3.797	0.064	34
101303_09	70	240	170	3.797	0.08	44
101303_10	178	286	108	4.069	0.256	37
101303_11	124	202	77	4.361	0.182	24
101303_12	70	294	223	3.797	0.077	30
101303_13	155	309	154	4.069	0.127	28
101303_14	155	317	162	3.797	0.125	25
101303_15	124	333	208	4.069	0.116	29
101303_16	62	248	185	3.797	0.089	30
101303_17	85	263	177	4.069	0.094	40
101303_18	62	279	216	4.069	0.074	22
101303_19	101	279	177	3.797	0.065	33
101303_20	116	217	100	4.361	0.173	26
101303_21	101	255	154	4.069	0.11	34
101303_22	163	317	154	4.069	0.109	27
101303_23	101	225	123	4.069	0.213	28
101303_24	93	317	223	4.361	0.096	27
101303_25	85	248	162	4.069	0.099	34
101303_26	62	248	185	4.069	0.074	30
101303_27	78	248	170	4.069	0.088	34
101303_28	62	209	146	4.361	0.229	24
101303_29	70	194	123	4.069	0.189	32
101603_00	55	225	170	4.069	0.159	40
101603_01	116	240	123	4.069	0.281	27
101603_02	93	263	170	4.069	0.1	30
101603_03	109	225	116	4.361	0.351	29
101603_04	93	240	146	3.797	0.248	32
101603_05	85	217	131	4.361	0.317	23
101603_06	78	186	108	4.361	0.236	31
101603_07	85	171	85	4.361	0.321	33
101603_10	55	171	116	4.361	0.212	27
101603_11	201	255	54	4.069	0.174	22
101603_12	109	255	146	4.069	0.301	28
101603_13	109	202	92	4.361	0.279	27
101603_15	55	240	185	3.797	0.055	36
101603_16	47	240	193	3.797	0.061	36
101603_17	85	202	116	4.361	0.195	30
101603_20	116	171	54	4.361	0.215	36
101603_21	93	348	254	4.069	0.204	28
101603_22	85	163	77	4.361	0.208	29
101603_23	62	255	193	4.069	0.103	33
101603_24	47	240	193	4.674	0.141	29
101603_25	62	240	177	4.069	0.078	34
101603_27	55	171	116	4.361	0.269	27
102003_00	47	163	116	4.361	0.327	37
102003_01	39	140	100	4.361	0.366	18
102003_02	39	209	170	3.797	0.091	42
102003_03	55	232	177	4.069	0.106	28
102003_04	200	240	39	4.069	0.089	35
102003_05	47	232	185	4.069	0.13	32
102003_06	78	194	116	4.674	0.314	30
102003_07	101	202	100	4.674	0.431	30
102003_09	62	225	162	4.069	0.095	33
102003_10	47	163	116	4.674	0.451	22
102003_11	39	225	185	4.069	0.076	27
102003_12	39	217	177	4.069	0.085	42
102003_13	55	217	162	4.069	0.121	40
102003_14	47	163	116	4.361	0.307	32
102003_15	55	248	193	4.069	0.09	21
102003_16	62	163	100	4.361	0.372	26
102003_17	78	178	100	4.674	0.371	25
102003_18	85	255	170	4.361	0.1	24
102003_19	62	225	162	4.069	0.098	42
102003_20	47	148	100	4.361	0.281	18
102003_22	55	163	108	4.361	0.249	40
102003_23	62	217	154	4.361	0.134	42
102003_24	200	163	-37	4.674	0.28	28
102003_25	47	232	185	4.069	0.112	30
102003_26	70	194	123	4.674	0.287	18
102003_27	70	178	108	4.674	0.322	26
102003_29	78	148	69	4.674	0.267	25
102104_01	47	202	154	4.674	0.184	32
102104_22	170	217	46	5.37	0.237	23
102403_06	55	302	247	4.361	0.137	25
102403_07	139	217	77	4.361	0.308	30
102403_08	62	225	162	4.069	0.28	51
102403_10	209	217	8	5.01	0.195	25
102403_11	139	209	69	4.361	0.162	38
102403_13	186	194	8	4.361	0.256	28
102403_15	178	186	8	3.543	0.155	32
102403_16	47	194	146	4.361	0.38	25
102403_17	147	240	92	4.361	0.276	33
102403_18	170	387	216	5.01	0.466	25
102403_19	170	232	62	4.674	0.448	28
102403_21	85	232	146	4.674	0.259	29
102403_23	155	209	54	4.361	0.266	33
102403_25	109	217	108	4.674	0.38	28
102403_26	240	263	23	5.01	0.179	21
102403_27	132	209	77	4.361	0.278	28
102403_28	132	225	92	4.361	0.237	29
102403_29	163	217	54	4.674	0.267	27
102504_00	70	240	170	4.674	0.225	36
102504_01	70	225	154	5.37	0.234	26
102504_02	62	302	239	5.01	0.446	25
102504_03	163	302	139	5.01	0.252	19
102504_06	93	263	170	4.361	0.066	34
102504_08	78	240	162	4.361	0.153	27
102504_09	124	255	131	4.069	0.047	34
102504_10	70	178	108	5.01	0.361	33
102504_14	47	348	301	5.01	0.226	10
102504_16	31	109	77	2.877	0.13	23
102504_17	93	255	162	4.361	0.149	28
102504_19	85	248	162	4.069	0.065	39
102504_22	78	232	154	5.01	0.179	28
102504_26	85	271	185	4.361	0.089	27
102504_27	116	317	200	4.674	0.128	17
102504_29	193	232	38	4.674	0.187	27
102703_00	39	148	108	4.069	0.258	26
102703_01	47	148	100	4.361	0.251	32
102703_02	62	232	170	4.069	0.129	28
102703_03	55	155	100	4.069	0.245	34
102703_04	62	171	108	4.361	0.34	42
102703_05	85	171	85	4.361	0.223	19
102703_06	39	209	170	3.797	0.124	39
102703_07	39	225	185	3.797	0.074	26
102703_08	78	194	116	4.674	0.224	29
102703_09	47	248	200	3.797	0.093	27
102703_11	62	155	92	4.361	0.176	23
102703_12	85	248	162	4.069	0.094	33
102703_13	62	155	92	4.069	0.259	42
102703_14	39	155	116	4.361	0.209	28
102703_15	78	186	108	4.069	0.28	47
102703_17	39	209	170	3.797	0.07	42
102703_18	62	186	123	4.069	0.23	23
102703_19	78	171	92	4.069	0.302	35
102703_20	78	379	301	3.797	0.152	32
102703_21	70	148	77	4.361	0.268	38
102703_22	85	194	108	4.069	0.41	33
102703_24	47	171	123	4.069	0.273	28
102703_27	132	240	108	3.797	0.067	31
102703_28	139	217	77	4.069	0.24	30
102703_29	101	194	92	4.069	0.279	28
102804_00	39	232	193	4.361	0.077	19
102804_01	55	209	154	4.069	0.061	23
102804_02	62	225	162	4.674	0.133	22
102804_03	39	217	177	4.361	0.104	28
102804_05	55	240	185	4.069	0.045	37
102804_06	39	271	231	4.361	0.334	35
102804_07	70	356	285	4.361	0.126	28
102804_10	39	232	193	4.361	0.056	9
102804_11	31	202	170	4.069	0.08	35
102804_13	47	240	193	4.069	0.038	25
102804_14	55	286	231	4.361	0.101	29
102804_15	78	286	208	4.361	0.175	26
102804_16	39	309	270	4.674	0.147	21
102804_17	39	302	262	4.069	0.105	28
102804_18	62	171	108	4.674	0.322	21
102804_19	124	286	162	4.361	0.252	39
102804_22	85	263	177	5.01	0.069	17
102804_23	101	225	123	4.674	0.104	21
110104_01	55	202	146	4.674	0.234	31
110104_06	78	194	116	4.674	0.27	37
110104_09	109	271	162	4.361	0.068	20
110104_11	55	217	162	4.674	0.233	23
110104_14	55	202	146	4.674	0.299	21
110104_15	62	255	193	4.674	0.086	31
110104_18	70	263	193	3.797	0.078	26
110104_24	217	317	100	5.755	0.536	10
110104_25	147	325	177	5.37	0.166	11
110104_28	85	271	185	3.797	0.05	44
110104_29	132	240	108	5.37	0.297	16
121803_00	109	178	69	5.01	0.156	20
121803_01	93	202	108	4.361	0.207	21
121803_02	55	178	123	4.674	0.136	29
121803_03	93	202	108	4.361	0.11	14
121803_05	78	225	146	4.674	0.176	21
121803_07	116	171	54	3.543	0.125	8
121803_09	47	217	170	4.361	0.278	20
121803_10	109	163	54	4.361	0.166	30
121803_11	93	163	69	4.361	0.204	35
121803_12	62	194	131	4.674	0.2	19
121803_13	78	279	200	4.069	0.082	30
121803_19	70	194	123	5.01	0.501	25
121803_20	132	186	54	4.361	0.143	20
121803_21	93	194	100	4.674	0.184	30
121803_28	85	263	177	4.361	0.239	35
121803_29	116	124	8	3.305	0.046	25
122203_07	70	209	139	4.361	0.338	34
122203_14	139	333	193	5.01	0.658	17
122203_16	55	194	139	4.674	0.362	36
122203_19	39	40	0	3.084	0.088	22
122203_29	55	94	38	2.877	0.057	29
122503_00	8	317	308	6.168	0.64	14
122503_01	47	379	331	5.37	0.246	9
122503_04	200	202	1	3.797	0.209	9
122503_06	47	333	285	4.674	0.096	18
122503_07	55	255	200	4.069	0.082	39
122503_08	39	40	0	3.305	0.077	35
122503_09	93	155	62	4.069	0.14	18
122503_13	39	124	85	3.084	0.083	21
122503_14	155	202	46	4.674	0.287	22
122503_15	147	217	69	5.37	0.249	13
122503_18	39	40	0	2.505	0.043	40
122503_19	85	248	162	4.069	0.064	36
122503_29	116	209	92	5.01	0.258	20
122804_01	70	194	123	4.361	0.091	24
122804_02	147	225	77	5.37	0.035	20
122804_03	93	202	108	4.069	0.036	25
122804_04	85	202	116	4.361	0.068	32
122804_06	93	263	170	4.069	0.052	20
122804_07	70	248	177	4.069	0.046	33
122804_08	101	194	92	4.069	0.067	27
122804_09	62	255	193	3.797	0.021	25
122804_10	101	294	193	4.361	0.011	15
122804_12	62	171	108	4.361	0.061	17
122804_13	78	317	239	8.723	0.089	5
122804_15	85	178	92	4.361	0.048	30
122804_16	78	178	100	4.361	0.078	27
122804_17	78	255	177	4.069	0.029	31
122804_18	70	263	193	4.069	0.038	22
122804_19	85	232	146	4.069	0.068	32
122804_21	93	202	108	4.361	0.077	28
122804_23	85	186	100	4.069	0.038	22
122804_25	124	194	69	5.01	0.013	12
122804_26	101	186	85	4.361	0.052	25
122804_27	78	178	100	4.361	0.07	32
122804_28	132	194	62	5.01	0.057	13
122804_29	93	286	193	3.797	0.034	24
122903_01	39	209	170	4.069	0.147	36
122903_02	109	148	38	4.361	0.21	32
122903_03	39	194	154	4.069	0.119	28
122903_05	31	163	131	3.543	0.105	38
122903_06	55	232	177	3.797	0.081	39
122903_07	124	209	85	4.361	0.254	44
122903_10	39	132	92	4.361	0.284	28
122903_11	39	202	162	4.069	0.112	46
122903_12	116	225	108	3.797	0.06	38
122903_14	39	202	162	4.069	0.129	36
122903_15	39	209	170	4.069	0.118	39
122903_17	70	225	154	3.797	0.094	37
122903_18	116	271	154	4.069	0.111	25
122903_19	39	232	193	3.797	0.057	29
122903_20	39	217	177	3.797	0.05	33
122903_21	39	132	92	4.361	0.224	22
122903_22	39	194	154	4.069	0.1	34
122903_23	39	132	92	4.361	0.238	35
122903_24	39	209	170	4.069	0.095	24
122903_25	39	140	100	4.069	0.254	31
122903_26	70	163	92	4.361	0.272	41
122903_27	39	217	177	4.069	0.08	31
122903_29	116	186	69	4.069	0.217	33
